# Supplementary material for: Transcription profiling reveals stage- and function-dependent expression patterns in the filarial nematode Brugia malayi
Source: BMC Genomics. 2012 May 14;13:184. doi: 10.1186/1471-2164-13-184 (PMC3414817; doi:10.1186/1471-2164-13-184)
Supplement: Additional file 2 — Transcripts expressed in any stage and gender. [file 1471-2164-13-184-S2.xls]

## Sheet: transcripts exp. in any stage
				cluster	Present (1) and not present (0)
GeneID	deacription	Pub_Locus		Number	AF	Mf	AM	6WM	6WF	L4	L3
15484.m00016	Phosphatidylinositol-specific phospholipase C, X domain containing protein	Bm1_57135	DE	3	1	1	1	1	1	1	1
15463.m00018	cytoplasmic intermediate filament protein, putative	Bm1_56985	DE	3	1	0	1	1	1	1	1
15430.m00015	Laminin EGF-like	Bm1_56680	DE	3	0	1	0	0	0	1	0
15366.m00007	collagen col-34, putative	Bm1_56270	DE	3	1	1	1	1	1	1	1
15273.m00028	DNA supercoiling factor, putative	Bm1_55535	DE	3	1	1	1	1	1	1	1
15213.m00007	Troponin T, putative	Bm1_09610	DE	3	1	1	1	1	1	1	1
15181.m00020	Legume-like lectin family protein	Bm1_54700	DE	3	1	1	1	1	1	1	1
15099.m00102	hypothetical protein	Bm1_01400	DE	3	1	0	1	0	1	1	0
15059.m00091	myotactin form B, putative	Bm1_53510	DE	3	1	0	1	1	1	0	1
14992.m11378	6-phosphogluconate dehydrogenase, decarboxylating, putative	Bm1_52945	DE	3	1	0	0	0	1	1	0
14992.m11165	Rhodanese-like domain containing protein	Bm1_51915	DE	3	1	0	0	0	0	1	0
14992.m11111	Peptidase family M1 containing protein	Bm1_51650	DE	3	0	0	1	0	0	1	0
14992.m11107	Met-10+ like-protein	Bm1_51625	DE	3	1	1	1	1	1	1	1
14992.m11075	hypothetical protein	Bm1_51480	DE	3	1	0	0	0	0	0	0
14992.m11071	hypothetical protein	Bm1_51460	DE	3	1	0	0	0	0	1	0
14992.m11031	hypothetical protein	#N/A	DE	3	1	1	1	1	1	1	1
14992.m10972	hypothetical protein	Bm1_50990	DE	3	1	1	0	0	0	1	1
14992.m10945	hypothetical protein	Bm1_50850	DE	3	1	0	0	0	1	0	0
14990.m08094	YjeF-related protein N-terminus containing protein	Bm1_49840	DE	3	1	1	1	1	1	1	1
14990.m08029	Guanylate kinase family protein	Bm1_49515	DE	3	0	1	0	0	0	0	0
14990.m07940	Calponin homolog OV9M., putative	Bm1_49080	DE	3	1	0	1	1	1	1	1
14990.m07919	Tetraspanin family protein	Bm1_48975	DE	3	1	1	1	1	1	1	1
14990.m07692	hypothetical protein	Bm1_47860	DE	3	1	0	1	1	1	1	1
14981.m02380	thioredoxin, identical	Bm1_46700	DE	3	1	1	1	1	1	1	1
14981.m02379	thioredoxin, putative	Bm1_46700	DE	3	1	1	1	1	1	1	1
14980.m02832	hypothetical protein	Bm1_46540	DE	3	1	1	1	1	1	1	1
14980.m02797	Transmembrane amino acid transporter protein	Bm1_46360	DE	3	1	1	1	0	1	0	0
14980.m02718	hypothetical protein	Bm1_45990	DE	3	1	0	1	0	1	1	1
14979.m04518	fatty acid retinoid binding protein precursor, putative	Bm1_45045	DE	3	0	0	0	1	0	1	1
14977.m04975	Hypothetical UPF0205 protein T07C12.7 in chromosome V precursor, putative	Bm1_43635	DE	3	0	0	0	0	1	0	0
14977.m04927	Reduced folate carrier family protein	Bm1_43410	DE	3	0	0	0	0	1	0	0
14977.m04898	Electron transfer flavoprotein beta-subunit, putative	Bm1_43265	DE	3	1	1	1	1	1	1	1
14977.m04868	Serine carboxypeptidase F41C3.5 precursor, putative	Bm1_43130	DE	3	1	1	1	1	1	1	1
14975.m04419	Amiloride-sensitive sodium channel family protein	Bm1_42410	DE	3	0	0	0	0	1	1	0
14975.m04374	hypothetical protein	Bm1_42190	DE	3	1	0	0	0	1	1	0
14973.m02677	BM20, putative	Bm1_41425	DE	3	1	1	1	1	1	1	1
14973.m02658	XPG I-region family protein	Bm1_41330	DE	3	1	1	1	1	1	1	1
14972.m07877	Helix-loop-helix DNA-binding domain containing protein	Bm1_40800	DE	3	1	0	1	0	0	1	0
14972.m07829	Glycosyl hydrolases family 31 protein	Bm1_40580	DE	3	1	0	1	1	1	1	0
14972.m07554	Rho GDP-dissociation inhibitor 2, putative	Bm1_39260	DE	3	1	1	0	0	1	1	0
14972.m07530	Degenerin mec-4, putative	Bm1_39145	DE	3	1	0	1	0	1	1	1
14972.m07327	conserved hypothetical protein	Bm1_38150	DE	3	1	1	1	1	1	1	1
14972.m07233	LIM domain containing protein	#N/A	DE	3	1	0	1	1	1	1	1
14972.m07232	LIM domain containing protein	Bm1_37680	DE	3	1	0	1	1	1	1	1
14972.m07147	Branched-chain amino acid aminotransferase, cytosolic, putative	Bm1_37270	DE	3	1	0	1	0	1	1	1
14972.m07123	oxidoreductase, short chain dehydrogenase/reductase family protein	Bm1_37150	DE	3	0	0	0	0	1	1	0
14972.m07107	Amino acid permease family protein	Bm1_37070	DE	3	0	1	0	0	0	0	0
14972.m07014	hypothetical protein	Bm1_36625	DE	3	0	0	0	0	1	0	1
14971.m02896	TspO/MBR family protein	Bm1_36270	DE	3	1	1	1	1	1	1	1
14968.m01463	hypothetical protein	Bm1_35355	DE	3	0	1	0	0	1	1	0
14963.m01805	Synaptophysin / synaptoporin family protein	Bm1_34675	DE	3	1	1	0	0	1	1	1
14961.m05371	hypothetical protein	Bm1_34380	DE	3	1	1	1	1	1	1	1
14961.m05328	hypothetical protein	Bm1_34160	DE	3	1	0	1	0	1	1	1
14961.m05327	hypothetical protein	Bm1_34155	DE	3	1	0	0	0	1	1	0
14961.m05243	cathepsin B-like cysteine proteinase, putative	Bm1_33735	DE	3	1	0	1	0	1	0	0
14961.m05125	AMP-binding enzyme family protein	Bm1_33165	DE	3	1	1	1	0	1	0	0
14961.m05122	fragmin A, putative	Bm1_33150	DE	3	1	0	1	1	1	1	1
14961.m05070	FKBP-type peptidyl-prolyl cis-trans isomerase-30, BmFKBP-30	Bm1_32895	DE	3	1	1	1	1	1	1	1
14961.m05029	hypothetical protein	Bm1_32690	DE	3	1	1	1	0	1	1	0
14961.m04968	Paired box' domain containing protein	Bm1_32385	DE	3	1	0	0	0	1	1	1
14961.m04958	conserved hypothetical protein	Bm1_32335	DE	3	0	0	0	0	1	0	0
14954.m01653	MyTH4 domain containing protein	Bm1_30930	DE	3	1	0	0	0	0	0	0
14954.m01568	Probable enoyl-CoA hydratase, mitochondrial, putative	Bm1_30520	DE	3	1	1	1	1	1	1	0
14924.m00113	hypothetical protein	#N/A	DE	3	1	1	1	1	1	1	0
14920.m00414	Laminin-like protein C54D1.5 precursor, putative	Bm1_27925	DE	3	0	0	0	0	1	1	0
14907.m00563	p27, putative	Bm1_27325	DE	3	1	1	1	1	1	1	1
14853.m00060	hypothetical protein	Bm1_26745	DE	3	1	0	0	0	0	1	0
14841.m00011	hypothetical protein	Bm1_26660	DE	3	1	0	0	0	0	0	0
14796.m00102	Thioredoxin family protein	Bm1_26325	DE	3	1	0	0	0	1	1	1
14777.m00109	serpin, putative	Bm1_25940	DE	3	1	1	0	0	0	1	0
14740.m00011	Nematode cuticle collagen N-terminal domain containing protein	Bm1_25060	DE	3	0	0	0	0	0	1	0
14731.m01013	EF hand family protein	Bm1_24945	DE	3	1	1	1	1	1	1	1
14724.m00035	Choline/ethanolamine kinase family protein	Bm1_24760	DE	3	1	1	1	1	1	1	1
14712.m00223	biogenic amine synthesis related protein 1, putative	Bm1_24405	DE	3	0	0	0	0	1	0	0
14702.m00393	maoC like domain containing protein	Bm1_24050	DE	3	1	1	0	0	0	0	0
14677.m00167	SET domain containing protein	Bm1_23550	DE	3	1	1	1	1	1	1	0
14652.m00405	hypothetical protein	Bm1_23005	DE	3	1	0	1	1	1	1	1
14615.m00141	hypothetical protein	Bm1_22290	DE	3	1	0	1	0	1	0	0
14614.m00130	Per1-like family protein	Bm1_22260	DE	3	1	1	1	1	1	1	1
14605.m00049	leukocyte cell-derived chemotaxin 2 precursor, putative	Bm1_22005	DE	3	1	0	1	0	0	1	0
14569.m00223	hypothetical protein	Bm1_21250	DE	3	1	0	1	1	1	1	0
14536.m00009	Thrombospondin type 1 domain containing protein	Bm1_20750	DE	3	1	0	1	1	1	1	1
14469.m00105	Phosphoribosyl transferase domain containing protein	Bm1_19890	DE	3	1	1	1	1	1	1	0
14440.m00048	hypothetical protein	Bm1_19570	DE	3	1	0	1	0	0	1	0
14396.m00009	conserved hypothetical protein	Bm1_19065	DE	3	1	1	1	1	1	1	1
14379.m00151	Nematode cuticle collagen N-terminal domain containing protein	Bm1_18695	DE	3	1	0	0	1	1	1	1
14378.m00177	lactoylglutathione lyase, putative	#N/A	DE	3	1	1	1	1	1	1	1
14367.m00303	Protein kinase domain containing protein	Bm1_18520	DE	3	0	0	1	0	1	1	0
14362.m00105	conserved hypothetical protein	Bm1_18415	DE	3	1	1	1	0	1	1	0
14303.m00140	Transthyretin-like family protein	Bm1_17590	DE	3	1	1	1	1	1	1	1
14291.m00076	conserved hypothetical protein	Bm1_17370	DE	3	0	0	0	0	0	1	0
14276.m00243	hypothetical protein	#N/A	DE	3	1	1	1	1	1	1	1
14243.m00193	oxidoreductase, short chain dehydrogenase/reductase family protein	Bm1_16430	DE	3	1	0	1	0	1	1	0
14164.m00122	Transthyretin-like family protein	Bm1_15250	DE	3	1	1	1	1	1	1	1
14162.m00045	Fibroblast growth factor family protein	Bm1_15225	DE	3	0	0	0	0	1	1	0
14158.m00114	LF3, putative	Bm1_15200	DE	3	1	0	0	0	1	1	0
14101.m00158	hypothetical protein	Bm1_14820	DE	3	1	1	1	0	1	1	1
14041.m00077	Thrombospondin type 1 domain containing protein	Bm1_13945	DE	3	0	0	0	0	1	0	0
14039.m00112	hypothetical protein	Bm1_13880	DE	3	1	1	1	1	1	1	1
14037.m00201	prolyl oligopeptidase family protein	Bm1_13815	DE	3	1	1	1	1	1	1	0
13970.m00031	pherophorin-dz1 protein, putative	Bm1_13225	DE	3	1	1	1	1	1	1	1
13939.m00062	Nematode cuticle collagen N-terminal domain containing protein	Bm1_13015	DE	3	1	0	1	1	1	1	1
13898.m00009	Major antigen, putative	Bm1_12640	DE	3	1	0	1	1	1	0	1
13818.m00240	hypothetical protein	Bm1_05860	DE	3	1	0	1	0	0	0	0
13786.m00076	Nematode cuticle collagen N-terminal domain containing protein	Bm1_11865	DE	3	0	0	0	0	1	1	0
13768.m00013	cuticle collagen, putative	Bm1_04695	DE	3	1	1	1	1	1	1	1
13693.m00017	Heparan sulfate, putative	Bm1_02995	DE	3	1	0	0	0	1	1	1
13632.m00191	OV39 antigen (Fragment)-like	Bm1_10700	DE	3	1	1	1	1	1	1	0
13606.m00009	Chitin binding Peritrophin-A domain containing protein	Bm1_10435	DE	3	1	0	0	0	1	0	0
13562.m00092	hypothetical protein	Bm1_10180	DE	3	1	0	0	0	1	0	0
13555.m00076	uridine phosphorylase family protein	Bm1_10125	DE	3	1	0	0	1	1	1	1
13532.m00015	hypothetical protein	Bm1_09955	DE	3	1	0	1	1	1	1	1
13522.m00031	basement membrane proteoglycan, putative	Bm1_09895	DE	3	1	0	0	0	1	1	1
13451.m00020	Ubiquitin carboxyl-terminal hydrolase, family 1 protein	Bm1_09170	DE	3	1	1	1	1	1	1	1
13426.m00019	basement membrane proteoglycan precursor, putative	Bm1_08985	DE	3	0	0	0	0	1	1	0
13415.m00451	MOZ/SAS family protein	Bm1_08860	DE	3	0	0	0	0	0	1	0
13415.m00440	ubiquinone biosynthesis O-methyltransferase family protein	Bm1_08805	DE	3	1	1	1	1	1	1	1
13406.m00217	CG11202-PA, putative	Bm1_08655	DE	3	1	0	0	0	0	0	0
13355.m00163	hypothetical protein	#N/A	DE	3	1	0	0	0	1	1	0
13346.m00180	pyridoxal kinase, putative	Bm1_07835	DE	3	1	1	1	1	1	1	0
13247.m00720	conserved hypothetical protein	Bm1_06400	DE	3	1	1	1	1	1	1	1
13206.m00040	hypothetical protein	Bm1_05910	DE	3	1	0	0	0	1	1	0
13161.m00025	lactamase, beta 2, putative	Bm1_05545	DE	3	1	1	1	1	1	1	1
13155.m00079	hypothetical protein	Bm1_05465	DE	3	1	1	1	1	1	1	1
12915.m00014	conserved hypothetical protein	Bm1_01400	DE	3	1	0	1	1	1	1	0
12897.m00018	hypothetical protein	Bm1_03800	DE	3	0	0	0	0	1	0	0
12859.m00021	hypothetical protein	Bm1_03565	DE	3	1	1	1	1	1	1	1
12776.m00031	Immunoglobulin I-set domain containing protein	Bm1_02995	DE	3	1	0	0	0	1	1	1
12776.m00030	protein unc-52, putative	Bm1_02990	DE	3	1	0	0	0	1	1	1
12737.m00158	hypothetical protein	Bm1_02780	DE	3	1	0	1	1	1	1	1
12715.m00108	Tubulin beta chain, putative	Bm1_02640	DE	3	1	0	0	0	0	0	0
12711.m00019	Paramyosin, identical	Bm1_02615	DE	3	1	1	1	1	1	1	1
12609.m00016	collagen protein 99, putative	Bm1_01830	DE	3	1	0	1	1	1	1	1
12608.m00131	hypothetical protein	Bm1_01825	DE	3	1	1	1	1	1	1	1
12605.m00011	indoleamine 2,3-dioxygenase, putative	Bm1_01790	DE	3	1	0	1	0	1	0	0
12550.m00036	Tropomyosin, putative	Bm1_01235	DE	3	1	1	1	1	1	1	1
12537.m00012	hypothetical protein	Bm1_01140	DE	3	1	1	1	1	1	1	1
12484.m00023	hypothetical protein	Bm1_00730	DE	3	1	0	0	0	1	1	1
12844.m00021	KH domain containing protein	Bm1_03490	DE	3	1	1	1	1	1	0	0
13415.m00453	hypothetical protein	Bm1_08870	DE	3	1	1	0	0	1	0	1
13500.m00096	hypothetical protein	Bm1_09740	DE	3	1	1	1	1	1	1	1
13520.m00021	hypothetical protein	Bm1_09885	DE	3	1	0	0	0	0	0	0
13742.m00024	RhoGAP domain containing protein	Bm1_11640	DE	3	1	0	0	0	1	1	1
13750.m00020	Immunoglobulin domain containing protein	Bm1_11675	DE	3	0	0	0	0	1	1	1
13774.m00007	conserved hypothetical protein	Bm1_05365	DE	3	1	0	1	1	1	1	1
13790.m00132	hypothetical protein	Bm1_11920	DE	3	1	1	0	1	1	1	1
13828.m00099	hypothetical protein	Bm1_12255	DE	3	1	0	1	1	1	1	1
13828.m00102	conserved hypothetical protein	Bm1_12270	DE	3	1	0	1	1	1	1	1
13828.m00103	hypothetical protein	Bm1_12255	DE	3	1	0	1	1	1	1	1
13888.m00008	hypothetical protein	Bm1_12540	DE	3	1	0	1	1	1	1	0
14046.m00194	ShTK domain containing protein	Bm1_14055	DE	3	1	0	1	0	1	1	0
14058.m00575	hypothetical protein	Bm1_14325	DE	3	1	0	0	0	0	0	0
14060.m00120	hypothetical protein	Bm1_14385	DE	3	1	1	1	1	1	1	1
14122.m00158	D-beta-hydroxybutyrate dehydrogenase, mitochondrial precursor, putative	Bm1_14935	DE	3	0	0	0	0	0	1	0
14123.m00082	Chaperone protein dnaJ, putative	Bm1_14970	DE	3	0	0	0	0	1	0	0
14144.m00023	Translation initiation factor IF-2, putative	Bm1_01400	DE	3	1	0	0	0	0	0	0
14158.m00116	conserved hypothetical protein	Bm1_15210	DE	3	0	1	0	0	0	1	1
14231.m00142	hypothetical protein	Bm1_15475	DE	3	1	1	1	0	1	0	0
14237.m00403	Hemopexin family protein	Bm1_16270	DE	3	1	1	1	1	1	1	1
14243.m00192	dehydrogenases, short chain protein 2, isoform a, putative	Bm1_16430	DE	3	1	0	1	1	1	1	1
14284.m00382	conserved hypothetical protein	Bm1_17285	DE	3	0	0	0	0	1	1	1
14291.m00077	conserved hypothetical protein	Bm1_17375	DE	3	1	0	1	1	1	1	0
14296.m00062	#N/A	Bm1_02670	DE	3	1	1	1	1	1	1	1
14330.m00204	hypothetical protein	Bm1_17970	DE	3	0	0	0	0	1	0	0
14407.m00017	hypothetical protein	Bm1_19130	DE	3	0	0	0	0	1	1	1
14479.m00132	#N/A	#N/A	DE	3	1	0	1	1	1	1	1
14482.m00009	WW domain containing protein	Bm1_10630	DE	3	1	0	0	0	0	0	1
14558.m00022	conserved hypothetical protein	Bm1_21100	DE	3	1	0	0	0	0	0	0
14604.m00045	hypothetical protein	Bm1_22000	DE	3	0	0	0	0	0	0	1
14651.m00260	Zinc finger, C2H2 type family protein	Bm1_22975	DE	3	1	1	0	0	1	0	0
14656.m00218	hypothetical protein	Bm1_23140	DE	3	1	1	0	0	0	1	0
14761.m00200	hypothetical protein	Bm1_25370	DE	3	0	0	0	0	0	1	1
14761.m00202	hypothetical protein	Bm1_25380	DE	3	1	0	0	0	1	1	1
14773.m00930	Protein kinase, putative sperm-specific MAP kinase	Bm1_25835	DE	3	0	0	0	0	1	1	0
14806.m00010	conserved hypothetical protein	Bm1_01400	DE	3	1	0	1	1	1	1	0
14813.m00045	S1, putative	Bm1_26455	DE	3	0	0	1	0	0	1	0
14919.m00203	Ground-like domain containing protein	Bm1_27805	DE	3	1	1	0	0	0	0	0
14929.m00398	Low-density lipoprotein receptor domain class A containing protein	Bm1_28365	DE	3	1	0	0	0	0	0	0
14947.m01125	AT19640p, putative	Bm1_29620	DE	3	1	0	0	0	0	0	0
14961.m04937	hypothetical protein	Bm1_25370	DE	3	0	0	0	0	1	1	1
14961.m04953	hypothetical protein	Bm1_32305	DE	3	1	0	1	1	1	1	1
14967.m01538	hypothetical protein	Bm1_35070	DE	3	1	1	1	1	1	1	1
14967.m01539	#N/A	Bm1_35070	DE	3	1	0	0	0	0	1	1
14972.m07016	#N/A	Bm1_36635	DE	3	1	0	0	0	1	0	0
14972.m07083	Conserved hypothetical protein, putative	Bm1_36965	DE	3	1	0	1	1	1	1	1
14972.m07392	DB module family protein	Bm1_38470	DE	3	1	0	0	0	1	1	0
14972.m07601	conserved hypothetical protein	Bm1_39495	DE	3	1	0	1	1	1	1	0
14973.m02591	Chymotrypsin/elastase isoinhibitors 2 to 5, putative	Bm1_40960	DE	3	1	0	1	1	1	1	1
14973.m02620	#N/A	Bm1_41125	DE	3	1	0	0	0	1	0	0
14973.m02655	hypothetical protein	Bm1_08715	DE	3	1	1	1	0	1	1	0
14975.m04354	#N/A	#N/A	DE	3	0	0	1	0	1	0	0
14975.m04406	hypothetical protein	Bm1_42345	DE	3	1	1	1	1	1	1	1
14975.m04426	PH domain containing protein	Bm1_42445	DE	3	1	0	1	0	1	1	1
14975.m04526	conserved hypothetical protein	Bm1_42925	DE	3	0	0	1	0	1	1	0
14975.m04549	Dumpy : shorter than wild-type protein 10, isoform b, putative	Bm1_43040	DE	3	1	1	1	1	1	1	1
14975.m04550	Dumpy : shorter than wild-type protein 10, isoform b, putative	Bm1_43045	DE	3	1	1	1	1	1	1	1
14977.m04954	hypothetical protein	Bm1_43540	DE	3	0	0	1	1	1	1	0
14977.m05035	Ctr copper transporter family protein	Bm1_43935	DE	3	1	0	0	0	1	0	0
14977.m05062	hypothetical protein	Bm1_44065	DE	3	0	0	0	0	1	0	0
14980.m02738	hypothetical protein	Bm1_46090	DE	3	0	0	0	0	0	1	0
14980.m02780	conserved hypothetical protein	Bm1_46285	DE	3	1	0	1	1	1	1	1
14982.m02208	hypothetical protein	Bm1_47175	DE	3	1	0	0	0	0	0	0
14985.m00040	Mechanosensory abnormality protein 6, putative	Bm1_47505	DE	3	1	0	1	0	0	0	0
14990.m08068	CG32590-PA, putative	Bm1_49705	DE	3	1	1	1	1	1	1	1
14992.m10953	Cuticle collagen 1 precursor, putative	#N/A	DE	3	0	0	0	0	1	1	1
14992.m11085	hypothetical protein	Bm1_51520	DE	3	1	0	1	1	1	1	0
14992.m11129	Troponin I, putative	Bm1_51735	DE	3	1	0	0	0	0	1	1
14992.m11137	G15-6A protein, putative	Bm1_51775	DE	3	1	0	1	1	1	1	1
14992.m11216	hypothetical protein	Bm1_52160	DE	3	0	0	1	0	0	1	0
14992.m11290	EBNA-2 nuclear protein, putative	Bm1_52535	DE	3	0	0	0	0	0	1	0
14992.m11377	#N/A	Bm1_52945	DE	3	1	1	1	1	1	1	0
14992.m11402	Fucosyl transferase family protein	Bm1_53055	DE	3	1	0	0	0	1	0	0
15099.m00106	O-methyltransferase, putative	Bm1_08405	DE	3	0	0	1	0	0	1	0
15128.m00006	hypothetical protein	Bm1_54090	DE	3	0	0	0	0	0	1	0
15323.m00014	hypothetical protein	Bm1_55975	DE	3	1	0	0	0	1	1	1
15350.m00008	cytoplasmic polyadenylation element binding protein CPEB2, putative	Bm1_56185	DE	3	0	0	1	0	0	0	0
15488.m00007	Positive cofactor 2 glutamine/Q-rich-associated protein, putative	Bm1_57150	DE	3	1	1	1	1	1	1	1
AA052051	GB|AAA28872.1|552132|DRORSXA Bkm-like protein {Drosophila melanogaster;} 0.012	#N/A	DE	3	1	1	1	1	1	1	1
AA054899	SP|Q8MPX3|DJ20_CAEEL DnaJ homolog dnj-20 precursor. {Caenorhabditis elegans;} ^|^GB|CAD31695.1|20803777|CET15H9 Hypothetical protein T15H9.7 {Caenorhabditis elegans;} 5.60E-05	Bm1_21380	DE	3	1	1	1	1	1	1	1
AA068382	GB|AAC48290.1|1814433|OVU85395 Gln-rich protein {Onchocerca volvulus;} 4.10E-06	#N/A	DE	3	1	1	1	1	1	1	1
AA072484	PIR|A48575|A48575 paramyosin - nematode (Onchocerca volvulus) {Onchocerca volvulus;} 3.50E-27	#N/A	DE	3	1	1	1	1	1	1	1
AA072511	GB|AAK76851.1|14994421|AE001438 1-deoxyxylulose-5-phosphate synthase, dehydrogenase {Clostridium acetobutylicum ATCC 824;} ^|^OMNI|NTL01CAA0104|AAK76851.1|14994421| 1-deoxyxylulose-5-phosphate synthase, dehydrogenase {Clostridium -TRUNCATED- 0.95	#N/A	DE	3	1	0	0	1	1	1	1
AA080303	PIR|D97167|D97167 UDP-galactopyranose mutase [imported] - Clostridium acetobutylicum {Clostridium acetobutylicum;} ^|^GB|AAK80127.1|15025163|AE007717 UDP-galactopyranose mutase {Clostridium acetobutylicum ATCC 824;} -TRUNCATED- 0.82	#N/A	DE	3	1	0	0	0	1	1	0
AA114397	GB|AAG02850.1|9944667|AF250284 AMV144 {Amsacta moorei entomopoxvirus;} 0.62	#N/A	DE	3	1	1	1	1	1	1	1
AA161569	GB|CAG98979.1|49645407|CR382126 unnamed protein product {Kluyveromyces lactis NRRL Y-1140;} 0.38	#N/A	DE	3	1	1	1	1	1	1	1
AA199949	PIR|G72473|G72473 hypothetical protein APE2432 - Aeropyrum pernix (strain K1) {Aeropyrum pernix;} ^|^GB|BAA81447.1|5106136|AP000064 109aa long hypothetical protein {Aeropyrum pernix K1;} ^|^OMNI|NTL01AP02503|BAA81447.1|510613-TRUNCATED- 0.11	#N/A	DE	3	1	1	1	1	1	1	1
AA199952	SP|P55955|UP04_CAEEL UPF0205 protein Y5F2A.1 precursor (Unknown spot 4 protein from 2D-page). {Caenorhabditis elegans;} ^|^PIR|T27247|T27247 hypothetical protein Y5F2A.1 - Caenorhabditis elegans {Caenorhabditis elegans;} ^|^GB|C-TRUNCATED- 0.0046	#N/A	DE	3	1	1	1	1	1	1	1
AA228541	GB|AAG10102.1|9965598|AF105258 peroxidoxin-2 {Litomosoides sigmodontis;} 8.30E-06	#N/A	DE	3	1	1	1	1	1	1	1
AA241571	PIR|A45600|A45600 asparagine-rich blood stage antigen (clone Pfa55-14) - Plasmodium falciparum (fragment) {Plasmodium falciparum;} ^|^GB|AAA29496.1|552185|PFAASN5514 asparagine-rich antigen Pfa55-14 {Plasmodium falciparum;} -TRUNCATED- 1	#N/A	DE	3	1	1	1	1	1	1	1
AA246176	SP|Q8CIQ3|B2MG_SIGHI Beta-2-microglobulin precursor. {Sigmodon hispidus;} ^|^GB|AAN61170.1|24559813|AY147016 beta-2-microglobulin {Sigmodon hispidus;} 1.70E-46	#N/A	DE	3	0	0	0	0	0	1	0
AA389866	PIR|C97626|C97626 dolichol-phosphate mannosyltransferase XF2278 [imported] - Agrobacterium tumefaciens (strain C58, Cereon) {Agrobacterium tumefaciens;} ^|^GB|AAK87964.1|15157370|AE008137 AGR_C_4038p {Agrobacterium tumefacien-TRUNCATED- 2.6	#N/A	DE	3	1	0	0	0	1	1	1
AA389874	GB|CAA62521.1|1483233|BPRNAS5 cytidine deaminase {Brugia pahangi;} 0.00025	#N/A	DE	3	0	0	0	0	1	1	0
AA389879	GB|AAU04396.1|51471702|AY692227 small heat shock protein 12.6 {Brugia malayi;} 0.0077	#N/A	DE	3	1	1	1	1	1	1	1
AA471453	GB|AAS41565.1|42737633|AE017272 hypothetical protein {Bacillus cereus ATCC 10987;} ^|^OMNI|BCE2651||| hypothetical protein {Bacillus cereus;} 2.7	#N/A	DE	3	1	1	1	1	1	1	1
AA480693	GB|AAF66987.1|7673686|AF250996 heat shock protein 70 {Wuchereria bancrofti;} 1.70E-19	#N/A	DE	3	1	1	1	1	1	1	1
AA480709	PIR|B89057|B89057 protein K09H11.2 [imported] - Caenorhabditis elegans {Caenorhabditis elegans;} 0.34	#N/A	DE	3	1	0	0	0	0	0	0
AA545881	GB|AAL87200.1|19387298|AF480859 MHC class I H-2Dr-like protein {Sigmodon hispidus;} 5.30E-06	#N/A	DE	3	0	0	0	0	0	1	0
AA545902	GB|AAU25923.1|52078486|AY702473 beta actin {Oxyuranus scutellatus scutellatus;} 3.40E-15	#N/A	DE	3	0	0	0	0	0	1	0
AA547832	PIR|T23121|T23121 hypothetical protein H25P06.1 - Caenorhabditis elegans {Caenorhabditis elegans;} ^|^GB|CAB07234.1|3878040|CEH25P06 Hypothetical protein H25P06.1 {Caenorhabditis elegans;} 6.40E-12	Bm1_14445	DE	3	1	0	1	0	1	1	1
AA570858	SP|Q865R2|GPX1_MACFU Glutathione peroxidase 1 (EC 1.11.1.9) (GSHPx-1) (Cellular glutathioneperoxidase). {Macaca fuscata fuscata;} 2.10E-20	#N/A	DE	3	0	0	0	0	0	1	0
AA585018	GB|AAB08735.1|1206023|BMU48407 p27 {Brugia malayi;} 7.30E-21	#N/A	DE	3	1	1	1	1	1	1	1
AA592049	PIR|T23149|T23149 hypothetical protein JC8.8 - Caenorhabditis elegans {Caenorhabditis elegans;} 6.50E-45	#N/A	DE	3	1	1	1	1	1	1	1
AA661174	GB|AAT60564.1|49329918|AE017355 hypothetical protein {Bacillus thuringiensis serovar konkukian str. 97-27;} 3.7	#N/A	DE	3	1	0	0	0	1	0	0
AA749469	GB|AAS39325.1|42735386|AE017265 HNH endonuclease domain protein {Bacillus cereus ATCC 10987;} ^|^OMNI|BCE0389||| HNH endonuclease domain protein {Bacillus cereus;} 1	#N/A	DE	3	1	0	1	1	1	1	1
AA840846	GB|AAO09929.1|27361019|AE016801 Chlorobium tepidum Orf122 like protein {Vibrio vulnificus CMCP6;} ^|^GB|AAO09854.1|27360944|AE016801 Chlorobium tepidum Orf122 like protein {Vibrio vulnificus CMCP6;} ^|^GB|AAO09648.1|27360712|AE016800 Chlor-TRUNCATED- 8.50E-20	#N/A	DE	3	0	0	0	0	0	1	0
AA841374	GB|AAR28033.1|39545940|AY464549 immunogenic protein 3 {Brugia malayi;} 2.60E-57	Bm1_07780	DE	3	1	1	1	1	1	1	1
AA841478	SP|P34404|YLW1_CAEEL Hypothetical protein F22B7.1 in chromosome III. {Caenorhabditis elegans;} ^|^PIR|S44628|S44628 f22b7.1 protein - Caenorhabditis elegans {Caenorhabditis elegans;} ^|^GB|AAA65467.1|156299|L12018 Hypothetical p-TRUNCATED- 0.0026	Bm1_46540	DE	3	1	1	1	1	1	1	1
AA841602	GB|AAM07723.1|19918512|AE011158 hypothetical protein (multi-domain) {Methanosarcina acetivorans C2A;} ^|^OMNI|NTL02MA4269|AAM07723.1|19918512| hypothetical protein (multi-domain) {Methanosarcina acetivorans C2A;} 6.30E-05	Bm1_38495	DE	3	1	1	1	1	1	1	1
AA842541	GB|AAS14945.1|42410837|AE017260 DNA-directed RNA polymerase, omega subunit {Wolbachia endosymbiont of Drosophila melanogaster;} ^|^OMNI|WD1303|AAS14945.1|42410837| DNA-directed RNA polymerase, omega subunit {Wolbachia pipientis;} 5.30E-43	#N/A	DE	3	0	0	0	0	1	1	0
AA842602	PIR|D98055|D98055 hypothetical protein spr1469 [imported] - Streptococcus pneumoniae (strain R6) {Streptococcus pneumoniae;} ^|^GB|AAL00273.1|15459127|AE008516 Hypothetical protein {Streptococcus pneumoniae R6;} ^-TRUNCATED- 0.04	#N/A	DE	3	1	0	1	1	1	1	1
AA842874	GB|BAC86958.1|34534287|AK127397 unnamed protein product {Homo sapiens;} 0.0022	#N/A	DE	3	1	0	1	0	1	1	0
AI058029	GB|AAN84552.1|26892108|AY165040 LBP/BPI {Crassostrea gigas;} 0.012	#N/A	DE	3	1	0	1	0	1	1	0
AI069540	GB|CAH03602.1|50057618|CR548612 ATP-binding cassette transporter, putative {Paramecium tetraurelia;} 2.5	#N/A	DE	3	0	0	0	0	0	1	0
AI083432	GB|CAA48882.1|296224|BPGP29A glutathione peroxidase {Brugia pahangi;} 1.40E-22	#N/A	DE	3	1	0	1	1	1	1	0
AI087642	PIR|T23356|T23356 hypothetical protein K06A4.4 - Caenorhabditis elegans {Caenorhabditis elegans;} 4.00E-05	#N/A	DE	3	1	0	1	0	1	0	0
AI105736	GB|AAA68419.2|34850014|U29154 Hypothetical protein T07F12.1 {Caenorhabditis elegans;} 1.50E-10	#N/A	DE	3	1	1	1	1	1	1	0
AI508010	PIR|H82781|H82781 hypothetical protein XF0626 [imported] - Xylella fastidiosa (strain 9a5c) {Xylella fastidiosa;} ^|^GB|AAF83436.1|9105500|AE003908 hypothetical protein {Xylella fastidiosa 9a5c;} 0.2	#N/A	DE	3	0	0	0	0	1	0	0
AI546760	GB|AAB35895.1|1246083|S80312 Oveg1 {Onchocerca volvulus;} 1.10E-15	#N/A	DE	3	1	1	1	1	1	1	1
AI658471	GB|CAD51820.1|23505037|PFA929356 hypothetical protein, conserved {Plasmodium falciparum 3D7;} 0.0019	#N/A	DE	3	1	0	1	1	1	1	1
AI723683	GB|AAK07634.1|12751382|AF319997 thioredoxin peroxidase {Brugia malayi;} 2.50E-55	#N/A	DE	3	1	1	1	1	1	1	1
AI771049	-	#N/A	DE	3	1	1	1	1	1	1	0
AI783183	GB|AAU07197.1|51573172|CP000013 Glu-tRNA(Gln) amidotransferase, subunit C {Borrelia garinii PBi;} 3.4	#N/A	DE	3	1	0	0	0	0	0	0
AI784803	SP|Q09321|YR51_CAEEL Hypothetical 42.0 kDa protein F42A8.1 in chromosome II. {Caenorhabditis elegans;} ^|^PIR|T22082|T22082 hypothetical protein F42A8.1 - Caenorhabditis elegans {Caenorhabditis elegans;} ^|^GB|CAA87779.1|3876929-TRUNCATED- 1.30E-09	#N/A	DE	3	1	0	1	1	1	1	1
AI856833	GB|CAE17770.1|33300110|CEC43F9 Hypothetical protein C43F9.9 {Caenorhabditis elegans;} 5.60E-07	#N/A	DE	3	1	0	1	0	1	1	1
AI856863	PIR|T32265|T32265 hypothetical protein F23F1.2 - Caenorhabditis elegans {Caenorhabditis elegans;} ^|^GB|AAB70321.1|2394429|AF024493 Hypothetical protein F23F1.2 {Caenorhabditis elegans;} 3.80E-08	#N/A	DE	3	1	1	1	1	1	1	1
AI919741	GB|CAD31826.1|21038851|CEY39B6A Hypothetical protein Y39B6A.32 {Caenorhabditis elegans;} 2.8	#N/A	DE	3	1	1	1	1	1	1	1
AI939704	GB|AAL81348.1|18893315|AE010230 hypothetical protein {Pyrococcus furiosus DSM 3638;} ^|^OMNI|NTL01PF1224|NP_578953.1|18977596| hypothetical protein {Pyrococcus furiosus DSM 3638;} 1.1	#N/A	DE	3	0	0	0	0	0	1	0
AW041947	GB|AAS14377.1|42410267|AE017258 ribosomal protein L23 {Wolbachia endosymbiont of Drosophila melanogaster;} ^|^OMNI|WD0679|AAS14377.1|42410267| ribosomal protein L23 {Wolbachia pipientis;} 2.50E-27	#N/A	DE	3	1	1	1	1	1	1	0
AW042029	GB|BAC84794.1|34394312|AP006344 hypothetical protein {Oryza sativa (japonica cultivar-group);} 3.8	#N/A	DE	3	1	1	1	1	1	1	0
AW042044	GB|CAG25246.1|46362308|CR382398 hypothetical protein {Plasmodium falciparum 3D7;} 4	#N/A	DE	3	0	0	0	0	1	0	0
AW140322	GB|AAT75449.1|50363464|AE017263 unknown transmembrane protein {Mesoplasma florum L1;} 2	#N/A	DE	3	1	1	1	1	1	1	1
AW179623	GB|AAV27677.1|53987476|AE017332 conserved hypothetical protein {Mycoplasma hyopneumoniae 232;} 0.44	#N/A	DE	3	1	0	1	0	0	1	1
AW179624	GB|AAO75106.1|29500803|AY220914 ComB {Dictyostelium discoideum;} 5.40E-16	#N/A	DE	3	1	0	1	1	1	1	0
AW179696	PIR|G86329|G86329 hypothetical protein F6F9.26 [imported] - Arabidopsis thaliana {Arabidopsis thaliana;} ^|^GB|AAG12567.1|10086507|AC007797 Unknown protein {Arabidopsis thaliana;} 2	#N/A	DE	3	1	1	1	1	1	1	1
AW179760	PIR|H90658|H90658 hypothetical membrane protein [imported] - Escherichia coli (strain O157:H7, substrain RIMD 0509952) {Escherichia coli;} ^|^GB|BAB33663.1|13359696|AP002550 hypothetical membrane protein {Escherichia coli O15-TRUNCATED- 0.78	#N/A	DE	3	1	0	0	0	1	1	0
AW245031	GB|CAA36968.1|288289|RNMITDLO unnamed protein product; ORF {Rattus norvegicus;} 2.90E-10	#N/A	DE	3	0	0	0	0	0	1	0
AW562033	PIR|T21181|T21181 acid phosphatase (EC 3.1.3.2) purple homolog F21A3.2 precursor [similarity] - Caenorhabditis elegans {Caenorhabditis elegans;} 4.20E-06	Bm1_51655	DE	3	0	0	0	0	1	1	0
AW562072	GB|BAB68617.1|15822932|AB039093 Finkel-Biskis-Reilly murine sarcoma virus (FBR-MuSV) ubiquitously expressed (fox derived) {Mus spicilegus;} ^|^GB|BAB68616.1|15822930|AB039092 Finkel-Biskis-Reilly murine sarcoma virus (FBR-MuSV) ubiquitousl-TRUNCATED- 5.50E-64	#N/A	DE	3	0	0	0	0	0	1	0
AW874716	GB|AAD30169.1|4809258|AF146015 collagen {Haemonchus contortus;} 4.50E-05	#N/A	DE	3	1	1	1	1	1	1	1
AW874720	GB|CAG85254.1|49652921|CR382134 unnamed protein product; similar to CA5087|IPF20025 Candida albicans IPF20025 unknown function, start by similarity {Debaryomyces hansenii CBS767;} 4.2	#N/A	DE	3	1	0	1	1	1	1	0
AW874797	PIR|C83831|C83831 hypothetical protein BH1451 [imported] - Bacillus halodurans (strain C-125) {Bacillus halodurans;} ^|^GB|BAB05170.1|10174068|AP001512 BH1451 unknown conserved protein in B. subtilis {Bacillus halodurans C-12-TRUNCATED- 0.016	#N/A	DE	3	0	0	1	1	1	0	1
AW888260	GB|CAA84646.2|21615425|CEC36E8 Hypothetical protein C36E8.3 {Caenorhabditis elegans;} 1.90E-05	#N/A	DE	3	1	1	1	1	1	1	1
BE124987	PIR|T16578|T16578 hypothetical protein K07E1.1 - Caenorhabditis elegans {Caenorhabditis elegans;} ^|^GB|AAC46708.1|726397|U23173 Hypothetical protein K07E1.1 {Caenorhabditis elegans;} 2.30E-33	#N/A	DE	3	1	0	1	1	1	1	1
BE352766	-	#N/A	DE	3	0	0	0	0	0	1	0
BE352804	-	#N/A	DE	3	0	1	1	0	1	0	0
BMB_gene_32.412	GB|AAB96726.2|20198842|AF039713 Hypothetical protein F57B10.9 {Caenorhabditis	#N/A	DE	3	0	0	0	0	0	1	0
BMB_gene_7.521	hypothetical protein	#N/A	DE	3	1	1	1	1	1	1	1
BMBC_gene_61.408	GB|CAA84697.2|4008344|CED2045 Hypothetical protein D2045.1 {Caenorhabditis	#N/A	DE	3	1	1	1	1	1	1	1
BMBC_gene_62.458	SP|Q19746|INX3_CAEEL Innexin inx-3. {Caenorhabditis elegans;} ^|^GB	#N/A	DE	3	1	1	1	1	1	1	1
BMBC_gene_63.1068	GB|AAF48973.1|7293601|AE003512 CG14217-PE {Drosophila melanogaster;}	#N/A	DE	3	1	1	1	1	1	1	1
BMBC_gene_64.1319	GB|CAA94745.2|14530364|CEC50F4 Hypothetical protein C50F4.11 {Caenorhabditis	#N/A	DE	3	1	1	1	1	1	1	1
BMC00003	Y57G11C.12 protein. (sptr:O18236	Bm1_08810	DE	3	1	1	1	1	1	1	1
BMC00075	UNKNOWN (score 70)	#N/A	DE	3	1	1	1	1	1	1	1
BMC00077	UNKNOWN (score 70)	#N/A	DE	3	1	1	1	1	1	1	1
BMC00090	(gi:2315098) Hepatocyte growth factor receptor. (sptr:Q9YGM7 score 109)	Bm1_37575	DE	3	1	1	1	1	1	1	1
BMC00097	Cytochrome oxidase subunit 1 (sptr:O47573 score 202)	#N/A	DE	3	1	1	1	1	1	1	1
BMC00098	Cathepsin-6 (sptr:Q9ET52 score 81)	Bm1_18805	DE	3	1	0	1	1	1	1	1
BMC00126	Myosin essential light chain (sw:P53014 score 193)	#N/A	DE	3	1	1	1	1	1	1	1
BMC00135	Troponin (sptr:O45212 score 94)	Bm1_09610	DE	3	1	1	1	1	1	1	1
BMC00139	UNKNOWN (no hits found)	Bm1_35060	DE	3	1	1	1	1	1	1	1
BMC00147	UNKNOWN (score 70)	#N/A	DE	3	1	0	1	1	1	1	1
BMC00153	Thioredoxin. (sptr:Q8T4L1 score 194)	#N/A	DE	3	1	1	1	1	1	1	1
BMC00164	Putative cuticular collagen. (sptr:Q9NFZ8 score 217)	#N/A	DE	3	1	1	1	1	1	1	1
BMC00173	Hypothetical protein T04C9.4b. (sptr:Q9GP95 score 183)	#N/A	DE	3	1	1	1	1	1	1	1
BMC00196	Hypothetical protein C14B9.1 in (sw:P34328 score 77)	#N/A	DE	3	1	1	1	1	1	1	1
BMC00197	UNKNOWN (score 70)	#N/A	DE	3	1	1	1	1	1	1	1
BMC00254	F26E4.3 protein. (sptr:P90850 score 154)	#N/A	DE	3	1	0	0	0	1	1	1
BMC00263	UNKNOWN (score 70)	#N/A	DE	3	1	1	1	1	1	1	1
BMC00276	(gi:890030) C. elegans F55A12 (gp:AF003130 score 84)	#N/A	DE	3	1	0	0	0	0	0	0
BMC00300	UNKNOWN (no hits found)	#N/A	DE	3	0	1	0	0	1	1	0
BMC00478	(gi:1849758) Peptidoglycan recognition protein PGRP. (sptr:Q9JLN4 score 239)	#N/A	DE	3	0	0	0	0	0	1	0
BMC00497	(gi:1876865) Fructose-bisphosphate aldolase A (sw:P05065 score 294)	#N/A	DE	3	0	0	0	0	0	1	0
BMC00520	Epithelial membrane protein-3 (sw:O35912 score 184)	#N/A	DE	3	0	0	0	0	0	1	0
BMC00540	Actin. (sptr:Q8MTG0 score 372)	Bm1_21705	DE	3	1	1	1	1	1	1	1
BMC00558	K09G1.1a protein. (sptr:Q9XVL1 score 162)	Bm1_34675	DE	3	1	1	1	0	1	1	1
BMC00613	UDP-GalNAc:polypeptide (sptr:O45293 score 84)	Bm1_28825	DE	3	1	1	1	0	1	1	0
BMC00653	(gi:1887868) F20G2.3 protein. (sptr:Q93546 score 189)	#N/A	DE	3	1	0	0	0	0	0	0
BMC00677	Superoxide dismutase (sw:P41962 score 154)	#N/A	DE	3	1	1	1	1	1	1	1
BMC00686	Peptidyl-prolyl cis-trans isomerase (sptr:Q9U8J8 score 201)	Bm1_32895	DE	3	1	1	1	1	1	1	1
BMC00741	Histone H2A. (sw:P09588 score 151)	#N/A	DE	3	1	1	1	1	1	1	1
BMC00743	P27. (sptr:Q23951 score 226)	#N/A	DE	3	1	1	1	1	1	1	1
BMC00763	Probable phosphoglycerate kinase (sw:P91427 score 409)	#N/A	DE	3	1	1	1	1	1	1	1
BMC00857	(gi:1182197) Cytoplasmic actin. (sptr:Q98TB8 score 166)	#N/A	DE	3	0	0	0	0	1	1	0
BMC00907	(gi:1912470) Transcription factor BTF3 (sw:P20290 score 140)	#N/A	DE	3	0	0	0	0	0	1	0
BMC00928	Transgelin 2 (sw:P37802 score 404)	#N/A	DE	3	0	0	0	0	0	1	0
BMC00954	Proteasome subunit alpha type 2 (sw:Q27488 score 330)	Bm1_21080	DE	3	1	1	1	1	1	1	1
BMC00973	(gi:2209412) T-complex protein 1 zeta subunit (sw:P46550 score 210)	Bm1_42365	DE	3	1	1	1	0	1	1	0
BMC00990	(gi:2209437) Aminopeptidase ES-62 precursor. (sptr:O76552 score 132)	Bm1_56305	DE	3	1	1	1	0	1	1	0
BMC01032	Enolase (sptr:Q8MU59 score 578)	Bm1_24115	DE	3	1	1	1	1	1	1	1
BMC01070	F41H10.7 protein. (sptr:Q20300 score 180)	Bm1_01585	DE	3	1	1	1	1	1	1	1
BMC01077	ferritin light chain - human (pir:B23920 score 96)	#N/A	DE	3	0	0	0	0	0	1	0
BMC01093	H-2 class II histocompatibility antigen (sw:P10247 score 239)	#N/A	DE	3	1	1	1	0	0	1	0
BMC01127	Actin cytoplasmic 1 (sw:P29751 score 207)	#N/A	DE	3	0	0	0	0	0	1	0
BMC01131	(gi:2307196) Elongation factor 1-alpha 1 (sw:P10126 score 134)	#N/A	DE	3	0	0	0	0	0	1	0
BMC01160	(gi:2344736) Mus musculus immunoglobulin alpha heavy (gp:AY045746 score 163)	#N/A	DE	3	0	0	0	0	1	1	0
BMC01217	Putative serine carboxypeptidase F41C3.5 (sw:P52717 score 228)	#N/A	DE	3	1	1	1	1	1	1	0
BMC01257	ZK721.2 protein. (sptr:Q9GYF1 score 92)	#N/A	DE	3	1	1	1	1	1	1	1
BMC01276	UNKNOWN (no hits found)	#N/A	DE	3	1	1	1	1	1	1	1
BMC01298	(gi:1486139) Aspartic protease BmAsp-2. (sptr:Q8MY58 score 197)	#N/A	DE	3	1	0	1	0	1	1	0
BMC01393	cytochrome-c oxidase (pir:S04753 score 321)	#N/A	DE	3	0	1	0	0	1	1	0
BMC01478	hypothetical protein C26B9.3 - (pir:T15635 score 79)	Bm1_28165	DE	3	1	0	0	0	1	1	0
BMC01483	MHC class II antigen IE alpha (sptr:Q9TQ72 score 380)	#N/A	DE	3	0	0	0	0	0	1	0
BMC01484	(gi:1849832) 67 kda laminin receptor (gp:S37431 score 137)	#N/A	DE	3	0	0	0	0	0	1	0
BMC01497	ATPase subunit 6 (sptr:Q953H6 score 220)	#N/A	DE	3	0	1	0	0	0	1	0
BMC01558	Probable selenide water dikinase (sw:O62461 score 167)	#N/A	DE	3	1	0	1	1	1	1	1
BMC01568	(gi:1550579) Homo sapiens p21-Arc (gp:AF004561 score 122)	#N/A	DE	3	0	0	0	0	0	1	0
BMC01643	Enolase (sptr:Q8MU59 score 311)	Bm1_24115	DE	3	1	1	1	1	1	1	1
BMC01662	UNKNOWN (score 70)	#N/A	DE	3	1	1	1	1	1	1	1
BMC01677	Putative cuticle collagen F27C1.8. (sw:P91285 score 91)	#N/A	DE	3	1	0	1	1	1	1	1
BMC01688	UNKNOWN (score 70)	#N/A	DE	3	1	1	1	1	1	1	1
BMC01744	UNKNOWN (score 70)	Bm1_39940	DE	3	1	1	1	1	1	1	1
BMC01881	(gi:1673246) Aminopeptidase ES-62 precursor. (sptr:O76552 score 181)	Bm1_56305	DE	3	1	1	1	1	1	1	1
BMC02052	(gi:1737563) Y45F10D.13 protein. (sptr:O62482 score 70)	Bm1_36635	DE	3	1	1	1	1	1	1	1
BMC02053	UNKNOWN (score 70)	Bm1_21625	DE	3	1	1	1	1	1	1	1
BMC02054	ZK809.4 protein (sptr:Q23599 score 157)	Bm1_38755	DE	3	1	1	1	1	1	1	1
BMC02059	Small heat shock protein. (sptr:Q93141 score 262)	Bm1_19805	DE	3	1	1	1	1	1	1	1
BMC02140	UNKNOWN (no hits found)	#N/A	DE	3	1	1	1	1	1	1	1
BMC02229	UNKNOWN (no hits found)	#N/A	DE	3	1	0	1	1	1	1	1
BMC02241	Putative pyridoxal kinase (sw:O01824 score 324)	#N/A	DE	3	1	1	1	1	1	1	0
BMC02242	Heat shock protein 90. (sw:O61998 score 261)	#N/A	DE	3	1	1	1	1	1	1	1
BMC02256	UNKNOWN	#N/A	DE	3	1	1	1	1	1	1	1
BMC02292	Hypothetical protein C25E10.12 in (sw:Q18161 score 480)	#N/A	DE	3	1	1	0	0	1	1	0
BMC02365	UNKNOWN (score 70)	#N/A	DE	3	1	1	1	1	1	1	1
BMC02375	Gln-rich protein. (sptr:P91772 score 173)	#N/A	DE	3	1	1	1	1	1	1	1
BMC02392	(gi:2167983) Hypothetical 24.1 kDa protein C01C10.2 in (sw:Q11086 score 97)	Bm1_11625	DE	3	1	1	1	0	1	1	0
BMC02401	Glutathione transferase (sptr:O02636 score 262)	Bm1_33930	DE	3	1	1	1	1	1	1	1
BMC02422	(gi:2168037) Y51A2D.5 protein. (sptr:Q9XXQ9 score 89)	Bm1_32545	DE	3	1	1	1	0	1	1	0
BMC02427	Calumenin-like protein. (sptr:Q23017 score 141)	Bm1_55540	DE	3	1	1	1	1	1	1	1
BMC02578	Cyclophilin Ovcyp-2 (sptr:Q25633 score 234)	Bm1_46745	DE	3	1	1	1	1	1	1	0
BMC02591	F25H5.1a protein. (sptr:O17832 score 248)	Bm1_48635	DE	3	1	1	1	1	1	1	1
BMC02613	Y69E1A.7 protein. (sptr:Q9XW36 score 193)	#N/A	DE	3	1	0	1	1	1	1	1
BMC02628	UNKNOWN (score 70)	Bm1_35855	DE	3	1	1	1	1	1	1	1
BMC02633	(gi:2199403) Vinculin. (sptr:Q17162 score 91)	Bm1_37935	DE	3	1	1	1	1	1	1	1
BMC02671	(gi:2199461) 2610318K02Rik protein. (sptr:Q9D1D9 score 105)	Bm1_32415	DE	3	1	1	1	1	1	1	0
BMC02725	Mab-21 protein. (sptr:Q17337 score 206)	Bm1_57360	DE	3	1	1	1	1	1	1	0
BMC02844	Y66H1B.2 protein. (sptr:Q9TYW5 score 306)	#N/A	DE	3	1	1	1	1	1	1	1
BMC02916	(gi:1892973) HSC70-5 protein (sptr:Q9V6Z7 score 81)	#N/A	DE	3	0	0	0	0	1	1	0
BMC02918	(gi:1892987) T04F8.1 protein. (sptr:Q22161 score 80)	Bm1_35025	DE	3	1	1	0	1	1	0	0
BMC02934	Cuticular collagen Bmcol-2. (sptr:Q17166 score 183)	#N/A	DE	3	1	1	1	1	1	1	1
BMC02965	UNKNOWN	#N/A	DE	3	1	1	1	1	1	1	1
BMC03003	UNKNOWN (score 70)	#N/A	DE	3	0	0	1	0	0	0	0
BMC03014	C46G7.2 protein. (sptr:O02141 score 122)	Bm1_03235	DE	3	1	0	1	1	1	1	1
BMC03123	R08E5.3 protein. (sptr:O01593 score 187)	Bm1_36655	DE	3	1	1	1	1	1	1	1
BMC03128	(gi:2064792) C. elegans C01B10 (gp:U58757 score 110)	#N/A	DE	3	1	1	1	0	1	0	0
BMC03175	Paramyosin. (sw:Q01202 score 162)	#N/A	DE	3	1	1	1	1	1	1	1
BMC03179	Y66H1B.2 protein. (sptr:Q9TYW5 score 249)	Bm1_15795	DE	3	1	1	1	1	1	1	1
BMC03244	Prolyl 4-hydroxylase precursor (sptr:Q95P11 score 350)	Bm1_45455	DE	3	1	0	1	0	1	1	0
BMC03349	UNKNOWN (score 70)	#N/A	DE	3	1	1	1	1	1	1	0
BMC03356	UNKNOWN (no hits found)	#N/A	DE	3	1	1	1	1	1	1	1
BMC03366	F25H5.1b protein. (sptr:O17833 score 132)	Bm1_48635	DE	3	1	1	1	1	1	1	1
BMC03404	(gi:1537165) F54F11.1 protein. (sptr:O45568 score 74)	#N/A	DE	3	1	0	1	0	1	1	0
BMC03418	Bax inhibitor-1 (sw:P55061 score 182)	#N/A	DE	3	1	1	1	1	1	1	1
BMC03439	Cyclophilin B (sptr:O88541 score 158)	Bm1_24035	DE	3	1	1	1	1	1	1	1
BMC03443	Gln-rich protein. (sptr:P91772 score 105)	#N/A	DE	3	1	1	1	1	1	1	1
BMC03476	(gi:2140379) Probable glycerol kinase (sw:Q21944 score 96)	#N/A	DE	3	1	1	0	0	0	0	0
BMC03587	UNKNOWN (score 70)	Bm1_02780	DE	3	1	0	1	1	1	1	1
BMC03611	RAL-1 protein (sptr:O18478 score 370)	Bm1_23560	DE	3	1	1	1	1	1	1	1
BMC03645	UNKNOWN (score 70)	Bm1_39050	DE	3	1	1	1	1	1	1	1
BMC03691	(gi:1271166) F59F4.2 protein. (sptr:Q93838 score 86)	Bm1_00455	DE	3	1	1	1	1	1	1	1
BMC03698	UNKNOWN	#N/A	DE	3	1	0	0	0	1	1	0
BMC03699	UNKNOWN (score 70)	#N/A	DE	3	1	0	1	1	1	1	1
BMC03726	UNKNOWN	#N/A	DE	3	1	1	1	1	1	1	1
BMC03733	Cuticle collagen 14. (sw:P18834 score 83)	Bm1_03045	DE	3	1	0	1	1	1	1	1
BMC03750	UNKNOWN (no hits found)	#N/A	DE	3	1	1	1	1	1	1	1
BMC03890	ATPase subunit 6. (sptr:O47579 score 179)	#N/A	DE	3	1	1	1	1	1	1	1
BMC03899	Heat shock protein 70 (sptr:Q23954 score 234)	#N/A	DE	3	1	1	1	1	1	1	1
BMC03968	(gi:1266992) Y105E8A.12 protein. (sptr:Q8WQB1 score 89)	#N/A	DE	3	1	0	1	0	0	1	1
BMC03995	UNKNOWN (score 70)	Bm1_42360	DE	3	1	1	1	1	1	1	1
BMC04004	UNKNOWN (score 70)	Bm1_51935	DE	3	1	0	1	0	1	1	1
BMC04005	UNKNOWN (score 70)	#N/A	DE	3	1	1	1	1	1	1	0
BMC04080	Putative alpha/beta hydrolase. (sptr:Q9BJ53 score 290)	Bm1_43795	DE	3	1	0	1	1	1	1	1
BMC04112	BM20. (sptr:Q93142 score 163)	Bm1_41425	DE	3	1	1	1	1	1	1	1
BMC04116	(gi:2113600) Cytoplasmic intermediate filament protein. (sptr:Q17048 score 165)	#N/A	DE	3	0	0	0	0	0	1	0
BMC04146	(gi:2125739) ADP/ATP translocase. (sptr:Q9XM22 score 200)	Bm1_42895	DE	3	1	0	1	1	1	1	1
BMC04151	UNKNOWN (score 70)	#N/A	DE	3	1	1	0	1	1	1	1
BMC04163	hypothetical protein C10E2.6 - (pir:T32430 score 241)	Bm1_30575	DE	3	1	0	0	0	1	1	0
BMC04234	UNKNOWN (score 70)	Bm1_09260	DE	3	1	0	1	1	1	1	1
BMC04238	UNKNOWN (score 70)	#N/A	DE	3	1	1	1	1	1	1	1
BMC04290	UNKNOWN (score 70)	#N/A	DE	3	1	0	1	1	1	1	1
BMC04296	UNKNOWN (no hits found)	Bm1_12265	DE	3	1	0	1	1	1	1	1
BMC04302	Cathepsine L-like cysteine protease. (sptr:Q8WSH3 score 104)	#N/A	DE	3	1	0	1	1	1	1	1
BMC04376	Cytidine deaminase. (sptr:P90706 score 199)	Bm1_11460	DE	3	1	1	1	1	1	1	1
BMC04437	Tubulin beta-1 chain. (sw:P18241 score 310)	Bm1_25780	DE	3	1	1	1	1	1	1	1
BMC04495	UNKNOWN (score 70)	#N/A	DE	3	1	0	0	1	1	1	0
BMC04530	UNKNOWN (score 70)	#N/A	DE	3	1	0	0	1	1	1	1
BMC04753	UNKNOWN (score 70)	#N/A	DE	3	1	0	0	0	1	1	1
BMC04761	UNKNOWN (score 70)	Bm1_27180	DE	3	1	0	0	1	1	1	0
BMC04762	K08C9.4 protein. (sptr:Q9XUT4 score 78)	Bm1_13245	DE	3	1	0	1	1	1	1	1
BMC04765	UNKNOWN (score 70)	#N/A	DE	3	0	0	1	1	0	1	0
BMC04766	Tropomyosin. (sptr:Q25632 score 154)	Bm1_02060	DE	3	1	1	1	1	1	1	1
BMC04783	Selenoprotein (sptr:Q8WR40 score 80)	Bm1_04830	DE	3	1	1	1	1	1	1	1
BMC04796	UNKNOWN	Bm1_46645	DE	3	1	1	1	1	1	1	1
BMC04799	C56A3.2 protein. (sptr:Q18878 score 188)	#N/A	DE	3	1	1	1	1	1	1	1
BMC04810	UNKNOWN (score 70)	Bm1_07410	DE	3	1	0	1	1	1	1	0
BMC04841	UNKNOWN (score 70)	Bm1_13245	DE	3	1	0	1	1	1	1	1
BMC04860	(gi:1164834) UNKNOWN	#N/A	DE	3	1	0	0	0	0	0	0
BMC04905	(gi:1182210) Y53F4B.39 protein. (sptr:Q95Q18 score 76)	#N/A	DE	3	1	1	1	1	1	1	1
BMC04908	UNKNOWN (no hits found)	Bm1_50245	DE	3	1	1	1	0	1	1	1
BMC04926	Heat shock protein 90. (sw:O61998 score 322)	Bm1_51495	DE	3	1	1	1	1	1	1	1
BMC04941	(gi:1182901) F46H5.7 protein. (sptr:Q20486 score 93)	#N/A	DE	3	1	0	1	1	1	1	1
BMC05026	Putative cuticular collagen (sptr:Q9NFZ9 score 127)	Bm1_03900	DE	3	1	1	1	1	1	1	1
BMC05057	Heat shock protein 90. (sw:O61998 score 441)	Bm1_51495	DE	3	1	1	1	1	1	1	1
BMC05103	UNKNOWN (score 70)	#N/A	DE	3	1	1	1	1	1	1	1
BMC05122	SPARC precursor (sw:P34714 score 188)	Bm1_31690	DE	3	1	0	1	1	1	1	1
BMC05172	C29F4.1 protein. (sptr:Q18302 score 116)	Bm1_34840	DE	3	1	0	1	1	1	1	1
BMC05175	UNKNOWN (score 70)	Bm1_17485	DE	3	1	1	1	1	1	1	1
BMC05180	Calponin homolog MjCAP-1. (sptr:P91763 score 97)	#N/A	DE	3	1	1	0	0	1	1	0
BMC05208	UNKNOWN (score 70)	#N/A	DE	3	1	1	1	1	1	1	1
BMC05247	ZK856.7 protein. (sptr:Q23642 score 79)	#N/A	DE	3	1	1	1	1	1	1	1
BMC05326	Hypothetical 34.8 kDa protein C28H8.5 in (sw:Q09244 score 109)	Bm1_26275	DE	3	1	0	1	1	1	1	1
BMC05333	(gi:1889993) Intermediate filament protein. (sptr:Q17181 score 248)	Bm1_45215	DE	3	1	0	1	1	1	1	1
BMC05337	Major antigen. (sw:P21249 score 160)	#N/A	DE	3	1	0	1	1	1	1	1
BMC05346	UNKNOWN	Bm1_43820	DE	3	1	1	1	0	1	1	1
BMC05348	C28D4.2 protein. (sptr:O17610 score 100)	#N/A	DE	3	1	1	1	1	1	1	1
BMC05359	Cuticle collagen 14. (sw:P18834 score 86)	#N/A	DE	3	1	1	1	1	1	1	1
BMC05369	UNKNOWN (score 70)	#N/A	DE	3	1	0	1	1	1	1	1
BMC05407	(gi:1926207) As37. (sptr:Q8MY16 score 261)	Bm1_40320	DE	3	1	0	0	0	1	0	1
BMC05475	(gi:973956) T22H6.1 protein. (sptr:Q22687 score 88)	Bm1_14770	DE	3	1	0	1	1	1	1	1
BMC05537	ZK1010.7 protein. (sptr:O18286 score 91)	#N/A	DE	3	1	0	1	1	1	1	1
BMC05570	(gi:1158249) hypothetical protein C35A11.1 - (pir:T31931 score 86)	#N/A	DE	3	1	0	0	0	0	0	0
BMC05667	(gi:1167682) Intermediate filament protein. (sptr:Q17181 score 116)	Bm1_45215	DE	3	1	0	1	1	1	1	1
BMC05705	Ov87. (sptr:O96928 score 302)	Bm1_46740	DE	3	1	0	1	1	1	1	1
BMC05759	(gi:3319566) MHC class I antigen Hm1-C2. (sptr:Q8MHC4 score 264)	#N/A	DE	3	0	0	0	0	0	1	0
BMC05791	Putative NADH-ubiquinone oxidoreductase (sw:Q9N2W7 score 147)	Bm1_36520	DE	3	1	1	1	1	1	1	1
BMC05798	(gi:2923700) DAF-9 isoform A (sptr:Q8WRT7 score 120)	#N/A	DE	3	1	0	1	0	1	0	0
BMC05800	NADH dehydrogenase subunit 2. (sptr:Q9MD59 score 122)	#N/A	DE	3	0	1	0	0	0	1	0
BMC05863	(gi:2923736) Similar to hypothetical protein FLJ10204. (sptr:Q96HA8 score 94)	Bm1_36380	DE	3	1	1	0	1	1	1	1
BMC05897	(gi:3177404) Phosphomannose isomerase (sptr:Q924M7 score 99)	Bm1_52850	DE	3	1	0	0	0	1	0	0
BMC05907	(gi:3177411) Rat fibronectin (gp:L29191 score 270)	#N/A	DE	3	1	0	0	0	0	1	1
BMC05959	Oveg1 (sptr:Q25608 score 76)	#N/A	DE	3	1	1	1	1	1	1	1
BMC05960	UNKNOWN (score 70)	#N/A	DE	3	1	1	1	1	1	1	1
BMC05990	(gi:3421776) Y75B8A.9 protein. (sptr:Q9XW72 score 159)	Bm1_46045	DE	3	1	1	1	1	1	1	0
BMC06018	(gi:3177473) 4631422O05Rik protein. (sptr:Q9D2N7 score 136)	#N/A	DE	3	1	0	0	0	1	0	0
BMC06043	UNKNOWN (score 70)	#N/A	DE	3	1	1	1	1	1	1	1
BMC06056	(gi:3177495) Calmodulin. (sptr:O93410 score 223)	#N/A	DE	3	0	0	0	0	0	1	0
BMC06067	(gi:3177498) class II histocompatibility (pir:B27866 score 183)	#N/A	DE	3	0	0	0	0	0	1	0
BMC06090	Transketolase (sptr:Q9I8J7 score 195)	Bm1_10280	DE	3	1	1	1	0	1	1	0
BMC06308	UNKNOWN (score 70)	#N/A	DE	3	1	1	1	1	1	1	1
BMC06331	Actin (sptr:Q9U5I2 score 97)	#N/A	DE	3	1	1	1	1	1	1	1
BMC06340	(gi:2924002) C. elegans Y32F6A (gp:AL021474 score 104)	Bm1_06665	DE	3	1	1	0	0	1	1	1
BMC06442	Lysosomal thiol reductase IP30 (sptr:Q9ESY9 score 308)	#N/A	DE	3	0	0	0	0	0	1	0
BMC06459	UNKNOWN (score 70)	#N/A	DE	3	1	1	1	1	1	1	1
BMC06468	(gi:3392441) ribosomal protein L4 cytosolic (pir:JC4277 score 267)	#N/A	DE	3	0	0	0	0	0	1	0
BMC06478	UNC-52 protein. (sptr:Q9XTI5 score 238)	#N/A	DE	3	1	0	1	1	1	1	1
BMC06485	Ferritin heavy chain (sw:P29389 score 295)	#N/A	DE	3	0	0	0	0	1	1	0
BMC06577	collagen alpha 1(pir:S40991 score 113)	#N/A	DE	3	1	1	1	1	1	1	1
BMC06646	(gi:3342635) 6-phosphogluconate dehydrogenase (sw:Q9DCD0 score 340)	#N/A	DE	3	0	0	0	0	0	1	0
BMC06686	UNKNOWN (score 70)	#N/A	DE	3	1	1	1	1	1	1	1
BMC06726	(gi:2605331) JC8.8 protein. (sptr:O62289 score 147)	#N/A	DE	3	1	1	1	0	1	1	1
BMC06747	(gi:3342684) Cytochrome b. (sptr:Q9TEX5 score 401)	#N/A	DE	3	0	1	0	0	0	1	0
BMC06764	(gi:3189762) Homo sapiens gastric cancer-related (gp:AF320073 score 121)	#N/A	DE	3	1	0	1	0	1	1	1
BMC06790	UNKNOWN (score 70)	#N/A	DE	3	1	1	1	1	1	1	1
BMC06825	(gi:2392916) Ras-related protein Rab-32. (sw:Q13637 score 105)	Bm1_41755	DE	3	1	1	0	0	1	0	0
BMC06828	Cuticle collagen 34 (sw:P34687 score 148)	Bm1_36555	DE	3	1	1	1	1	1	1	1
BMC06834	UNKNOWN (score 70)	#N/A	DE	3	1	1	1	1	1	1	1
BMC06840	Cuticle collagen 2 precursor. (sw:P17656 score 78)	Bm1_19990	DE	3	1	0	0	0	1	0	0
BMC06865	UNKNOWN (score 70)	#N/A	DE	3	1	0	1	1	1	1	1
BMC06872	UNKNOWN (score 70)	Bm1_56360	DE	3	1	1	1	1	1	1	1
BMC06875	(gi:2923061) Putative cuticular collagen. (sptr:Q9NFZ8 score 71)	Bm1_54705	DE	3	1	1	1	1	1	1	1
BMC06880	UNKNOWN (no hits found)	#N/A	DE	3	0	0	0	0	0	1	0
BMC06882	UNKNOWN (score 70)	Bm1_56360	DE	3	1	1	1	1	1	1	1
BMC06890	HLA class II DR-beta precursor. (sptr:Q29890 score 137)	#N/A	DE	3	1	0	0	0	0	1	0
BMC06931	(gi:2392996) Hypothetical protein R148.6. (sptr:O17271 score 87)	Bm1_35600	DE	3	1	1	1	1	1	1	1
BMC06968	Cytochrome b-245 light chain (sw:Q62737 score 212)	#N/A	DE	3	0	0	0	0	0	1	0
BMC06992	UNKNOWN (no hits found)	#N/A	DE	3	0	0	0	0	0	1	0
BMC07002	UNKNOWN (score 70)	#N/A	DE	3	1	0	0	0	0	1	0
BMC07005	UNKNOWN (score 70)	#N/A	DE	3	1	1	1	1	1	1	1
BMC07008	Hypothetical 49.2 kDa protein. (sptr:Q8TA51 score 89)	Bm1_43380	DE	3	1	1	1	1	1	1	1
BMC07029	Intermediate filament protein. (sptr:Q17181 score 160)	Bm1_45215	DE	3	1	1	1	1	1	1	1
BMC07034	UNKNOWN (score 70)	#N/A	DE	3	1	0	1	1	1	1	1
BMC07192	C36A4.9 protein. (sptr:Q18496 score 208)	Bm1_47310	DE	3	1	1	1	1	1	1	1
BMC07197	UNKNOWN (no hits found)	#N/A	DE	3	1	1	1	1	1	1	1
BMC07213	Actin. (sptr:Q8MTG0 score 301)	#N/A	DE	3	1	1	1	1	1	1	1
BMC07304	Collagen alpha 1(sw:P17139 score 589)	Bm1_57370	DE	3	1	1	1	1	1	1	1
BMC07313	(gi:3089775) Tropomyosin. (sptr:O01673 score 94)	#N/A	DE	3	1	1	1	1	1	1	1
BMC07329	(gi:3608099) Histone H3.2. (sw:P02302 score 72)	#N/A	DE	3	0	0	0	0	0	1	0
BMC07355	UNKNOWN (score 70)	Bm1_40005	DE	3	1	0	1	0	1	1	0
BMC07691	(gi:2655425) T01G5.2 protein. (sptr:O18009 score 121)	Bm1_13480	DE	3	1	0	1	1	1	1	0
BMC07730	(gi:2335014) Ras suppressor protein 1. (sptr:Q9D031 score 184)	#N/A	DE	3	1	0	0	0	1	1	1
BMC07907	UNKNOWN (no hits found)	#N/A	DE	3	1	1	1	1	1	1	1
BMC07913	(gi:2369558) Cytochrome oxidase subunit II (sptr:Q8SEZ5 score 97)	#N/A	DE	3	0	1	0	0	1	1	0
BMC07934	Transketolase (sptr:Q9I8J7 score 105)	Bm1_10280	DE	3	1	1	1	1	1	1	0
BMC07967	Hypothetical 90.8 kDa protein. (sptr:Q19305 score 400)	#N/A	DE	3	1	0	1	1	1	1	1
BMC07973	UNKNOWN	#N/A	DE	3	1	0	0	0	1	1	0
BMC08041	Troponin (sptr:Q95PN9 score 196)	#N/A	DE	3	1	1	1	1	1	1	1
BMC08177	UNKNOWN (no hits found)	#N/A	DE	3	1	1	1	1	1	1	1
BMC08281	UNKNOWN (score 70)	Bm1_41065	DE	3	1	1	1	1	1	1	0
BMC08476	(gi:6468882) Vimentin. (sw:P02544 score 393)	#N/A	DE	3	0	0	0	0	0	1	0
BMC08491	(gi:6468905) Glyceraldehyde-3-phosphate dehydrogenase (sptr:Q9N2D5 score 275)	#N/A	DE	3	0	0	0	0	0	1	0
BMC08805	Cytoplasmic intermediate filament protein. (sptr:Q17047 score 177)	#N/A	DE	3	1	1	1	0	1	0	1
BMC08961	Cuticle collagen. (sptr:P90728 score 164)	Bm1_37110	DE	3	1	1	1	1	1	1	1
BMC08992	(gi:6445701) Rab GDP dissociation inhibitor alpha (sw:P21856 score 187)	Bm1_08800	DE	3	1	1	1	1	1	1	1
BMC08995	T13H5.6 protein. (sptr:Q9U369 score 113)	#N/A	DE	3	1	0	0	0	0	1	0
BMC08998	(gi:6445716) A2 (sptr:Q17163 score 124)	Bm1_16850	DE	3	1	0	1	1	1	1	1
BMC09040	UNKNOWN	#N/A	DE	3	1	0	1	1	1	1	1
BMC09088	Cuticle collagen 34 (sw:P34687 score 119)	Bm1_10410	DE	3	1	0	1	1	1	1	1
BMC09221	(gi:6554752) F46H5.7 protein. (sptr:Q20486 score 100)	#N/A	DE	3	1	0	1	1	1	1	1
BMC09228	UNKNOWN (score 70)	Bm1_36635	DE	3	1	0	0	0	1	0	1
BMC09229	K08C7.5 protein. (sptr:Q21310 score 176)	Bm1_32235	DE	3	1	0	1	1	1	1	1
BMC09270	(gi:6605850) Hypothetical 103.3 kDa protein. (sptr:O16530 score 159)	Bm1_42450	DE	3	0	0	0	0	1	1	0
BMC09595	(gi:5900890) Gramicidin S synthetase 2. (sptr:Q44928 score 71)	Bm1_41065	DE	3	1	1	1	1	1	1	1
BMC09631	T28C6.6 protein. (sptr:Q27318 score 111)	Bm1_34840	DE	3	1	1	1	1	1	1	1
BMC09735	Alpha-tubulin. (sptr:O42271 score 185)	#N/A	DE	3	1	0	0	0	1	1	0
BMC09759	(gi:6272103) Cuticle collagen sqt-1. (sw:P12114 score 70)	#N/A	DE	3	1	0	1	1	1	1	0
BMC09972	(gi:5900994) Hypothetical 42.0 kDa protein F42A8.1 in (sw:Q09321 score 189)	#N/A	DE	3	1	0	1	1	1	1	1
BMC10568	(gi:5269097) Putative Na-K-Cl cotransporter. (sptr:Q8WQ20 score 160)	#N/A	DE	3	1	0	0	0	0	0	0
BMC10604	(gi:6009258) Hypothetical 18.4 kDa protein T05H10.3 in (sw:Q09347 score 74)	Bm1_06475	DE	3	0	0	0	1	0	0	0
BMC10762	(gi:6159925) T07C12.9 protein. (sptr:Q22279 score 103)	#N/A	DE	3	1	0	1	1	1	1	0
BMC10955	Putative cuticular collagen. (sptr:Q9NFZ8 score 240)	Bm1_54705	DE	3	1	1	1	1	1	1	1
BMC11139	UNKNOWN (score 70)	#N/A	DE	3	1	0	0	0	1	1	0
BMC11215	(gi:6272023) Hypothetical 40.9 kDa protein. (sptr:Q9TXX5 score 178)	#N/A	DE	3	1	0	0	0	1	1	0
BMC11316	(gi:6445603) Basement membrane proteoglycan precursor (sw:Q06561 score 202)	Bm1_11225	DE	3	1	0	0	1	1	1	1
BMC11372	UNKNOWN (score 70)	#N/A	DE	3	1	1	1	1	1	1	1
BMC11411	(gi:6845694) Bradyrhizobium japonicum (gp:AP005955 score 132)	Bm1_27775	DE	3	0	1	0	0	0	0	0
BMC11473	UNKNOWN (score 70)	#N/A	DE	3	1	1	1	1	1	1	1
BMC11477	(gi:4406905) Galectin. (sptr:Q9NJV1 score 194)	Bm1_46750	DE	3	1	0	1	1	1	1	1
BMC11530	(gi:5042503) F10D11.6 protein. (sptr:O17781 score 91)	#N/A	DE	3	1	0	1	0	1	1	1
BMC11556	(gi:6022752) Hypothetical thiol protease C06G4.2 in (sw:P34308 score 173)	Bm1_21035	DE	3	1	0	1	0	0	0	0
BMC11620	H25P06.1 protein. (sptr:Q9XU15 score 92)	Bm1_14445	DE	3	1	0	1	0	1	1	1
BMC11643	(gi:1876987) Ribosomal protein S15A. (sptr:Q962R3 score 158)	#N/A	DE	3	0	0	0	0	0	1	0
BMC11650	Similar to ribosomal protein S13. (sptr:Q921R2 score 270)	#N/A	DE	3	0	0	0	0	0	1	0
BMC11697	UNKNOWN (score 70)	#N/A	DE	3	0	0	0	0	0	1	0
BMC11698	UNKNOWN (no hits found)	#N/A	DE	3	0	1	0	0	1	1	0
BMC11745	P27. (sptr:Q23951 score 214)	#N/A	DE	3	1	1	1	1	1	1	1
BMC11765	UNKNOWN (score 70)	Bm1_07780	DE	3	1	1	1	1	1	1	1
BMC11767	(gi:2252954) Gamma actin-like protein. (sptr:Q9QZ83 score 208)	#N/A	DE	3	0	0	0	0	0	1	0
BMC11845	(gi:2064819) DHS-6 protein (sptr:Q8MQD5 score 83)	Bm1_35510	DE	3	1	1	1	0	1	1	1
BMC11851	Small heat shock protein. (sptr:Q93141 score 262)	#N/A	DE	3	1	1	1	1	1	1	1
BMC11867	UNKNOWN (score 70)	#N/A	DE	3	1	0	0	0	1	1	1
BMC11896	GTP-binding protein CDC42hs (nrl3d:1AJE score 376)	#N/A	DE	3	0	0	0	0	0	1	0
BMC11922	Gln-rich protein. (sptr:P91772 score 135)	#N/A	DE	3	1	1	1	1	1	1	1
BMC11971	K08C9.4 protein. (sptr:Q9XUT4 score 76)	Bm1_13245	DE	3	1	1	1	1	1	1	1
BMC11972	K08C9.4 protein. (sptr:Q9XUT4 score 79)	Bm1_13245	DE	3	1	1	1	1	1	1	1
BMC12035	UNKNOWN (score 70)	#N/A	DE	3	0	0	0	0	0	1	0
BMC12046	(gi:5639531) Similar to ubiquitin associated and SH3 (sptr:Q96IG9 score 73)	#N/A	DE	3	1	1	1	1	1	1	0
BMC12051	R09A8.4 protein. (sptr:Q21855 score 114)	Bm1_13325	DE	3	1	0	0	1	1	1	1
BMC12069	(gi:6468928) Cytochrome c oxidase II (sptr:Q37554 score 260)	#N/A	DE	3	0	1	0	0	0	1	0
BMC12100	(gi:2369593) Heat shock cognate 71 kDa protein. (sw:P11142 score 181)	#N/A	DE	3	0	0	0	0	0	1	0
BMC12102	Heat shock protein 70. (sptr:Q9NGK9 score 138)	Bm1_43675	DE	3	1	1	1	1	1	1	1
BMC12134	UNKNOWN (score 70)	#N/A	DE	3	1	1	1	1	1	1	0
BMC12149	Ribosomal protein L28. (sptr:Q90YT9 score 92)	#N/A	DE	3	1	1	1	1	1	1	1
BMC12161	(gi:3177439) Homo sapiens ribosomal protein L10 (gp:BC003358	#N/A	DE	3	0	0	0	0	0	1	0
BMC12179	Troponin (sptr:O45212 score 94)	Bm1_09610	DE	3	1	1	1	1	1	1	1
BMC12205	(gi:889994) Cuticle collagen 1(sptr:O45213 score 74)	#N/A	DE	3	1	0	1	1	1	1	1
BMC12234	Hypothetical protein C14B9.1 in (sw:P34328 score 137)	Bm1_45635	DE	3	1	1	1	1	1	1	1
BMC12240	Peroxidoxin-1. (sptr:O16006 score 258)	#N/A	DE	3	1	1	1	1	1	1	1
BMC12241	Thioredoxin peroxidase. (sptr:O16026 score 349)	#N/A	DE	3	1	1	1	1	1	1	1
BMC12336	Histone H2A. (sw:P02269 score 131)	#N/A	DE	3	1	1	1	1	1	1	1
BMC12386	UNKNOWN (score 70)	#N/A	DE	3	1	1	1	1	1	1	1
BMC12431	UNKNOWN	#N/A	DE	3	1	0	1	1	1	1	1
BMC12441	Cuticular collagen Bmcol-2. (sptr:Q17166 score 112)	#N/A	DE	3	1	1	1	1	1	1	1
BMC12461	Calreticulin precursor. (sptr:O97372 score 358)	Bm1_23560	DE	3	1	1	1	1	1	1	1
BMC12465	Putative cuticular collagen (sptr:Q9NFZ9 score 77)	Bm1_03045	DE	3	1	0	1	1	1	1	1
BMC12467	F17C8.2 protein. (sptr:Q19528 score 221)	Bm1_39050	DE	3	1	1	1	1	1	1	1
BMC12468	F17C8.2 protein. (sptr:Q19528 score 164)	Bm1_39050	DE	3	1	1	1	1	1	1	1
BMC12474	UNKNOWN (score 70)	Bm1_39000	DE	3	1	1	1	1	1	1	1
BMC12490	collagen col-34 - C. elegans (pir:JC1448 score 122)	Bm1_34840	DE	3	1	0	1	1	1	1	1
BMC12491	UNKNOWN (score 70)	Bm1_34840	DE	3	1	0	1	1	1	1	1
BMC12497	collagen col-34 - C. elegans (pir:JC1448 score 148)	#N/A	DE	3	1	0	0	0	1	1	1
BMC12503	Heat shock protein 90. (sw:O61998 score 200)	#N/A	DE	3	1	1	1	1	1	1	1
BMC12504	(gi:2922817) Heat shock protein 82. (sw:P33126 score 256)	#N/A	DE	3	1	1	1	1	1	1	1
BMC12506	UNKNOWN (score 70)	Bm1_56360	DE	3	1	1	1	1	1	1	1
BMW00059.485	GB|AAM75382.1|21693935|U50071 Uncoordinated protein 44, isoform e {	#N/A	DE	3	0	0	0	0	1	0	0
BMW00122.341	hypothetical protein	#N/A	DE	3	1	0	1	1	1	1	1
BMW00134.310	PIR|C88638|C88638 protein F58F6.1 [imported] - Caenorhabditis elegans	Bm1_56360	DE	3	1	1	1	1	1	1	1
BMW00154.457	hypothetical protein	Bm1_34230	DE	3	0	0	0	0	1	0	0
BMW00215.372	SP|Q9N4M4|ANC1_CAEEL Nuclear anchorage protein 1 (Anchorage 1 protein)	Bm1_06130	DE	3	1	1	1	1	1	1	1
BMW00219.418	GB|CAC38983.1|14134994|ASU408889 epicuticlin {Ascaris suum;} 61.764706	Bm1_51485	DE	3	1	1	1	1	1	1	1
BMW00262.171	GB|AAF60502.1|7331814|AC006743 Collagen protein 109 {Caenorhabditis elegans;}	Bm1_31575	DE	3	1	0	1	1	1	1	1
BMW00263.431	GB|CAA86519.2|29603341|CEM01F1 Hypothetical protein M01F1.5 {Caenorhabditis	Bm1_37035	DE	3	1	1	1	1	1	1	0
BMW00277.402	hypothetical protein	Bm1_06130	DE	3	1	1	1	1	1	1	1
BMW00281.382	SP|Q9NJD8|GMPR_ONCVO GMP reductase (EC 1.7.1.7) (Guanosine 5'-monophosphate	Bm1_33255	DE	3	1	1	1	1	1	1	1
BMW00289.432	PIR|T25842|T25842 hypothetical protein M03F4.7 - Caenorhabditis elegans	Bm1_55540	DE	3	1	1	1	1	1	1	1
BMW00306.468	hypothetical protein	Bm1_46680	DE	3	1	0	1	1	1	1	0
BMW00364.476	hypothetical protein	#N/A	DE	3	1	1	1	1	1	1	1
BMW00374.174	hypothetical protein	#N/A	DE	3	1	1	1	1	1	1	1
BMW00388.51	hypothetical protein	#N/A	DE	3	1	1	1	1	1	1	1
BMW00429.200	hypothetical protein	#N/A	DE	3	1	1	1	1	1	1	1
BMW00613.288	PIR|S47008|S47008 tenascin-like protein - fruit fly (Drosophila melanogaster)	#N/A	DE	3	1	1	1	1	1	1	1
BMW00676.99	hypothetical protein	#N/A	DE	3	1	1	1	1	1	1	1
BMW00692.160	hypothetical protein	#N/A	DE	3	1	1	1	1	1	1	1
BMW00704.527	GB|AAF60658.1|7331970|AC024791 Hypothetical protein Y47G6A.6 {Caenorhabditis	#N/A	DE	3	1	1	1	1	1	1	1
BMW00910.526	hypothetical protein	Bm1_51495	DE	3	1	1	1	1	1	1	1
BMW00915.413	hypothetical protein	#N/A	DE	3	1	0	1	1	1	1	0
BMW01314.476	hypothetical protein	Bm1_33440	DE	3	1	1	1	0	1	1	0
BMW01496.504	SP|P18835|CC19_CAEEL Cuticle collagen 19 precursor. {Caenorhabditis elegans;}	Bm1_17485	DE	3	1	1	1	1	1	1	1
BMW01523.487	PIR|T16523|T16523 hypothetical protein K02E10.1 - Caenorhabditis elegans	Bm1_38145	DE	3	1	1	1	0	1	1	0
BMW01614.484	GB|AAQ06662.1|33321854|AF495588 acetylcholinesterase {Meloidogyne incognita;}	Bm1_47660	DE	3	1	0	0	0	1	0	0
H21312	GB|CAA12261.1|2959350|BPA224968 cuticle collagen 1(C) {Brugia pahangi;} ^|^GB|AAC47626.1|1813688|BMU80975 unknown {Brugia malayi;} 3.90E-16	Bm1_54705	DE	3	1	0	1	1	1	1	1
H97257	GB|CAC21308.1|12056229|YDI293568 70L protein {Yaba-like disease virus;} 2	#N/A	DE	3	0	0	0	0	1	1	0
H97262	GB|CAA62521.1|1483233|BPRNAS5 cytidine deaminase {Brugia pahangi;} 1.2	#N/A	DE	3	1	0	0	0	1	1	1
H98436	GB|AAG01948.1|9909297|AF180250 S-antigen {Plasmodium falciparum;} 1.7	Bm1_39000	DE	3	1	1	1	1	1	1	1
H98443	SP|P93401|NU2M_OENBE NADH-ubiquinone oxidoreductase chain 2 (EC 1.6.5.3). {Oenothera berteriana;} 5.1	#N/A	DE	3	1	0	1	0	1	1	1
H98447	PIR|T25091|T25091 hypothetical protein T22A3.2 - Caenorhabditis elegans {Caenorhabditis elegans;} ^|^GB|CAB03380.1|3924876|CET22A3 Hypothetical protein T22A3.2 {Caenorhabditis elegans;} 0.0041	#N/A	DE	3	1	1	1	1	1	1	1
H98453	GB|CAC36797.1|13620757|SCO590464 hypothetical protein {Streptomyces coelicolor A3(2);} 0.99	Bm1_39000	DE	3	1	1	1	1	1	1	1
N37112	GB|AAP13733.1|30025055|AF100673 Hypothetical protein Y66H1B.2a {Caenorhabditis elegans;} 2.30E-21	Bm1_15795	DE	3	1	1	1	1	1	1	1
N43097	PIR|A45526|A45526 collagen homolog AP2 - nematode (Brugia malayi) (fragment) {Brugia malayi;} ^|^GB|AAA27855.1|156066|BRPCLAA collagen-like antigen {Brugia malayi;} 0.41	Bm1_04325	DE	3	1	0	1	1	1	1	1
N43152	GB|AAO86835.1|29648986|AY231407 hypothetical protein {Arabidopsis thaliana;} 2.3	#N/A	DE	3	0	0	0	0	0	0	1
N44356	GB|AAS38666.1|42733731|AC115581 similar to Homo sapiens (Human). similar to SWI/SNF related, matrix associated, actin dependent regulator of chromatin, subfamily c, member 1 (Fragment) {Dictyostelium discoideum;} 0.53	Bm1_04185	DE	3	1	0	0	0	1	1	1
N52100	PIR|T25745|T25745 hypothetical protein F39B3.1 - Caenorhabditis elegans {Caenorhabditis elegans;} 0.69	#N/A	DE	3	0	0	0	0	0	1	0
N52124	GB|CAA80585.1|438138|MMPRTYPHC protein-tyrosine-phosphatase {Mus musculus;} 0.34	#N/A	DE	3	1	1	1	1	1	1	1
N52127	GB|AAP47762.1|37905013|AY225351 spinocerebellar ataxia 1 {Pan troglodytes;} 0.34	#N/A	DE	3	0	0	0	0	1	1	0
N89541	PDB|2LIV|230609|2LIV Leucine(Slash)Isoleucine(Slash)Valine-Binding Protein (LIVBP). {Escherichia coli;} 0.37	#N/A	DE	3	1	1	1	1	1	1	1
R86410	GB|CAH21244.1|51589614|BX936398 putative protoporphyrinogen oxidase {Yersinia pseudotuberculosis IP 32953;} 7	Bm1_52065	DE	3	1	1	1	1	1	1	1
TC2762	similar to SP|P34687|CC34_CAEEL Cuticle collagen 34 (Abnormal ray morphology protein 4). {Caenorhabditis	#N/A	DE	3	0	0	0	0	1	1	1
TC2764	similar to SP|P34687|CC34_CAEEL Cuticle collagen 34 (Abnormal ray morphology protein 4). {Caenorhabditis	#N/A	DE	3	1	1	0	1	1	1	1
TC2765	similar to SP|P34687|CC34_CAEEL Cuticle collagen 34 (Abnormal ray morphology protein 4). {Caenorhabditis	#N/A	DE	3	1	0	0	1	1	1	1
TC2770	weakly similar to PIR|T24064|T24064 hypothetical protein R09A8.4 - Caenorhabditis elegans, partial -89%	#N/A	DE	3	0	0	0	0	0	1	0
TC2775	weakly similar to PIR|T21070|T21070 hypothetical protein F17C8.2 - Caenorhabditis elegans, partial -98%	Bm1_39050	DE	3	1	1	1	1	1	1	1
TC2798	0	#N/A	DE	3	1	1	1	1	1	1	1
TC2812	GP|9625064|gb|AAD28743.2| cuticulin-1 {Wuchereria bancrofti}, partial -13%	Bm1_03900	DE	3	1	0	1	1	1	1	1
TC2813	similar to GP|7378657|emb|CAB85466.1 putative cuticular collagen {Ascaris suum}, complete	#N/A	DE	3	1	1	1	1	1	1	1
TC2815	actin 1; actin 2	Bm1_21705	DE	3	1	1	1	1	1	1	1
TC2817	weakly similar to PIR|T16036|T16036 cuticle collagen col-8 - Caenorhabditis elegans, partial -43%	#N/A	DE	3	0	0	1	1	1	1	0
TC2845	similar to GP|7331814|gb|AAF60502.1| Hypothetical protein Y38C1BA.3 {Caenorhabditis elegans}, partial -4	Bm1_31575	DE	3	1	0	1	1	1	1	1
TC2865	glutathione S-transferase pi class; glutathione transferase [Onchocerca volvulus]; glutathione transfera	#N/A	DE	3	1	1	1	1	1	1	1
TC2896	similar to SP|P34714|SPRC_CAEEL SPARC precursor (Secreted protein acidic and rich in cysteine) (Osteonec	Bm1_31690	DE	3	1	0	1	1	1	1	1
TC2915	weakly similar to PIR|T27644|T27644 hypothetical protein ZK1010.7 - Caenorhabditis elegans, partial -68%	#N/A	DE	3	1	0	1	1	1	1	1
TC2935	0	Bm1_08010	DE	3	1	0	0	0	0	1	0
TC2944	similar to PIR|T20267|T20267 hypothetical protein C56A3.2 - Caenorhabditis elegans, partial -79%	#N/A	DE	3	1	1	1	1	1	1	1
TC2947	0	#N/A	DE	3	1	0	1	1	1	1	1
TC3006	weakly similar to SP|P34688|CCD7_CAEEL Cuticle collagen dpy-7 precursor. {Caenorhabditis elegans}, parti	Bm1_56360	DE	3	0	0	0	1	1	1	1
TC3016	weakly similar to GP|7206601|gb|AAF39761.1| Hypothetical protein C15F1.1 {Caenorhabditis elegans}, parti	Bm1_26275	DE	3	1	0	1	1	1	1	1
TC3044	weakly similar to GP|7378657|emb|CAB85466.1 putative cuticular collagen {Ascaris suum}, partial -53%	#N/A	DE	3	1	0	0	1	1	1	1
TC3057	0	Bm1_08810	DE	3	1	1	1	1	1	1	1
TC3064	heat shock protein 70	Bm1_43675	DE	3	1	1	1	1	1	1	1
TC3085	0	#N/A	DE	3	0	0	0	0	1	1	0
TC3089	0	#N/A	DE	3	0	0	0	0	1	1	0
TC3098	0	#N/A	DE	3	1	0	0	0	1	1	0
TC3115	homologue to GP|1206025|gb|AAB08736.1| p27 {Dirofilaria immitis}, partial -87%	Bm1_27325	DE	3	1	1	1	1	1	1	1
TC3121	0	#N/A	DE	3	1	0	0	0	1	1	0
TC3128	0	Bm1_14790	DE	3	1	1	1	0	1	1	1
TC3133	SP|O61998|HS90_BRUPA Heat shock protein 90 {Brugia pahangi}, partial -9%	Bm1_51495	DE	3	1	1	1	1	1	1	1
TC3152	weakly similar to GP|14530509|emb|CAC42330. cDNA EST EMBL:AU112133 comes from this gene~cDNA EST EMBL:AU	Bm1_34675	DE	3	1	1	0	0	1	0	0
TC3183	0	#N/A	DE	3	1	0	0	0	1	1	1
TC3210	weakly similar to PIR|E88690|E88690 protein F41H10.7 [imported] - Caenorhabditis elegans, partial -63%	Bm1_01585	DE	3	1	1	1	1	1	1	1
TC3237	similar to PIR|I50407|I50407 phosphoglycerate kinase (EC 2.7.2.3) - chicken, partial -35%	Bm1_01925	DE	3	1	1	1	1	1	1	1
TC3275	similar to EGAD|119378|127614 hypothetical protein F46A9.5 {Caenorhabditis elegans}, partial -90%	Bm1_00275	DE	3	1	1	1	1	1	1	1
TC3286	collagen [Onchocerca volvulus]	#N/A	DE	3	1	0	1	1	1	1	1
TC3310	0	#N/A	DE	3	1	0	1	1	1	1	0
TC3318	0	#N/A	DE	3	1	0	1	0	0	0	1
TC3366	0	Bm1_01515	DE	3	1	1	1	1	1	1	1
TC3371	GP|1222642|emb|CAA63070.1 collagen {Brugia pahangi}, partial -12%	Bm1_54705	DE	3	1	0	1	1	1	1	1
TC3388	similar to SP|Q27888|LDH_CAEEL L-lactate dehydrogenase (EC 1.1.1.27). {Caenorhabditis elegans}, partial	#N/A	DE	3	1	0	1	1	1	1	0
TC3413	0	#N/A	DE	3	0	0	1	0	1	1	0
TC3453	0	#N/A	DE	3	1	0	1	0	1	0	0
TC3455	similar to EGAD|113366|121508 cuticular collagen {Caenorhabditis elegans}, partial -27%	Bm1_18695	DE	3	1	0	0	0	1	1	1
TC3482	0	#N/A	DE	3	1	0	1	1	1	1	1
TC3542	0	Bm1_32340	DE	3	1	0	1	0	1	1	1
TC3560	PIR|T33187|T33187 hypothetical protein F22F7.1 - Caenorhabditis elegans, partial -6%	Bm1_50930	DE	3	1	1	1	1	1	1	1
TC3565	weakly similar to PIR|S44755|S44755 C14B9.1 protein - Caenorhabditis elegans, partial -88%	Bm1_45635	DE	3	1	1	1	1	1	1	1
TC3628	0	Bm1_21250	DE	3	1	0	1	1	1	1	0
TC3631	weakly similar to PIR|T23528|T23528 hypothetical protein K09A9.3 - Caenorhabditis elegans, partial -25%	#N/A	DE	3	0	0	0	0	0	1	0
TC3642	similar to GP|1518125|gb|AAB07020.1| small heat shock protein {Brugia malayi}, complete	Bm1_19805	DE	3	1	0	1	1	1	1	1
TC3722	0	#N/A	DE	3	1	1	1	1	1	1	1
TC3797	weakly similar to GP|16604166|gb|AAD03129.2 Hypothetical protein F23C8.5 {Caenorhabditis elegans}, parti	Bm1_43265	DE	3	1	0	1	1	1	1	1
TC8075	GB|AAR06638.1|37992941|AY428604 superoxide dismutase {Brugia malayi;} 1.10E-81	#N/A	DE	3	1	1	1	1	1	1	1
TC8334	GB|AAM29636.1|21064813|AY113631 RH71862p {Drosophila melanogaster;} 4.70E-122	#N/A	DE	3	1	0	0	0	1	1	0
TC8514	GB|AAS55927.1|45269029|AY550069 cytoskeletal beta actin {Sus scrofa;} 3.20E-107	#N/A	DE	3	0	0	0	0	0	1	0
TC8535	GB|CAG25328.1|46361041|CR382399 hypothetical protein {Plasmodium falciparum 3D7;} 0.0051	#N/A	DE	3	1	0	1	0	1	1	1
TC8654	GB|AAT87977.1|50904262|CP000003 Hypothetical protein {Streptococcus pyogenes MGAS10394;} ^|^GB|AAM80431.1|21905576|AE014172 hypothetical protein {Streptococcus pyogenes MGAS315;} 4.2	#N/A	DE	3	1	0	0	0	1	1	0
TC8785	PIR|S04753|S04753 cytochrome-c oxidase (EC 1.9.3.1) chain III - rat mitochondrion {Rattus norvegicus;} ^|^GB|AAB00994.1|1332387|RATMTCYTOC cytochrome c oxidase subunit III {Rattus norvegicus;} ^|^GB|CAA32960.1|639981|MIRNXX -TRUNCATED- 1.70E-95	#N/A	DE	3	0	0	0	0	0	1	0
TC8947	GB|BAC16371.1|23237804|AB091763 aspartic proteinase 5 {Glycine max;} 0.45	#N/A	DE	3	1	1	1	1	1	1	1
TC9080	-	#N/A	DE	3	1	1	1	1	1	1	1
TC9153	SP|Q03975|LPSB_LYTPI Calcium-binding protein LPS1-beta (Fragment). {Lytechinus pictus;} 7.50E-12	#N/A	DE	3	0	0	0	0	0	1	0
TC9316	GB|AAO51643.1|28829079|AC115592 similar to Dictyostelium discoideum (Slime mold). TipB {Dictyostelium discoideum;} 1.2	#N/A	DE	3	1	0	1	1	1	1	1
TC9340	GB|AAK70641.1|14589802|U23182 Hypothetical protein F40B5.2b {Caenorhabditis elegans;} 0.00021	#N/A	DE	3	1	0	0	0	1	0	1
TC9759	GB|CAH60766.1|54110154|CEY45F10B Hypothetical protein Y45F10B.13b {Caenorhabditis elegans;} ^|^GB|CAH60772.1|54110942|CEF52G2 Hypothetical protein Y45F10B.13b {Caenorhabditis elegans;} 0.32	#N/A	DE	3	0	0	0	0	1	0	1
W59908	GB|AAR34520.2|41152669|AE017180 chemotaxis protein CheD, putative {Geobacter sulfurreducens PCA;} ^|^OMNI|GSU1144|AAR34520.1|39983126| chemotaxis protein CheD, putative {Geobacter sulfurreducens;} 4.4	#N/A	DE	3	1	1	1	1	1	1	1
W91820	PIR|T25149|T25149 hypothetical protein T23D5.8 - Caenorhabditis elegans {Caenorhabditis elegans;} ^|^GB|CAB04813.1|3924882|CET23D5 Hypothetical protein T23D5.8 {Caenorhabditis elegans;} 0.48	#N/A	DE	3	1	1	1	1	1	1	1
W91827	GB|AAG48576.1|12082685|AF270649 beta-actin {Misgurnus mizolepis;} 1.50E-29	Bm1_21705	DE	3	1	1	1	1	1	1	1
WB-contig_1037	pistil extensin-like protein (clone pMG07)	#N/A	DE	3	1	1	1	1	1	1	1
WB-contig_1063	similar to hypothetical protein [Ap	Bm1_49975	DE	3	1	1	1	1	1	1	1
WB-contig_1150	ALDH3C1, ALdehyde deHydrogenase (55	Bm1_51685	DE	3	1	1	1	1	1	1	0
WB-contig_1184	heat shock protein 70 [Wuchereria banc	Bm1_43675	DE	3	1	1	1	1	1	1	1
WB-contig_1207	Hypothetical protein CBG12654 [Caeno	#N/A	DE	3	1	1	1	1	1	1	1
WB-contig_1214	actin 5C - fruit fly (Drosophila melanogaster) 178 3e-044	Bm1_21705	DE	3	1	1	1	1	1	1	1
WB-contig_1282	lipase family like precursor (1F699	Bm1_47735	DE	3	0	1	0	0	0	1	0
WB-contig_1292		#N/A	DE	3	1	0	1	1	1	1	0
WB-contig_1306	As37 [Ascaris suum] 166 2e-040	Bm1_40320	DE	3	1	1	0	1	1	1	1
WB-contig_1367	serine/threonine kinase 23 [Homo sap	Bm1_37390	DE	3	1	1	1	0	1	1	1
WB-contig_1457	Pgk1-prov protein [Xenopus laevis] 155 5e-037	Bm1_01925	DE	3	1	1	1	1	1	1	1
WB-contig_1470	bHLH-PAS transcription factor MOP9 [Ho	Bm1_35070	DE	3	1	1	1	0	1	1	1
WB-contig_1471	ELONGATION FACTOR 1-ALPHA (EF-1-A	Bm1_09680	DE	3	1	1	1	1	1	1	1
WB-contig_1472	Chain A, Prolyl Oligopeptidase From Porci	Bm1_13815	DE	3	1	1	1	1	1	1	0
WB-contig_1494	cytochrome c oxidase subunit I [Eum	#N/A	DE	3	0	1	0	0	0	1	0
WB-contig_1543	Hypothetical protein CBG15783 [Caeno	#N/A	DE	3	1	0	0	1	1	1	0
WB-contig_1545	Hypothetical protein CBG20304 [Caeno	Bm1_35600	DE	3	1	1	1	1	1	1	1
WB-contig_1583	hypothetical protein [Plasmodium fa	#N/A	DE	3	1	1	1	1	1	1	1
WB-contig_1604	SIRT6 [Homo sapiens] 156 1e-037	#N/A	DE	3	1	1	1	1	1	1	1
WB-contig_1624	hypothetical protein [Bacillus mega	#N/A	DE	3	1	0	0	0	1	1	0
WB-contig_1637	gelsolin (54.6 kD) (5J979) [Caenorh	Bm1_33155	DE	3	1	0	1	1	1	1	1
WB-contig_1651	unnamed protein product [Tetraodon n	Bm1_37575	DE	3	1	0	1	1	1	1	1
WB-contig_183	putative cuticular collagen [Ascaris	#N/A	DE	3	1	0	0	1	1	1	1
WB-contig_185	p27 410 e-113	#N/A	DE	3	1	1	1	1	1	1	1
WB-contig_204	Hypothetical protein CBG01752 [Caeno	#N/A	DE	3	0	1	0	0	0	0	0
WB-contig_250	testis enhanced gene transcript (BAX	Bm1_27535	DE	3	1	1	1	1	1	1	1
WB-contig_271	class II histocompatibility antigen HLA-DR	#N/A	DE	3	0	0	0	0	0	1	0
WB-contig_321	cytochrome-c oxidase (EC 1.9.3.1) chain I	#N/A	DE	3	0	1	0	0	0	1	0
WB-contig_339	Tropomyosin (Allergen Ani s 3) >	Bm1_01235	DE	3	1	1	1	1	1	1	1
WB-contig_346	Hypothetical protein CBG21516 [Caeno	Bm1_08800	DE	3	1	1	1	1	1	1	1
WB-contig_347	Hypothetical protein CBG05353 [Caeno	#N/A	DE	3	1	0	1	1	1	1	1
WB-contig_363	ubiquitin -terminal (23.5 kD) (5G99	Bm1_09170	DE	3	1	1	1	1	1	1	1
WB-contig_382	LIM protein (12.2 kD) (3H62) [Caeno	#N/A	DE	3	1	1	1	1	1	1	1
WB-contig_417	aspartic protease BmAsp-2 [Brugia ma	#N/A	DE	3	1	0	1	1	1	1	0
WB-contig_429	biogenic Amine Synthesis related (5	#N/A	DE	3	0	0	0	0	1	0	0
WB-contig_448	chitinase domain protein [Shewanell	#N/A	DE	3	1	0	0	0	0	1	0
WB-contig_453	conserved hypothetical protein [Cor	#N/A	DE	3	1	0	0	0	1	1	0
WB-contig_458	CoLlagen, Basement membrane type, a	Bm1_57370	DE	3	1	0	1	1	1	1	1
WB-contig_485	Hypothetical protein CBG24046 [Caeno	#N/A	DE	3	1	1	1	1	1	1	1
WB-contig_490	ADP-ribosylation factor-like 6 inte	#N/A	DE	3	1	1	1	1	1	1	1
WB-contig_491	ribosomal protein S13; 40S ribosomal	#N/A	DE	3	0	1	0	0	0	1	0
WB-contig_492	similar to GenBank Accession Number A	#N/A	DE	3	1	1	1	0	0	1	0
WB-contig_495	hypothetical protein UM06477.1 [Ust	#N/A	DE	3	0	0	0	0	0	1	0
WB-contig_959	pherophorin-dz1 protein [Volvox cart	Bm1_14540	DE	3	1	1	1	1	1	1	1
WB-contig_979	limpet (1J758) [Caenorhabditis eleg	Bm1_48635	DE	3	1	1	1	1	1	1	1
WB-contig_982	Hypothetical protein CBG23019 [Caeno	Bm1_46045	DE	3	1	1	1	1	1	1	1
WB-contig_998	mab-21 protein, Male ABnormal MAB-2	Bm1_57360	DE	3	1	1	1	1	1	1	0
Wbm0147	Thiol-disulfide_isomerase,_thioredoxin_family		DE	3	1	0	0	0	1	0	0
Wbm0339	Ribosomal_protein_L23		DE	3	1	0	1	1	1	1	0
Wbm0340	Ribosomal_protein_L4		DE	3	0	0	0	0	0	1	0
Wbm0349	Co-chaperonin_GroES_(HSP10)		DE	3	0	0	0	0	1	1	0
Wbm0350	Chaperonin_GroEL_(HSP60_family)		DE	3	0	0	0	0	1	1	0
Wbm0495	Molecular_chaperone,_DnaK		DE	3	0	0	0	0	1	1	0
Wbm0531	Ribosomal_protein_S16		DE	3	1	0	1	1	1	1	0
Wbm0632	Ribosomal_protein_L36		DE	3	0	0	0	0	1	1	0
Wbm0661	Bacterial_nucleoid_DNA-binding_protein,_HupA_family		DE	3	1	0	1	0	1	1	0
12429.m00204	S-phase kinase-associated protein SKR-1 , putative	Bm1_00275	DE	3	1	1	1	1	1	1	1
12518.m00045	#N/A	Bm1_43540	DE	3	1	0	1	1	1	1	0
12572.m00009	conserved hypothetical protein	Bm1_01400	DE	3	1	0	1	1	1	1	0
12577.m00007	cuticular collagen Bmcol-2, putative	Bm1_01465	DE	3	1	1	1	1	1	1	1
12582.m00015	hypothetical protein	Bm1_01505	DE	3	1	1	1	1	1	1	1
12596.m00127	hypothetical protein	Bm1_01675	DE	3	1	1	1	1	1	1	0
12621.m00166	chitin synthase 2 (chs-2) fragment	Bm1_01990	DE	3	1	0	1	0	1	0	0
12655.m00013	hypothetical protein	Bm1_02205	DE	3	1	0	1	0	1	1	1
12669.m00028	Kunitz/Bovine pancreatic trypsin inhibitor domain containing protein	Bm1_02305	DE	3	1	0	1	1	1	1	1
12787.m00389	Major intrinsic protein	Bm1_03100	DE	3	1	0	0	0	0	0	0
12787.m00391	Major intrinsic protein	Bm1_03100	DE	3	1	0	0	0	1	1	0
12787.m00395	Major intrinsic protein	Bm1_03135	DE	3	1	0	0	0	1	1	0
12878.m00013	E3 ubiquitin-protein ligase Nedd-4, putative	Bm1_03690	DE	3	1	0	0	0	0	1	0
12994.m00035	hypothetical protein	Bm1_04410	DE	3	1	0	0	0	1	0	0
13010.m00086	hypothetical protein	Bm1_04490	DE	3	1	0	1	0	1	1	0
13051.m00021	hypothetical protein	Bm1_04685	DE	3	1	1	1	1	1	1	1
13178.m00007	cuticular collagen Bmcol-2, putative	Bm1_01465	DE	3	1	0	1	1	1	1	1
13291.m00054	hypothetical protein	Bm1_07125	DE	3	1	1	1	1	1	1	1
13314.m00595	hypothetical protein	#N/A	DE	3	1	0	1	1	1	1	1
15560.m00010	conserved hypothetical protein	Bm1_57650	DE	4	1	1	1	1	1	1	1
15482.m00007	hypothetical protein	Bm1_57115	DE	4	1	0	1	0	1	0	0
15443.m00042	50S ribosomal protein L10, putative	Bm1_56805	DE	4	1	1	1	0	1	0	0
15377.m00007	alpha-1 collagen type IX, putative	Bm1_56350	DE	4	1	0	1	0	0	0	0
15368.m00020	GGL domain containing protein	Bm1_56285	DE	4	1	1	1	0	1	0	0
15363.m00024	conserved hypothetical protein	Bm1_56260	DE	4	1	0	0	0	0	0	0
15330.m00020	failed axon connections protein, putative	Bm1_56040	DE	4	1	0	0	0	0	0	0
15309.m00031	hypothetical protein	Bm1_55860	DE	4	1	0	1	1	1	0	0
15241.m00008	hypothetical protein	Bm1_55270	DE	4	1	0	0	0	1	0	0
15238.m00008	C hordein, putative	Bm1_55235	DE	4	1	0	0	0	1	0	0
15233.m00030	Proteasome A-type and B-type family protein	Bm1_55200	DE	4	1	1	1	1	1	1	1
15204.m00021	dihydrofolate reductase family protein	Bm1_48330	DE	4	1	1	1	1	1	1	1
15078.m00012	hypothetical protein	Bm1_53690	DE	4	1	0	0	0	1	0	0
15041.m00013	Zinc finger, C2H2 type family protein	Bm1_02125	DE	4	1	0	1	0	1	0	0
15010.m00011	hypothetical protein	Bm1_53240	DE	4	1	0	0	0	0	0	0
14992.m11372	Chain B, Crystal Structure Of The D1d2 Sub-Complex From The Human Snrnp Core Domain., putative	Bm1_52920	DE	4	1	1	1	1	1	1	1
14992.m11243	Trafficking protein particle complex subunit 6B., putative	Bm1_52295	DE	4	1	1	1	1	1	1	1
14992.m11178	exonuclease family protein	Bm1_51980	DE	4	1	1	1	1	1	0	1
14992.m11155	Elongation factor 1 gamma, conserved domain containing protein	Bm1_51865	DE	4	1	1	1	1	1	1	1
14992.m11147	hypothetical protein	Bm1_51825	DE	4	1	0	1	1	0	0	0
14992.m11045	Conserved hypothetical protein, putative	#N/A	DE	4	1	0	0	0	1	0	0
14992.m10909	Kunitz/Bovine pancreatic trypsin inhibitor domain containing protein	Bm1_50675	DE	4	1	0	0	0	0	0	0
14992.m10883	Piwi domain containing protein	Bm1_50555	DE	4	1	0	1	1	1	0	0
14990.m08152	Hypothetical UPF0172 protein CG3501, putative	Bm1_50115	DE	4	1	1	1	1	1	1	1
14990.m08055	hypothetical protein	Bm1_49640	DE	4	1	1	1	0	1	0	0
14990.m08053	60S acidic ribosomal protein P2, putative	Bm1_49630	DE	4	1	1	1	1	1	1	1
14990.m07928	hypothetical protein	Bm1_49020	DE	4	1	1	1	1	1	1	1
14990.m07926	FKBP-type peptidyl-prolyl cis-trans isomerase-12, BmFKBP-12	Bm1_49010	DE	4	1	1	1	0	0	1	1
14990.m07900	OTU-like cysteine protease family protein	Bm1_48880	DE	4	1	0	1	0	1	0	0
14990.m07899	Ubiquitin carboxyl-terminal hydrolase family protein	Bm1_48875	DE	4	1	0	0	0	1	0	0
14990.m07898	hypothetical protein	Bm1_48870	DE	4	1	0	0	0	1	0	0
14982.m02214	hypothetical protein	Bm1_47205	DE	4	1	0	1	0	0	0	0
14981.m02463	hypothetical protein	Bm1_47120	DE	4	1	0	0	0	0	0	0
14981.m02457	Vacuolar ATP synthase subunit F, putative	Bm1_47090	DE	4	1	1	0	0	0	1	0
14981.m02393	hypothetical protein	Bm1_46770	DE	4	1	1	1	1	1	1	1
14981.m02371	Ras-related protein R-Ras2, putative	Bm1_46660	DE	4	1	1	0	0	1	0	0
14980.m02836	Ankyrin repeat	Bm1_46560	DE	4	1	1	1	1	1	1	1
14980.m02788	hypothetical protein	Bm1_46315	DE	4	1	1	1	1	1	0	0
14980.m02722	conserved hypothetical protein	Bm1_46010	DE	4	1	0	1	0	1	0	0
14980.m02683	Mago nashi protein homolog, putative	Bm1_45810	DE	4	1	1	1	1	1	1	1
14979.m04643	Trypsin family protein	Bm1_45620	DE	4	1	0	1	1	1	0	0
14979.m04620	Uracil-DNA glycosylase, putative	Bm1_45505	DE	4	1	1	1	1	1	0	1
14979.m04585	PH domain containing protein	Bm1_45365	DE	4	1	0	1	0	0	0	0
14979.m04580	Abnormal cell lineage protein 37, putative	Bm1_45350	DE	4	1	1	1	1	1	0	0
14979.m04579	Hypothetical 31.4 kDa protein T19C3.2 in chromosome III, putative	Bm1_45345	DE	4	1	1	1	1	1	1	1
14979.m04575	1110049G11Rik protein, putative	Bm1_45325	DE	4	1	1	1	1	1	1	1
14979.m04508	Mast C-terminus family protein	Bm1_44995	DE	4	1	0	0	0	0	0	0
14979.m04463	DNA primase, eukaryotic-type, small subunit, putative family protein	Bm1_44765	DE	4	1	0	0	0	0	0	0
14977.m04994	lactate dehydrogenase., putative	Bm1_43730	DE	4	1	1	1	1	1	1	0
14977.m04959	conserved hypothetical protein	Bm1_43560	DE	4	1	1	1	1	1	1	1
14977.m04873	Helix-loop-helix DNA-binding domain containing protein	Bm1_43150	DE	4	1	0	0	0	0	0	0
14975.m04450	translocon-associated protein gamma, putative	Bm1_42540	DE	4	1	1	1	1	1	1	1
14975.m04429	hypothetical protein	Bm1_42455	DE	4	1	0	0	0	0	0	0
14975.m04413	Neurotransmitter-gated ion-channel ligand binding domain containing protein	Bm1_42380	DE	4	1	0	0	0	1	0	0
14975.m04368	hypothetical protein	Bm1_42160	DE	4	1	0	0	0	0	0	0
14975.m04322	hypothetical protein	Bm1_41960	DE	4	1	1	1	1	1	1	1
14974.m00843	DNA polymerase family B, exonuclease domain containing protein	Bm1_41890	DE	4	1	0	0	0	0	0	0
14974.m00810	protein-tyrosine kinase, putative	Bm1_41725	DE	4	1	0	0	0	1	0	0
14974.m00807	hypothetical protein	Bm1_41710	DE	4	1	1	1	1	1	1	1
14973.m02645	hypothetical protein	Bm1_41260	DE	4	1	0	1	0	1	0	0
14973.m02630	trappc3-prov protein, putative	Bm1_41185	DE	4	1	1	1	1	1	0	1
14973.m02619	LBP/BPI, putative	Bm1_41120	DE	4	1	0	0	0	1	0	0
14973.m02618	hypothetical protein	Bm1_41115	DE	4	1	0	0	0	1	0	0
14973.m02593	Hsp20/alpha crystallin family protein	Bm1_40970	DE	4	1	1	1	0	1	1	0
14972.m07872	hypothetical protein	Bm1_40775	DE	4	1	1	1	1	1	1	1
14972.m07817	Glycosyl transferase family 8 protein	Bm1_40530	DE	4	1	0	0	0	0	0	0
14972.m07815	Lectin C-type domain containing protein	Bm1_40520	DE	4	1	0	0	0	1	0	0
14972.m07798	Protein-tyrosine phosphatase containing protein	Bm1_40440	DE	4	1	0	0	0	1	0	0
14972.m07735	Leucine Rich Repeat family protein	Bm1_40145	DE	4	1	0	0	0	0	0	0
14972.m07733	Leucine Rich Repeat family protein	Bm1_40135	DE	4	1	0	0	0	0	0	0
14972.m07436	Histone H2A variant, putative	Bm1_38685	DE	4	1	1	1	0	1	1	0
14972.m07427	Pctaire class cell cycle kinase protein 1, isoform b, putative	Bm1_38640	DE	4	1	0	0	0	0	0	0
14972.m07388	hypothetical protein	Bm1_38450	DE	4	1	0	0	0	0	0	0
14972.m07373	FMRFamide related peptide family protein	Bm1_38375	DE	4	1	1	1	1	1	0	0
14972.m07351	hypothetical protein	Bm1_38265	DE	4	1	1	1	1	1	1	1
14972.m07350	hypothetical protein	Bm1_38260	DE	4	1	1	0	0	1	0	1
14972.m07295	conserved hypothetical protein	Bm1_37995	DE	4	1	0	0	0	1	0	0
14972.m07280	initiation factor 2-associated protein., putative	Bm1_37925	DE	4	1	1	1	1	1	1	1
14972.m07156	FKBP-type peptidyl-prolyl cis-trans isomerase-13, BmFKBP-13	Bm1_37310	DE	4	1	1	1	1	1	1	1
14972.m07140	hypothetical protein	Bm1_37235	DE	4	1	0	0	0	1	0	0
14972.m06944	PAN domain containing protein	Bm1_36275	DE	4	1	0	0	0	1	0	0
14971.m02894	EDRK rich factor, identical	Bm1_36260	DE	4	1	1	1	1	1	1	1
14971.m02828	Tim10/DDP family zinc finger containing protein	Bm1_35940	DE	4	1	1	1	1	1	1	1
14971.m02784	Leucine Rich Repeat family protein	Bm1_35730	DE	4	1	0	0	0	0	0	0
14968.m01498	hypothetical protein	Bm1_35545	DE	4	1	0	0	0	0	0	0
14968.m01448	proliferating cell nuclear antigen (PCNA), putative	Bm1_35280	DE	4	1	1	1	1	1	1	1
14967.m01571	Conserved hypothetical protein, putative	Bm1_35220	DE	4	1	0	1	0	1	0	1
14967.m01554	PAN domain containing protein	Bm1_35145	DE	4	1	0	1	0	0	0	0
14967.m01541	ttc15-prov protein, putative	Bm1_35080	DE	4	1	1	1	1	1	0	0
14965.m00405	crumbs homolog 3, putative	Bm1_34790	DE	4	1	0	0	0	1	0	0
14963.m01803	Kinesin motor domain containing protein	Bm1_34665	DE	4	1	0	0	0	0	0	0
14961.m05178	Variant SH3 domain containing protein	Bm1_33425	DE	4	1	0	0	0	1	0	0
14961.m05142	Helix-loop-helix DNA-binding domain containing protein	Bm1_33250	DE	4	1	1	1	1	1	0	0
14961.m05095	LAMP family protein lmp-1 precursor, putative	Bm1_33020	DE	4	1	1	1	1	1	1	1
14961.m04955	Adenylate kinase family protein	Bm1_32315	DE	4	1	0	0	0	1	0	0
14958.m00339	hypothetical protein	Bm1_31815	DE	4	1	0	0	0	0	0	0
14956.m00525	hypothetical protein	Bm1_31720	DE	4	1	0	0	0	0	0	0
14956.m00502	Dcp1-like decapping family protein	Bm1_31605	DE	4	1	0	0	0	1	0	0
14956.m00501	HSPC154 protein, putative	Bm1_31600	DE	4	1	1	1	1	1	1	1
14956.m00486	probable zinc metalloproteinase, putative	Bm1_31525	DE	4	1	1	0	0	1	0	0
14955.m00252	replication licensing factor MCM7, putative	Bm1_04660	DE	4	1	0	0	0	0	0	0
14953.m00215	hypothetical protein	Bm1_30495	DE	4	1	1	1	0	0	0	0
14950.m01854	RIKEN cDNA 2010309E21, putative	Bm1_30190	DE	4	1	1	0	0	0	0	0
14950.m01791	Histone H3.3, putative	Bm1_29875	DE	4	1	1	1	0	1	1	1
14948.m00288	excretory/secretory protein Juv-p120 precursor, putative	Bm1_21750	DE	4	1	0	0	1	1	0	0
14948.m00285	excretory/secretory protein Juv-p120 precursor, putative	Bm1_04050	DE	4	1	0	1	1	1	1	1
14944.m00544	60S ribosomal protein L22, putative	Bm1_29390	DE	4	1	0	0	0	0	0	0
14944.m00541	hypothetical protein	Bm1_29370	DE	4	1	0	0	0	0	0	0
14944.m00540	conserved hypothetical protein	Bm1_29365	DE	4	1	0	0	0	0	0	0
14944.m00539	hypothetical protein	Bm1_29360	DE	4	1	0	0	0	0	0	0
14943.m00196	Protein transport protein SEC61 beta subunit, putative	Bm1_29310	DE	4	1	1	1	1	1	1	1
14942.m00202	hypothetical protein	Bm1_29275	DE	4	1	0	0	0	0	0	0
14939.m00173	hypothetical protein	Bm1_29115	DE	4	1	1	1	0	0	0	0
14938.m00341	RIKEN cDNA A930016P21, putative	Bm1_29060	DE	4	1	1	1	1	1	0	0
14938.m00331	hypothetical protein	Bm1_20095	DE	4	1	0	0	0	0	0	0
14937.m00485	Ubqln2 protein, putative	Bm1_28920	DE	4	1	1	1	1	1	0	0
14930.m00344	Probable DNA replication complex GINS protein PSF2, putative	Bm1_28470	DE	4	1	0	1	0	0	0	0
14930.m00326	dCMP deaminase, putative	Bm1_28380	DE	4	1	1	1	0	0	0	0
14921.m00200	hypothetical protein	Bm1_28060	DE	4	1	1	1	1	1	1	1
14920.m00398	Hypothetical 53.4 kDa protein D1054.13 in chromosome V, putative	Bm1_27845	DE	4	1	0	1	0	1	0	0
14920.m00397	conserved hypothetical protein	Bm1_27840	DE	4	1	0	1	0	1	0	0
14917.m00335	hypothetical protein	Bm1_27700	DE	4	1	0	1	0	1	0	0
14916.m00495	failed axon connections protein, putative	Bm1_27605	DE	4	1	0	0	0	0	0	0
14845.m00009	collagen, putative	Bm1_26670	DE	4	1	0	1	1	1	1	1
14768.m00179	hypothetical protein	Bm1_25565	DE	4	1	1	1	1	1	1	1
14737.m00016	Tubulin alpha-2 chain, putative	Bm1_25035	DE	4	1	1	1	1	1	1	1
14715.m01252	hypothetical protein	Bm1_24600	DE	4	1	1	1	0	1	0	0
14708.m00027	hypothetical protein	Bm1_24320	DE	4	1	0	0	0	0	0	0
14704.m00455	TolA protein, putative	Bm1_24165	DE	4	1	0	1	1	1	0	0
14696.m00218	hypothetical protein	Bm1_23945	DE	4	1	1	1	1	1	1	1
14677.m00166	hypothetical protein	Bm1_23545	DE	4	1	0	1	1	1	0	0
14672.m00017	excretory/secretory protein Juv-p120 precursor, putative	Bm1_04050	DE	4	1	1	1	1	1	1	1
14657.m00149	hypothetical protein	Bm1_23210	DE	4	1	1	1	0	1	0	0
14657.m00147	Nsp1-like C-terminal region family protein	Bm1_23200	DE	4	1	1	1	1	1	1	1
14656.m00226	ribosomal protein L32 containing protein	Bm1_23180	DE	4	1	1	1	1	1	1	1
14619.m00057	DB module family protein	Bm1_22360	DE	4	1	0	1	0	0	0	0
14616.m00143	hypothetical protein	Bm1_22300	DE	4	1	0	1	0	1	0	0
14608.m00260	tonB protein, putative	Bm1_22055	DE	4	1	0	0	0	1	0	0
14597.m00048	excretory/secretory protein Juv-p120 precursor, putative	Bm1_21750	DE	4	1	0	0	1	1	0	1
14569.m00224	Chitin binding Peritrophin-A domain containing protein	Bm1_21255	DE	4	1	0	0	0	1	0	0
14525.m00160	hypothetical protein	Bm1_20540	DE	4	1	0	1	0	1	1	0
14518.m00083	Biotin/lipoate A/B protein ligase family protein	#N/A	DE	4	1	1	1	0	1	0	0
14478.m00108	excretory/secretory protein Juv-p120 precursor, putative	Bm1_19955	DE	4	1	0	1	1	1	0	0
14438.m00026	cuticlin 1 precursor, putative	Bm1_03620	DE	4	1	0	0	0	0	0	0
14433.m00032	Zinc finger, C2H2 type family protein	Bm1_19540	DE	4	1	0	0	0	0	0	0
14431.m00023	Trypsin family protein	Bm1_19535	DE	4	1	0	0	0	1	0	0
14424.m00389	hypothetical protein	Bm1_19475	DE	4	1	1	1	1	1	0	1
14365.m00039	ATPase, AAA family protein	Bm1_18485	DE	4	1	1	1	0	1	0	0
14361.m00188	replication factor A 73 kDa subunit, putative	Bm1_18390	DE	4	1	0	0	0	0	0	0
14355.m00216	hypothetical protein	Bm1_18205	DE	4	1	0	1	0	0	0	0
14341.m00010	hypothetical protein	Bm1_18060	DE	4	1	0	0	0	0	0	0
14333.m00012	excretory/secretory protein Juv-p120 precursor, putative	Bm1_04050	DE	4	1	0	1	1	1	1	1
14296.m00065	collagen, putative	Bm1_17480	DE	4	1	0	1	0	0	0	0
14296.m00064	collagen, putative	Bm1_17475	DE	4	1	0	0	0	1	1	1
14293.m00075	trypsin inhibitor, putative	Bm1_17400	DE	4	1	0	0	0	0	0	0
14284.m00379	Fasciclin domain containing protein	Bm1_17270	DE	4	1	0	0	0	0	0	0
14258.m00140	actin, putative	Bm1_16810	DE	4	1	0	1	0	1	1	1
14248.m00682	Papain family cysteine protease containing protein	Bm1_16635	DE	4	1	0	0	0	0	0	0
14237.m00395	casein kinase II, putaitve	Bm1_16230	DE	4	1	0	0	0	1	0	0
14232.m00275	hypothetical protein	Bm1_16160	DE	4	1	1	1	1	1	1	1
14231.m00141	excretory/secretory protein Juv-p120 precursor, putative	Bm1_15485	DE	4	1	0	1	1	1	0	1
14204.m00106	hypothetical protein	Bm1_15580	DE	4	1	1	1	1	1	1	1
14181.m00072	KH domain containing protein	Bm1_15425	DE	4	1	1	1	0	1	1	1
14174.m00063	Glycosyl hydrolase family 20, catalytic domain containing protein	Bm1_15330	DE	4	1	0	0	0	1	0	0
14080.m00070	ATP-dependent helicase DDX48, putative	Bm1_14510	DE	4	1	1	1	1	1	1	1
14065.m00027	Nuclear hormone receptor-like 1, putative	Bm1_05015	DE	4	1	0	0	0	0	0	0
14052.m00200	hypothetical protein	Bm1_14160	DE	4	1	1	1	1	1	0	1
14041.m00080	M-phase phosphoprotein, putative	Bm1_13965	DE	4	1	1	1	1	1	0	0
14011.m00012	conserved hypothetical protein	Bm1_13545	DE	4	1	0	0	0	0	0	0
13952.m00027	conserved hypothetical protein	Bm1_13135	DE	4	1	0	0	0	0	0	0
13808.m00037	Cytochrome b5-like Heme/Steroid binding domain containing protein	Bm1_12065	DE	4	1	0	1	0	1	0	0
13785.m00206	Protein kinase domain containing protein	Bm1_11835	DE	4	1	0	0	0	1	0	0
13717.m00177	GDSL-like Lipase/Acylhydrolase family protein	Bm1_11445	DE	4	1	0	1	1	1	0	0
13717.m00175	hypothetical protein	Bm1_11435	DE	4	1	1	0	0	1	0	0
13652.m00092	Cyclin-dependent kinases regulatory subunit, putative	Bm1_10915	DE	4	1	1	1	1	1	1	0
13644.m00293	hypothetical protein	Bm1_10840	DE	4	1	0	1	0	1	0	0
13632.m00187	hypothetical protein	Bm1_10680	DE	4	1	0	1	0	0	0	0
13617.m00050	cuticle collagen 34, putative	Bm1_10505	DE	4	1	0	0	0	0	0	0
13562.m00091	#N/A	#N/A	DE	4	1	0	1	0	1	0	0
13541.m00012	Lipase family protein	Bm1_10040	DE	4	1	0	0	0	0	0	0
13517.m00023	hypothetical protein	Bm1_09870	DE	4	1	1	1	1	1	1	1
13497.m00178	hypothetical protein	Bm1_09665	DE	4	1	1	1	1	1	0	1
13415.m00462	hypothetical protein	Bm1_08915	DE	4	1	0	0	0	1	0	0
13411.m00125	hypothetical protein	Bm1_08750	DE	4	1	0	1	1	1	0	0
13409.m00048	trehalose-6-phosphate synthase, putative	Bm1_08695	DE	4	1	0	0	0	0	0	0
13390.m00017	hypothetical protein	Bm1_08470	DE	4	1	1	1	1	1	1	1
13377.m00041	hypothetical protein	Bm1_08345	DE	4	1	1	0	0	1	0	0
13360.m00076	Myotubularin-related family protein	Bm1_08130	DE	4	1	0	0	0	1	0	0
13355.m00156	gene cp2.2, putative	Bm1_07975	DE	4	1	0	0	0	1	0	0
13333.m00081	enhancer of rudimentary homolog, putative	Bm1_07775	DE	4	1	1	1	1	1	1	1
13314.m00588	Leucine Rich Repeat family protein	Bm1_07380	DE	4	1	1	1	0	1	0	0
13314.m00584	DNA translocase ftsK, putative	Bm1_07350	DE	4	1	0	0	0	0	0	0
13308.m00021	hypothetical protein	Bm1_07260	DE	4	1	0	1	0	1	0	0
13289.m00064	hypothetical protein	Bm1_07090	DE	4	1	0	1	0	1	0	0
13276.m00050	Zinc finger, ZZ type family protein	Bm1_06905	DE	4	1	0	1	1	1	0	0
13258.m00169	spliced leader 30 kDa protein, putative	Bm1_06565	DE	4	1	1	0	0	0	0	0
13249.m00085	hypothetical protein	Bm1_06440	DE	4	1	0	1	0	1	0	1
13165.m00016	hypothetical protein	Bm1_05570	DE	4	1	0	1	0	0	0	0
13144.m00042	MGC81364 protein, putative	Bm1_05350	DE	4	1	0	0	0	1	0	0
13123.m00029	Troponin T, putative	Bm1_05160	DE	4	1	0	1	0	1	1	0
13093.m00036	excretory/secretory protein Juv-p120 precursor, putative	Bm1_04050	DE	4	1	0	1	1	1	1	1
13033.m00088	zgc:73290 protein, putative	Bm1_04610	DE	4	1	0	1	0	0	1	0
13016.m00022	hypothetical protein	Bm1_04515	DE	4	1	0	1	0	1	0	0
12947.m00021	excretory/secretory protein Juv-p120 precursor, putative	Bm1_04050	DE	4	1	1	1	1	1	1	1
12935.m00013	Lipase family protein	Bm1_04125	DE	4	1	0	0	0	0	0	0
12920.m00009	excretory/secretory protein Juv-p120 precursor, putative	Bm1_04050	DE	4	1	0	1	1	1	1	1
12850.m00014	dUTP diphosphatase, putative	Bm1_03525	DE	4	1	0	0	0	0	0	0
12743.m00017	Histone H2B 2, putative	Bm1_02800	DE	4	1	0	1	1	1	0	0
12698.m00332	hypothetical protein	Bm1_02525	DE	4	1	0	1	0	1	0	0
12698.m00326	histone H3, putative	Bm1_02495	DE	4	1	1	1	1	0	1	0
12696.m00104	Not1 N-terminal domain, CCR4-Not complex component family protein	Bm1_02460	DE	4	1	0	0	0	1	0	1
12613.m00116	Surp module family protein	Bm1_01890	DE	4	1	1	1	0	1	0	0
12575.m00211	cell division control protein 2 homolog, putative	Bm1_01435	DE	4	1	0	1	1	1	0	0
12575.m00210	Protein kinase domain containing protein	Bm1_01430	DE	4	1	0	0	0	1	0	0
12570.m00034	hypothetical protein	Bm1_01390	DE	4	1	0	0	0	1	0	0
12539.m00102	DHHC zinc finger domain containing protein	Bm1_01150	DE	4	1	0	0	0	0	0	0
12485.m00052	hypothetical protein	Bm1_00740	DE	4	1	0	1	0	1	0	1
12461.m00131	T-complex protein 1, zeta subunit, putative	Bm1_00545	DE	4	1	1	1	1	1	1	1
12437.m00033	conserved hypothetical protein	Bm1_00345	DE	4	1	0	0	0	0	0	0
12417.m00015	Protein kinase domain containing protein	Bm1_00130	DE	4	1	1	1	0	1	1	1
13404.m00015	hypothetical protein	Bm1_08645	DE	4	1	0	1	1	1	0	0
13454.m00037	hypothetical protein	Bm1_09180	DE	4	1	0	0	0	0	0	0
13457.m00030	hypothetical protein	Bm1_09200	DE	4	1	1	0	0	1	0	0
13562.m00090	Patched related family protein 12, isoform b, putative	Bm1_10175	DE	4	1	0	1	1	1	0	0
13573.m00018	hypothetical protein	Bm1_10220	DE	4	1	0	0	0	1	0	0
13603.m00018	hypothetical protein	Bm1_10415	DE	4	1	0	0	0	0	0	0
13620.m00250	hypothetical protein	Bm1_10575	DE	4	1	0	0	0	1	0	0
13632.m00186	hypothetical protein	Bm1_10675	DE	4	1	1	1	0	1	0	0
13651.m00036	hypothetical protein	Bm1_00735	DE	4	1	1	1	1	1	1	1
13673.m00036	mucin, putative	Bm1_11110	DE	4	1	0	1	0	1	0	1
13755.m00015	hypothetical protein	Bm1_11680	DE	4	1	1	1	1	1	1	1
13828.m00098	conserved hypothetical protein	Bm1_12250	DE	4	1	0	1	1	1	1	0
13883.m00025	#N/A	Bm1_51245	DE	4	1	1	0	0	0	0	0
13895.m00081	Ground-like domain containing protein	Bm1_12600	DE	4	1	0	0	0	0	0	1
13920.m00436	hypothetical protein	Bm1_12780	DE	4	1	0	0	0	0	0	0
13967.m00012	sheath protein 5, identical	Bm1_05185	DE	4	1	0	1	1	1	0	0
14052.m00190	hypothetical protein	Bm1_14110	DE	4	1	1	1	0	1	0	0
14061.m00055	hypothetical protein	Bm1_14395	DE	4	1	0	0	0	1	0	0
14077.m00082	#N/A	#N/A	DE	4	1	0	0	0	1	0	0
14078.m00012	proline-rich protein F25E4.50, putative	Bm1_14500	DE	4	1	0	1	1	1	1	1
14146.m00015	hypothetical protein	Bm1_15130	DE	4	1	0	0	0	1	0	1
14147.m00023	hypothetical protein	Bm1_02080	DE	4	1	1	1	1	1	0	0
14187.m00210	excretory/secretory protein Juv-p120 precursor, putative	Bm1_15485	DE	4	1	0	0	0	1	0	0
14205.m00044	hypothetical protein	Bm1_00735	DE	4	1	1	1	1	1	1	1
14210.m00059	hypothetical protein	Bm1_15765	DE	4	1	0	1	0	1	0	0
14221.m00065	hypothetical protein	Bm1_15865	DE	4	1	0	0	0	0	0	0
14228.m00020	hypothetical protein	Bm1_15985	DE	4	1	0	1	1	1	0	0
14240.m00032	hypothetical protein	Bm1_16365	DE	4	1	0	0	0	1	0	0
14284.m00387	#N/A	Bm1_17305	DE	4	1	1	1	1	1	0	0
14296.m00063	collagen, putative	Bm1_00775	DE	4	1	0	1	0	0	0	0
14317.m00271	Cuticle collagen dpy-7 precursor, putative	Bm1_17755	DE	4	1	1	0	0	0	0	0
14361.m00189	Hepatic leukemia factor, putative	Bm1_18395	DE	4	1	0	1	0	0	0	0
14365.m00040	hypothetical protein	Bm1_18490	DE	4	1	0	0	0	0	0	0
14367.m00308	Helix-loop-helix DNA-binding domain containing protein	Bm1_18545	DE	4	1	0	0	0	0	0	0
14389.m00200	hypothetical protein	Bm1_18955	DE	4	1	1	1	1	1	0	0
14390.m00017	hypothetical protein	Bm1_18980	DE	4	1	0	0	0	0	0	0
14412.m00157	hypothetical protein	Bm1_19320	DE	4	1	0	0	0	0	0	0
14478.m00109	excretory/secretory protein Juv-p120 precursor, putative	Bm1_00865	DE	4	1	0	1	1	1	1	1
14481.m00157	hypothetical protein	Bm1_00735	DE	4	1	1	1	1	1	1	1
14481.m00158	hypothetical protein	Bm1_00735	DE	4	1	1	1	1	1	1	1
14481.m00159	hypothetical protein	Bm1_00735	DE	4	1	1	1	1	1	1	1
14483.m00024	polythreonine protein, putative	Bm1_20040	DE	4	1	1	1	1	1	1	1
14483.m00025	histidine kinase DhkL, putative	Bm1_20045	DE	4	1	0	1	0	1	0	0
14494.m00075	hypothetical protein	Bm1_20145	DE	4	1	1	1	0	1	1	1
14554.m00236	hypothetical protein	Bm1_21070	DE	4	1	1	1	1	1	0	1
14597.m00049	hypothetical protein	Bm1_21755	DE	4	1	0	1	1	1	1	1
14619.m00058	DB module family protein	Bm1_22360	DE	4	1	1	1	0	0	0	0
14634.m00541	hypothetical protein	Bm1_22570	DE	4	1	0	1	1	1	0	0
14635.m00116	DB module family protein	Bm1_22650	DE	4	1	0	1	0	0	0	0
14667.m00131	EGF-like domain containing protein	Bm1_23350	DE	4	1	0	0	0	0	0	0
14670.m00179	conserved hypothetical protein	Bm1_08005	DE	4	1	0	0	0	0	0	0
14677.m00171	conserved hypothetical protein	Bm1_23570	DE	4	1	1	1	1	1	1	1
14679.m00160	hypothetical protein	Bm1_23595	DE	4	1	0	1	0	0	0	0
14705.m00191	hypothetical protein, conserved	Bm1_24210	DE	4	1	0	0	0	0	0	0
14796.m00100	#N/A	Bm1_26310	DE	4	1	1	1	1	1	1	1
14824.m00119	hypothetical protein	Bm1_26530	DE	4	1	0	1	0	1	0	0
14907.m00579	hypothetical protein	Bm1_27405	DE	4	1	0	1	1	1	0	0
14915.m00157	protein C24B5.3, putative	Bm1_27490	DE	4	1	0	1	1	1	0	0
14931.m00315	hypothetical protein	Bm1_28510	DE	4	1	0	1	0	1	0	0
14942.m00201	hypothetical protein	Bm1_29270	DE	4	1	0	0	0	1	0	0
14944.m00536	hypothetical protein	Bm1_29345	DE	4	1	0	0	0	1	0	0
14944.m00537	ecdysone receptor, putative	Bm1_29350	DE	4	1	0	0	0	0	0	0
14947.m01151	Presenilin spe-4, putative	Bm1_29745	DE	4	1	0	1	1	1	0	1
14948.m00286	#N/A	#N/A	DE	4	1	0	0	0	1	0	0
14948.m00287	#N/A	#N/A	DE	4	1	0	1	1	1	1	0
14949.m00216	hypothetical protein	Bm1_29815	DE	4	1	1	1	1	1	0	0
14950.m01825	hypothetical protein	Bm1_30045	DE	4	1	1	1	0	1	0	0
14950.m01855	hypothetical protein	Bm1_30195	DE	4	1	0	0	0	1	0	0
14950.m01863	Hypothetical 19.4 kDa protein ZC395.10 in chromosome III, putative	Bm1_30230	DE	4	1	1	0	0	0	0	0
14954.m01677	hypothetical protein	Bm1_31050	DE	4	1	1	1	1	1	1	1
14959.m00542	hypothetical protein	Bm1_31930	DE	4	1	1	1	1	1	1	1
14961.m04938	Zona pellucida-like domain containing protein	Bm1_32230	DE	4	1	0	1	0	0	0	0
14961.m05055	hypothetical protein	Bm1_32820	DE	4	1	0	0	0	1	0	1
14971.m02794	Ornithine decarboxylase antizyme, putative	Bm1_35770	DE	4	1	1	1	1	1	1	1
14972.m06967	Chromatin assembly factor 1 subunit B, putative	Bm1_36390	DE	4	1	0	0	0	0	0	0
14972.m06994	hypothetical protein	Bm1_36525	DE	4	1	1	0	0	1	0	0
14972.m07051	hypothetical protein	Bm1_36800	DE	4	1	1	1	1	1	0	1
14972.m07192	hypothetical protein	Bm1_37490	DE	4	1	0	0	0	0	0	0
14972.m07296	60-kDa SS-A/Ro ribonucleoprotein homolog, putative	Bm1_38000	DE	4	1	0	0	0	1	0	0
14972.m07483	hypothetical protein	Bm1_38905	DE	4	1	0	0	0	1	0	1
14972.m07542	hypothetical protein	Bm1_39200	DE	4	1	0	0	0	1	0	0
14972.m07608	#N/A	Bm1_39525	DE	4	1	1	1	0	1	0	0
14972.m07657	#N/A	#N/A	DE	4	1	0	0	0	1	0	0
14972.m07711	Histone H3.3, putative	Bm1_40030	DE	4	1	1	1	1	1	1	1
14972.m07790	hypothetical protein	Bm1_40400	DE	4	1	0	0	0	1	0	0
14972.m07813	#N/A	Bm1_40515	DE	4	1	0	0	0	1	0	0
14973.m02604	conserved hypothetical protein	Bm1_41030	DE	4	1	1	1	1	1	1	1
14974.m00798	MGC83729 protein, putative	Bm1_41665	DE	4	1	0	0	0	1	0	0
14977.m04900	membrane-associated RING-CH protein III, putative	Bm1_43275	DE	4	1	1	0	0	1	0	0
14977.m04946	hypothetical protein	Bm1_43500	DE	4	1	1	1	1	1	1	1
14977.m04978	hypothetical protein	Bm1_43650	DE	4	1	1	1	0	1	1	1
14979.m04400	hypothetical protein	Bm1_44465	DE	4	1	1	1	1	1	1	1
14979.m04429	Phosphatidylcholine:ceramide cholinephosphotransferase 3, putative	Bm1_44615	DE	4	1	0	1	0	1	0	0
14979.m04490	GNS1/SUR4 family protein	Bm1_44905	DE	4	1	1	1	1	1	0	0
14979.m04664	hypothetical protein	Bm1_03360	DE	4	1	1	1	1	1	1	1
14979.m04665	hypothetical protein	Bm1_41200	DE	4	1	1	1	0	0	0	0
14981.m02373	hypothetical protein	Bm1_46670	DE	4	1	0	0	0	1	0	0
14981.m02391	hypothetical protein	Bm1_46760	DE	4	1	0	0	0	1	0	0
14981.m02464	hypothetical protein	Bm1_47125	DE	4	1	0	1	1	0	0	0
14982.m02224	DAZ protein 1., putative	Bm1_47255	DE	4	1	0	1	0	1	0	0
14982.m02258	hypothetical protein	Bm1_47405	DE	4	1	0	1	0	1	0	1
14990.m07637	Probable 3',5'-cyclic phosphodiesterase C32E12.2, putative	Bm1_47590	DE	4	1	1	0	0	1	0	0
14990.m07754	NTF2-related export protein., putative	Bm1_48170	DE	4	1	1	1	1	1	1	0
14990.m07959	hypothetical protein	Bm1_49165	DE	4	1	1	1	1	1	1	1
14990.m08056	Microcephalin., putative	Bm1_49645	DE	4	1	0	0	0	0	0	0
14990.m08130	hypothetical protein	Bm1_50010	DE	4	1	1	1	1	1	1	1
14992.m10892	microfilarial sheath protein SHP3 precursor, putative	Bm1_50600	DE	4	1	0	1	0	1	0	0
14992.m10938	hypothetical protein	Bm1_50815	DE	4	1	0	0	0	1	0	0
14992.m11117	hypothetical protein	Bm1_51680	DE	4	1	0	1	0	0	0	0
14992.m11313	hypothetical protein	#N/A	DE	4	1	1	1	1	1	1	0
15000.m00010	hypothetical protein	Bm1_53100	DE	4	1	1	1	0	1	0	0
15010.m00010	hypothetical protein	Bm1_53235	DE	4	1	0	0	0	0	0	0
15015.m00016	collagen, putative	Bm1_00775	DE	4	1	0	1	0	0	0	0
15066.m00018	hypothetical protein	Bm1_53570	DE	4	1	0	0	0	1	0	0
15075.m00031	Homeobox domain containing protein	Bm1_05995	DE	4	1	0	0	0	0	0	0
15169.m00086	Pair-rule protein odd-paired, putative	Bm1_54610	DE	4	1	0	0	0	0	0	0
15190.m00019	hypothetical protein	Bm1_54810	DE	4	1	1	1	1	1	0	1
15334.m00009	small heat shock protein - nematode, putative	Bm1_14535	DE	4	1	1	1	0	1	1	0
15390.m00008	hypothetical protein	Bm1_56430	DE	4	1	0	0	0	1	0	0
15416.m00008	hypothetical protein	Bm1_56595	DE	4	1	1	1	1	1	0	1
15449.m00008	Cell death specification protein 2, putative	Bm1_56855	DE	4	1	0	1	1	1	0	0
AA007707	hypothetical protein	Bm1_31930	DE	4	1	1	1	1	1	1	1
AA022349	GB|AAA84740.1|1142588|TBU05313 CR3 {Trypanosoma brucei;} 0.79	#N/A	DE	4	1	1	1	1	1	1	1
AA051979	PIR|T25072|T25072 hypothetical protein T21C9.8 - Caenorhabditis elegans {Caenorhabditis elegans;} ^|^GB|CAA97335.1|3880019|CET21C9 Hypothetical protein T21C9.8 {Caenorhabditis elegans;} 0.41	#N/A	DE	4	1	0	1	1	1	0	0
AA056859	OMNI|PINA1956||| conserved hypothetical protein {Prevotella intermedia 17;} 1.6	#N/A	DE	4	1	1	1	1	1	1	1
AA089358	PDB|1PZV_A|34811307|1PZV_A Chain A, Crystal Structures Of Two Ubc (E2) Enzymes Of The Ubiquitin- Conjugating System In Caenorhabditis Elegans. {Caenorhabditis elegans;} 2.60E-32	#N/A	DE	4	1	1	1	1	1	1	1
AA109319	GB|AAO37407.1|28208725|AF528097 putative RNA polymerase sigma factor {Clostridium tetani;} 0.2	#N/A	DE	4	1	1	1	1	1	1	1
AA109462	GB|AAD01597.1|4102831|AF016456 peptidyl-prolyl cis-trans isomerase {Brugia malayi;} 5.30E-34	Bm1_56870	DE	4	1	1	1	1	1	1	1
AA114382	GB|AAC71934.2|23503414|AE001414 hypothetical protein {Plasmodium falciparum 3D7;} 0.087	#N/A	DE	4	1	0	1	0	1	0	0
AA118192	OMNI|PIN0614||| hypothetical protein {Prevotella intermedia 17;} 0.83	#N/A	DE	4	1	1	1	0	1	0	0
AA118247	GB|AAN71414.1|25012635|BT001659 RE46204p {Drosophila melanogaster;} ^|^GB|AAN13268.1|23170432|AE003603 CG31543-PB {Drosophila melanogaster;} 2.6	#N/A	DE	4	1	0	1	1	1	1	1
AA123655	GB|AAK84255.1|15100091|AF404303 orf162 {Spizellomyces punctatus;} 2.1	#N/A	DE	4	1	1	1	1	1	1	1
AA123690	GB|AAM05979.1|19916565|AE010955 predicted protein {Methanosarcina acetivorans C2A;} ^|^OMNI|NTL02MA2525|AAM05979.1|19916565| predicted protein {Methanosarcina acetivorans C2A;} 0.1	#N/A	DE	4	1	1	1	1	1	1	1
AA161527	SP|O15974|OPS2_PATYE Rhodopsin, G0-coupled (G0-rhodopsin). {Mizuhopecten yessoensis;} ^|^GB|BAA22218.1|2398859|AB006455 Go-coupled rhodopsin {Mizuhopecten yessoensis;} 0.22	#N/A	DE	4	1	0	0	0	1	0	0
AA161631	GB|AAP58773.1|31789089|AY263535 MHC class I-b antigen M3 {Mus shortridgei;} ^|^GB|AAP58772.1|31789087|AY263534 MHC class I-b antigen M3 {Mus shortridgei;} 1.6	#N/A	DE	4	1	0	0	0	1	0	0
AA161719	GB|AAO17815.1|30142055|AY158001 CfcP {Citrobacter rodentium;} 8.8	#N/A	DE	4	1	0	1	0	1	0	0
AA180549	GB|AAK91766.1|21654926|AY040774 histidine triad protein member 5 {Sus scrofa;} 7.50E-06	#N/A	DE	4	1	0	1	0	1	0	0
AA180560	GB|AAS69760.1|45600274|AE017291 conserved hypothetical protein {Leptospira interrogans serovar Copenhageni str. Fiocruz L1-130;} ^|^OMNI|NTL03LI1123|AAS69760.1|45600274| conserved hypothetical protein {Leptospira interrogans serovar Copenh-TRUNCATED- 0.013	#N/A	DE	4	1	1	1	0	1	1	1
AA180597	GB|AAP58946.1|34849447|AY198133 hypothetical protein {Spiroplasma kunkelii;} 5.6	#N/A	DE	4	1	1	0	0	0	0	0
AA228542	GB|AAC82502.1|1850559|BMU88035 macrophage migration inhibitory factor {Brugia malayi;} ^|^GB|AAB60943.1|2190976|AF002699 macrophage migration inhibitory factor {Brugia malayi;} 0.0002	#N/A	DE	4	1	1	1	1	1	1	1
AA257272	PIR|T44104|T44104 hypothetical protein [imported] - Staphylococcus aureus (fragment) {Staphylococcus aureus;} 0.0076	#N/A	DE	4	1	1	1	1	1	1	1
AA257483	GB|CAD57696.1|25809229|CEF35C11 Hypothetical protein F35C11.7 {Caenorhabditis elegans;} 8.20E-06	#N/A	DE	4	1	0	0	0	0	0	0
AA257591	SP|Q8CP16|GRPE_STAEP GrpE protein (HSP-70 cofactor). {Staphylococcus epidermidis;} ^|^GB|AAO04867.1|27315732|AE016748 GrpE protein {Staphylococcus epidermidis ATCC 12228;} ^|^OMNI|NTL02SE1268|AAO04867|27315732| GrpE protein {Sta-TRUNCATED- 0.58	#N/A	DE	4	1	1	1	1	1	0	1
AA257603	GB|AAS41456.1|42737524|AE017272 hypothetical protein {Bacillus cereus ATCC 10987;} ^|^OMNI|BCE2540||| hypothetical protein {Bacillus cereus;} 0.069	#N/A	DE	4	1	1	1	1	1	1	1
AA257645	GB|AAP76779.1|32261729|AE017144 hypothetical protein {Helicobacter hepaticus ATCC 51449;} ^|^OMNI|NTL02HP0182|AAP76779.1|32261729| hypothetical protein {Helicobacter hepaticus ATCC 51449;} 1.1	Bm1_04050	DE	4	1	0	0	1	1	0	0
AA257745	PRF|1711440A|227806|1711440A xist gene. {Mus musculus;} 1.1	#N/A	DE	4	1	1	1	1	1	1	1
AA406778	PIR|S51908|S51908 cryptogene protein G1(ND9) - Leishmania tarentolae (strain LEM125) {Leishmania tarentolae;} 0.77	#N/A	DE	4	1	1	1	1	1	1	1
AA406830	PIR|C70188|C70188 hypothetical protein BB0708 - Lyme disease spirochete {Borrelia burgdorferi;} ^|^GB|AAC67066.1|2688652|AE001171 B. burgdorferi predicted coding region BB0708 {Borrelia burgdorferi B31;} ^|^OMNI|BB0708|AAC670-TRUNCATED- 3.3	#N/A	DE	4	1	1	1	0	0	0	0
AA406900	PIR|C30010|C30010 hypothetical ORF-6 protein - Leishmania tarentolae mitochondrion {Leishmania tarentolae;} 0.024	#N/A	DE	4	1	1	1	1	1	1	1
AA406926	GB|AAQ15736.1|33348410|AE017168 hypothetical protein {Trypanosoma brucei;} 0.39	#N/A	DE	4	1	0	0	0	0	0	0
AA430843	GB|AAO36326.1|28203886|AE015942 membrane spanning protein {Clostridium tetani E88;} ^|^OMNI|NTL02CT1611|AAO36326.1|28203886| membrane spanning protein {Clostridium tetani E88;} 0.48	#N/A	DE	4	1	1	1	1	1	1	1
AA454295	PIR|C97167|C97167 uncharacterized conserved protein CAC2168 [imported] - Clostridium acetobutylicum {Clostridium acetobutylicum;} ^|^GB|AAK80126.1|15025162|AE007717 Uncharacterized conserved protein {Clostridium acetobutylicu-TRUNCATED- 0.59	#N/A	DE	4	1	1	1	0	1	0	0
AA471499	GB|AAB37042.2|34146977|U41109 Hypothetical protein F52E1.9 {Caenorhabditis elegans;} 5.50E-16	#N/A	DE	4	1	0	1	1	1	1	0
AA509009	SP|Q9ZDC3|Y409_RICPR Hypothetical protein RP409. {Rickettsia prowazekii;} ^|^PIR|H71698|H71698 hypothetical protein RP409 - Rickettsia prowazekii {Rickettsia prowazekii;} ^|^GB|CAA14866.1|3860966|RPXX02 unknown {Rickettsia prowa-TRUNCATED- 4.4	#N/A	DE	4	1	1	1	1	1	1	1
AA509018	GB|AAA63544.1|703449|TRBCO3RNA cytochrome c oxidase III {Trypanosoma brucei;} 0.48	#N/A	DE	4	1	1	1	1	1	1	1
AA509108	PRF|2113434EV|1097527|2113434EV E66L gene. {African swine fever virus;} 1.6	#N/A	DE	4	1	1	1	1	1	1	1
AA509194	GB|BAA00720.1|473531|FLA196HA polyprotein precursor {Influenza A virus;} 8.4	Bm1_09870	DE	4	1	1	1	1	1	1	0
AA547808	GB|CAG83097.1|49646712|CR382128 unnamed protein product; similar to sp|P39719 Saccharomyces cerevisiae YAL053w strong similarity to hypothetical proteins YOR365c, YGL139w, YPL221w, hypothetical start {Yarrowia lipolytica CLIB99;} 0.053	#N/A	DE	4	1	1	1	1	1	1	1
AA585497	GB|AAN63503.1|24636985|AF385366 violaxanthin de-epoxidase {Lycopersicon esculentum;} 1.8	Bm1_35545	DE	4	1	0	0	0	0	0	0
AA627033	GB|AAQ15687.1|33348361|AE017168 hypothetical protein {Trypanosoma brucei;} 0.44	#N/A	DE	4	1	0	0	0	1	0	0
AA661125	GB|AAN37223.1|23497684|AE014826 hypothetical protein {Plasmodium falciparum 3D7;} 0.12	#N/A	DE	4	1	1	1	1	1	1	1
AA661405	GB|BAD04563.1|39722073|AP006628 conserved hypothetical protein {Onion yellows phytoplasma OY-M;} 2.8	#N/A	DE	4	1	0	1	0	0	0	0
AA675760	GB|AAH54201.1|32450590|BC054201 MGC64358 protein {Xenopus laevis;} 0.22	Bm1_17470	DE	4	1	0	1	0	0	0	0
AA675852	OMNI|NTL02VV1877|BAC94641.1|37198807| hypothetical protein {Vibrio vulnificus YJ016;} 1.1	#N/A	DE	4	1	1	1	1	1	1	1
AA675869	GB|AAS77755.1|45826238|AY521251 NADH dehydrogenase subunit 2 {Aleurodicus dugesii;} 0.00014	#N/A	DE	4	1	1	0	0	0	0	0
AA680476	GB|CAD46975.1|24412898|SAG766850 Unknown {Streptococcus agalactiae NEM316;} ^|^OMNI|NTL04SA1285|CAD46975.1|24412898| Unknown {Streptococcus agalactiae NEM316;} 3	#N/A	DE	4	1	1	1	1	1	1	1
AA680485	PIR|H71622|H71622 probable integral membrane protein PFB0110w - malaria parasite (Plasmodium falciparum) {Plasmodium falciparum;} 0.014	#N/A	DE	4	1	1	1	1	1	1	1
AA738554	GB|AAK20610.1|13377315|AF300548 cytochrome oxidase subunit II {Diadasia megamorpha;} ^|^GB|AAK20608.1|13377312|AF300547 cytochrome oxidase subunit II {Diadasia megamorpha;} 1	#N/A	DE	4	1	1	1	1	1	1	1
AA756935	GB|AAV27680.1|53987479|AE017332 hypothetical protein {Mycoplasma hyopneumoniae 232;} 1.6	#N/A	DE	4	1	1	1	1	1	1	1
AA841112	GB|AAR21213.1|38488941|AY457968 FAB1 {Brugia malayi;} ^|^GB|AAG09305.3|38176540|AF178439 embryonic fatty acid-binding protein Bm-FAB-1 {Brugia malayi;} 2.10E-55	Bm1_33050	DE	4	1	1	1	1	1	1	1
AA841778	SP|Q9CJM5|YJ72_PASMU Hypothetical protein PM1972 precursor. {Pasteurella multocida;} ^|^GB|AAK04056.1|12722410|AE006233 unknown {Pasteurella multocida subsp. multocida str. Pm70;} 7.1	Bm1_43500	DE	4	1	1	1	1	1	1	1
AA841981	GB|CAB70238.2|42733185|CEF58D5 Hypothetical protein F58D5.1 {Caenorhabditis elegans;} 0.088	#N/A	DE	4	1	1	1	1	1	1	1
AA841992	GB|AAO18421.1|27544851|AF466146 NADH dehydrogenase subunit 6 {Melipona bicolor;} 0.029	#N/A	DE	4	1	1	1	1	1	1	1
AA842009	GB|AAM22040.1|20451198|L23651 Hypothetical protein C29E4.12 {Caenorhabditis elegans;} 0.012	#N/A	DE	4	1	1	1	1	1	0	0
AA842206	GB|AAO25551.1|27948843|AY183373 truncated AgrC' {Staphylococcus epidermidis;} 0.016	#N/A	DE	4	1	1	1	1	1	1	1
AA842254	GB|AAO35398.1|28202954|AE015938 hypothetical protein {Clostridium tetani E88;} ^|^OMNI|NTL02CT0683|AAO35398.1|28202954| hypothetical protein {Clostridium tetani E88;} 0.034	#N/A	DE	4	1	0	0	0	1	0	0
AA842285	GB|CAA31560.1|1617127|MIPAND1B unidentified protein {Podospora anserina;} 1.8	#N/A	DE	4	1	0	1	1	1	0	0
AA842302	GB|AAC63744.1|3745897|NPHT3COMP AcMNPV orf72 {Bombyx mori nucleopolyhedrovirus;} 0.12	#N/A	DE	4	1	1	0	0	1	0	0
AA842361	GB|AAF04248.1|6119834|AF093234 Vps76 {Vibrio cholerae;} 0.62	#N/A	DE	4	1	0	1	0	0	0	0
AA842387	GB|AAP44507.1|37786908|AY212273 polyhedrin {Antheraea mylitta cytoplasmic polyhedrosis virus;} 8.2	#N/A	DE	4	1	1	1	1	1	1	1
AA842429	GB|AAS82617.1|46200550|AY522332 ORF121 {Agrotis segetum granulovirus;} 9	Bm1_25140	DE	4	1	0	1	0	0	0	0
AA842556	GB|CAE15389.1|36786336|BX571869 unnamed protein product; Similar to putative glycosyltransferase {Photorhabdus luminescens subsp. laumondii TTO1;} ^|^OMNI|NTL01PL3013|CAE15389.1|36786336| unnamed protein product {Photorhabdus luminescens s-TRUNCATED- 0.3	#N/A	DE	4	1	1	1	1	1	1	0
AA842640	GB|AAG37464.1|19717939|AY009089 CMP8R {Camelpox virus CMS;} 0.14	#N/A	DE	4	1	0	1	0	1	0	0
AA842849	GB|CAB90358.1|7711034|MISOLSUR ORF76 {Scenedesmus obliquus;} 2.7	#N/A	DE	4	1	0	0	0	1	0	0
AA999196	GB|AAP07824.1|29894534|AE017000 hypothetical protein {Bacillus cereus ATCC 14579;} ^|^OMNI|NTL01BC0714|AAP07824.1|29894534| hypothetical protein {Bacillus cereus ATCC 14579;} 0.43	#N/A	DE	4	1	1	1	0	1	1	0
AI058085	GB|AAO04181.1|27315045|AE016745 conserved hypothetical protein {Staphylococcus epidermidis ATCC 12228;} ^|^OMNI|NTL02SE0584|AAO04181|27315045| conserved hypothetical protein {Staphylococcus epidermidis ATCC 12228;} 2.1	#N/A	DE	4	1	1	0	0	0	0	0
AI087625	-	#N/A	DE	4	1	1	1	1	1	1	1
AI096276	GB|AAF46883.2|21645628|AE003458 CG30269-PA {Drosophila melanogaster;} 1.6	#N/A	DE	4	1	1	1	1	1	1	1
AI096286	GB|CAG38113.1|51127336|AJ748327 putative chemosensory receptor 12 {Heliothis virescens;} 0.12	#N/A	DE	4	1	1	1	1	1	1	1
AI574651	GB|CAG60345.1|49526718|CR380955 unnamed protein product; highly similar to sp|Q12250 Saccharomyces cerevisiae YDL147w RPN5, start by similarity {Candida glabrata CBS138;} 0.035	#N/A	DE	4	1	1	1	1	1	1	0
AI574659	PIR|G90402|G90402 hypothetical protein SSO2325 [imported] - Sulfolobus solfataricus {Sulfolobus solfataricus;} ^|^GB|AAK42478.1|13815624|AE006835 Hypothetical protein {Sulfolobus solfataricus P2;} ^|^OMNI|NTL02SS2114|AAK42478-TRUNCATED- 0.15	#N/A	DE	4	1	1	1	1	1	1	1
AI795186	GB|AAM06611.1|19917269|AE011027 predicted protein {Methanosarcina acetivorans C2A;} 1.6	#N/A	DE	4	1	1	1	1	1	0	0
AI919630	PIR|T23912|T23912 hypothetical protein R05A10.2 - Caenorhabditis elegans {Caenorhabditis elegans;} ^|^GB|CAB05262.1|3878887|CER05A10 Hypothetical protein R05A10.2 {Caenorhabditis elegans;} 0.45	#N/A	DE	4	1	1	1	1	1	1	1
AI919631	-	#N/A	DE	4	1	1	1	1	1	1	1
AI919700	-	#N/A	DE	4	1	1	1	1	1	1	1
AI944372	GB|AAC13731.1|305384|HEAREC2ORF truncated sequence, 32.6% identity and 67% similarity to NADH-ubiquinone oxidoreductase chain 2. {Haemophilus influenzae;} 1.2	#N/A	DE	4	1	1	1	1	1	1	1
AW013747	GB|CAA64947.1|2292755|BSFI21LYS orf66 {Streptococcus thermophilus bacteriophage Sfi21;} 0.36	#N/A	DE	4	1	1	1	0	1	0	0
AW042110	GB|AAT92071.1|51011300|AF016442 Hypothetical protein K12B6.9 {Caenorhabditis elegans;} 0.28	#N/A	DE	4	1	0	1	1	1	0	0
AW043486	GB|AAS11331.1|41816464|AE017248 hypothetical protein {Treponema denticola ATCC 35405;} ^|^OMNI|TDE0840|AAS11331.1|41816464| hypothetical protein {Treponema denticola ATCC 35405;} 1.5	#N/A	DE	4	1	0	0	0	0	0	0
AW055877	GB|CAB44456.2|6468290|GGN132216 putative MADS domain transcription factor GGM10 {Gnetum gnemon;} 2.1	#N/A	DE	4	1	1	1	0	1	0	0
AW061564	GB|BAD04142.1|39721652|AP006628 hypothetical protein {Onion yellows phytoplasma OY-M;} 0.095	#N/A	DE	4	1	1	1	1	1	1	1
AW063060	GB|CAB55578.1|5869821|GPA249395 cytochrome b {Globodera pallida;} 0.00079	#N/A	DE	4	1	1	1	1	1	1	1
AW140277	-	#N/A	DE	4	1	1	1	0	1	1	1
AW179751	-	#N/A	DE	4	1	1	1	1	1	1	1
AW466299	GB|CAE32597.1|33575519|BX640443 putative membrane protein {Bordetella bronchiseptica RB50;} ^|^OMNI|NTL01BB2095|CAE32597.1|33575519| putative membrane protein {Bordetella bronchiseptica;} 0.065	#N/A	DE	4	1	0	0	0	0	0	0
AW561840	GB|AAK06911.1|12745179|AF233440 ORF65a {Sulfolobus islandicus;} 2.6	#N/A	DE	4	1	1	1	1	1	1	1
BE352801	PIR|C81921|C81921 hypothetical protein NMA0770 [imported] - Neisseria meningitidis (strain Z2491 serogroup A) {Neisseria meningitidis;} ^|^GB|CAB84053.1|7379491|NMA3Z2491 hypothetical protein NMA0770 {Neisseria meningitidis Z-TRUNCATED- 0.23	#N/A	DE	4	1	1	1	1	1	1	1
BE758339	GB|AAK51336.1|13991374|AF314223 NADH dehydrogenase subunit 4 {Hymenolepis diminuta;} 1.3	#N/A	DE	4	1	1	1	0	1	1	0
BG354701	GB|AAF43381.1|7243620|AF217843 NADH dehydrogenase subunit 4 {Penaeus monodon;} 0.26	#N/A	DE	4	1	0	0	0	0	0	0
BG354730	GB|AAD16810.1|4324333|AF102990 unknown {Yersinia enterocolitica;} 0.34	#N/A	DE	4	1	1	1	0	1	0	1
BMB_gene_4.492	SP|P35665|GPXC_BRUMA Cuticular glutathione peroxidase precursor (EC 1.11.1.9)	Bm1_40465	DE	4	1	1	1	1	1	1	1
BMB_gene_46_REVERSE_TRANSLATION.418	hypothetical protein	#N/A	DE	4	1	0	0	0	0	0	0
BMC00006	UNKNOWN (score 70)	#N/A	DE	4	1	1	1	1	1	1	1
BMC00044	UNKNOWN (score 70)	Bm1_22885	DE	4	1	0	0	1	0	0	0
BMC00109	Triosephosphate isomerase (sw:Q10657 score 97)	#N/A	DE	4	1	1	1	1	1	1	1
BMC00134	Ubiquitin-like protein. (sptr:Q9GT20 score 114)	#N/A	DE	4	1	1	1	1	1	1	1
BMC00143	Phosphatidylethanolamine-binding protein (sw:O16264 score 242)	Bm1_41005	DE	4	1	1	1	1	1	1	1
BMC00185	Putative RNA binding protein. (sptr:P90699 score 167)	#N/A	DE	4	1	1	1	1	1	1	1
BMC00194	UNKNOWN (no hits found)	#N/A	DE	4	1	1	1	1	1	1	1
BMC00204	RNA polymerase II transcription factor SIII (sptr:Q15370 score 88)	#N/A	DE	4	1	1	1	1	1	1	1
BMC00212	UNKNOWN (score 70)	#N/A	DE	4	1	1	1	1	1	1	1
BMC00215	Cyclophilin Dicyp-2 (sptr:Q23955 score 308)	#N/A	DE	4	1	1	1	1	1	1	1
BMC00225	Hypothetical 6.8 kDa protein F47B7.1 in (sw:Q20516 score 70)	#N/A	DE	4	1	1	1	1	1	1	1
BMC00252	UNKNOWN (score 70)	Bm1_50010	DE	4	1	1	1	1	1	1	1
BMC00257	UNKNOWN (score 70)	Bm1_42375	DE	4	1	0	1	1	1	1	1
BMC00265	UNKNOWN (score 70)	Bm1_35570	DE	4	1	1	1	1	1	1	1
BMC00278	60S acidic ribosomal protein P2. (sw:P90703 score 138)	Bm1_49630	DE	4	1	1	1	1	1	1	1
BMC00340	Cytochrome oxidase subunit 1 (sptr:O47573 score 121)	#N/A	DE	4	1	1	1	1	1	1	1
BMC00384	HSPC177 (sptr:Q9NZZ3 score 183)	#N/A	DE	4	1	1	1	1	1	1	1
BMC00427	Hypothetical 37.6 kDa protein F13G3.5 in (sw:Q19420 score 270)	Bm1_48905	DE	4	1	1	1	1	1	1	1
BMC00556	(gi:1849806) Hypothetical protein T16H12.5 in (sw:P34568 score 164)	Bm1_45730	DE	4	1	1	1	0	1	0	1
BMC00634	K08H10.9 protein. (sptr:Q9XU81 score 135)	Bm1_52295	DE	4	1	1	1	1	1	1	1
BMC00759	Tubulin alpha chain. (sw:P50719 score 569)	Bm1_38680	DE	4	1	1	1	1	1	1	1
BMC00885	Hypothetical 43.5 kDa protein. (sptr:O02065 score 106)	Bm1_17630	DE	4	1	1	1	1	1	0	1
BMC00903	Embryonic fatty acid-binding protein FABP (sptr:Q9GU91 score 322)	#N/A	DE	4	1	1	1	1	1	1	1
BMC00964	UNKNOWN (score 70)	#N/A	DE	4	1	1	1	1	1	1	1
BMC01053	UNKNOWN (score 70)	#N/A	DE	4	1	1	1	1	1	1	1
BMC01112	(gi:2307173) C. elegans T21G5 (gp:AF000197 score 187)	Bm1_17630	DE	4	1	1	1	0	1	1	1
BMC01154	UNKNOWN (score 70)	#N/A	DE	4	1	1	1	1	1	1	1
BMC01199	UNKNOWN (score 70)	#N/A	DE	4	1	1	1	0	1	1	0
BMC01260	Sorting nexin 2. (sw:O60749 score 153)	Bm1_35995	DE	4	1	1	1	1	1	1	0
BMC01335	Not2p (sptr:Q9NZN8 score 79)	Bm1_17305	DE	4	1	1	1	1	1	0	0
BMC01548	UNKNOWN (no hits found)	#N/A	DE	4	1	1	1	1	1	1	1
BMC01578	(gi:1550593) CG14224 protein (sptr:Q9VWD9 score 77)	#N/A	DE	4	1	1	1	1	1	1	1
BMC01599	Histone H1. (sptr:Q8MYC3 score 100)	Bm1_04110	DE	4	1	1	1	1	1	1	1
BMC01600	UNKNOWN (score 70)	#N/A	DE	4	1	1	1	1	1	1	1
BMC01601	UNKNOWN (score 70)	#N/A	DE	4	1	1	1	1	1	1	1
BMC01602	Tubulin beta-1 chain. (sw:P18241 score 448)	Bm1_25780	DE	4	1	1	1	1	1	1	1
BMC01612	UNKNOWN (no hits found)	#N/A	DE	4	1	1	1	1	1	1	1
BMC01614	UNKNOWN (score 70)	#N/A	DE	4	1	1	1	1	1	1	1
BMC01616	40S ribosomal protein S2. (sw:P51403 score 203)	#N/A	DE	4	1	1	1	1	1	0	0
BMC01618	UNKNOWN (no hits found)	#N/A	DE	4	1	0	1	0	1	0	0
BMC01622	UNKNOWN (no hits found)	#N/A	DE	4	1	1	1	1	1	1	1
BMC01633	Hypothetical 16.3 kDa protein (sptr:Q17160 score 201)	Bm1_43560	DE	4	1	1	1	1	1	1	1
BMC01644	High mobility group protein (sptr:Q17161 score 118)	Bm1_25620	DE	4	1	1	1	1	1	1	1
BMC01657	UNKNOWN (score 70)	Bm1_34505	DE	4	1	1	1	1	1	1	1
BMC01663	Microfilarial sheath protein precursor. (sptr:Q17242 score 72)	Bm1_00650	DE	4	1	0	1	1	1	0	0
BMC01672	UNKNOWN (score 70)	#N/A	DE	4	1	1	1	1	1	1	1
BMC01695	Sheath protein (sptr:Q17276 score 100)	Bm1_19100	DE	4	1	1	1	1	1	0	1
BMC01699	TATA box binding protein-like protein (sptr:Q9XZP5 score 462)	Bm1_41835	DE	4	1	1	0	0	1	0	0
BMC01712	UNKNOWN (no hits found)	#N/A	DE	4	1	1	1	1	1	0	0
BMC01732	UNKNOWN (score 70)	#N/A	DE	4	1	1	1	1	1	1	1
BMC01736	Proliferating cell nuclear antigen (sw:O02115 score 229)	#N/A	DE	4	1	1	1	1	1	1	1
BMC01737	F31D4.3 protein. (sptr:O45418 score 186)	#N/A	DE	4	1	1	1	1	1	1	1
BMC01746	UNKNOWN (no hits found)	#N/A	DE	4	1	0	0	0	0	0	0
BMC01751.290	hypothetical protein	#N/A	DE	4	1	0	0	1	1	0	1
BMC01761	UNKNOWN (score 70)	Bm1_16135	DE	4	1	1	1	1	1	0	1
BMC01764	UNKNOWN (score 70)	Bm1_13345	DE	4	1	1	1	1	1	1	1
BMC01765	UNKNOWN	Bm1_42865	DE	4	1	0	1	1	1	1	1
BMC01777	UNKNOWN (no hits found)	#N/A	DE	4	1	1	1	1	1	1	1
BMC01808	Ubiquitin-like protein. (sptr:Q9GT20 score 229)	Bm1_54210	DE	4	1	1	1	1	1	1	1
BMC01822	(gi:1668329) LAMP family protein lmp-1 precursor. (sw:Q11117 score 86)	#N/A	DE	4	1	1	1	1	1	1	1
BMC01823	UNKNOWN (score 70)	#N/A	DE	4	1	0	0	0	1	0	0
BMC01827	L-lactate dehydrogenase (sw:Q27888 score 250)	Bm1_43730	DE	4	1	1	1	1	1	1	0
BMC01830	UNKNOWN (score 70)	#N/A	DE	4	1	1	1	1	1	1	1
BMC01852	UNKNOWN (no hits found)	#N/A	DE	4	1	1	1	1	1	1	1
BMC01863	UNKNOWN (score 70)	#N/A	DE	4	1	0	0	0	1	0	0
BMC01935	Glutathione S-transferase 3. (sptr:Q9GZ74 score 126)	Bm1_44840	DE	4	1	0	1	0	0	0	0
BMC01938	(gi:1681850) UNC-5 protein (sptr:Q26262 score 92)	Bm1_31555	DE	4	1	0	0	0	0	0	0
BMC01939	UNKNOWN (no hits found)	#N/A	DE	4	1	1	1	1	1	1	1
BMC01942	K05C4.1 protein. (sptr:Q9XUV0 score 209)	Bm1_55200	DE	4	1	1	1	1	1	1	1
BMC01943	Histidine triad protein member 5. (sptr:Q8JH34 score 93)	#N/A	DE	4	1	1	1	0	1	0	0
BMC01949	60S ribosomal protein L37A. (sptr:Q95W89 score 129)	#N/A	DE	4	1	1	1	1	1	1	1
BMC01963	UNKNOWN (no hits found)	#N/A	DE	4	1	1	1	1	1	1	1
BMC01965	UNKNOWN (score 70)	#N/A	DE	4	1	1	1	1	1	1	1
BMC01967	Microfilarial sheath protein SHP1. (sptr:Q17171 score 81)	Bm1_05185	DE	4	1	0	1	1	1	0	1
BMC01996	UNKNOWN (score 70)	#N/A	DE	4	1	1	1	0	1	1	1
BMC02001	(gi:1737519) Hypothetical 34.7 kDa protein. (sptr:Q95QZ3 score 78)	Bm1_17300	DE	4	1	0	1	0	1	0	0
BMC02037	UNKNOWN (score 70)	Bm1_56350	DE	4	1	0	1	0	0	0	0
BMC02048	Probable DNA-directed RNA polymerases (sw:P34476 score 142)	#N/A	DE	4	1	1	1	1	1	0	0
BMC02074	ZK520.4a protein. (sptr:Q9NA22 score 105)	Bm1_45370	DE	4	1	1	1	1	1	1	1
BMC02077	UNKNOWN (score 70)	#N/A	DE	4	1	1	1	1	1	1	1
BMC02079	Thymidylate synthase (sw:O96650 score 238)	Bm1_33465	DE	4	1	1	1	1	1	1	0
BMC02085	UNKNOWN (score 70)	#N/A	DE	4	1	1	1	0	1	1	0
BMC02098	UNKNOWN (score 70)	Bm1_08750	DE	4	1	1	1	1	1	1	1
BMC02126	UNKNOWN (no hits found)	#N/A	DE	4	1	1	1	1	1	1	1
BMC02152	UNKNOWN (score 70)	#N/A	DE	4	1	1	1	1	1	1	1
BMC02166	UNKNOWN (no hits found)	#N/A	DE	4	1	1	1	1	1	1	1
BMC02185	UNKNOWN (score 70)	#N/A	DE	4	1	1	1	1	1	0	0
BMC02210	C. elegans CAH-3 protein (sptr:Q27504 score 130)	Bm1_32535	DE	4	1	1	1	1	1	1	1
BMC02211	UNKNOWN (score 70)	#N/A	DE	4	1	1	1	1	1	1	1
BMC02254	Y111B2A.18 protein. (sptr:Q9NEW6 score 70)	Bm1_45780	DE	4	1	1	1	1	1	1	1
BMC02272	UNKNOWN (score 70)	#N/A	DE	4	1	1	1	1	1	1	1
BMC02315	UNKNOWN (score 70)	#N/A	DE	4	1	1	1	1	1	1	1
BMC02315.47	hypothetical protein	#N/A	DE	4	1	1	1	1	1	1	1
BMC02328	UNKNOWN (score 70)	#N/A	DE	4	1	1	1	1	1	1	1
BMC02349	UNKNOWN (score 70)	#N/A	DE	4	1	1	1	1	1	1	1
BMC02356	Y39E4B.8 protein (sptr:Q9U2J7 score 146)	Bm1_46565	DE	4	1	1	1	1	1	0	1
BMC02367	Putative nucleosome binding protein. (sptr:Q9U602 score 403)	Bm1_27810	DE	4	1	1	1	1	1	1	1
BMC02369	UNKNOWN (score 70)	#N/A	DE	4	1	1	1	1	1	1	1
BMC02383	Caveolin-1. (sw:Q94051 score 70)	Bm1_36280	DE	4	1	0	1	0	0	0	0
BMC02411	UNKNOWN (score 70)	#N/A	DE	4	1	0	1	1	1	0	0
BMC02420	T01C3.4 protein. (sptr:Q22060 score 84)	Bm1_00550	DE	4	1	0	1	0	0	0	0
BMC02423	UNKNOWN (score 70)	Bm1_21900	DE	4	1	1	1	1	1	1	0
BMC02434	Peptidyl-prolyl cis-trans isomerase. (sptr:Q9U8J7 score 221)	#N/A	DE	4	1	1	1	1	0	1	1
BMC02451	(gi:2168077) L-lactate dehydrogenase (sw:Q27888 score 135)	#N/A	DE	4	1	1	1	1	1	1	1
BMC02455	UNKNOWN (score 70)	Bm1_27595	DE	4	1	0	0	0	0	0	0
BMC02458	Putative carbonic anhydrase (sw:Q10462 score 145)	Bm1_34100	DE	4	1	0	1	1	1	1	1
BMC02526	UNKNOWN (score 70)	Bm1_49050	DE	4	1	0	1	0	1	0	0
BMC02543	Probable beta-mannosidase precursor (sw:Q93324 score 90)	Bm1_45340	DE	4	1	1	1	1	1	0	1
BMC02552	UNKNOWN (score 70)	#N/A	DE	4	1	1	1	1	1	1	1
BMC02584	Cuticular glutathione peroxidase (sw:P35665 score 380)	Bm1_40465	DE	4	1	1	1	1	1	1	1
BMC02602	Probable small nuclear ribonucleoprotein (sw:P34659 score 132)	#N/A	DE	4	1	1	1	1	1	1	1
BMC02610	(gi:2199368) F45E10.2 protein. (sptr:Q9N641 score 97)	Bm1_38360	DE	4	1	1	1	0	1	1	0
BMC02619	UNKNOWN (score 70)	Bm1_54055	DE	4	1	0	1	0	1	0	0
BMC02630	Cyclin-dependent kinases regulatory subunit. (sw:Q17868 score 134)	#N/A	DE	4	1	1	1	1	1	1	0
BMC02638	Mago nashi protein homolog. (sw:P50606 score 258)	#N/A	DE	4	1	1	1	1	1	1	1
BMC02664	UNKNOWN (score 70)	#N/A	DE	4	1	1	1	1	1	1	1
BMC02668	(gi:2199453) Serine/threonine protein kinase 12 (sw:Q96GD4 score 153)	Bm1_03120	DE	4	1	0	1	0	1	0	0
BMC02702	UNKNOWN	#N/A	DE	4	1	1	1	1	1	1	1
BMC02710	(gi:2246896) Hypothetical 53.0 kDa protein C09G5.2 in (sw:Q09454 score 124)	Bm1_09290	DE	4	1	1	1	1	1	0	0
BMC02745	(gi:2246951) CG5537 protein (sptr:Q9VRQ1 score 81)	Bm1_47725	DE	4	1	1	1	1	1	0	1
BMC02750	UNKNOWN (score 70)	#N/A	DE	4	1	1	1	1	1	1	1
BMC02762	Oxidoreductase short-chain (sptr:Q9KKP5 score 108)	#N/A	DE	4	1	1	1	1	1	1	1
BMC02836	UNKNOWN (no hits found)	#N/A	DE	4	1	1	1	1	1	1	1
BMC02886	UNKNOWN (score 70)	#N/A	DE	4	1	1	1	1	1	1	1
BMC02892	Hypothetical protein FLJ14657. (sptr:Q96ST1 score 273)	#N/A	DE	4	1	1	1	1	1	1	1
BMC02909	UNKNOWN (score 70)	#N/A	DE	4	1	0	0	0	0	0	0
BMC02980	UNKNOWN (score 70)	#N/A	DE	4	1	0	1	0	1	0	0
BMC02996	UNKNOWN (score 70)	#N/A	DE	4	1	1	1	1	1	1	1
BMC03009	UNKNOWN (score 70)	#N/A	DE	4	1	1	1	1	1	1	1
BMC03022	Y51A2D.18 protein. (sptr:Q9XXQ4 score 71)	Bm1_51570	DE	4	1	1	1	1	1	0	0
BMC03024	UNKNOWN (no hits found)	Bm1_48665	DE	4	1	1	1	1	1	1	1
BMC03086	T05E11.3 protein. (sptr:Q22235 score 127)	Bm1_39715	DE	4	1	1	1	1	1	1	1
BMC03213	(gi:2064947) F25H5.3a protein (sptr:O17836 score 142)	Bm1_35910	DE	4	1	1	1	1	1	1	0
BMC03225	UNKNOWN (no hits found)	Bm1_12205	DE	4	1	0	0	0	1	0	0
BMC03292	UNKNOWN (score 70)	#N/A	DE	4	1	1	1	0	1	0	0
BMC03307	UNKNOWN (score 70)	Bm1_20735	DE	4	1	0	0	0	0	0	0
BMC03319	UNKNOWN (score 70)	#N/A	DE	4	1	1	1	0	1	0	0
BMC03399	Hypothetical 18.2 kDa protein ZK970.3 in (sw:Q23679 score 148)	Bm1_31870	DE	4	1	1	1	0	1	1	1
BMC03407	UNKNOWN (score 70)	#N/A	DE	4	1	1	0	0	1	0	1
BMC03474	UNKNOWN (score 70)	#N/A	DE	4	1	1	1	1	1	1	1
BMC03479	Protein Y5F2A.1 precursor (sw:P55955 score 93)	#N/A	DE	4	1	1	1	1	1	1	1
BMC03544	UNKNOWN (no hits found)	#N/A	DE	4	1	1	1	1	1	1	1
BMC03573	Kinesin light chain (sw:P46825 score 168)	Bm1_08420	DE	4	1	0	1	1	1	0	1
BMC03652	Protein transport protein SEC61 gamma subunit. (sw:Q19967 score 122)	Bm1_05280	DE	4	1	1	1	1	1	1	1
BMC03679	UNKNOWN (score 70)	#N/A	DE	4	1	0	0	0	0	0	0
BMC03753	UNKNOWN (score 70)	#N/A	DE	4	1	1	1	1	1	1	1
BMC03771	Small heat shock protein. (sptr:Q17268 score 109)	Bm1_14535	DE	4	1	1	1	0	1	1	0
BMC03962	major sperm protein 2 - nematode (pir:B45528 score 157)	#N/A	DE	4	1	0	0	0	1	0	0
BMC04020	GMP reductase (sw:P27442 score 115)	Bm1_33255	DE	4	1	1	1	1	1	1	1
BMC04073	(gi:2078610) Cyclophilin Ovcyp-2 (sptr:Q25633 score 129)	Bm1_46745	DE	4	1	1	1	1	1	1	1
BMC04076	UNKNOWN (score 70)	Bm1_55860	DE	4	1	0	1	1	0	0	0
BMC04246	UNKNOWN (score 70)	Bm1_31980	DE	4	1	1	1	1	1	1	1
BMC04253	UNKNOWN (no hits found)	#N/A	DE	4	1	1	1	0	1	0	0
BMC04279	UNKNOWN (no hits found)	Bm1_17605	DE	4	1	1	1	1	1	1	1
BMC04368	Dwarfin sma-2 (sw:Q02330 score 95)	Bm1_41015	DE	4	1	1	1	0	1	1	1
BMC04486	Probable dynein light chain 1 cytoplasmic. (sw:Q22799 score 180)	Bm1_30225	DE	4	1	1	1	1	1	1	1
BMC04492	UNKNOWN (score 70)	#N/A	DE	4	1	1	1	0	0	1	1
BMC04499	SUF-1 protein. (sptr:Q19866 score 75)	#N/A	DE	4	1	1	1	1	1	1	1
BMC04773	UNKNOWN (score 70)	#N/A	DE	4	1	1	1	1	1	1	1
BMC04842	UNKNOWN (score 70)	Bm1_23305	DE	4	1	1	1	1	1	0	0
BMC04958	UNKNOWN (score 70)	Bm1_03285	DE	4	1	1	1	1	1	0	1
BMC05014	UNKNOWN (no hits found)	#N/A	DE	4	1	1	1	1	1	1	1
BMC05021	Y53H1B.2 protein. (sptr:Q9TVV4 score 117)	Bm1_40615	DE	4	1	1	1	1	1	1	1
BMC05158	(gi:1662344) Serine/threonine protein phosphatase 2A (sw:P05323 score 215)	Bm1_34045	DE	4	1	0	0	0	0	0	0
BMC05233	UNKNOWN (score 70)	#N/A	DE	4	1	1	1	1	1	1	1
BMC05354	(gi:1911898) ZK520.4c protein. (sptr:Q8WQ96 score 110)	Bm1_45370	DE	4	1	1	1	1	1	1	0
BMC05385	UNKNOWN (score 70)	Bm1_45135	DE	4	1	1	0	0	1	1	1
BMC05525	(gi:1122576) T02C12.3 protein. (sptr:Q22093 score 78)	Bm1_31985	DE	4	1	1	1	1	1	0	1
BMC05807	UNKNOWN (score 70)	Bm1_00735	DE	4	1	1	1	1	1	1	1
BMC05924	UNKNOWN (no hits found)	#N/A	DE	4	1	1	1	1	1	1	1
BMC06063	UNKNOWN (score 70)	#N/A	DE	4	1	1	1	1	1	1	1
BMC06096	(gi:3426619) T10C6.11 protein (sptr:Q9U373 score 82)	#N/A	DE	4	1	0	1	1	1	0	0
BMC06098	UNKNOWN (no hits found)	#N/A	DE	4	1	1	1	1	1	1	1
BMC06210	UNKNOWN (no hits found)	#N/A	DE	4	1	1	1	1	1	1	1
BMC06236	Peptidyl-prolyl cis-trans isomerase (sw:P30405 score 104)	Bm1_52100	DE	4	1	1	1	1	1	1	1
BMC06237	UNKNOWN (score 70)	Bm1_36485	DE	4	1	0	1	1	1	1	0
BMC06412	UNKNOWN (score 70)	#N/A	DE	4	1	1	1	0	1	0	0
BMC06474	T-complex polypeptide 20. (sptr:O96965 score 146)	Bm1_00545	DE	4	1	1	1	1	1	1	0
BMC06482	(gi:2605179) Cathepsin L-like precursor (sw:O17473 score 126)	Bm1_20385	DE	4	1	0	1	1	1	0	1
BMC06544	(gi:3319618) Y75B8A.6 protein. (sptr:Q9U1S4 score 145)	Bm1_45575	DE	4	1	1	1	1	1	1	1
BMC06549	UNKNOWN (score 70)	#N/A	DE	4	1	1	1	1	1	1	1
BMC06583	UNKNOWN (no hits found)	#N/A	DE	4	1	1	1	1	1	1	1
BMC06606	UNKNOWN (no hits found)	#N/A	DE	4	1	1	1	1	1	1	1
BMC06680	UNKNOWN (score 70)	#N/A	DE	4	1	1	1	1	1	1	1
BMC06710	Cuticular glutathione peroxidase (sw:P35665 score 101)	Bm1_40465	DE	4	1	1	1	1	1	1	1
BMC06846	UNKNOWN (score 70)	Bm1_13325	DE	4	1	0	0	0	0	0	0
BMC06987	CUT-1-like cuticlin protein precursor. (sptr:Q93115 score 215)	#N/A	DE	4	1	0	0	0	1	0	0
BMC06994	(gi:2393043) C35A5.3 protein. (sptr:Q18472 score 102)	Bm1_37895	DE	4	1	0	0	1	0	0	0
BMC07009	(gi:3406021) F26F2.7 protein. (sptr:Q9U3H8 score 84)	Bm1_50325	DE	4	1	1	0	0	0	0	0
BMC07020	UNKNOWN (score 70)	#N/A	DE	4	1	1	1	1	1	1	1
BMC07222	UNKNOWN (no hits found)	#N/A	DE	4	1	1	1	1	1	1	1
BMC07226	UNKNOWN (score 70)	#N/A	DE	4	1	1	1	1	1	1	1
BMC07326	UNKNOWN (no hits found)	#N/A	DE	4	1	1	1	1	1	0	1
BMC07522	CG11847 protein. (sptr:Q9VBX1 score 119)	#N/A	DE	4	1	1	1	1	1	0	1
BMC07570	(gi:2539426) T11F9.2 protein. (sptr:Q22395 score 130)	Bm1_25960	DE	4	1	1	0	0	1	0	0
BMC07723	(gi:2655449) Nuclear hormone receptor. (sptr:Q9U6X2 score 150)	Bm1_40565	DE	4	1	0	0	0	1	0	0
BMC07738	UNKNOWN (score 70)	#N/A	DE	4	1	0	1	1	1	1	1
BMC07744	(gi:2655461) Caltractin (sw:P05434 score 106)	Bm1_55220	DE	4	1	1	1	1	1	1	1
BMC07791	UNKNOWN (score 70)	#N/A	DE	4	1	0	0	0	1	0	0
BMC07798	(gi:2655498) Hypothetical 103.0 kDa protein. (sptr:Q9N389 score 84)	#N/A	DE	4	1	0	0	0	0	0	0
BMC07868	UNKNOWN (score 70)	Bm1_07810	DE	4	1	0	1	1	1	0	1
BMC07900	(gi:2655574) Probable TFIIH basal transcription factor (sw:P34567 score 186)	Bm1_30170	DE	4	1	0	1	1	1	0	0
BMC07905	Aminopeptidase ES-62 precursor. (sptr:O76552 score 159)	#N/A	DE	4	1	1	1	1	1	1	1
BMC07946	Methionine aminopeptidase 2 (sw:P50579 score 86)	Bm1_37925	DE	4	1	1	1	1	1	1	1
BMC07957	C11H1.3 protein. (sptr:Q17911 score 159)	Bm1_03585	DE	4	1	1	1	1	1	1	1
BMC08004	DNA helicase. (sptr:Q9WTM5 score 378)	Bm1_34895	DE	4	1	1	1	1	1	1	1
BMC08142	(gi:4406992) Nuclear hormone receptor family member nhr-19. (sw:Q09528 score 164)	Bm1_01590	DE	4	1	1	0	0	1	0	0
BMC08732	(gi:7207794) ZK930.3 protein. (sptr:Q23664 score 108)	Bm1_57650	DE	4	1	0	1	0	1	1	0
BMC08827	UNKNOWN (score 70)	#N/A	DE	4	1	1	1	1	1	1	1
BMC09064	(gi:6445835) Probable Sin3 associated polypeptide p18. (sw:Q09250 score 204)	#N/A	DE	4	1	1	0	0	0	0	0
BMC09144	Hypothetical protein R148.5. (sptr:O17265 score 117)	#N/A	DE	4	1	1	1	1	1	1	1
BMC09173	F36A2.9 protein. (sptr:P90862 score 246)	Bm1_11445	DE	4	1	0	1	1	1	1	0
BMC09367	(gi:6845743) Hypothetical protein KIAA1185. (sptr:Q8N1G4 score 77)	#N/A	DE	4	1	1	1	1	1	1	1
BMC09533	(gi:5900795) W04G3.3 protein. (sptr:Q23164 score 86)	Bm1_38105	DE	4	1	0	0	0	0	0	0
BMC11003	UNKNOWN (no hits found)	#N/A	DE	4	1	1	1	1	1	1	1
BMC11017	(gi:5922513) F14B4.1 protein. (sptr:Q93473 score 214)	Bm1_36230	DE	4	1	0	1	0	0	0	0
BMC11331	UNKNOWN (score 70)	Bm1_02885	DE	4	1	1	1	1	1	1	1
BMC11555	(gi:6022748) Hypothetical 30.9 kDa protein C16C10.2 in (sw:Q09462 score 160)	Bm1_53765	DE	4	1	1	1	1	1	1	1
BMC11635	UNKNOWN (score 70)	Bm1_48210	DE	4	1	1	1	1	1	1	1
BMC11729	(gi:5405321) RE34508p. (sptr:Q8MRB4 score 156)	Bm1_45730	DE	4	1	1	1	1	1	0	1
BMC11789	(gi:3421904) Aminopeptidase ES-62 precursor. (sptr:O76552 score 169)	Bm1_56305	DE	4	1	1	1	1	1	1	1
BMC11816	UNKNOWN (score 70)	#N/A	DE	4	1	1	1	1	1	1	1
BMC11826	Histone H1. (sptr:Q8MYC3 score 104)	Bm1_04110	DE	4	1	1	1	1	1	1	1
BMC11830	UNKNOWN (score 70)	#N/A	DE	4	1	1	1	1	1	1	1
BMC11831	Sheath protein (sptr:Q17276 score 103)	Bm1_19100	DE	4	1	1	1	1	1	0	0
BMC11836	UNKNOWN (no hits found)	#N/A	DE	4	1	0	1	1	1	0	0
BMC11856	UNKNOWN	#N/A	DE	4	1	1	1	1	1	1	1
BMC11875	(gi:6445909) C44H4.3 protein. (sptr:Q93374 score 74)	Bm1_40135	DE	4	1	0	0	0	0	0	0
BMC11888	Triosephosphate isomerase (sw:Q10657 score 253)	Bm1_29130	DE	4	1	1	1	1	1	1	1
BMC11893	Protein Y5F2A.1 precursor (sw:P55955 score 76)	Bm1_17145	DE	4	1	1	1	1	1	1	1
BMC11906	UNKNOWN (score 70)	#N/A	DE	4	1	1	1	1	1	1	1
BMC11940	UNKNOWN (score 70)	Bm1_08745	DE	4	1	0	1	1	1	1	1
BMC11988	(gi:1237160) HSPC129. (sptr:Q9P030 score 98)	#N/A	DE	4	1	0	1	1	1	0	1
BMC11993	UNKNOWN (score 70)	#N/A	DE	4	1	1	1	1	1	1	1
BMC12002	UNKNOWN (score 70)	#N/A	DE	4	1	1	1	1	1	1	1
BMC12158	Hypothetical protein T07C4.5 protein in (sw:Q22288 score 105)	#N/A	DE	4	1	1	1	1	1	1	1
BMC12182	UNKNOWN (score 70)	#N/A	DE	4	1	1	1	1	1	1	1
BMC12253	B. malayi macrophage migration (gp:AF002699 score 226)	Bm1_28435	DE	4	1	1	1	1	1	1	1
BMC12273	UNKNOWN (score 70)	Bm1_35570	DE	4	1	1	1	1	1	1	1
BMC12274	UNKNOWN (score 70)	#N/A	DE	4	1	1	1	1	1	1	1
BMC12275	UNKNOWN (score 70)	Bm1_35570	DE	4	1	1	1	1	1	1	1
BMC12344	F44F4.11 protein. (sptr:Q20409 score 382)	Bm1_20715	DE	4	1	1	1	1	1	1	0
BMC12401	UNKNOWN (no hits found)	#N/A	DE	4	1	1	1	1	1	1	1
BMC12436	Cuticular glutathione peroxidase (sw:P35665 score 389)	Bm1_40465	DE	4	1	1	1	1	1	1	1
BMW00004.311	hypothetical protein	#N/A	DE	4	1	0	1	1	1	1	1
BMW00119.466	hypothetical protein	#N/A	DE	4	1	1	1	1	1	1	1
BMW00146.311	hypothetical protein	#N/A	DE	4	1	1	1	1	1	1	1
BMW00213.486	hypothetical protein	#N/A	DE	4	1	1	0	0	1	0	0
BMW00233.367	hypothetical protein	#N/A	DE	4	1	1	1	1	1	1	1
BMW00255.328	PIR|T24265|T24265 hypothetical protein T01B4.1 - Caenorhabditis elegans	Bm1_40620	DE	4	1	0	1	0	1	0	1
BMW00271.107	PIR|I77425|I77425 tubulin alpha chain - mouse {Mus musculus;} ^|^GB	Bm1_38680	DE	4	1	1	1	1	1	1	1
BMW00293.180	hypothetical protein	#N/A	DE	4	1	1	1	1	1	1	1
BMW00323.19	hypothetical protein	#N/A	DE	4	1	1	1	1	1	1	1
BMW00329.34	hypothetical protein	Bm1_12120	DE	4	1	1	1	1	1	1	1
BMW00369.11	hypothetical protein	#N/A	DE	4	1	1	1	1	1	1	1
BMW00410.18	hypothetical protein	#N/A	DE	4	1	1	1	1	1	1	1
BMW00517.494	SP|Q09271|YQF7_CAEEL Hypothetical 22.4 kDa protein C34C12.7 in chromosome III.	Bm1_20230	DE	4	1	1	1	1	1	1	1
BMW00705.35	hypothetical protein	Bm1_12120	DE	4	1	1	1	1	1	1	1
BMW01040.237	hypothetical protein	#N/A	DE	4	1	1	1	1	1	1	1
BMW01267.350	exonuclease family protein	Bm1_51980	DE	4	1	1	1	1	1	1	1
BMW01548.477	hypothetical protein	#N/A	DE	4	1	1	1	0	1	0	0
BU917569	GB|AAM99827.1|22533964|AE014234 hypothetical protein {Streptococcus agalactiae 2603V/R;} ^|^OMNI|SAG0943|AAM99827.1|22533964| hypothetical protein {Streptococcus agalactiae;} 5.1	#N/A	DE	4	1	1	1	1	1	1	1
CD570436	GB|CAA88279.1|886948|SCXVLORFS orf4 {Saccharomyces cerevisiae;} 0.2	Bm1_30225	DE	4	1	1	1	1	1	1	1
H21256	GB|AAC47231.1|1480461|BMU47811 cyclophilin Bmcyp-2 {Brugia malayi;} 1.30E-30	Bm1_55850	DE	4	1	1	1	1	1	1	1
H39260	SP|Q58042|Y625_METJA Hypothetical ATP-binding protein MJ0625. {Methanocaldococcus jannaschii;} ^|^GB|AAB98625.1|1591336|U67510 M. jannaschii predicted coding region MJ0625 {Methanocaldococcus jannaschii DSM 2661;} ^|^OMNI|MJ0625-TRUNCATED- 4.2	#N/A	DE	4	1	0	1	0	1	1	0
H98425	PIR|E84774|E84774 probable RING zinc finger protein [imported] - Arabidopsis thaliana {Arabidopsis thaliana;} ^|^GB|AAD21466.1|4510378|AC007017 putative RING zinc finger protein {Arabidopsis thaliana;} 0.66	#N/A	DE	4	1	1	1	1	1	1	1
N27313	GB|AAK82315.1|15042535|AF303741 455L {Chilo iridescent virus;} 2.6	#N/A	DE	4	1	1	1	1	1	1	1
N43505	GB|CAB85493.1|7378777|MSM277152 putative flavin-containing monoamine oxidase {Mycobacterium smegmatis;} 2.6	#N/A	DE	4	1	1	1	1	1	1	1
N52110	GB|AAB01508.1|773663|CEU23830 similar to C. elegans cleavage stimulation factor encoded by GenBank Accession Number L39893; Drosophila su(f) homolog, similar to Swiss-Prot Accession Number P25991 {Caenorhabditis elegans;} 1.3	#N/A	DE	4	1	1	1	1	1	1	1
TC2870	0	#N/A	DE	4	1	1	1	1	1	1	1
TC2901	macrophage migration inhibitory factor-1 [Onchocerca volvulus]	#N/A	DE	4	1	1	1	1	1	1	1
TC2914	similar to GP|14318428|gb|AAK52799.2 60S ribosomal protein L37A {Branchiostoma belcheri}, partial -98%	Bm1_52705	DE	4	1	1	1	1	1	1	1
TC2924	cyclophilin Ovcyp-2	Bm1_46745	DE	4	1	1	1	1	1	1	1
TC2945	similar to PIR|A25072|A25072 tubulin alpha-1 chain - fission yeast (Schizosaccharomyces pombe), partial	Bm1_38680	DE	4	1	1	1	1	1	1	1
TC3001	similar to PIR|T21828|T21828 hypothetical protein F36A2.6 - Caenorhabditis elegans, partial -98%	Bm1_48210	DE	4	1	1	1	1	1	1	1
TC3092	beta-tubulin [Onchocerca volvulus]; beta-tubulin [Onchocerca volvulus]	Bm1_07675	DE	4	1	1	1	1	1	1	1
TC3102	0	#N/A	DE	4	1	0	1	1	1	1	1
TC3236	weakly similar to GP|7672942|gb|AAF66677.1| thioredoxin-like protein {Caenorhabditis elegans}, partial -	#N/A	DE	4	1	0	0	0	1	1	0
TC3251	homologue to PIR|T27638|T27638 ubiquitin/ribosomal protein ZK1010.1 - Caenorhabditis elegans, partial -9	#N/A	DE	4	1	1	1	1	1	1	1
TC3297	GP|7299803|gb|AAF54982.1| CG9602 gene product {Drosophila melanogaster}, partial -34%	Bm1_26310	DE	4	1	1	1	1	1	1	1
TC3302	0	#N/A	DE	4	1	0	0	1	1	1	1
TC3365	0	Bm1_23945	DE	4	1	1	1	1	1	1	1
TC3449	0	Bm1_05010	DE	4	1	1	1	1	1	0	0
TC3512	0	#N/A	DE	4	1	0	0	0	1	0	0
TC3572	0	#N/A	DE	4	1	0	0	0	1	0	1
TC3627	0	#N/A	DE	4	1	1	1	1	1	1	1
TC3670	weakly similar to GP|5824409|emb|CAB54198.1 C47B2.2b {Caenorhabditis elegans}, partial -55%	Bm1_47725	DE	4	1	1	1	0	1	0	0
TC3689	0	#N/A	DE	4	1	1	1	0	1	0	0
TC3704	similar to GP|11527011|gb|AAG36874.1 SF2 {Caenorhabditis elegans}, partial -32%	Bm1_45780	DE	4	1	1	1	1	1	1	0
TC3749	PIR|A27501|HSHU33 histone H3.3 [validated] - human, complete	Bm1_40030	DE	4	1	1	1	1	1	1	1
TC3804	homologue to PIR|A48433|A48433 tubulin alpha chain - fluke (Schistosoma mansoni), partial -36%	Bm1_38680	DE	4	1	1	1	1	1	1	1
TC8018	GB|AAL36757.1|17222584|AF353999 ribosomal protein S10 {Mesostigma viride;} 2.1	#N/A	DE	4	1	1	1	1	1	1	1
TC8116	SP|P55955|UP04_CAEEL UPF0205 protein Y5F2A.1 precursor (Unknown spot 4 protein from 2D-page). {Caenorhabditis elegans;} ^|^PIR|T27247|T27247 hypothetical protein Y5F2A.1 - Caenorhabditis elegans {Caenorhabditis elegans;} ^|^GB|C-TRUNCATED- 2.40E-22	#N/A	DE	4	1	1	1	1	1	1	1
TC8688	GB|CAE19946.1|33634261|BX572094 30s Ribosomal protein S20 {Prochlorococcus marinus subsp. pastoris str. CCMP1986;} 2.5	#N/A	DE	4	1	1	1	1	1	1	1
TC8752	GB|BAD28441.1|50252353|AP005128 hypothetical protein {Oryza sativa (japonica cultivar-group);} 0.2	#N/A	DE	4	1	1	1	1	1	1	1
TC8909	-	#N/A	DE	4	1	1	1	1	1	1	1
TC8938	SP|P43046|YRR7_MYCCA Hypothetical 5.7 kDa protein in licA 3'region (ORF R7). {Mycoplasma capricolum;} ^|^PIR|S42126|S42126 hypothetical protein 4 - Mycoplasma capricolum {Mycoplasma capricolum;} ^|^GB|BAA03624.1|416244|MYCRPMH o-TRUNCATED- 0.91	#N/A	DE	4	1	1	1	0	1	1	0
TC9009	GB|AAM04224.1|19914595|AE010740 proteophosphoglycan {Methanosarcina acetivorans C2A;} ^|^OMNI|NTL02MA0770|AAM04224.1|19914595| proteophosphoglycan {Methanosarcina acetivorans C2A;} 0.035	#N/A	DE	4	1	0	1	1	1	1	1
TC9103	GB|AAG29888.1|11095518|AF175838 cytochrome b {Lemur catta;} 6.5	#N/A	DE	4	1	1	1	1	1	1	1
TC9167	GB|AAL89029.1|19481753|AF440570 WSSV161 {Shrimp white spot syndrome virus;} ^|^GB|AAL33109.1|17016503|AF332093 wsv105 {Shrimp white spot syndrome virus;} 5.2	#N/A	DE	4	1	0	1	0	0	0	0
TC9567	PIR|JC5592|JC5592 melanocortin 5 receptor - human {Homo sapiens;} ^|^GB|AAA59566.1|435600|HUMMC5R melanocortin 5 receptor {Homo sapiens;} 0.039	#N/A	DE	4	1	1	1	1	1	1	1
W00311	GB|BAD47647.1|52215054|AP006841 hypothetical protein {Bacteroides fragilis YCH46;} 2.8	#N/A	DE	4	1	0	0	0	0	0	0
W23403	PIR|D96715|D96715 protein F4N2.10 [imported] - Arabidopsis thaliana {Arabidopsis thaliana;} ^|^GB|AAF27056.1|6730635|AC008262 F4N2.10 {Arabidopsis thaliana;} 0.14	#N/A	DE	4	1	0	0	0	1	0	0
W59873	PIR|S57399|S57399 small heat shock protein - nematode (Brugia pahangi) {Brugia pahangi;} ^|^GB|CAA61152.1|870911|BPHSP7GEN small heat shock protein {Brugia pahangi;} 8.10E-38	#N/A	DE	4	1	1	1	0	1	0	0
W91866	GB|CAD44494.1|22449788|CH427613 cytochrome oxidase I {Chaoborus astictopus;} 4.3	#N/A	DE	4	1	0	1	0	1	0	0
WB-contig_1000	hypothetical protein CNBE3240 [Crypto	#N/A	DE	4	1	1	1	1	1	1	1
WB-contig_1050	hypothetical protein F40G12.4 - Caenorhab	#N/A	DE	4	1	0	1	0	0	0	0
WB-contig_1056	Hypothetical protein CBG10894 [Caeno	#N/A	DE	4	1	1	1	1	1	1	1
WB-contig_1135	ENSANGP00000019187 [Anopheles gambi	#N/A	DE	4	1	1	1	0	1	0	1
WB-contig_1149	similar to codanin 1 [Apis mellifera] 31 5.9	Bm1_22360	DE	4	1	1	0	0	0	0	0
WB-contig_1185	Hypothetical protein CBG00487 [Caeno	Bm1_18950	DE	4	1	1	1	1	1	1	1
WB-contig_1200	NF-180 - sea lamprey >gnl|BL_ORD_ID|32005	Bm1_42375	DE	4	1	0	1	1	1	1	1
WB-contig_1221	Hypothetical protein CBG19929 [Caeno	Bm1_31555	DE	4	1	0	0	0	0	0	0
WB-contig_1266	hypothetical protein CaO19.12688 [Can	Bm1_47200	DE	4	1	0	1	0	0	0	0
WB-contig_1317	Acyl-CoA dehydrogenase, medium chai	Bm1_33775	DE	4	1	0	1	1	1	0	0
WB-contig_1324	Hypothetical protein CBG18320 [Caeno	#N/A	DE	4	1	1	1	1	1	1	1
WB-contig_1342	Hypothetical protein CBG17195 [Caeno	Bm1_35220	DE	4	1	0	0	0	1	0	0
WB-contig_1350	small nuclear ribonucleoprotein, sm	#N/A	DE	4	1	1	1	1	1	1	1
WB-contig_1420		#N/A	DE	4	1	1	1	1	1	1	1
WB-contig_1458	Hypothetical protein CBG13236 [Caeno	Bm1_23945	DE	4	1	1	1	1	1	1	1
WB-contig_1587	hypothetical protein Ecan02000555	#N/A	DE	4	1	1	1	1	1	1	1
WB-contig_1638	Hypothetical protein CBG22046 [Caeno	#N/A	DE	4	1	0	1	1	1	1	0
WB-contig_188	unnamed protein product [Yarrowia li	Bm1_22885	DE	4	1	0	0	1	0	0	0
WB-contig_247	hypothetical protein FG03623.1 [Gib	Bm1_03790	DE	4	1	0	0	0	0	0	0
WB-contig_256	hypothetical protein XP_347138 [Rat	Bm1_04280	DE	4	1	0	0	0	0	0	0
WB-contig_262	Ywhab-prov protein [Xenopus laevis] 97 4e-028	#N/A	DE	4	1	1	0	0	0	1	0
WB-contig_278		#N/A	DE	4	1	0	0	0	0	0	0
WB-contig_283	hypothetical protein [Plasmodium fa	#N/A	DE	4	1	1	1	1	1	1	1
WB-contig_356	Hypothetical protein CBG09872 [Caeno	Bm1_44485	DE	4	1	0	1	0	1	0	0
WB-contig_387	Hypothetical protein CBG03276 [Caeno	#N/A	DE	4	1	0	1	1	1	1	1
WB-contig_407	insulin-like (49.3 kD) (4R792) [Cae	Bm1_37925	DE	4	1	1	1	1	1	1	1
WB-contig_456	pherophorin-dz1 protein [Volvox cart	Bm1_09590	DE	4	1	0	1	1	1	0	1
WB-contig_493		#N/A	DE	4	1	1	1	1	1	1	1
WB-contig_502	hypothetical protein [Plasmodium fa	Bm1_15580	DE	4	1	1	1	1	1	1	1
WB-contig_975	unnamed protein product [Tetraodon n	#N/A	DE	4	1	0	0	0	1	0	0
WB-contig_978	similar to ENSANGP00000020247 [Apis	Bm1_45810	DE	4	1	1	1	1	1	1	1
12404.m00015	hypothetical protein	Bm1_00055	DE	4	1	0	0	0	1	0	0
12422.m00026	hypothetical protein	Bm1_00210	DE	4	1	0	0	0	0	0	0
12495.m00012	collagen, putative	Bm1_00775	DE	4	1	0	1	0	0	0	0
12496.m00290	hypothetical protein	Bm1_00780	DE	4	1	0	1	0	1	0	0
12501.m00019	excretory/secretory protein Juv-p120 precursor, putative	Bm1_00865	DE	4	1	0	1	1	1	0	0
12506.m00095	potassium voltage-gated channel protein Shaw, putative	Bm1_00905	DE	4	1	0	0	0	1	0	0
12513.m00012	hypothetical protein	Bm1_00970	DE	4	1	1	1	0	0	0	0
12522.m00013	ICHIT, putative	Bm1_01025	DE	4	1	0	1	0	1	0	0
12651.m00030	hypothetical protein	Bm1_02185	DE	4	1	0	0	0	1	0	0
12719.m00015	collagen, putative	Bm1_02670	DE	4	1	0	1	1	1	1	1
12741.m00013	wnt family protein	Bm1_02790	DE	4	1	0	0	0	0	0	0
12759.m00009	hypothetical protein	Bm1_02920	DE	4	1	1	1	0	1	1	1
12895.m00007	hypothetical protein	Bm1_03790	DE	4	1	0	0	0	0	0	0
12962.m00049	hypothetical protein	Bm1_04280	DE	4	1	0	0	0	0	0	0
13066.m00246	#N/A	Bm1_04850	DE	4	1	0	0	0	1	0	0
13089.m00015	Nuclear hormone receptor-like 1, putative	Bm1_05015	DE	4	1	0	0	0	0	0	0
13113.m00030	hypothetical protein	Bm1_05130	DE	4	1	1	1	0	1	0	0
13214.m00023	Homeobox domain containing protein	Bm1_05995	DE	4	1	0	0	0	0	0	0
13261.m00252	conserved hypothetical protein	Bm1_06645	DE	4	1	0	1	0	1	0	0
13261.m00261	hypothetical protein	Bm1_06690	DE	4	1	0	0	0	0	0	0
13298.m00053	Hypothetical 34.8 kDa protein C28H8.5 in chromosome III, putative	Bm1_07205	DE	4	1	0	1	1	1	0	0
13311.m00338	#N/A	Bm1_04850	DE	4	1	1	1	0	1	0	0
13313.m00085	zinc metalloproteinase toh-2 precursor , putative	Bm1_07340	DE	4	1	0	1	1	1	0	0
13329.m00009	hypothetical protein	Bm1_07725	DE	4	1	0	0	0	0	0	0
15525.m00008	hypothetical protein	Bm1_57410	DE	2	0	0	0	0	0	0	1
15382.m00011	HD domain containing protein	Bm1_56380	DE	2	1	1	1	1	1	1	1
15287.m00009	mitochondria bc1 complex core subunit 1, putative	Bm1_55645	DE	2	1	1	1	1	1	1	1
15261.m00024	hypothetical protein	Bm1_55445	DE	2	0	1	0	0	1	0	1
15261.m00023	hypothetical protein	Bm1_55440	DE	2	1	1	1	0	1	1	1
15253.m00025	Acyltransferase family protein	Bm1_55345	DE	2	1	0	0	0	0	0	1
15133.m00189	Sarcoglycan complex subunit protein	Bm1_54160	DE	2	1	0	0	0	1	0	1
15099.m00107	Phospholipase D. Active site motif family protein	Bm1_53890	DE	2	1	1	1	0	0	1	1
15081.m00162	cytochrome-c oxidase, putative	Bm1_53760	DE	2	1	1	1	1	1	1	1
15061.m00038	hypothetical protein	Bm1_53530	DE	2	1	1	1	1	1	1	1
15013.m00155	sterol carrier protein, putative	Bm1_53275	DE	2	1	1	1	1	1	1	1
14992.m11310	Protein kinase domain containing protein	Bm1_52635	DE	2	1	1	0	0	0	0	1
14992.m11309	Lipase family protein	Bm1_52630	DE	2	0	1	0	0	0	0	1
14992.m11190	hypothetical protein	Bm1_52040	DE	2	0	0	0	0	0	0	1
14992.m11149	SNAP25 fusion protein, putative	Bm1_51835	DE	2	1	1	0	0	0	0	0
14992.m11091	Probable molybdopterin binding domain containing protein	Bm1_51550	DE	2	1	1	0	0	0	0	1
14992.m11087	Queuine tRNA-ribosyltransferase family protein	Bm1_51530	DE	2	1	1	1	1	1	1	1
14992.m11081	1-phosphatidylinositol-4,5-bisphosphate phosphodiesterase beta 4, putative	Bm1_51505	DE	2	1	1	1	1	1	1	1
14992.m11028	hypothetical protein	Bm1_51275	DE	2	1	1	0	0	0	0	1
14992.m10983	hypothetical protein	Bm1_51050	DE	2	1	1	1	1	1	1	1
14992.m10937	Bestrophin family protein	Bm1_50810	DE	2	0	0	0	0	0	0	1
14992.m10917	hypothetical protein	Bm1_50715	DE	2	1	1	0	0	0	0	1
14992.m10879	hypothetical protein	Bm1_50535	DE	2	1	1	1	1	1	1	1
14992.m10859	Globin family protein	Bm1_50430	DE	2	0	0	0	0	0	0	1
14992.m10829	hypothetical protein	Bm1_50290	DE	2	1	1	1	1	1	1	1
14990.m08121	LP11564p, putative	Bm1_49975	DE	2	1	1	1	0	0	1	0
14990.m07848	hypothetical protein	Bm1_48625	DE	2	1	0	0	0	1	1	1
14990.m07740	metabotropic GABA-B receptor subtype 2, putative	Bm1_48100	DE	2	1	1	0	0	0	0	1
14990.m07683	Major Facilitator Superfamily protein	Bm1_47820	DE	2	1	0	0	0	0	0	0
14982.m02237	ATP synthase lipid-binding protein, mitochondrial precursor, putative	Bm1_47320	DE	2	1	1	1	1	1	1	1
14982.m02218	Conserved hypothetical protein, putative	Bm1_47225	DE	2	1	1	1	1	1	1	1
14981.m02453	hypothetical protein	Bm1_47070	DE	2	1	0	0	0	0	0	0
14981.m02415	hypothetical protein	Bm1_46890	DE	2	1	0	0	0	0	1	1
14981.m02386	Carboxylesterase family protein	Bm1_46735	DE	2	1	0	0	0	1	1	1
14980.m02813	hypothetical protein	Bm1_46440	DE	2	1	1	1	0	1	1	1
14980.m02805	Nematode cuticle collagen N-terminal domain containing protein	Bm1_46400	DE	2	1	1	1	0	0	0	1
14980.m02766	Hypothetical UPF0041 protein R07E5.13 in chromosome III, putative	Bm1_46220	DE	2	1	1	1	1	1	1	1
14980.m02758	hypothetical protein	Bm1_46180	DE	2	1	1	1	1	1	1	1
14980.m02750	mitochondria bc1 complex core subunit 1, putative	Bm1_46145	DE	2	1	1	1	1	1	1	1
14980.m02749	Hsp20/alpha crystallin family protein	Bm1_46140	DE	2	1	0	1	0	0	0	1
14980.m02712	ATP synthase beta chain, mitochondrial precursor, putative	Bm1_45960	DE	2	1	1	1	1	1	1	1
14980.m02668	hypothetical protein	Bm1_45740	DE	2	0	0	1	1	0	1	1
14979.m04636	NADH-ubiquinone oxidoreductase 19 kDa subunit, putative	Bm1_45585	DE	2	1	1	1	1	1	1	1
14979.m04574	hypothetical protein	Bm1_45320	DE	2	0	0	0	0	0	0	1
14979.m04517	hypothetical protein	Bm1_45040	DE	2	1	1	1	1	1	1	1
14979.m04481	LIM domain containing protein	Bm1_44860	DE	2	1	1	1	1	1	1	1
14979.m04480	Serpin protein 6, putative	Bm1_44855	DE	2	1	0	0	0	0	0	1
14979.m04449	Hypothetical 35.9 kDa protein C05B5.4 in chromosome III, putative	Bm1_44700	DE	2	1	0	0	0	0	0	1
14979.m04435	Mospd2 protein, putative	Bm1_44640	DE	2	0	1	0	0	0	0	1
14977.m05073	HCO3- transporter family protein	Bm1_44120	DE	2	1	1	1	0	1	0	1
14977.m04996	conserved hypothetical protein	Bm1_43740	DE	2	0	0	0	0	0	0	1
14977.m04930	hypothetical protein	Bm1_43425	DE	2	0	0	0	0	0	0	1
14977.m04912	bZIP transcription factor family protein	Bm1_43340	DE	2	1	1	0	0	0	0	0
14977.m04890	Zinc carboxypeptidase family protein	Bm1_43230	DE	2	1	0	0	0	0	0	0
14975.m04480	hypothetical protein	Bm1_42690	DE	2	1	1	1	1	1	1	1
14972.m07892	von Willebrand factor type A domain containing protein	Bm1_40875	DE	2	1	0	0	0	0	0	0
14972.m07742	Myosin regulatory light chain 1, putative	Bm1_40180	DE	2	1	1	1	1	1	1	1
14972.m07686	Transthyretin-like family protein	Bm1_39905	DE	2	1	1	0	0	0	0	1
14972.m07594	Hsp20/alpha crystallin family protein	Bm1_39460	DE	2	1	0	1	0	1	1	1
14972.m07592	Helix-loop-helix DNA-binding domain containing protein	Bm1_39450	DE	2	1	0	1	0	0	1	1
14972.m07558	Phosphate carrier protein, mitochondrial precursor, putative	Bm1_39280	DE	2	1	1	1	1	1	1	1
14972.m07541	hypothetical protein	Bm1_39195	DE	2	1	0	1	1	1	1	1
14972.m07219	hypothetical protein	Bm1_37615	DE	2	1	1	1	1	1	1	1
14972.m07155	selenium donor protein, putative	Bm1_37305	DE	2	1	1	1	1	1	1	1
14972.m07082	conserved hypothetical protein	Bm1_36960	DE	2	1	1	1	1	1	1	1
14972.m07064	hypothetical protein	Bm1_36865	DE	2	0	0	0	0	0	0	1
14972.m07015	Variant SH3 domain containing protein	Bm1_36630	DE	2	1	0	0	0	1	1	1
14972.m07007	hypothetical protein	Bm1_36590	DE	2	1	0	1	1	1	1	1
14971.m02814	Copper type II ascorbate-dependent monooxygenase, C-terminal domain containing protein	Bm1_35870	DE	2	1	1	1	1	1	1	1
14965.m00429	Mitochondrial ATPase inhibitor, IATP family protein	Bm1_34915	DE	2	1	1	1	1	1	1	1
14961.m05265	hypothetical protein	Bm1_33845	DE	2	0	0	0	0	1	1	1
14961.m05262	prismalin-14, putative	Bm1_33830	DE	2	0	1	0	0	0	0	1
14961.m05211	hypothetical protein	Bm1_33585	DE	2	1	1	1	0	0	1	1
14961.m05207	conserved hypothetical protein	Bm1_33565	DE	2	1	0	0	0	0	0	1
14961.m05195	Chain A, Human Spliceosomal Protein U5-15kd., putative	Bm1_33505	DE	2	1	1	1	1	1	1	1
14961.m05148	Zinc finger protein unc-98, putative	Bm1_33275	DE	2	1	1	1	1	1	1	1
14961.m05103	hypothetical protein	Bm1_33060	DE	2	0	0	0	0	0	0	1
14961.m04960	CRAL/TRIO domain containing protein	Bm1_32345	DE	2	0	0	1	0	0	0	1
14961.m04918	Hsp20/alpha crystallin family protein	Bm1_32130	DE	2	1	1	1	1	1	0	1
14961.m04912	Cytochrome b5-like Heme/Steroid binding domain containing protein	Bm1_32100	DE	2	1	1	1	1	1	1	1
14956.m00514	LBP / BPI / CETP family, C-terminal domain containing protein	Bm1_31665	DE	2	1	1	1	0	1	1	1
14956.m00481	Phosphatidylethanolamine-binding protein	Bm1_31500	DE	2	1	1	1	0	1	1	1
14954.m01740	Transforming growth factor beta like domain containing protein	Bm1_31365	DE	2	1	1	0	0	0	1	1
14954.m01611	calpain 5, putative	Bm1_30735	DE	2	1	1	0	0	0	0	1
14952.m01363	#N/A	#N/A	DE	2	1	1	0	0	1	0	1
14950.m01834	Succinate dehydrogenase cytochrome b560 subunit, mitochondrialprecursor, putative	Bm1_30090	DE	2	1	1	1	1	1	1	1
14944.m00552	Cytochrome c oxidase polypeptide Vb, mitochondrial precursor, putative	Bm1_29430	DE	2	1	1	1	1	1	1	1
14920.m00405	RNA binding protein, putative	Bm1_27880	DE	2	1	1	1	0	1	1	1
14917.m00336	7B2, putative	Bm1_27705	DE	2	1	1	1	0	1	1	1
14907.m00586	hypothetical protein	Bm1_27440	DE	2	0	1	0	0	1	0	1
14868.m00080	pyruvate kinase, muscle isozyme, putative	Bm1_26915	DE	2	0	0	0	0	0	0	1
14863.m00021	Alt2 variant, putative	Bm1_26880	DE	2	1	0	0	0	0	1	1
14794.m00095	Probable nucleolar exonuclease, putative	Bm1_26270	DE	2	1	1	1	1	1	1	1
14777.m00108	serpin, putative	Bm1_25935	DE	2	1	1	0	0	1	1	1
14773.m00924	cutical collagen 6, puative	Bm1_25805	DE	2	1	1	0	0	1	1	1
14759.m00021	Animal haem peroxidase family protein	Bm1_25300	DE	2	1	0	0	0	0	0	1
14731.m00987	Histidine acid phosphatase family protein	Bm1_24820	DE	2	0	0	0	0	0	0	1
14677.m00168	UcrQ family protein	Bm1_23555	DE	2	1	1	1	1	1	1	1
14643.m00076	hypothetical protein	Bm1_22820	DE	2	1	1	0	0	0	0	1
14618.m00146	cuticle collagen 2(F), putative	Bm1_22350	DE	2	1	1	1	1	1	1	1
14610.m00101	dynein 2 light intermediate chain, putative	Bm1_22100	DE	2	1	1	1	0	0	1	1
14602.m00122	hypothetical protein	Bm1_21910	DE	2	1	0	0	0	1	0	0
14598.m00017	hypothetical protein	Bm1_21770	DE	2	1	1	1	0	1	1	1
14590.m00346	Profilin family protein	Bm1_21620	DE	2	1	0	0	0	0	1	1
14589.m00208	Cuticle collagen sqt-1, putative	Bm1_21535	DE	2	1	0	1	1	1	1	1
14583.m00121	hypothetical protein	Bm1_21410	DE	2	0	0	0	0	0	0	1
14553.m00038	hypothetical protein	Bm1_21020	DE	2	1	1	1	1	1	1	1
14399.m00013	gene 11-1 protein precursor, putative	Bm1_14360	DE	2	0	0	0	0	0	0	1
14387.m00355	TB2/DP1, HVA22 family protein	Bm1_18875	DE	2	1	1	1	1	1	1	1
14386.m00055	I-connectin, putative	Bm1_18775	DE	2	1	1	1	1	1	0	1
14294.m00136	hypothetical protein	Bm1_17455	DE	2	0	0	0	0	0	0	1
14294.m00135	C2 domain containing protein	Bm1_17450	DE	2	1	1	1	0	0	0	1
14276.m00244	hypothetical protein	Bm1_17060	DE	2	1	1	1	1	1	1	1
14268.m00019	Hypothetical glycine receptor like protein T20B12.9 in chromosome III, putative	Bm1_16900	DE	2	0	1	0	0	0	0	0
14250.m00294	macrophage migration inhibitory factor 2, putative	Bm1_16680	DE	2	1	1	1	1	1	1	1
14062.m00071	NADH-ubiquinone oxidoreductase 17.3 kDa subunit , putative	Bm1_14410	DE	2	1	1	1	1	1	1	1
14059.m00045	Chromadorea ALT protein	Bm1_14360	DE	2	0	0	0	0	0	0	1
14052.m00196	hypothetical protein	Bm1_14140	DE	2	1	1	1	0	1	1	1
14052.m00191	hypothetical protein	Bm1_14115	DE	2	1	1	0	0	0	0	1
14046.m00192	SCP-like extracellular protein	Bm1_14045	DE	2	0	0	0	0	0	0	1
14039.m00116	hypothetical protein	Bm1_13900	DE	2	1	0	1	1	1	1	1
14037.m00196	adenylate kinase isoenzyme 1, putative	Bm1_13790	DE	2	1	1	1	1	1	1	1
14026.m00009	Hypothetical UPF0205 protein C40H1.5 in chromosome III precursor, putative	Bm1_13650	DE	2	1	1	1	1	1	1	1
14015.m00093	glutamate dehydrogenase, mitochondrial precursor, putative	Bm1_13615	DE	2	1	1	0	0	1	1	1
13998.m00008	hypothetical protein	Bm1_13445	DE	2	1	0	0	0	1	1	1
13893.m00087	ShTK domain containing protein	Bm1_12570	DE	2	1	0	0	0	0	0	1
13827.m00013	hypothetical protein	Bm1_12245	DE	2	1	1	0	0	0	0	1
13731.m00025	Cytochrome c oxidase polypeptide Va, mitochondrial precursor, putative	Bm1_11490	DE	2	1	1	1	1	1	1	1
13695.m00209	Single-strand binding protein family protein	Bm1_11265	DE	2	1	1	1	1	1	1	1
13659.m00015	glyceraldehyde 3-phosphate dehydrogenase	Bm1_10945	DE	2	1	1	1	1	1	1	1
13610.m00009	Orcokinin peptides type B precursor , putative	Bm1_10445	DE	2	0	1	0	0	0	0	1
13523.m00044	hypothetical protein	Bm1_09905	DE	2	1	1	1	1	1	1	1
13446.m00042	hypothetical protein	Bm1_09125	DE	2	1	0	0	0	1	1	1
13437.m00027	transporter, putative	Bm1_09085	DE	2	1	0	1	0	0	0	1
13356.m00231	probable potassium channel chain n2P24, putative	Bm1_08015	DE	2	0	0	0	0	0	0	1
13325.m00235	Probable molybdopterin binding domain containing protein	Bm1_07710	DE	2	1	0	0	0	1	0	1
13250.m00031	Transthyretin-like family protein	Bm1_06445	DE	2	1	1	1	1	1	1	1
13247.m00696	hypothetical protein	Bm1_06280	DE	2	1	1	1	1	1	1	1
13081.m00126	Hypothetical RING finger protein F54G8.4 in chromosome III, putative	Bm1_04980	DE	2	1	1	0	0	1	1	1
12939.m00035	metalloprotease 1 precursor, putative	Bm1_04145	DE	2	1	0	0	0	0	0	1
12910.m00014	serpin (BmSERPIN), putative	Bm1_03995	DE	2	1	0	0	0	0	0	1
12902.m00217	hypothetical protein	Bm1_03845	DE	2	1	1	1	1	1	1	1
12737.m00154	Neurotransmitter-gated ion-channel ligand binding domain containing protein	Bm1_02760	DE	2	0	0	0	0	0	0	1
12629.m00041	AF17 C, putative	Bm1_02055	DE	2	0	1	0	0	0	0	0
12584.m00062	microfilariae surface-associated protein, putative	Bm1_01550	DE	2	1	1	1	1	1	0	1
12414.m00021	hypothetical protein	Bm1_00110	DE	2	0	0	0	0	0	0	1
13398.m00092	hypothetical protein	Bm1_08525	DE	2	1	1	1	1	1	1	1
13411.m00119	ABC transporter N-terminus family protein	Bm1_08720	DE	2	0	0	0	0	0	0	1
13632.m00183	Hypothetical 20.9 kDa protein in PLB1-HXT2 intergenic region, putative	Bm1_10660	DE	2	1	0	0	0	1	1	1
13695.m00210	hypothetical protein	Bm1_11270	DE	2	1	1	1	0	1	0	1
13726.m00033	#N/A	Bm1_30410	DE	2	1	1	1	1	1	1	1
13805.m00009	Ubl3 protein, putative	Bm1_12050	DE	2	1	1	1	1	1	1	1
13834.m00090	hypothetical protein	Bm1_12305	DE	2	0	0	0	0	0	0	1
14046.m00190	SCP-like extracellular protein	Bm1_14035	DE	2	1	1	1	1	1	1	1
14083.m00057	Ground-like domain containing protein	Bm1_14540	DE	2	1	1	1	1	1	1	1
14097.m00075	Sodium:neurotransmitter symporter family protein 3, putative	Bm1_14735	DE	2	0	1	0	0	0	0	0
14180.m00015	Ubl3 protein, putative	Bm1_12050	DE	2	1	1	1	1	1	1	1
14206.m00122	acetyltransferase, GNAT family protein	Bm1_15650	DE	2	0	0	0	0	0	0	1
14213.m00018	conserved hypothetical protein	Bm1_15785	DE	2	1	1	1	1	1	1	1
14216.m00092	hypothetical protein	Bm1_15815	DE	2	1	0	0	0	1	1	1
14230.m00222	hypothetical protein	Bm1_16040	DE	2	0	1	1	1	1	1	1
14236.m00032	Dehydrogenases, short chain protein 2, isoform a, putative	Bm1_16190	DE	2	0	0	0	0	0	1	0
14237.m00390	Cadherin domain containing protein	Bm1_16205	DE	2	0	0	0	0	0	0	1
14243.m00191	oxidoreductase, short chain dehydrogenase/reductase family protein	Bm1_16425	DE	2	1	0	0	0	0	0	1
14243.m00195	hypothetical protein	Bm1_16190	DE	2	1	0	0	0	0	0	0
14271.m00295	ShTK domain containing protein	Bm1_17005	DE	2	0	0	0	0	0	0	1
14294.m00129	CG2 omega repeat, putative	Bm1_17420	DE	2	1	1	0	0	1	0	1
14317.m00273	hypothetical protein	Bm1_17765	DE	2	0	1	0	0	0	0	1
14317.m00274	hypothetical protein	Bm1_17770	DE	2	0	1	0	0	0	0	1
14323.m00082	#N/A	#N/A	DE	2	1	1	1	1	1	1	1
14326.m00035	#N/A	#N/A	DE	2	1	1	1	0	0	0	1
14330.m00205	hypothetical protein	Bm1_17975	DE	2	1	0	0	0	1	0	1
14405.m00024	hypothetical protein	Bm1_19105	DE	2	1	0	0	0	0	1	0
14408.m00072	hypothetical protein	Bm1_19150	DE	2	1	0	0	0	1	1	1
14408.m00076	hypothetical protein	Bm1_02355	DE	2	1	1	0	0	0	0	1
14478.m00112	#N/A	#N/A	DE	2	0	0	0	0	0	0	1
14489.m00055	cystatin, putative	Bm1_20100	DE	2	0	0	0	0	0	0	1
14489.m00056	#N/A	Bm1_20105	DE	2	0	0	0	0	0	0	1
14490.m00011	hypothetical protein	Bm1_20130	DE	2	1	1	0	0	0	0	0
14609.m00096	hypothetical protein	Bm1_22095	DE	2	1	0	0	0	0	1	1
14670.m00185	hypothetical protein	Bm1_23420	DE	2	1	0	1	0	0	0	1
14693.m00120	hypothetical protein	Bm1_23865	DE	2	1	0	1	1	1	1	1
14777.m00113	serpin, putative	Bm1_25935	DE	2	1	1	0	0	1	1	1
14818.m00020	hypothetical protein	Bm1_26480	DE	2	1	1	1	0	1	0	1
14830.m00076	#N/A	Bm1_26585	DE	2	1	1	1	1	1	1	1
14860.m00034	#N/A	#N/A	DE	2	0	0	0	0	0	0	1
14907.m00559	Ets-domain containing protein	Bm1_27305	DE	2	1	1	0	0	1	0	1
14927.m00105	hypothetical protein	Bm1_28255	DE	2	1	0	0	0	1	0	0
14928.m00201	hypothetical protein	Bm1_04705	DE	2	1	1	1	1	0	0	1
14929.m00387	major facilitator superfamily protein	Bm1_28310	DE	2	1	0	1	0	1	1	1
14941.m00156	hypothetical protein	Bm1_02355	DE	2	1	1	0	0	0	0	0
14946.m00546	#N/A	#N/A	DE	2	1	1	1	1	1	1	1
14950.m01800	CD36 family protein	Bm1_29920	DE	2	1	0	0	0	0	0	1
14954.m01655	Thrombospondin type 1 domain containing protein	Bm1_30940	DE	2	1	1	0	0	0	0	0
14959.m00550	hypothetical protein	Bm1_31970	DE	2	1	0	0	0	0	0	1
14961.m05015	hypothetical protein	Bm1_32620	DE	2	1	1	1	0	1	1	1
14961.m05147	#N/A	Bm1_33275	DE	2	1	1	1	1	1	1	1
14961.m05214	#N/A	Bm1_14755	DE	2	1	0	0	0	0	0	1
14968.m01505	hypothetical protein	Bm1_35580	DE	2	1	0	1	0	0	0	0
14971.m02815	Copper type II ascorbate-dependent monooxygenase, C-terminal domain containing protein	Bm1_35875	DE	2	1	1	0	0	0	0	1
14972.m06984	Tetraspanin family protein	Bm1_36475	DE	2	1	1	1	0	1	0	1
14972.m07065	#N/A	Bm1_36870	DE	2	0	0	0	0	0	0	1
14972.m07078	Pyridine nucleotide-disulphide oxidoreductase, dimerisation domain containing protein	Bm1_36410	DE	2	1	1	1	1	1	1	1
14972.m07090	Choline/ethanolamine kinase family protein	Bm1_37000	DE	2	0	1	0	0	0	0	0
14972.m07218	Destabilase family protein	Bm1_37610	DE	2	1	1	0	0	1	1	1
14972.m07308	MGC82986 protein, putative	Bm1_38055	DE	2	1	1	0	0	0	0	1
14972.m07403	hypothetical protein	Bm1_38520	DE	2	1	1	0	1	1	1	1
14972.m07593	conserved hypothetical protein	Bm1_39455	DE	2	1	1	0	0	0	0	1
14972.m07713	hypothetical protein	Bm1_40040	DE	2	1	1	1	1	1	1	1
14972.m07718	DOMON domain containing protein	Bm1_40065	DE	2	1	0	0	0	0	1	1
14972.m07721	40S ribosomal protein S2, putative	Bm1_40080	DE	2	1	1	1	1	1	1	1
14972.m07832	#N/A	#N/A	DE	2	0	0	0	0	0	0	1
14972.m07848	#N/A	Bm1_40660	DE	2	1	1	0	0	0	0	1
14973.m02581	Conserved hypothetical protein, putative	Bm1_40915	DE	2	1	1	0	0	0	0	1
14975.m04326	ancient conserved domain protein 2, putative	Bm1_41980	DE	2	1	1	0	0	1	0	1
14975.m04395	hypothetical protein	Bm1_42290	DE	2	1	1	0	0	0	1	1
14977.m04995	hypothetical protein	Bm1_43735	DE	2	0	0	0	0	0	0	1
14977.m05074	hypothetical protein	Bm1_44125	DE	2	0	0	0	0	0	0	1
14979.m04407	hypothetical protein	Bm1_44500	DE	2	1	1	0	0	1	0	1
14979.m04419	hypothetical protein	Bm1_44565	DE	2	1	1	1	1	1	1	1
14979.m04434	#N/A	Bm1_44640	DE	2	0	1	0	0	0	0	1
14979.m04436	#N/A	Bm1_44640	DE	2	1	1	1	1	1	1	1
14979.m04462	hypothetical protein	Bm1_44760	DE	2	0	0	0	0	0	0	1
14979.m04503	hypothetical protein	Bm1_44970	DE	2	0	0	0	0	0	0	1
14979.m04513	hypothetical protein	Bm1_45020	DE	2	0	1	0	0	0	0	1
14980.m02748	AF2 peptide, putative	Bm1_46135	DE	2	1	1	1	0	1	1	1
14980.m02762	Bestrophin family protein	Bm1_46200	DE	2	0	1	0	0	0	0	1
14980.m02849	Conserved hypothetical protein, putative	Bm1_46625	DE	2	1	1	0	0	0	1	1
14981.m02381	thioredoxin, putative	Bm1_46710	DE	2	0	0	0	0	0	0	1
14990.m08088	conserved hypothetical protein	Bm1_49810	DE	2	1	1	0	0	0	1	1
14992.m10925	hypothetical protein	Bm1_50755	DE	2	1	1	1	1	1	1	1
14992.m11132	hypothetical protein	Bm1_51750	DE	2	1	1	0	0	1	1	1
14992.m11214	Calmodulin-like protein, putative	Bm1_52150	DE	2	1	1	1	0	1	1	1
14992.m11258	Myb-like DNA-binding domain containing protein	Bm1_52370	DE	2	1	0	0	0	0	0	1
14992.m11307	hypothetical protein	Bm1_52620	DE	2	1	1	0	0	1	0	1
14992.m11339	hypothetical protein	Bm1_52780	DE	2	1	1	1	0	0	0	1
15001.m00017	hypothetical protein	Bm1_53105	DE	2	0	1	1	0	0	0	1
15013.m00154	conserved hypothetical protein	Bm1_26880	DE	2	1	0	1	0	1	1	1
15035.m00006	hypothetical protein	Bm1_53380	DE	2	1	1	1	1	1	1	1
15073.m00028	#N/A	Bm1_00095	DE	2	0	0	0	0	0	0	1
15075.m00032	Cathepsin L-like precursor, putative	Bm1_53625	DE	2	0	0	0	0	0	0	1
15314.m00009	ATP synthase e chain, mitochondrial, putative	Bm1_24580	DE	2	1	1	1	1	1	1	1
15376.m00036	hypothetical protein	Bm1_56345	DE	2	1	1	0	0	0	0	0
15389.m00007	hypothetical protein	Bm1_56425	DE	2	1	1	1	1	1	1	1
15505.m00006	Glyceraldehyde 3-phosphate dehydrogenase, putative	Bm1_57265	DE	2	1	1	1	1	1	1	1
AA032098	GB|CAA62051.1|1066192|CHVORF11 multiply hydrophobic protein {Canine herpesvirus;} 2.7	#N/A	DE	2	1	1	1	1	1	1	1
AA057903	GB|AAQ67101.1|34398041|AE017179 xanthine/uracil permease family protein {Porphyromonas gingivalis W83;} ^|^OMNI|PG2148|AAQ67101.1|34398041| xanthine/uracil permease family protein {Porphyromonas gingivalis W83;} 0.095	#N/A	DE	2	1	1	0	0	1	0	1
AA074022	GB|AAL94051.1|19713216|AE010498 unknown {Fusobacterium nucleatum subsp. nucleatum ATCC 25586;} 2.1	#N/A	DE	2	1	1	1	1	1	1	1
AA080311	GB|AAR07477.1|38000554|AY386371 120.5L {Yaba monkey tumor virus;} 2.2	#N/A	DE	2	1	1	1	1	1	1	1
AA080326	PIR|T23441|T23441 hypothetical protein K08C9.4 - Caenorhabditis elegans {Caenorhabditis elegans;} ^|^GB|CAB04587.1|3924815|CEK08C9 Hypothetical protein K08C9.4 {Caenorhabditis elegans;} 0.00072	Bm1_55930	DE	2	0	0	0	0	1	1	1
AA110578	-	#N/A	DE	2	1	0	0	0	0	0	1
AA110600	PIR|T22278|T22278 hypothetical protein F46B3.1 - Caenorhabditis elegans {Caenorhabditis elegans;} ^|^GB|CAB04402.1|3877236|CEF46B3 Hypothetical protein F46B3.1 {Caenorhabditis elegans;} 6.20E-08	Bm1_12570	DE	2	0	0	0	0	0	0	1
AA123569	GB|BAA25153.1|2961421|AB011027 Pns10-2 {Oat sterile dwarf virus;} 1.4	#N/A	DE	2	1	1	1	1	1	1	1
AA125653	GB|AAT07057.1|46948150|AY533166 cathepsin L-like cysteine proteinase {Brugia malayi;} 7.80E-33	Bm1_00095	DE	2	0	0	0	0	0	0	1
AA180561	GB|AAK76914.1|14994484|AE001438 Hypothetical protein, CF-45 family {Clostridium acetobutylicum ATCC 824;} ^|^OMNI|NTL01CAA0167|AAK76914.1|14994484| Hypothetical protein, CF-45 family {Clostridium acetobutylicum;} 4.4	#N/A	DE	2	1	1	1	1	1	1	1
AA185847	GB|AAO79583.1|29341797|AE016945 hypothetical protein {Bacteroides thetaiotaomicron VPI-5482;} 0.62	#N/A	DE	2	1	1	1	1	1	1	1
AA199948	-	#N/A	DE	2	1	1	1	1	1	1	1
AA216495	PIR|T42413|T42413 FMRFamide-like peptide 6 - Caenorhabditis elegans {Caenorhabditis elegans;} ^|^GB|CAA94786.2|17645968|CEK06A4 Hypothetical protein F07D3.2 {Caenorhabditis elegans;} ^|^GB|CAA94889.2|15718141|CEF07D3 Hypothet-TRUNCATED- 3.60E-05	#N/A	DE	2	1	1	1	0	0	1	1
AA246074	-	#N/A	DE	2	1	1	1	1	1	1	1
AA257515	GB|CAA04533.1|3236111|LLARCAB arcB {Lactococcus lactis;} 0.18	#N/A	DE	2	1	1	1	1	1	0	1
AA257605	GB|CAB09575.1|2315159|BTCALDESM caldesmon {Bos taurus;} 0.065	#N/A	DE	2	1	1	0	0	1	1	1
AA257762	GB|CAF02080.1|40204901|AJ618988 3a protein {Pheasant coronavirus;} 3.4	#N/A	DE	2	1	0	1	1	1	0	1
AA269120	PIR|T26681|T26681 hypothetical protein Y38F1A.9 - Caenorhabditis elegans {Caenorhabditis elegans;} ^|^GB|CAA21634.1|3880870|CEY38F1A Hypothetical protein Y38F1A.9 {Caenorhabditis elegans;} 0.00026	Bm1_42980	DE	2	1	1	1	1	1	1	1
AA283581	SP|P48410|ALD_MOUSE Adrenoleukodystrophy protein homolog (ALDP). {Mus musculus;} ^|^PIR|S47044|S47044 mALDP protein - mouse {Mus musculus;} ^|^GB|AAH79840.1|51262056|BC079840 ATP-binding cassette, sub-family D, member 1 {Mus mu-TRUNCATED- 8.00E-10	#N/A	DE	2	1	1	0	0	1	0	1
AA283585	GB|AAQ15921.1|33348596|AE017169 hypothetical protein {Trypanosoma brucei;} 0.54	#N/A	DE	2	0	1	0	0	0	0	0
AA293901	GB|AAP56441.1|31541139|AE016967 CdsA {Mycoplasma gallisepticum R;} 0.15	#N/A	DE	2	1	1	1	1	1	1	1
AA389876	GB|AAO08904.1|27359966|AE016798 Unknown {Vibrio vulnificus CMCP6;} ^|^OMNI|NTL01VV0359|AAO08904.1|27359966| Unknown {Vibrio vulnificus CMCP6;} 3.3	#N/A	DE	2	1	1	1	1	1	1	1
AA433440	GB|AAF77062.1|8572245|AF267242 putative aldo-keto reductase {Trichomonas vaginalis;} 0.3	#N/A	DE	2	0	0	0	0	0	0	1
AA441704	GB|CAC85097.1|18074981|INA410584 nonstructural protein 1 {Influenza A virus (A/goose/Hong Kong/W222/97 (H6N7));} 1.9	#N/A	DE	2	1	1	1	1	1	1	1
AA454395	GB|AAO05511.1|27316336|AE016750 conserved hypothetical protein {Staphylococcus epidermidis ATCC 12228;} ^|^OMNI|NTL02SE1870|AAO05511|27316336| conserved hypothetical protein {Staphylococcus epidermidis ATCC 12228;} 0.16	#N/A	DE	2	1	1	1	1	1	1	1
AA454445	SP|Q9CLM2|YC01_PASMU Hypothetical protein PM1201. {Pasteurella multocida;} ^|^GB|AAK03285.1|12721554|AE006160 unknown {Pasteurella multocida subsp. multocida str. Pm70;} 1.1	#N/A	DE	2	1	1	1	1	1	1	1
AA471522	GB|CAD51593.1|23504715|PFA929353 hypothetical protein {Plasmodium falciparum 3D7;} 8.9	#N/A	DE	2	1	1	1	1	1	1	1
AA471655	PIR|T19461|T19461 hypothetical protein C25F9.7 - Caenorhabditis elegans {Caenorhabditis elegans;} ^|^GB|CAB03920.1|3874468|CEC25F9 Hypothetical protein C25F9.7 {Caenorhabditis elegans;} 7.8	#N/A	DE	2	1	1	1	1	1	1	1
AA471714	SP|P14213|TAC1_TACTR Tachyplesin I precursor. {Tachypleus tridentatus;} ^|^PIR|A38345|A38345 tachyplesin I precursor - horseshoe crab (Tachypleus tridentatus) {Tachypleus tridentatus;} ^|^GB|AAA63538.1|161660|TATT-TRUNCATED- 9.1	#N/A	DE	2	1	1	0	0	0	0	1
AA480707	GB|AAU43786.1|52352673|AY705730 myosin heavy chain {Brugia malayi;} 2.80E-23	Bm1_40715	DE	2	1	1	1	1	1	1	1
AA547918	GB|CAD61134.1|27817707|ROX536756 putative plasmid conjugal transfer transmembrane protein {Wautersia oxalatica;} 1.1	Bm1_16555	DE	2	1	1	1	1	1	1	1
AA584969	GB|AAB03130.2|14578207|U61947 Hypothetical protein C06G3.5a {Caenorhabditis elegans;} 0.0015	#N/A	DE	2	1	1	1	1	1	1	1
AA661266	-	#N/A	DE	2	1	1	0	0	0	0	1
AA728045	GB|AAK92954.1|15291371|AY051530 GH18514p {Drosophila melanogaster;} ^|^GB|AAF58725.1|7303674|AE003827 CG7722-PA {Drosophila melanogaster;} 0.72	#N/A	DE	2	1	1	1	1	1	1	1
AA840873	GB|AAT72424.1|50261678|AY589621 CPB-2C {Caenorhabditis japonica;} ^|^GB|AAT72453.1|50261739|AY589616 CPB-2C {Caenorhabditis japonica;} 0.6	#N/A	DE	2	1	1	1	1	1	1	1
AA840954	GB|BAC00844.1|21388763|AB086256 NADH dehydrogenase subunit 6 {Taenia solium;} 0.012	#N/A	DE	2	1	1	1	1	1	1	1
AA840977	GB|AAF44336.1|7264742|AF195867 alcohol dehydrogenase 7 {Vitis vinifera;} 1.4	#N/A	DE	2	1	1	1	1	1	1	1
AA840996	GB|AAB42377.1|433400|BMU04206 BmSERPIN {Brugia malayi;} 1.90E-47	Bm1_02070	DE	2	0	0	0	0	0	0	1
AA841007	SP|Q9H840|GEM7_HUMAN Gem-associated protein 7 (Gemin7) (SIP3). {Homo sapiens;} ^|^GB|CAG33602.1|48146759|CR457321 GEMIN7 {Homo sapiens;} ^|^GB|AAH07793.1|14043640|BC007793 gemin 7 {Homo sapiens;} ^|^GB|AAM44083.1|22022408|AY1141-TRUNCATED- 2.40E-08	Bm1_04795	DE	2	1	1	1	0	1	1	1
AA841027	GB|AAA63412.2|45602845|ONGMSAA microfilariae surface-associated protein {Onchocerca volvulus;} 0.044	#N/A	DE	2	1	1	1	1	1	0	1
AA841153	GB|AAL39645.1|17862336|AY069500 LD22456p {Drosophila melanogaster;} ^|^GB|AAF45907.1|7290452|AE003429 CG2938-PB {Drosophila melanogaster;} 1.3	#N/A	DE	2	1	1	1	1	1	1	1
AA841209	GB|AAK29816.2|33621007|U70852 Hypothetical protein F45E4.5 {Caenorhabditis elegans;} 0.0018	Bm1_34370	DE	2	0	1	0	0	0	1	1
AA841233	GB|BAD25780.1|49388645|AP005291 hypothetical protein {Oryza sativa (japonica cultivar-group);} ^|^GB|BAD25239.1|49388106|AP004133 hypothetical protein {Oryza sativa (japonica cultivar-group);} 1.8	#N/A	DE	2	1	1	1	0	1	1	1
AA841408	GB|CAG77862.1|49650925|CR382132 unnamed protein product; similar to tr|Q08208 Saccharomyces cerevisiae YOL041C, hypothetical start {Yarrowia lipolytica CLIB99;} 0.078	Bm1_38610	DE	2	1	1	0	0	1	0	1
AA841533	PDB|1QWK_A|37928071|1QWK_A Chain A, Structural Genomics Of Caenorhabditis Elegans: Hypothetical 35.2 Kda Protein (Aldose Reductase Family Member). {Caenorhabditis elegans;} 1.30E-30	Bm1_31490	DE	2	1	0	1	1	1	1	1
AA841546	GB|AAM81198.1|21913277|AF494215 calmodulin-like protein 4 {Medicago truncatula;} 0.66	Bm1_09325	DE	2	1	1	1	1	1	1	1
AA841597	-	#N/A	DE	2	1	1	1	1	1	1	1
AA841737	PIR|T06063|T06063 hypothetical protein F19H22.130 - Arabidopsis thaliana {Arabidopsis thaliana;} ^|^GB|CAB38823.1|4539322|ATF19H22 putative protein {Arabidopsis thaliana;} ^|^GB|CAB80566.1|7270886|ATCHRIV90 putative protein {-TRUNCATED- 4.4	#N/A	DE	2	1	1	1	1	1	1	1
AA841811	GB|AAN49081.1|24195551|AE011362 hypothetical protein {Leptospira interrogans serovar Lai str. 56601;} 1.1	#N/A	DE	2	1	0	0	0	0	0	0
AA841813	GB|AAK06912.1|12745180|AF233440 ORF65b {Sulfolobus islandicus;} 0.78	#N/A	DE	2	1	1	1	1	1	1	1
AA841940	GB|AAG17810.1|10444244|AF288092 ABC transporter subunit {Naegleria gruberi;} 0.21	#N/A	DE	2	1	0	1	1	1	1	1
AA842436	GB|AAN72434.1|37359212|AY148473 soluble tumor necrosis factor receptor superfamily member 1B {Homo sapiens;} 0.048	#N/A	DE	2	1	1	1	1	1	1	1
AA933496	PIR|T26530|T26530 hypothetical protein Y18D10A.8 - Caenorhabditis elegans {Caenorhabditis elegans;} ^|^GB|CAA22321.1|3979942|CEY18D10A Hypothetical protein Y18D10A.8 {Caenorhabditis elegans;} 7.60E-15	Bm1_14790	DE	2	1	0	1	1	1	1	1
AA991102	GB|AAF07732.1|6382422|AE001584 BppB {Borrelia burgdorferi B31;} ^|^OMNI|BBQ44|AAF07732.1|6382422| conserved hypothetical protein {Borrelia burgdorferi;} 2.4	#N/A	DE	2	0	0	0	0	0	0	1
AI066069	GB|AAF18315.1|6580844|AF133242 ORF 14 {SVTS2 plectrovirus;} 5.5	#N/A	DE	2	0	0	0	0	0	0	1
AI069494	GB|BAD48463.1|52215870|AP006841 hypothetical protein {Bacteroides fragilis YCH46;} 0.42	#N/A	DE	2	1	0	0	0	0	0	0
AI069525	GB|AAM63643.1|21554642|AY086581 unknown {Arabidopsis thaliana;} ^|^GB|AAM14856.1|20196983|AC003028 Expressed protein {Arabidopsis thaliana;} 5.9	#N/A	DE	2	1	1	1	1	1	1	1
AI082897	PIR|S59333|S59333 hypothetical protein L3155 (L3149 internal orf) - yeast (Saccharomyces cerevisiae) {Saccharomyces cerevisiae;} ^|^GB|CAA62656.1|995707|SCX11RA internal ORF of L3149 probably not coding {Saccharomyces cerevis-TRUNCATED- 0.14	#N/A	DE	2	1	1	1	1	1	1	1
AI082967	PIR|S77850|S77850 probable histidine-tRNA ligase (EC 6.1.1.21) - Mycoplasma capricolum (fragment) {Mycoplasma capricolum;} ^|^GB|CAA83774.1|530447|MC191 His-tRNA synthetase {Mycoplasma capricolum;} 1.6	#N/A	DE	2	1	1	0	0	0	0	1
AI087575	-	#N/A	DE	2	1	0	1	0	1	0	1
AI574545	GB|AAM87698.1|21999632|AF388788 ATPase subunit 6 {Cortinarius calochrous;} 0.2	#N/A	DE	2	1	1	1	1	1	0	1
AI738028	GB|BAB66107.1|15622114|AP000984 151aa long hypothetical protein {Sulfolobus tokodaii str. 7;} ^|^OMNI|NTL02ST1166|BAB66107.1|15622114| 151aa long hypothetical protein {Sulfolobus tokodaii;} 1	#N/A	DE	2	1	0	1	1	1	1	1
AI738067	GB|CAA99947.2|14530714|CEZC443 Hypothetical protein ZC443.1 {Caenorhabditis elegans;} 0.82	#N/A	DE	2	0	0	0	0	0	0	1
AI856906	GB|AAK39302.1|13775493|U58762 Hypothetical protein T27F7.2b {Caenorhabditis elegans;} 4.10E-05	#N/A	DE	2	1	0	0	0	0	1	1
AI856909	-	#N/A	DE	2	1	0	0	0	0	0	0
AW042023	GB|AAP81756.1|32440997|AF532606 enolase {Onchocerca volvulus;} 4.60E-22	#N/A	DE	2	1	1	1	1	1	1	1
AW061465	-	#N/A	DE	2	1	1	1	1	1	1	1
AW063069	GB|CAD51772.1|23504989|PFA929356 hypothetical protein {Plasmodium falciparum 3D7;} 0.19	#N/A	DE	2	1	1	1	0	1	0	1
AW140281	PIR|T12365|T12365 NADH2 dehydrogenase (ubiquinone) (EC 1.6.5.3) chain 2 - Anolis vanidicus mitochondrion {Anolis vanidicus;} ^|^GB|AAC27604.1|3342362|AF055970 NADH dehydrogenase subunit II {Anolis vanidicus;} 0.38	#N/A	DE	2	1	1	1	0	1	0	1
AW179590	SP|Q20516|YV31_CAEEL Hypothetical UPF0057 protein F47B7.1 in chromosome X. {Caenorhabditis elegans;} ^|^PIR|T16386|T16386 hypothetical protein F47B7.1 - Caenorhabditis elegans {Caenorhabditis elegans;} ^|^GB|AAA80373.1|1049358|U-TRUNCATED- 0.00025	#N/A	DE	2	1	1	1	1	1	1	1
AW409450	GB|AAN17808.1|23307680|AF538716 cytochrome b {Brugia malayi;} 1.80E-87	#N/A	DE	2	1	1	1	1	1	1	1
AW561837	PIR|A84016|A84016 hypothetical protein BH2929 [imported] - Bacillus halodurans (strain C-125) {Bacillus halodurans;} ^|^GB|BAB06648.1|10175551|AP001517 BH2929 unknown {Bacillus halodurans C-125;} ^|^OMNI|NTL01BH2932|BAB06648.-TRUNCATED- 0.0017	#N/A	DE	2	1	1	1	1	1	1	1
AW561880	GB|AAG02928.1|9944745|AF250284 AMV222 {Amsacta moorei entomopoxvirus;} 0.61	#N/A	DE	2	0	0	1	1	1	1	1
BE352795	-	#N/A	DE	2	1	1	0	0	1	1	1
BG354745	-	#N/A	DE	2	1	1	1	0	1	1	1
BMB_gene_10.490	GB|AAK12274.1|13095442|AF334661 venom allergen antigen-like protein 1 {Brugia	Bm1_14040	DE	2	1	1	1	1	1	1	1
BMB_gene_2.762	hypothetical protein	Bm1_14040	DE	2	1	1	1	1	1	1	1
BMB_gene_21.94	hypothetical protein	#N/A	DE	2	1	1	1	0	1	1	1
BMB_gene_34.310	hypothetical protein	Bm1_53700	DE	2	1	1	0	0	0	0	1
BMB_gene_36.199	hypothetical protein	#N/A	DE	2	0	1	0	0	0	0	1
BMB_gene_8.247	GB|AAD38403.1|5052015|AF155220 fructose 1,6 bisphosphate aldolase {Onchocerca	Bm1_15350	DE	2	1	1	1	1	1	1	1
BMC00007	Actin muscle. (sw:Q00214 score 288)	Bm1_21705	DE	2	1	1	1	1	1	1	1
BMC00008	UNKNOWN (score 70)	#N/A	DE	2	1	1	1	1	1	1	1
BMC00048	Cytochrome b. (sptr:O47575 score 277)	#N/A	DE	2	1	1	1	1	1	1	1
BMC00055	UNKNOWN (score 70)	#N/A	DE	2	0	0	0	0	0	0	1
BMC00065	UNKNOWN (score 70)	#N/A	DE	2	1	1	1	1	1	1	1
BMC00068	UNKNOWN (score 70)	#N/A	DE	2	1	0	0	1	1	1	1
BMC00073	T27A1.4 protein. (sptr:O17274 score 170)	Bm1_02760	DE	2	1	0	0	0	1	0	1
BMC00081	UNKNOWN (score 70)	#N/A	DE	2	1	1	1	1	1	1	1
BMC00112	Phosphoenolpyruvate carboxykinase (sw:Q05893 score 144)	#N/A	DE	2	1	1	1	1	1	1	1
BMC00122	Thioredoxin peroxidase 1 (sw:P48822 score 219)	Bm1_37710	DE	2	1	1	1	1	1	1	1
BMC00123	Av18. (sptr:Q17101 score 86)	Bm1_14360	DE	2	1	0	1	0	0	0	1
BMC00127	UNKNOWN (score 70)	Bm1_21225	DE	2	1	1	0	0	1	1	1
BMC00128	Y38F1A.9 protein. (sptr:Q9XWM1 score 169)	Bm1_42980	DE	2	1	1	1	1	1	1	1
BMC00129	Nucleoside diphosphate kinase (sw:P48817 score 223)	Bm1_50135	DE	2	1	1	1	1	1	1	1
BMC00133	UNKNOWN (score 70)	Bm1_04180	DE	2	1	1	0	0	0	0	1
BMC00136	UNKNOWN (score 70)	Bm1_10595	DE	2	1	1	1	1	1	1	1
BMC00148	UNKNOWN (score 70)	Bm1_12475	DE	2	1	1	0	1	1	1	1
BMC00156	UNKNOWN (no hits found)	#N/A	DE	2	1	0	0	0	1	1	1
BMC00160	Cuticle collagen 2(sptr:O45214 score 144)	Bm1_09645	DE	2	1	1	1	1	1	1	1
BMC00167	UNKNOWN (no hits found)	#N/A	DE	2	1	1	1	1	1	1	1
BMC00182	UNKNOWN (score 70)	#N/A	DE	2	1	1	1	1	1	1	1
BMC00183	UNKNOWN (score 70)	#N/A	DE	2	1	1	1	1	1	1	1
BMC00213	B. malayi 3-keto-acyl-CoA thiolase (gp:AY141874 score 91)	#N/A	DE	2	0	0	1	0	1	1	1
BMC00247	Putative ATP synthase f chain (sw:Q22021 score 105)	Bm1_23080	DE	2	1	1	1	1	1	1	1
BMC00256	Cytochrome oxidase subunit 3 (sptr:O47576 score 222)	#N/A	DE	2	1	1	1	1	1	1	1
BMC00260	Histone H2A. (sw:P02270 score 122)	Bm1_49800	DE	2	1	1	0	0	1	1	1
BMC00271	UNKNOWN (score 70)	#N/A	DE	2	1	1	1	1	1	1	1
BMC00289	UNKNOWN (score 70)	#N/A	DE	2	1	1	1	1	1	1	1
BMC00297	Hypothetical 192.7 kDa protein. (sptr:Q18264 score 136)	Bm1_01020	DE	2	1	1	1	1	1	0	1
BMC00351	venom allergen antigen-like protein 1	Bm1_14040	DE	2	1	1	1	1	1	1	1
BMC00359	Cytochrome oxidase subunit 3 (sptr:O47576 score 340)	#N/A	DE	2	1	1	1	1	1	1	1
BMC00430	UNKNOWN (score 70)	Bm1_51750	DE	2	1	1	0	0	1	1	1
BMC00459	Mitochondrial ATP synthase alpha subunit (sptr:Q94760 score 178)	Bm1_47570	DE	2	1	1	1	0	1	1	1
BMC00596	UNKNOWN (score 70)	#N/A	DE	2	1	1	1	1	1	1	1
BMC00604	(gi:1854986) CG6841 protein. (sptr:Q9VVU6 score 138)	#N/A	DE	2	1	0	1	0	0	0	1
BMC00614	(gi:1854996) Adducin-related protein 1. (sw:Q9U9K0 score 211)	Bm1_25195	DE	2	1	1	1	1	1	1	1
BMC00747	UNKNOWN (no hits found)	#N/A	DE	2	1	1	0	0	0	0	1
BMC00771	Fructose 1 6 bisphosphate aldolase. (sptr:Q9U9R9 score 246)	Bm1_15350	DE	2	1	1	1	1	1	1	1
BMC00879	Y49G5B.1 protein. (sptr:Q9UAZ1 score 108)	Bm1_29610	DE	2	1	1	1	1	1	1	1
BMC00919	UNKNOWN (no hits found)	#N/A	DE	2	1	1	1	1	1	1	1
BMC00946	UNKNOWN (score 70)	Bm1_08280	DE	2	0	1	0	0	0	0	0
BMC00959	UNKNOWN (score 70)	#N/A	DE	2	1	1	0	1	1	1	1
BMC00967	myosin heavy chain - nematode (pir:A48467 score 197)	Bm1_40715	DE	2	1	1	1	1	1	1	1
BMC00970	(gi:2209408) Hypothetical 79.6 kDa protein. (sptr:Q95ZP3 score 77)	Bm1_13445	DE	2	1	0	0	0	1	1	1
BMC01000	K11H12.8 protein. (sptr:P91373 score 112)	#N/A	DE	2	1	1	1	1	1	1	1
BMC01025	Clc-like protein (sw:Q9NGJ7 score 107)	Bm1_27880	DE	2	1	1	0	0	0	1	1
BMC01027	Hypothetical 32.8 kDa protein. (sptr:O61906 score 109)	Bm1_15545	DE	2	1	1	0	0	0	1	1
BMC01067	Phosphate carrier protein mitochondrial (sw:P40614 score 307)	Bm1_39280	DE	2	1	1	1	1	1	1	1
BMC01088	Hypothetical esophageal gland cell (sptr:Q9NDF2 score 124)	#N/A	DE	2	1	1	1	1	1	1	1
BMC01157	(gi:2344731) Human ribosomal protein L28 cds. (gp:U14969 score 238)	Bm1_00545	DE	2	0	0	1	0	0	1	0
BMC01167	UNKNOWN (score 70)	#N/A	DE	2	1	1	1	1	1	1	1
BMC01190	(gi:1164672) F21F3.1 protein. (sptr:P91268 score 97)	#N/A	DE	2	1	1	1	0	0	0	1
BMC01255	alternative splicing factor ASF-2 - human (pir:B40040 score 113)	Bm1_45780	DE	2	1	1	1	1	1	1	1
BMC01320	(gi:1486162) Phosphoenolpyruvate carboxykinase (sw:Q05893 score 166)	#N/A	DE	2	1	1	1	0	1	0	1
BMC01344	UNKNOWN (score 70)	#N/A	DE	2	1	1	1	1	1	1	1
BMC01348	Cathepsin L-like cysteine proteinase. (sptr:Q9BJM4 score 241)	#N/A	DE	2	0	0	0	0	0	0	1
BMC01365	(gi:1486206) Phosphoglucomutase. (sptr:Q9GQ72 score 128)	Bm1_15740	DE	2	1	1	0	0	1	0	0
BMC01437	(gi:1537199) Myosin heavy chain. (sptr:Q04009 score 222)	Bm1_40715	DE	2	1	1	1	1	1	1	1
BMC01450	Y17G7B.12 protein. (sptr:Q9XXI3 score 111)	#N/A	DE	2	1	0	0	0	0	0	1
BMC01488	Probable selenide water dikinase (sw:O62461 score 139)	#N/A	DE	2	1	1	1	1	1	1	1
BMC01646	(gi:1660828) Hypothetical 108.0 kDa protein. (sptr:Q09570 score 204)	#N/A	DE	2	1	1	1	0	1	1	1
BMC01671	UNKNOWN (no hits found)	#N/A	DE	2	1	1	1	1	1	1	1
BMC01680	Cytoplasmic actin CyII (sptr:O18555 score 79)	#N/A	DE	2	1	1	1	1	1	1	1
BMC01729	UNKNOWN (score 70)	#N/A	DE	2	1	1	1	1	1	1	1
BMC01776	(gi:1668273) F35C5.12 protein. (sptr:O45448 score 91)	#N/A	DE	2	1	1	0	0	0	0	1
BMC01778	UNKNOWN (score 70)	#N/A	DE	2	1	1	1	1	1	1	1
BMC01818	Myosin heavy chain. (sptr:Q04009 score 196)	#N/A	DE	2	1	1	1	1	1	1	1
BMC01919	UNKNOWN (score 70)	#N/A	DE	2	1	1	1	1	1	1	1
BMC02000	Y18D10A.8 protein. (sptr:Q9XW13 score 139)	Bm1_06125	DE	2	1	1	1	1	1	1	1
BMC02076	Cytochrome b-large subunit. (sptr:P92506 score 242)	#N/A	DE	2	1	1	1	1	1	1	1
BMC02119	UNKNOWN (no hits found)	#N/A	DE	2	1	1	1	1	1	1	1
BMC02136	UNKNOWN (score 70)	#N/A	DE	2	1	1	1	1	1	1	1
BMC02205	(gi:1763796) Histone H3.3. (sw:Q10453 score 93)	#N/A	DE	2	1	1	1	1	1	1	1
BMC02237	UNKNOWN (score 70)	#N/A	DE	2	1	1	0	0	1	0	1
BMC02255	UNKNOWN (score 70)	#N/A	DE	2	1	1	1	1	1	1	1
BMC02262	UNKNOWN (score 70)	#N/A	DE	2	1	0	0	0	0	0	1
BMC02340	H25P06.1 protein. (sptr:Q9XU15 score 110)	#N/A	DE	2	1	0	1	1	1	0	1
BMC02395	hypothetical protein F43C9.2 - (pir:T16357 score 154)	Bm1_17410	DE	2	1	1	1	1	1	1	1
BMC02405	Peptidylglycine alpha-amidating monooxygenase. (sptr:Q9GQN1 score 124)	Bm1_35870	DE	2	1	1	0	0	0	0	1
BMC02418	UNKNOWN (score 70)	#N/A	DE	2	1	1	1	1	1	1	1
BMC02599	(gi:2199352) Probable arginine kinase F46H5.3 (sw:Q10454 score 137)	Bm1_23610	DE	2	1	1	1	0	1	1	1
BMC02627	40S ribosomal protein S23. (sw:P90707 score 254)	#N/A	DE	2	1	1	1	1	1	1	1
BMC02660	(gi:2199440) T07H8.6 protein. (sptr:O61894 score 72)	Bm1_30955	DE	2	1	1	1	0	1	1	1
BMC02708	UNKNOWN (no hits found)	#N/A	DE	2	1	1	1	1	1	1	1
BMC02737	(gi:2246939) Y105E8B.8 protein. (sptr:Q95Q33 score 119)	Bm1_47995	DE	2	1	1	1	1	1	1	1
BMC02763	ATP synthase oligomycin sensitivity (sw:Q24439 score 146)	Bm1_03855	DE	2	1	1	1	1	1	1	1
BMC02780	UNKNOWN (score 70)	Bm1_30130	DE	2	1	1	1	1	1	1	1
BMC02787	C41G7.3 protein. (sptr:Q93367 score 211)	#N/A	DE	2	1	1	1	1	1	1	1
BMC02825	F58H1.3 protein. (sptr:Q21012 score 70)	#N/A	DE	2	1	1	1	1	1	1	1
BMC02884	M02D8.1 protein. (sptr:Q21465 score 246)	Bm1_35295	DE	2	1	1	1	1	1	1	1
BMC02905	(gi:1892952) UNKNOWN	Bm1_48690	DE	2	1	1	1	1	1	1	1
BMC02923	K01H12.2 protein. (sptr:Q21103 score 157)	Bm1_18515	DE	2	1	1	1	1	1	1	1
BMC02924	UNKNOWN (score 70)	Bm1_29610	DE	2	1	1	1	1	1	1	1
BMC02941	(gi:1893015) GTP-binding protein. (sptr:Q9U743 score 237)	Bm1_42715	DE	2	1	1	0	0	0	0	1
[truncated: 9,038 more rows]
