# Supplementary material for: Transcription profiling reveals stage- and function-dependent expression patterns in the filarial nematode Brugia malayi
Source: BMC Genomics. 2012 May 14;13:184. doi: 10.1186/1471-2164-13-184 (PMC3414817; doi:10.1186/1471-2164-13-184)
Supplement: Additional file 3 — Differentially expressed transcripts (DE) identified across the stages studied (adjP < 0.05). [file 1471-2164-13-184-S3.xls]

## Sheet: Additonal file 2 
			cluster	Present (1) and not present (0)
GeneID	Pub_Locus		Number	AF	Mf	AM	6WM	6WF	L4	L3
12404.m00015	Bm1_00055	DE	4	1	0	0	0	1	0	0
12405.m00009	Bm1_00060	DE	5	0	0	1	1	0	0	0
13091.m00011	Bm1_00060	DE	5	1	1	1	1	0	0	1
BMC04934	Bm1_00065	DE	2	0	0	0	0	0	0	1
BMC11985	Bm1_00065	DE	2	1	0	1	0	0	0	1
BMW00025.527	Bm1_00065	DE	2	0	0	0	0	0	0	1
BMW00062.466	Bm1_00065	DE	2	1	0	0	0	0	0	1
15073.m00028	Bm1_00095	DE	2	0	0	0	0	0	0	1
AA125653	Bm1_00095	DE	2	0	0	0	0	0	0	1
BMC11984	Bm1_00095	DE	2	0	0	0	0	0	0	1
12639.m00023	Bm1_00095	DE	2	0	0	0	0	0	0	1
12413.m00011	Bm1_00105	DE	5	1	0	1	1	0	0	0
12414.m00021	Bm1_00110	DE	2	0	0	0	0	0	0	1
12417.m00015	Bm1_00130	DE	4	1	1	1	0	1	1	1
BMC02058	Bm1_00205	DE	5	1	0	1	1	1	1	1
12422.m00026	Bm1_00210	DE	4	1	0	0	0	0	0	0
12429.m00203	Bm1_00270	DE	5	1	0	1	0	1	0	0
TC3275	Bm1_00275	DE	3	1	1	1	1	1	1	1
12429.m00204	Bm1_00275	DE	3	1	1	1	1	1	1	1
14917.m00320	Bm1_00290	DE	1	0	1	0	0	0	0	0
14287.m00022	Bm1_00290	DE	1	1	1	1	1	0	0	0
14175.m00129	Bm1_00290	DE	1	1	1	1	1	1	1	1
12430.m00017	Bm1_00290	DE	1	1	1	1	0	1	0	1
14946.m00527	Bm1_00295	DE	1	1	1	1	1	1	0	1
14922.m00065	Bm1_00295	DE	1	1	1	1	1	1	1	1
14917.m00323	Bm1_00295	DE	1	1	1	1	1	1	0	0
14661.m00099	Bm1_00295	DE	1	1	1	1	1	1	1	1
13647.m00021	Bm1_00295	DE	1	1	1	1	1	1	1	1
14922.m00064	Bm1_00295	DE	1	1	1	1	1	1	1	1
BMC12323	Bm1_00295	DE	1	1	1	0	0	0	0	0
WB-contig_1505	Bm1_00295	DE	1	1	1	1	1	1	1	1
12437.m00033	Bm1_00345	DE	4	1	0	0	0	0	0	0
12438.m00123	Bm1_00395	DE	5	0	0	1	0	0	0	0
BMC03691	Bm1_00455	DE	3	1	1	1	1	1	1	1
12451.m00032	Bm1_00470	DE	5	0	0	1	0	0	0	0
12452.m00078	Bm1_00485	DE	2	1	1	0	0	0	1	1
BMC07997	Bm1_00490	DE	2	1	0	0	0	1	0	1
12461.m00131	Bm1_00545	DE	4	1	1	1	1	1	1	1
BMC06474	Bm1_00545	DE	4	1	1	1	1	1	1	0
BMC01157	Bm1_00545	DE	2	0	0	1	0	0	1	0
BMC02420	Bm1_00550	DE	4	1	0	1	0	0	0	0
12464.m00027	Bm1_00565	DE	2	1	0	0	0	0	0	1
BMC01663	Bm1_00650	DE	4	1	0	1	1	1	0	0
12482.m00020	Bm1_00705	DE	5	1	0	1	1	0	1	1
12482.m00021	Bm1_00710	DE	5	1	0	1	1	1	0	1
12483.m00025	Bm1_00715	DE	2	0	0	0	0	1	1	1
12484.m00023	Bm1_00730	DE	3	1	0	0	0	1	1	1
13651.m00036	Bm1_00735	DE	4	1	1	1	1	1	1	1
14205.m00044	Bm1_00735	DE	4	1	1	1	1	1	1	1
14481.m00157	Bm1_00735	DE	4	1	1	1	1	1	1	1
14481.m00158	Bm1_00735	DE	4	1	1	1	1	1	1	1
14481.m00159	Bm1_00735	DE	4	1	1	1	1	1	1	1
BMC05807	Bm1_00735	DE	4	1	1	1	1	1	1	1
12485.m00052	Bm1_00740	DE	4	1	0	1	0	1	0	1
BMC03312	Bm1_00770	DE	5	0	0	1	0	0	0	0
14296.m00063	Bm1_00775	DE	4	1	0	1	0	0	0	0
15015.m00016	Bm1_00775	DE	4	1	0	1	0	0	0	0
12495.m00012	Bm1_00775	DE	4	1	0	1	0	0	0	0
12496.m00290	Bm1_00780	DE	4	1	0	1	0	1	0	0
13013.m00040	Bm1_00820	DE	1	1	1	0	0	0	0	0
14478.m00109	Bm1_00865	DE	4	1	0	1	1	1	1	1
12501.m00019	Bm1_00865	DE	4	1	0	1	1	1	0	0
BMC05457	Bm1_00870	DE	2	1	0	1	0	1	0	1
BMC11810	Bm1_00870	DE	2	0	0	0	0	0	0	1
12506.m00095	Bm1_00905	DE	4	1	0	0	0	1	0	0
BMC08338	Bm1_00935	DE	2	1	1	1	1	1	1	1
BMC06292	Bm1_00940	DE	5	1	1	1	1	0	0	0
14488.m00096	Bm1_00945	DE	1	0	1	0	0	0	0	0
12511.m00019	Bm1_00945	DE	1	1	1	1	0	1	0	1
12513.m00012	Bm1_00970	DE	4	1	1	1	0	0	0	0
12517.m00073	Bm1_00985	DE	2	0	0	0	0	0	0	1
12519.m00011	Bm1_01005	DE	5	0	0	1	1	0	0	0
12521.m00082	Bm1_01015	DE	5	0	0	1	0	0	0	0
BMC00297	Bm1_01020	DE	2	1	1	1	1	1	0	1
BMC06982	Bm1_01020	DE	2	1	1	1	0	0	0	1
BMC06447	Bm1_01020	DE	1	1	1	1	1	1	1	1
12522.m00013	Bm1_01025	DE	4	1	0	1	0	1	0	0
12524.m00109	Bm1_01055	DE	5	1	0	0	0	0	0	0
12526.m00073	Bm1_01065	DE	5	0	0	1	0	0	0	0
14965.m00414	Bm1_01100	DE	1	1	1	0	0	0	0	0
12534.m00023	Bm1_01120	DE	5	0	0	1	0	0	0	0
12534.m00024	Bm1_01125	DE	5	0	0	1	0	0	0	0
12537.m00012	Bm1_01140	DE	3	1	1	1	1	1	1	1
12539.m00102	Bm1_01150	DE	4	1	0	0	0	0	0	0
12550.m00036	Bm1_01235	DE	3	1	1	1	1	1	1	1
WB-contig_339	Bm1_01235	DE	3	1	1	1	1	1	1	1
12551.m00091	Bm1_01245	DE	5	0	0	1	1	1	0	0
12551.m00090	Bm1_01245	DE	5	0	0	1	0	0	0	0
15077.m00105	Bm1_01245	DE	5	0	0	1	1	0	0	1
15077.m00107	Bm1_01245	DE	5	0	0	1	1	0	0	0
12553.m00032	Bm1_01260	DE	5	1	0	1	1	0	0	1
BMC03378	Bm1_01265	DE	5	0	0	1	1	0	0	0
BMC07269	Bm1_01265	DE	5	1	0	1	1	1	0	1
12556.m00066	Bm1_01295	DE	1	1	1	1	0	1	0	0
BMC12286	Bm1_01300	DE	2	1	1	0	0	0	0	1
BMB_gene_14.509	Bm1_01300	DE	1	1	1	1	1	1	1	1
BMC00330	Bm1_01300	DE	1	1	1	1	1	1	1	1
BMC00385	Bm1_01300	DE	1	1	1	1	1	1	1	1
BMC12295	Bm1_01300	DE	1	1	1	1	1	1	1	1
N41109	Bm1_01300	DE	1	1	1	1	1	1	1	1
12556.m00068	Bm1_01305	DE	5	0	0	1	1	0	0	0
12557.m00010	Bm1_01310	DE	5	1	0	1	0	0	0	0
14549.m00044	Bm1_01315	DE	1	1	1	1	1	1	0	0
13439.m00017	Bm1_01315	DE	1	1	1	1	1	1	0	0
13439.m00018	Bm1_01315	DE	1	1	1	1	0	1	0	0
13771.m00038	Bm1_01315	DE	1	1	1	0	0	1	0	0
13771.m00039	Bm1_01315	DE	1	1	1	1	1	1	1	1
13838.m00032	Bm1_01315	DE	1	1	1	1	1	1	1	1
14414.m00009	Bm1_01315	DE	1	1	1	1	0	1	1	0
14651.m00258	Bm1_01315	DE	1	1	1	1	0	1	0	0
14772.m00014	Bm1_01315	DE	1	1	1	1	1	1	1	0
14940.m00175	Bm1_01315	DE	1	1	1	0	0	1	0	0
14940.m00176	Bm1_01315	DE	1	1	1	0	0	1	0	0
BMB_gene_28.257	Bm1_01315	DE	1	1	1	1	0	0	0	0
BMB_gene_54.255	Bm1_01315	DE	1	0	1	0	0	0	0	0
BMC11725	Bm1_01315	DE	1	1	1	1	1	1	1	0
12951.m00025	Bm1_01315	DE	1	1	1	1	1	1	1	1
13084.m00009	Bm1_01340	DE	5	0	0	1	0	0	0	0
13243.m00015	Bm1_01340	DE	5	0	0	1	1	0	0	0
12566.m00172	Bm1_01355	DE	5	0	0	1	0	0	0	0
12566.m00173	Bm1_01360	DE	1	1	1	1	1	1	1	1
12570.m00034	Bm1_01390	DE	4	1	0	0	0	1	0	0
15099.m00102	Bm1_01400	DE	3	1	0	1	0	1	1	0
12915.m00014	Bm1_01400	DE	3	1	0	1	1	1	1	0
14144.m00023	Bm1_01400	DE	3	1	0	0	0	0	0	0
14806.m00010	Bm1_01400	DE	3	1	0	1	1	1	1	0
12572.m00009	Bm1_01400	DE	3	1	0	1	1	1	1	0
12575.m00210	Bm1_01430	DE	4	1	0	0	0	1	0	0
12575.m00211	Bm1_01435	DE	4	1	0	1	1	1	0	0
12575.m00213	Bm1_01445	DE	1	1	1	0	0	1	0	0
12575.m00215	Bm1_01455	DE	5	0	0	1	0	0	0	0
12577.m00007	Bm1_01465	DE	3	1	1	1	1	1	1	1
13178.m00007	Bm1_01465	DE	3	1	0	1	1	1	1	1
12582.m00015	Bm1_01505	DE	3	1	1	1	1	1	1	1
TC3366	Bm1_01515	DE	3	1	1	1	1	1	1	1
12583.m00117	Bm1_01540	DE	1	1	1	0	0	1	0	1
12584.m00062	Bm1_01550	DE	2	1	1	1	1	1	0	1
WB-contig_1280	Bm1_01550	DE	2	1	1	1	1	1	0	1
BMC01070	Bm1_01585	DE	3	1	1	1	1	1	1	1
TC3210	Bm1_01585	DE	3	1	1	1	1	1	1	1
BMC08142	Bm1_01590	DE	4	1	1	0	0	1	0	0
12589.m00048	Bm1_01600	DE	5	0	0	1	1	0	0	0
WB-contig_1358	Bm1_01610	DE	5	1	0	1	0	0	0	0
WB-contig_1532	Bm1_01615	DE	1	1	1	1	1	1	1	1
12589.m00051	Bm1_01615	DE	1	1	1	1	1	1	1	1
12595.m00015	Bm1_01655	DE	5	0	0	1	1	0	1	0
12596.m00127	Bm1_01675	DE	3	1	1	1	1	1	1	0
12605.m00011	Bm1_01790	DE	3	1	0	1	0	1	0	0
BMC00576	Bm1_01805	DE	1	1	1	1	1	1	1	1
TC2981	Bm1_01805	DE	1	1	1	1	1	1	1	1
12608.m00131	Bm1_01825	DE	3	1	1	1	1	1	1	1
12609.m00016	Bm1_01830	DE	3	1	0	1	1	1	1	1
12613.m00116	Bm1_01890	DE	4	1	1	1	0	1	0	0
12616.m00129	Bm1_01910	DE	1	1	1	0	0	0	0	0
TC3237	Bm1_01925	DE	3	1	1	1	1	1	1	1
WB-contig_1457	Bm1_01925	DE	3	1	1	1	1	1	1	1
12619.m00019	Bm1_01965	DE	2	1	1	1	1	0	1	1
12621.m00166	Bm1_01990	DE	3	1	0	1	0	1	0	0
12621.m00167	Bm1_01995	DE	5	1	0	1	1	1	1	1
12628.m00036	Bm1_02045	DE	5	1	1	1	1	1	0	1
12629.m00041	Bm1_02055	DE	2	0	1	0	0	0	0	0
BMC04766	Bm1_02060	DE	3	1	1	1	1	1	1	1
WB-contig_445	Bm1_02060	DE	2	1	1	1	0	1	1	1
AA840996	Bm1_02070	DE	2	0	0	0	0	0	0	1
BMC04832	Bm1_02070	DE	2	1	0	0	0	1	0	1
BMC07680	Bm1_02070	DE	2	1	0	0	0	1	1	1
BMC12501	Bm1_02070	DE	2	1	1	1	1	1	1	1
13240.m00055	Bm1_02075	DE	1	1	1	1	1	1	0	0
12633.m00021	Bm1_02075	DE	1	1	1	1	1	1	0	0
BMB_gene_9.610	Bm1_02075	DE	1	1	1	1	1	1	0	0
14147.m00023	Bm1_02080	DE	4	1	1	1	1	1	0	0
12634.m00016	Bm1_02080	DE	5	1	1	1	1	1	0	0
14491.m00018	Bm1_02080	DE	5	1	1	1	1	1	0	1
14761.m00190	Bm1_02080	DE	5	1	0	1	0	0	0	0
BMC08731	Bm1_02090	DE	2	1	0	0	0	0	0	1
BMC02137	Bm1_02095	DE	5	1	0	1	0	1	0	0
14060.m00119	Bm1_02115	DE	5	1	0	1	1	0	0	1
15063.m00010	Bm1_02115	DE	5	1	0	1	1	0	0	1
12641.m00035	Bm1_02115	DE	5	1	0	1	1	0	0	1
13209.m00016	Bm1_02115	DE	5	1	0	1	1	0	0	1
15041.m00013	Bm1_02125	DE	4	1	0	1	0	1	0	0
13580.m00014	Bm1_02125	DE	5	1	0	1	1	1	0	0
14541.m00141	Bm1_02125	DE	5	0	0	1	1	1	0	0
BMC07594	Bm1_02130	DE	5	0	0	1	0	0	0	0
12651.m00030	Bm1_02185	DE	4	1	0	0	0	1	0	0
12655.m00013	Bm1_02205	DE	3	1	0	1	0	1	1	1
14093.m00117	Bm1_02215	DE	5	0	0	1	0	0	0	0
12658.m00068	Bm1_02215	DE	5	0	0	1	0	0	0	0
12661.m00041	Bm1_02240	DE	2	1	0	0	0	1	1	1
15517.m00008	Bm1_02255	DE	1	1	1	1	0	1	1	0
12664.m00017	Bm1_02255	DE	1	1	1	1	1	0	0	0
12669.m00028	Bm1_02305	DE	3	1	0	1	1	1	1	1
12670.m00021	Bm1_02310	DE	5	0	0	1	0	0	0	0
14408.m00076	Bm1_02355	DE	2	1	1	0	0	0	0	1
14941.m00156	Bm1_02355	DE	2	1	1	0	0	0	0	0
12686.m00012	Bm1_02400	DE	2	1	0	1	0	0	0	1
12688.m00057	Bm1_02405	DE	5	1	1	1	1	1	0	1
12690.m00029	Bm1_02405	DE	5	1	1	1	1	1	1	1
12696.m00104	Bm1_02460	DE	4	1	0	0	0	1	0	1
12698.m00326	Bm1_02495	DE	4	1	1	1	1	0	1	0
12698.m00327	Bm1_02500	DE	1	1	1	1	1	1	1	1
12698.m00329	Bm1_02510	DE	1	1	1	1	1	1	1	1
12698.m00330	Bm1_02515	DE	1	1	1	1	1	1	1	1
WB-contig_259	Bm1_02515	DE	1	1	1	1	1	1	1	1
12698.m00332	Bm1_02525	DE	4	1	0	1	0	1	0	0
12699.m00009	Bm1_02550	DE	2	1	1	1	1	1	1	1
13133.m00072	Bm1_02550	DE	2	1	1	1	1	1	1	1
12701.m00057	Bm1_02565	DE	1	1	1	1	1	1	1	1
12709.m00013	Bm1_02605	DE	5	1	0	1	0	1	0	0
12711.m00019	Bm1_02615	DE	3	1	1	1	1	1	1	1
12715.m00108	Bm1_02640	DE	3	1	0	0	0	0	0	0
14296.m00062	Bm1_02670	DE	3	1	1	1	1	1	1	1
12719.m00015	Bm1_02670	DE	4	1	0	1	1	1	1	1
12733.m00087	Bm1_02730	DE	5	1	1	1	1	1	0	1
12737.m00154	Bm1_02760	DE	2	0	0	0	0	0	0	1
BMC00073	Bm1_02760	DE	2	1	0	0	0	1	0	1
12737.m00158	Bm1_02780	DE	3	1	0	1	1	1	1	1
BMC03587	Bm1_02780	DE	3	1	0	1	1	1	1	1
12741.m00013	Bm1_02790	DE	4	1	0	0	0	0	0	0
12743.m00017	Bm1_02800	DE	4	1	0	1	1	1	0	0
14990.m08009	Bm1_02830	DE	5	0	0	1	0	0	0	0
12747.m00015	Bm1_02830	DE	5	0	0	1	0	0	0	0
BMC03948	Bm1_02835	DE	5	1	1	1	1	1	0	1
BMC11331	Bm1_02885	DE	4	1	1	1	1	1	1	1
12759.m00009	Bm1_02920	DE	4	1	1	1	0	1	1	1
13166.m00048	Bm1_02940	DE	5	1	0	1	1	1	1	0
12768.m00085	Bm1_02965	DE	5	0	0	1	0	0	0	0
14827.m00033	Bm1_02970	DE	5	0	0	1	0	0	0	0
12772.m00013	Bm1_02970	DE	5	1	0	1	1	0	0	0
13106.m00007	Bm1_02975	DE	5	1	0	1	1	1	1	1
BMC03787	Bm1_02975	DE	5	1	0	1	1	1	0	0
12776.m00030	Bm1_02990	DE	3	1	0	0	0	1	1	1
13693.m00017	Bm1_02995	DE	3	1	0	0	0	1	1	1
12776.m00031	Bm1_02995	DE	3	1	0	0	0	1	1	1
BMC03733	Bm1_03045	DE	3	1	0	1	1	1	1	1
BMC12465	Bm1_03045	DE	3	1	0	1	1	1	1	1
12787.m00389	Bm1_03100	DE	3	1	0	0	0	0	0	0
12787.m00391	Bm1_03100	DE	3	1	0	0	0	1	1	0
BMC02668	Bm1_03120	DE	4	1	0	1	0	1	0	0
12787.m00395	Bm1_03135	DE	3	1	0	0	0	1	1	0
12791.m00116	Bm1_03160	DE	1	1	1	1	1	1	1	1
12791.m00117	Bm1_03165	DE	1	1	1	1	1	1	1	0
13945.m00127	Bm1_03165	DE	1	1	1	1	1	1	1	0
14873.m00228	Bm1_03165	DE	1	1	1	1	1	1	1	0
12791.m00118	Bm1_03170	DE	5	1	0	1	0	1	0	0
12791.m00119	Bm1_03175	DE	5	0	0	1	0	0	0	0
BMC03014	Bm1_03235	DE	3	1	0	1	1	1	1	1
BMC04958	Bm1_03285	DE	4	1	1	1	1	1	0	1
13949.m00013	Bm1_03330	DE	5	1	0	1	1	1	1	0
BMC02481	Bm1_03345	DE	5	1	1	1	1	1	0	0
12821.m00145	Bm1_03355	DE	1	1	1	1	1	1	1	1
14979.m04664	Bm1_03360	DE	4	1	1	1	1	1	1	1
BMC12019	Bm1_03430	DE	2	1	1	1	1	1	1	1
12844.m00021	Bm1_03490	DE	3	1	1	1	1	1	0	0
12850.m00014	Bm1_03525	DE	4	1	0	0	0	0	0	0
12855.m00012	Bm1_03535	DE	5	0	0	1	1	0	0	0
12859.m00021	Bm1_03565	DE	3	1	1	1	1	1	1	1
BMC07957	Bm1_03585	DE	4	1	1	1	1	1	1	1
14438.m00026	Bm1_03620	DE	4	1	0	0	0	0	0	0
12871.m00091	Bm1_03650	DE	5	0	0	1	0	0	0	0
12871.m00092	Bm1_03655	DE	5	0	0	1	0	0	0	0
12878.m00013	Bm1_03690	DE	3	1	0	0	0	0	1	0
14715.m01260	Bm1_03710	DE	1	0	1	1	0	1	0	0
BMC11737	Bm1_03710	DE	1	0	1	0	0	0	0	0
12951.m00027	Bm1_03710	DE	1	1	1	1	1	1	1	0
12883.m00083	Bm1_03715	DE	1	0	1	0	0	0	0	0
BMC00274	Bm1_03735	DE	5	1	1	1	1	1	0	1
13247.m00706	Bm1_03735	DE	5	1	1	1	1	1	1	1
14386.m00056	Bm1_03745	DE	5	0	0	1	1	0	0	0
BMC04270	Bm1_03745	DE	5	0	0	1	1	0	0	0
WB-contig_247	Bm1_03790	DE	4	1	0	0	0	0	0	0
12895.m00007	Bm1_03790	DE	4	1	0	0	0	0	0	0
12897.m00018	Bm1_03800	DE	3	0	0	0	0	1	0	0
12902.m00217	Bm1_03845	DE	2	1	1	1	1	1	1	1
12902.m00218	Bm1_03850	DE	5	0	0	1	0	0	0	0
BMC02763	Bm1_03855	DE	2	1	1	1	1	1	1	1
BMC05026	Bm1_03900	DE	3	1	1	1	1	1	1	1
TC2812	Bm1_03900	DE	3	1	0	1	1	1	1	1
12902.m00229	Bm1_03905	DE	5	1	0	1	0	0	0	0
12902.m00230	Bm1_03910	DE	1	1	1	1	0	0	0	0
12905.m00017	Bm1_03975	DE	5	0	0	1	1	0	0	0
12910.m00014	Bm1_03995	DE	2	1	0	0	0	0	0	1
BMC05381	Bm1_03995	DE	2	1	0	0	0	0	0	1
14948.m00285	Bm1_04050	DE	4	1	0	1	1	1	1	1
14672.m00017	Bm1_04050	DE	4	1	1	1	1	1	1	1
14333.m00012	Bm1_04050	DE	4	1	0	1	1	1	1	1
13093.m00036	Bm1_04050	DE	4	1	0	1	1	1	1	1
12947.m00021	Bm1_04050	DE	4	1	1	1	1	1	1	1
12920.m00009	Bm1_04050	DE	4	1	0	1	1	1	1	1
AA257645	Bm1_04050	DE	4	1	0	0	1	1	0	0
BMC11994	Bm1_04060	DE	2	1	1	1	1	1	1	1
12932.m00087	Bm1_04095	DE	5	1	0	1	0	0	0	0
BMC01599	Bm1_04110	DE	4	1	1	1	1	1	1	1
BMC11826	Bm1_04110	DE	4	1	1	1	1	1	1	1
12933.m00073	Bm1_04115	DE	5	1	1	1	1	1	1	1
12935.m00013	Bm1_04125	DE	4	1	0	0	0	0	0	0
12938.m00011	Bm1_04140	DE	5	1	0	1	0	0	0	0
12939.m00035	Bm1_04145	DE	2	1	0	0	0	0	0	1
BMC00133	Bm1_04180	DE	2	1	1	0	0	0	0	1
N44356	Bm1_04185	DE	3	1	0	0	0	1	1	1
12950.m00043	Bm1_04210	DE	5	0	0	1	0	0	0	0
14962.m00662	Bm1_04220	DE	1	1	1	1	0	0	0	0
14772.m00015	Bm1_04220	DE	5	0	1	1	0	0	0	0
14915.m00153	Bm1_04220	DE	5	0	1	1	0	0	0	0
12951.m00026	Bm1_04220	DE	5	0	1	1	1	0	0	0
AA570902	Bm1_04225	DE	1	1	1	1	1	1	1	0
12961.m00028	Bm1_04260	DE	5	1	0	1	0	0	0	0
WB-contig_256	Bm1_04280	DE	4	1	0	0	0	0	0	0
12962.m00049	Bm1_04280	DE	4	1	0	0	0	0	0	0
12965.m00009	Bm1_04295	DE	1	0	1	0	0	0	0	0
13725.m00033	Bm1_04295	DE	1	1	1	0	0	0	0	0
13496.m00027	Bm1_04300	DE	5	1	0	1	1	0	0	0
13767.m00036	Bm1_04300	DE	5	1	0	1	1	0	0	0
12966.m00008	Bm1_04300	DE	5	0	0	1	1	0	0	1
N43097	Bm1_04325	DE	3	1	0	1	1	1	1	1
WB-contig_331	Bm1_04360	DE	1	1	1	1	1	1	1	1
12980.m00016	Bm1_04360	DE	1	1	1	0	0	0	0	0
12994.m00035	Bm1_04410	DE	3	1	0	0	0	1	0	0
14967.m01511	Bm1_04415	DE	5	1	0	1	1	1	0	1
BMC05753	Bm1_04450	DE	2	1	1	1	1	1	1	1
TC3003	Bm1_04450	DE	2	1	1	1	1	1	1	1
13010.m00086	Bm1_04490	DE	3	1	0	1	0	1	1	0
13014.m00009	Bm1_04510	DE	1	1	1	0	0	0	0	0
13016.m00022	Bm1_04515	DE	4	1	0	1	0	1	0	0
13027.m00055	Bm1_04565	DE	2	1	1	1	0	0	1	1
13033.m00088	Bm1_04610	DE	4	1	0	1	0	0	1	0
13036.m00011	Bm1_04615	DE	1	1	1	1	1	1	1	0
13046.m00068	Bm1_04655	DE	5	0	0	1	1	0	0	0
14955.m00252	Bm1_04660	DE	4	1	0	0	0	0	0	0
BMC08308	Bm1_04665	DE	2	1	1	1	1	1	1	1
13870.m00075	Bm1_04670	DE	5	0	0	1	1	0	0	0
BMC11324	Bm1_04670	DE	5	1	1	1	1	0	0	1
13049.m00067	Bm1_04670	DE	5	1	1	1	1	1	0	1
13049.m00068	Bm1_04675	DE	5	0	0	1	0	0	0	0
13051.m00021	Bm1_04685	DE	3	1	1	1	1	1	1	1
13768.m00013	Bm1_04695	DE	3	1	1	1	1	1	1	1
14928.m00201	Bm1_04705	DE	2	1	1	1	1	0	0	1
AA841007	Bm1_04795	DE	2	1	1	1	0	1	1	1
13066.m00236	Bm1_04800	DE	1	1	1	1	1	1	1	1
BMC11666	Bm1_04800	DE	1	1	1	1	1	1	1	1
BMC04783	Bm1_04830	DE	3	1	1	1	1	1	1	1
13066.m00246	Bm1_04850	DE	4	1	0	0	0	1	0	0
13311.m00338	Bm1_04850	DE	4	1	1	1	0	1	0	0
BMC03777	Bm1_04870	DE	5	1	0	1	1	1	0	1
BMC07496	Bm1_04870	DE	5	1	0	1	1	1	0	0
BMC02950	Bm1_04880	DE	2	1	1	1	1	1	1	1
BMC00193	Bm1_04880	DE	5	1	1	1	1	1	1	1
BMC01540	Bm1_04910	DE	1	1	1	1	1	1	1	1
TC3103	Bm1_04910	DE	1	1	1	1	1	1	1	1
R47653	Bm1_04915	DE	1	1	1	1	1	1	1	1
TC2928	Bm1_04915	DE	1	1	1	1	1	1	1	1
13081.m00126	Bm1_04980	DE	2	1	1	0	0	1	1	1
BMC07204	Bm1_04980	DE	2	1	1	1	0	1	1	1
TC3449	Bm1_05010	DE	4	1	1	1	1	1	0	0
14065.m00027	Bm1_05015	DE	4	1	0	0	0	0	0	0
13089.m00015	Bm1_05015	DE	4	1	0	0	0	0	0	0
13093.m00035	Bm1_05030	DE	5	0	0	1	0	0	0	0
13149.m00011	Bm1_05030	DE	5	0	0	1	0	0	0	0
13095.m00010	Bm1_05045	DE	2	1	0	0	0	0	0	1
13103.m00009	Bm1_05075	DE	1	1	1	1	1	1	1	1
BMC01482	Bm1_05075	DE	1	1	1	1	1	1	0	1
13113.m00030	Bm1_05130	DE	4	1	1	1	0	1	0	0
13122.m00124	Bm1_05155	DE	1	1	1	1	1	0	0	0
13123.m00029	Bm1_05160	DE	4	1	0	1	0	1	1	0
13967.m00012	Bm1_05185	DE	4	1	0	1	1	1	0	0
BMC01967	Bm1_05185	DE	4	1	0	1	1	1	0	1
12821.m00151	Bm1_05250	DE	2	1	1	1	1	1	1	1
13226.m00025	Bm1_05250	DE	1	1	1	1	1	1	1	1
13135.m00082	Bm1_05255	DE	5	1	1	1	1	1	1	1
BMC03652	Bm1_05280	DE	4	1	1	1	1	1	1	1
13138.m00178	Bm1_05310	DE	5	0	0	1	1	0	0	0
BMC10339	Bm1_05315	DE	5	0	0	1	1	0	0	0
13139.m00017	Bm1_05325	DE	5	0	0	1	0	0	0	0
13144.m00042	Bm1_05350	DE	4	1	0	0	0	1	0	0
13774.m00007	Bm1_05365	DE	3	1	0	1	1	1	1	1
13605.m00007	Bm1_05370	DE	1	1	0	1	0	0	0	0
13635.m00009	Bm1_05370	DE	5	1	0	1	0	0	0	0
13150.m00079	Bm1_05380	DE	5	0	0	1	0	0	0	0
13155.m00077	Bm1_05455	DE	5	1	1	1	1	1	1	1
13155.m00079	Bm1_05465	DE	3	1	1	1	1	1	1	1
13156.m00099	Bm1_05510	DE	1	1	1	0	0	1	0	1
13161.m00025	Bm1_05545	DE	3	1	1	1	1	1	1	1
13165.m00016	Bm1_05570	DE	4	1	0	1	0	0	0	0
13169.m00067	Bm1_05595	DE	5	1	0	1	1	0	0	0
13170.m00161	Bm1_05600	DE	5	0	0	1	0	0	0	0
13170.m00164	Bm1_05610	DE	1	1	1	1	0	0	0	0
13170.m00165	Bm1_05615	DE	5	0	0	1	1	0	0	0
13175.m00133	Bm1_05645	DE	5	0	0	1	1	0	0	0
13175.m00131	Bm1_05645	DE	5	1	1	1	1	1	1	1
14710.m00264	Bm1_05645	DE	5	0	0	1	1	0	0	0
14710.m00265	Bm1_05645	DE	5	1	0	1	1	1	0	1
13175.m00132	Bm1_05645	DE	5	1	0	1	1	1	0	0
13183.m00069	Bm1_05695	DE	5	1	1	1	0	0	0	0
AW561765	Bm1_05715	DE	1	1	1	1	1	1	1	1
13183.m00075	Bm1_05725	DE	1	1	1	1	0	1	0	0
13186.m00013	Bm1_05750	DE	1	1	1	1	1	1	1	1
13187.m00150	Bm1_05760	DE	1	0	1	1	0	0	0	0
13187.m00151	Bm1_05765	DE	5	0	1	1	0	0	0	0
14549.m00043	Bm1_05770	DE	5	0	0	1	1	0	0	0
13818.m00240	Bm1_05860	DE	3	1	0	1	0	0	0	0
13206.m00040	Bm1_05910	DE	3	1	0	0	0	1	1	0
13210.m00166	Bm1_05955	DE	1	1	1	1	1	1	1	1
BMC07330	Bm1_05975	DE	2	1	0	0	0	1	0	1
13212.m00014	Bm1_05985	DE	1	1	0	0	0	0	0	0
15075.m00031	Bm1_05995	DE	4	1	0	0	0	0	0	0
13214.m00023	Bm1_05995	DE	4	1	0	0	0	0	0	0
13217.m00013	Bm1_06000	DE	2	0	0	0	0	0	0	1
14090.m00013	Bm1_06065	DE	1	1	1	1	0	0	0	1
BMB_gene_55.331	Bm1_06065	DE	1	0	1	0	0	0	0	0
BMC02000	Bm1_06125	DE	2	1	1	1	1	1	1	1
BMW00215.372	Bm1_06130	DE	3	1	1	1	1	1	1	1
BMW00277.402	Bm1_06130	DE	3	1	1	1	1	1	1	1
13238.m00067	Bm1_06140	DE	2	0	0	0	0	0	0	1
13240.m00053	Bm1_06175	DE	1	1	1	1	1	1	0	0
14665.m00019	Bm1_06175	DE	1	1	1	1	1	1	0	0
BMC00991	Bm1_06180	DE	1	1	1	1	1	0	0	0
N41117	Bm1_06185	DE	1	1	1	0	0	1	0	0
AA917198	Bm1_06190	DE	1	1	1	1	1	1	1	1
13240.m00057	Bm1_06195	DE	5	1	1	1	0	1	0	1
13241.m00028	Bm1_06200	DE	1	1	1	1	1	1	0	1
13247.m00689	Bm1_06245	DE	1	1	1	1	0	1	0	0
13247.m00696	Bm1_06280	DE	2	1	1	1	1	1	1	1
13247.m00712	Bm1_06360	DE	1	1	1	1	1	1	0	0
13247.m00720	Bm1_06400	DE	3	1	1	1	1	1	1	1
13249.m00085	Bm1_06440	DE	4	1	0	1	0	1	0	1
13250.m00031	Bm1_06445	DE	2	1	1	1	1	1	1	1
TC3177	Bm1_06445	DE	2	1	1	1	1	1	1	1
BMC10604	Bm1_06475	DE	3	0	0	0	1	0	0	0
13258.m00169	Bm1_06565	DE	4	1	1	0	0	0	0	0
13260.m00093	Bm1_06595	DE	5	0	0	1	1	0	0	0
13260.m00094	Bm1_06600	DE	5	1	1	1	1	1	1	1
13260.m00095	Bm1_06605	DE	5	0	0	1	0	0	0	0
13260.m00096	Bm1_06610	DE	5	0	0	1	0	0	0	0
13260.m00097	Bm1_06615	DE	1	1	1	1	1	1	1	1
TC3144	Bm1_06615	DE	1	1	1	1	1	1	1	1
BMC00460	Bm1_06635	DE	1	1	1	1	1	1	1	1
BMC12308	Bm1_06635	DE	1	1	1	1	1	1	1	1
H97272	Bm1_06635	DE	1	1	1	1	1	1	1	1
TC3082	Bm1_06635	DE	1	1	1	1	1	1	1	1
13261.m00252	Bm1_06645	DE	4	1	0	1	0	1	0	0
BMC06340	Bm1_06665	DE	3	1	1	0	0	1	1	1
13261.m00261	Bm1_06690	DE	4	1	0	0	0	0	0	0
WB-contig_1394	Bm1_06730	DE	1	1	1	1	1	1	1	1
13268.m00026	Bm1_06730	DE	1	1	1	1	1	1	1	1
14932.m00514	Bm1_06755	DE	1	1	1	0	0	0	0	0
13271.m00048	Bm1_06810	DE	1	0	1	0	0	0	0	0
13905.m00036	Bm1_06870	DE	1	1	1	0	0	1	0	0
13275.m00191	Bm1_06885	DE	1	1	1	1	0	1	1	0
13276.m00050	Bm1_06905	DE	4	1	0	1	1	1	0	0
BMC02752	Bm1_06910	DE	5	1	1	1	1	1	1	1
BMC06381	Bm1_06910	DE	5	0	0	1	1	0	0	0
WB-contig_1290	Bm1_06910	DE	5	1	1	1	1	1	0	0
13278.m00103	Bm1_06950	DE	1	1	1	1	0	0	0	0
13282.m00269	Bm1_06995	DE	5	0	0	1	0	0	0	0
13282.m00276	Bm1_07030	DE	1	1	1	1	1	1	1	1
13282.m00279	Bm1_07045	DE	5	0	0	1	0	0	0	0
13283.m00038	Bm1_07055	DE	1	1	1	0	0	1	0	0
13289.m00063	Bm1_07085	DE	5	0	0	1	0	0	0	0
13289.m00064	Bm1_07090	DE	4	1	0	1	0	1	0	0
14946.m00528	Bm1_07095	DE	1	1	1	1	0	0	0	0
15547.m00008	Bm1_07095	DE	1	0	1	0	0	0	0	0
13289.m00065	Bm1_07095	DE	1	1	1	1	1	1	1	1
13291.m00051	Bm1_07110	DE	5	1	1	1	0	0	0	0
13291.m00054	Bm1_07125	DE	3	1	1	1	1	1	1	1
13298.m00053	Bm1_07205	DE	4	1	0	1	1	1	0	0
13303.m00007	Bm1_07210	DE	5	0	0	1	0	0	0	0
BMC04090	Bm1_07250	DE	2	1	1	1	1	1	1	1
WB-contig_375	Bm1_07250	DE	2	1	1	1	1	1	1	1
13308.m00021	Bm1_07260	DE	4	1	0	1	0	1	0	0
BMC03552	Bm1_07275	DE	5	1	0	1	1	1	0	0
BMC11935	Bm1_07275	DE	5	0	0	1	1	0	0	0
BMC11937	Bm1_07275	DE	5	1	0	1	1	1	0	0
13311.m00343	Bm1_07320	DE	1	1	1	1	1	0	0	0
13313.m00085	Bm1_07340	DE	4	1	0	1	1	1	0	0
13314.m00584	Bm1_07350	DE	4	1	0	0	0	0	0	0
13314.m00588	Bm1_07380	DE	4	1	1	1	0	1	0	0
BMC04810	Bm1_07410	DE	3	1	0	1	1	1	1	0
13315.m00141	Bm1_07490	DE	1	1	1	1	1	0	1	1
13317.m00173	Bm1_07515	DE	1	1	1	1	1	1	0	0
13317.m00177	Bm1_07545	DE	1	1	1	0	0	0	0	0
TC3092	Bm1_07675	DE	4	1	1	1	1	1	1	1
13325.m00228	Bm1_07675	DE	5	0	0	1	1	0	0	0
13325.m00235	Bm1_07710	DE	2	1	0	0	0	1	0	1
13329.m00009	Bm1_07725	DE	4	1	0	0	0	0	0	0
13330.m00017	Bm1_07730	DE	1	1	1	0	0	0	0	0
BMW00077.468	Bm1_07740	DE	2	1	1	1	1	1	0	1
13333.m00081	Bm1_07775	DE	4	1	1	1	1	1	1	1
AA841374	Bm1_07780	DE	3	1	1	1	1	1	1	1
BMC11765	Bm1_07780	DE	3	1	1	1	1	1	1	1
BMC07868	Bm1_07810	DE	4	1	0	1	1	1	0	1
13346.m00180	Bm1_07835	DE	3	1	1	1	1	1	1	0
BMC03420	Bm1_07865	DE	5	1	0	1	1	0	0	0
13350.m00134	Bm1_07900	DE	5	1	1	1	1	1	1	1
13350.m00136	Bm1_07910	DE	5	0	0	1	0	0	0	0
13355.m00156	Bm1_07975	DE	4	1	0	0	0	1	0	0
BMC02361	Bm1_07995	DE	5	1	1	1	1	1	0	1
14670.m00179	Bm1_08005	DE	4	1	0	0	0	0	0	0
TC2935	Bm1_08010	DE	3	1	0	0	0	0	1	0
13356.m00231	Bm1_08015	DE	2	0	0	0	0	0	0	1
13356.m00234	Bm1_08030	DE	5	0	0	1	0	0	0	0
BMC03313	Bm1_08030	DE	5	0	0	1	0	0	0	0
13360.m00076	Bm1_08130	DE	4	1	0	0	0	1	0	0
14883.m00053	Bm1_08145	DE	1	1	1	1	1	1	1	1
BMC12321	Bm1_08155	DE	1	0	1	0	0	0	0	0
BMC06617	Bm1_08205	DE	1	1	1	1	1	1	1	1
13368.m00014	Bm1_08215	DE	5	0	0	1	0	0	0	0
BMC00946	Bm1_08280	DE	2	0	1	0	0	0	0	0
14663.m00009	Bm1_08290	DE	1	1	0	1	0	0	0	0
14961.m05204	Bm1_08305	DE	5	0	0	1	0	0	0	0
13375.m00076	Bm1_08310	DE	5	0	0	1	1	0	0	0
13377.m00041	Bm1_08345	DE	4	1	1	0	0	1	0	0
15099.m00106	Bm1_08405	DE	3	0	0	1	0	0	1	0
15099.m00104	Bm1_08415	DE	1	1	1	0	0	0	0	0
BMC03573	Bm1_08420	DE	4	1	0	1	1	1	0	1
13388.m00077	Bm1_08455	DE	5	0	0	1	0	0	0	0
13388.m00078	Bm1_08460	DE	5	1	0	1	1	0	0	0
13390.m00017	Bm1_08470	DE	4	1	1	1	1	1	1	1
13392.m00051	Bm1_08475	DE	5	1	0	1	0	1	0	0
13392.m00052	Bm1_08480	DE	5	1	1	1	1	0	0	0
13398.m00092	Bm1_08525	DE	2	1	1	1	1	1	1	1
BMW00481.479	Bm1_08525	DE	2	1	1	1	1	1	1	1
BMC00980	Bm1_08540	DE	5	1	1	1	1	1	1	1
BMC00782	Bm1_08615	DE	1	1	1	1	1	1	1	1
TC3380	Bm1_08615	DE	1	1	1	1	1	1	1	1
WB-contig_284	Bm1_08615	DE	1	1	1	1	1	1	1	1
13401.m00091	Bm1_08630	DE	5	0	0	1	1	0	0	0
13401.m00090	Bm1_08630	DE	5	0	0	1	1	0	0	0
13404.m00015	Bm1_08645	DE	4	1	0	1	1	1	0	0
13406.m00217	Bm1_08655	DE	3	1	0	0	0	0	0	0
13409.m00048	Bm1_08695	DE	4	1	0	0	0	0	0	0
14973.m02655	Bm1_08715	DE	3	1	1	1	0	1	1	0
13411.m00119	Bm1_08720	DE	2	0	0	0	0	0	0	1
BMC11940	Bm1_08745	DE	4	1	0	1	1	1	1	1
13411.m00125	Bm1_08750	DE	4	1	0	1	1	1	0	0
BMC02098	Bm1_08750	DE	4	1	1	1	1	1	1	1
BMC08992	Bm1_08800	DE	3	1	1	1	1	1	1	1
WB-contig_346	Bm1_08800	DE	3	1	1	1	1	1	1	1
13415.m00440	Bm1_08805	DE	3	1	1	1	1	1	1	1
BMC00003	Bm1_08810	DE	3	1	1	1	1	1	1	1
TC3057	Bm1_08810	DE	3	1	1	1	1	1	1	1
13415.m00451	Bm1_08860	DE	3	0	0	0	0	0	1	0
13415.m00453	Bm1_08870	DE	3	1	1	0	0	1	0	1
13415.m00462	Bm1_08915	DE	4	1	0	0	0	1	0	0
BMC03164	Bm1_08955	DE	5	1	1	1	1	1	1	1
13426.m00019	Bm1_08985	DE	3	0	0	0	0	1	1	0
BMB_gene_27.278	Bm1_09025	DE	1	1	1	0	0	0	0	0
BMC03367	Bm1_09050	DE	1	1	1	1	1	1	1	1
TC2919	Bm1_09050	DE	1	1	1	1	1	1	1	1
WB-contig_1111	Bm1_09050	DE	1	1	1	1	1	1	1	1
13436.m00047	Bm1_09070	DE	5	0	0	1	0	0	0	0
13436.m00048	Bm1_09075	DE	1	1	1	1	1	1	1	1
TC2908	Bm1_09075	DE	1	1	1	1	1	1	1	1
WB-contig_210	Bm1_09075	DE	1	1	1	1	1	1	1	1
13437.m00027	Bm1_09085	DE	2	1	0	1	0	0	0	1
14940.m00177	Bm1_09090	DE	1	1	1	0	0	1	0	0
15510.m00010	Bm1_09090	DE	1	1	1	1	0	1	0	0
13446.m00042	Bm1_09125	DE	2	1	0	0	0	1	1	1
WB-contig_205	Bm1_09135	DE	2	1	1	0	0	1	0	1
13451.m00020	Bm1_09170	DE	3	1	1	1	1	1	1	1
WB-contig_363	Bm1_09170	DE	3	1	1	1	1	1	1	1
13454.m00037	Bm1_09180	DE	4	1	0	0	0	0	0	0
13457.m00030	Bm1_09200	DE	4	1	1	0	0	1	0	0
13460.m00195	Bm1_09230	DE	1	1	1	0	0	0	0	0
BMC04234	Bm1_09260	DE	3	1	0	1	1	1	1	1
13464.m00239	Bm1_09275	DE	5	0	0	1	0	0	0	0
BMC02710	Bm1_09290	DE	4	1	1	1	1	1	0	0
AA841546	Bm1_09325	DE	2	1	1	1	1	1	1	1
BMC07672	Bm1_09325	DE	2	1	1	1	1	1	1	1
TC3219	Bm1_09325	DE	2	1	1	1	1	1	1	1
WB-contig_176	Bm1_09325	DE	2	1	1	1	1	1	1	1
13466.m00202	Bm1_09390	DE	5	0	0	1	0	0	0	0
13467.m00115	Bm1_09415	DE	5	1	0	1	1	0	0	0
13467.m00116	Bm1_09420	DE	5	0	0	1	0	0	0	0
TC2886	Bm1_09490	DE	1	1	1	1	1	1	1	1
13475.m00025	Bm1_09500	DE	1	1	1	1	0	1	0	0
13479.m00023	Bm1_09535	DE	1	1	1	0	0	0	0	1
WB-contig_456	Bm1_09590	DE	4	1	0	1	1	1	0	1
15213.m00007	Bm1_09610	DE	3	1	1	1	1	1	1	1
BMC00135	Bm1_09610	DE	3	1	1	1	1	1	1	1
BMC12179	Bm1_09610	DE	3	1	1	1	1	1	1	1
13489.m00028	Bm1_09615	DE	1	1	1	1	1	1	0	1
BMC00160	Bm1_09645	DE	2	1	1	1	1	1	1	1
13497.m00178	Bm1_09665	DE	4	1	1	1	1	1	0	1
WB-contig_1471	Bm1_09680	DE	3	1	1	1	1	1	1	1
13499.m00135	Bm1_09700	DE	5	0	0	1	0	0	0	0
BMC07479	Bm1_09720	DE	2	0	0	0	0	0	0	1
13500.m00096	Bm1_09740	DE	3	1	1	1	1	1	1	1
BMC03352	Bm1_09765	DE	5	0	0	1	1	0	0	0
13506.m00042	Bm1_09795	DE	1	1	1	0	0	0	0	0
13513.m00023	Bm1_09845	DE	5	1	0	1	1	1	1	1
13517.m00023	Bm1_09870	DE	4	1	1	1	1	1	1	1
AA509194	Bm1_09870	DE	4	1	1	1	1	1	1	0
13518.m00018	Bm1_09875	DE	5	0	0	1	1	0	0	0
13520.m00021	Bm1_09885	DE	3	1	0	0	0	0	0	0
13522.m00031	Bm1_09895	DE	3	1	0	0	0	1	1	1
BMC00849	Bm1_09900	DE	1	1	1	1	1	1	1	1
BMC12165	Bm1_09900	DE	1	1	1	1	1	1	1	1
WB-contig_200	Bm1_09900	DE	1	1	1	1	1	1	1	1
13523.m00044	Bm1_09905	DE	2	1	1	1	1	1	1	1
13528.m00031	Bm1_09940	DE	5	0	0	1	1	0	0	0
13532.m00015	Bm1_09955	DE	3	1	0	1	1	1	1	1
13541.m00012	Bm1_10040	DE	4	1	0	0	0	0	0	0
14444.m00027	Bm1_10105	DE	5	0	0	1	0	0	0	0
13552.m00027	Bm1_10105	DE	5	0	0	1	0	0	0	0
13555.m00076	Bm1_10125	DE	3	1	0	0	1	1	1	1
13562.m00090	Bm1_10175	DE	4	1	0	1	1	1	0	0
13562.m00092	Bm1_10180	DE	3	1	0	0	0	1	0	0
13573.m00018	Bm1_10220	DE	4	1	0	0	0	1	0	0
14931.m00325	Bm1_10265	DE	5	0	0	1	0	0	0	0
BMC06090	Bm1_10280	DE	3	1	1	1	0	1	1	0
BMC07934	Bm1_10280	DE	3	1	1	1	1	1	1	0
13587.m00049	Bm1_10310	DE	1	1	1	1	1	1	1	1
BMC00884	Bm1_10310	DE	1	1	1	1	1	1	1	1
13594.m00042	Bm1_10345	DE	5	0	0	1	0	0	0	0
BMC03402	Bm1_10405	DE	5	0	0	1	0	0	0	0
BMC09088	Bm1_10410	DE	3	1	0	1	1	1	1	1
13603.m00018	Bm1_10415	DE	4	1	0	0	0	0	0	0
13606.m00009	Bm1_10435	DE	3	1	0	0	0	1	0	0
13610.m00009	Bm1_10445	DE	2	0	1	0	0	0	0	1
13613.m00039	Bm1_10470	DE	5	0	0	1	0	0	0	0
13617.m00050	Bm1_10505	DE	4	1	0	0	0	0	0	0
13617.m00053	Bm1_10520	DE	1	1	1	1	1	1	1	1
BMC00320	Bm1_10535	DE	1	1	1	0	0	0	0	0
13620.m00250	Bm1_10575	DE	4	1	0	0	0	1	0	0
13620.m00253	Bm1_10590	DE	5	0	0	1	1	1	0	1
BMC00136	Bm1_10595	DE	2	1	1	1	1	1	1	1
BMC11657	Bm1_10595	DE	2	0	0	1	1	0	0	1
WB-contig_427	Bm1_10595	DE	2	0	0	1	0	0	0	1
14482.m00009	Bm1_10630	DE	3	1	0	0	0	0	0	1
13627.m00010	Bm1_10635	DE	5	1	1	1	1	0	0	1
13632.m00183	Bm1_10660	DE	2	1	0	0	0	1	1	1
13632.m00184	Bm1_10665	DE	5	0	0	1	0	0	0	0
13632.m00186	Bm1_10675	DE	4	1	1	1	0	1	0	0
13632.m00187	Bm1_10680	DE	4	1	0	1	0	0	0	0
13632.m00191	Bm1_10700	DE	3	1	1	1	1	1	1	0
WB-contig_1562	Bm1_10825	DE	1	1	1	0	0	0	0	0
13644.m00293	Bm1_10840	DE	4	1	0	1	0	1	0	0
13646.m00009	Bm1_10865	DE	5	1	1	1	0	0	0	0
13696.m00019	Bm1_10870	DE	1	1	1	1	0	1	0	0
14555.m00010	Bm1_10870	DE	1	1	1	1	1	0	0	0
13652.m00092	Bm1_10915	DE	4	1	1	1	1	1	1	0
13659.m00015	Bm1_10945	DE	2	1	1	1	1	1	1	1
14355.m00213	Bm1_10970	DE	1	1	1	1	0	1	1	0
BMC00748	Bm1_10970	DE	1	1	1	1	1	1	1	1
TC3469	Bm1_10980	DE	1	1	0	0	0	0	0	0
13665.m00016	Bm1_11050	DE	1	0	1	0	0	0	0	0
BMC06455	Bm1_11075	DE	1	1	1	0	0	1	0	0
BMB_gene_48.470	Bm1_11105	DE	1	1	1	0	0	1	0	0
13673.m00036	Bm1_11110	DE	4	1	0	1	0	1	0	1
13679.m00015	Bm1_11170	DE	5	1	0	1	0	0	0	0
13685.m00019	Bm1_11185	DE	1	1	1	0	0	0	0	0
BMC11316	Bm1_11225	DE	3	1	0	0	1	1	1	1
13695.m00205	Bm1_11245	DE	5	0	0	1	0	0	0	0
13695.m00209	Bm1_11265	DE	2	1	1	1	1	1	1	1
13695.m00210	Bm1_11270	DE	2	1	1	1	0	1	0	1
13717.m00175	Bm1_11435	DE	4	1	1	0	0	1	0	0
13717.m00177	Bm1_11445	DE	4	1	0	1	1	1	0	0
BMC09173	Bm1_11445	DE	4	1	0	1	1	1	1	0
15413.m00008	Bm1_11450	DE	1	1	1	1	0	1	1	0
BMC06885	Bm1_11450	DE	1	1	1	1	0	1	1	0
BMC04376	Bm1_11460	DE	3	1	1	1	1	1	1	1
13731.m00025	Bm1_11490	DE	2	1	1	1	1	1	1	1
13734.m00155	Bm1_11500	DE	5	0	0	1	1	0	0	1
13734.m00156	Bm1_11505	DE	5	0	0	1	1	0	0	0
14972.m07640	Bm1_11535	DE	1	1	1	1	1	1	1	1
BMC07811	Bm1_11560	DE	5	1	0	1	0	0	0	0
13736.m00406	Bm1_11590	DE	1	1	1	1	1	1	0	1
BMC02392	Bm1_11625	DE	3	1	1	1	0	1	1	0
13742.m00024	Bm1_11640	DE	3	1	0	0	0	1	1	1
13743.m00022	Bm1_11645	DE	5	1	0	1	0	0	0	0
13750.m00020	Bm1_11675	DE	3	0	0	0	0	1	1	1
13755.m00015	Bm1_11680	DE	4	1	1	1	1	1	1	1
BMC03774	Bm1_11720	DE	5	1	0	1	0	0	0	0
13772.m00027	Bm1_11780	DE	5	0	0	1	0	0	0	0
BMC01849	Bm1_11805	DE	1	1	1	1	1	1	1	1
13785.m00206	Bm1_11835	DE	4	1	0	0	0	1	0	0
13785.m00207	Bm1_11840	DE	1	1	1	1	0	1	0	1
13786.m00076	Bm1_11865	DE	3	0	0	0	0	1	1	0
BMC06743	Bm1_11880	DE	1	1	1	1	1	1	1	1
13790.m00132	Bm1_11920	DE	3	1	1	0	1	1	1	1
13805.m00009	Bm1_12050	DE	2	1	1	1	1	1	1	1
14180.m00015	Bm1_12050	DE	2	1	1	1	1	1	1	1
13808.m00037	Bm1_12065	DE	4	1	0	1	0	1	0	0
13809.m00009	Bm1_12070	DE	5	1	1	1	1	1	0	0
BMC03363	Bm1_12105	DE	5	0	1	1	0	0	0	0
BMW00329.34	Bm1_12120	DE	4	1	1	1	1	1	1	1
BMW00705.35	Bm1_12120	DE	4	1	1	1	1	1	1	1
BMC03113	Bm1_12150	DE	1	1	1	1	0	1	0	0
13818.m00243	Bm1_12170	DE	5	0	0	1	0	0	0	0
BMC03225	Bm1_12205	DE	4	1	0	0	0	1	0	0
13824.m00056	Bm1_12210	DE	5	1	1	1	1	1	0	0
13825.m00092	Bm1_12220	DE	5	1	1	1	1	1	1	1
13825.m00094	Bm1_12235	DE	5	1	1	1	1	1	1	1
13826.m00013	Bm1_12240	DE	5	0	0	1	1	0	0	0
14325.m00126	Bm1_12240	DE	5	0	0	1	0	0	0	0
13827.m00013	Bm1_12245	DE	2	1	1	0	0	0	0	1
13828.m00098	Bm1_12250	DE	4	1	0	1	1	1	1	0
13828.m00099	Bm1_12255	DE	3	1	0	1	1	1	1	1
13828.m00103	Bm1_12255	DE	3	1	0	1	1	1	1	1
BMC04296	Bm1_12265	DE	3	1	0	1	1	1	1	1
13828.m00101	Bm1_12265	DE	5	1	0	1	1	1	0	0
13828.m00102	Bm1_12270	DE	3	1	0	1	1	1	1	1
13830.m00006	Bm1_12285	DE	1	0	1	1	0	0	0	1
13834.m00090	Bm1_12305	DE	2	0	0	0	0	0	0	1
13834.m00094	Bm1_12320	DE	5	0	0	1	0	0	0	0
13861.m00014	Bm1_12455	DE	1	1	1	0	0	1	0	0
14651.m00261	Bm1_12455	DE	1	1	1	0	0	1	0	0
BMC00148	Bm1_12475	DE	2	1	1	0	1	1	1	1
13888.m00008	Bm1_12540	DE	3	1	0	1	1	1	1	0
13889.m00011	Bm1_12545	DE	1	1	1	1	1	0	0	1
13893.m00087	Bm1_12570	DE	2	1	0	0	0	0	0	1
AA110600	Bm1_12570	DE	2	0	0	0	0	0	0	1
BMC05161	Bm1_12570	DE	2	0	0	0	0	0	0	1
13895.m00081	Bm1_12600	DE	4	1	0	0	0	0	0	1
13898.m00009	Bm1_12640	DE	3	1	0	1	1	1	0	1
13920.m00436	Bm1_12780	DE	4	1	0	0	0	0	0	0
13920.m00442	Bm1_12810	DE	5	1	0	1	0	0	0	0
13920.m00443	Bm1_12815	DE	5	0	0	1	1	0	0	0
BMC03649	Bm1_12815	DE	5	0	0	1	1	0	0	0
13920.m00444	Bm1_12820	DE	5	1	0	1	0	0	0	0
13920.m00455	Bm1_12875	DE	1	1	1	0	0	0	0	0
13920.m00458	Bm1_12890	DE	1	1	1	0	0	0	0	0
13924.m00037	Bm1_12910	DE	1	1	1	1	0	0	0	1
14678.m00013	Bm1_12910	DE	1	1	1	0	0	0	0	1
13939.m00062	Bm1_13015	DE	3	1	0	1	1	1	1	1
13952.m00027	Bm1_13135	DE	4	1	0	0	0	0	0	0
13970.m00031	Bm1_13225	DE	3	1	1	1	1	1	1	1
BMC04762	Bm1_13245	DE	3	1	0	1	1	1	1	1
BMC04841	Bm1_13245	DE	3	1	0	1	1	1	1	1
BMC11971	Bm1_13245	DE	3	1	1	1	1	1	1	1
BMC11972	Bm1_13245	DE	3	1	1	1	1	1	1	1
BMC06080	Bm1_13265	DE	2	1	0	0	0	0	0	1
13982.m00019	Bm1_13315	DE	5	1	0	1	1	0	0	0
BMC12051	Bm1_13325	DE	3	1	0	0	1	1	1	1
BMC06846	Bm1_13325	DE	4	1	0	0	0	0	0	0
BMC03329	Bm1_13335	DE	2	1	1	1	1	1	1	1
BMC12450	Bm1_13335	DE	2	1	1	1	1	1	1	1
WB-contig_1453	Bm1_13335	DE	2	1	1	1	1	1	1	1
BMC01764	Bm1_13345	DE	4	1	1	1	1	1	1	1
13996.m00029	Bm1_13435	DE	1	1	1	1	1	1	1	1
WB-contig_337	Bm1_13435	DE	1	1	1	1	1	1	1	1
13998.m00008	Bm1_13445	DE	2	1	0	0	0	1	1	1
BMC00970	Bm1_13445	DE	2	1	0	0	0	1	1	1
BMC07691	Bm1_13480	DE	3	1	0	1	1	1	1	0
14011.m00012	Bm1_13545	DE	4	1	0	0	0	0	0	0
BMC03664	Bm1_13595	DE	5	0	0	1	0	0	0	0
BMC03644	Bm1_13600	DE	5	1	1	1	1	1	1	0
W59878	Bm1_13600	DE	5	1	0	1	1	1	0	0
14015.m00092	Bm1_13610	DE	5	0	0	1	1	0	0	0
14015.m00093	Bm1_13615	DE	2	1	1	0	0	1	1	1
14026.m00009	Bm1_13650	DE	2	1	1	1	1	1	1	1
14952.m01376	Bm1_13720	DE	1	1	1	1	1	1	1	1
AI043390	Bm1_13720	DE	1	1	1	1	1	1	1	1
14034.m00010	Bm1_13725	DE	1	1	1	0	0	0	0	0
14036.m00111	Bm1_13755	DE	5	0	0	1	0	0	0	0
14037.m00196	Bm1_13790	DE	2	1	1	1	1	1	1	1
14037.m00201	Bm1_13815	DE	3	1	1	1	1	1	1	0
WB-contig_1472	Bm1_13815	DE	3	1	1	1	1	1	1	0
14037.m00205	Bm1_13835	DE	1	1	1	0	0	0	0	0
14039.m00112	Bm1_13880	DE	3	1	1	1	1	1	1	1
BMC12284	Bm1_13895	DE	1	1	1	1	1	1	1	1
WB-contig_530	Bm1_13895	DE	1	1	1	1	1	1	1	1
14039.m00116	Bm1_13900	DE	2	1	0	1	1	1	1	1
14041.m00077	Bm1_13945	DE	3	0	0	0	0	1	0	0
14041.m00080	Bm1_13965	DE	4	1	1	1	1	1	0	0
14042.m00081	Bm1_13975	DE	5	0	0	1	1	0	0	0
BMC04081	Bm1_13975	DE	5	0	0	1	1	0	0	0
WB-contig_280	Bm1_13980	DE	1	1	1	1	0	0	0	1
14274.m00227	Bm1_13985	DE	1	0	1	0	0	0	0	0
15114.m00091	Bm1_13985	DE	1	0	1	0	0	0	0	0
15343.m00013	Bm1_13985	DE	1	0	1	0	0	0	0	0
14043.m00009	Bm1_13995	DE	5	0	0	1	0	0	0	0
14046.m00186	Bm1_14015	DE	1	0	1	0	0	0	0	0
14046.m00187	Bm1_14020	DE	1	0	1	0	0	0	0	0
14617.m00015	Bm1_14020	DE	1	1	1	1	0	0	0	0
14046.m00189	Bm1_14030	DE	1	1	1	0	0	0	0	0
14046.m00190	Bm1_14035	DE	2	1	1	1	1	1	1	1
R95203	Bm1_14035	DE	2	1	1	1	1	1	1	1
BMB_gene_10.490	Bm1_14040	DE	2	1	1	1	1	1	1	1
BMB_gene_2.762	Bm1_14040	DE	2	1	1	1	1	1	1	1
BMC00351	Bm1_14040	DE	2	1	1	1	1	1	1	1
BMC04276	Bm1_14040	DE	2	1	1	1	1	1	1	1
BMC06819	Bm1_14040	DE	2	1	1	1	1	1	1	1
BMC12291	Bm1_14040	DE	2	1	1	1	1	1	1	1
14046.m00192	Bm1_14045	DE	2	0	0	0	0	0	0	1
14046.m00194	Bm1_14055	DE	3	1	0	1	0	1	1	0
BMC04837	Bm1_14060	DE	2	1	1	1	1	1	1	1
BMC05697	Bm1_14060	DE	2	1	1	1	0	1	1	1
BMC11979	Bm1_14060	DE	2	1	1	1	1	1	1	1
14052.m00186	Bm1_14090	DE	5	0	0	1	0	0	0	0
TC3132	Bm1_14095	DE	1	1	1	1	1	1	1	1
14052.m00190	Bm1_14110	DE	4	1	1	1	0	1	0	0
14052.m00191	Bm1_14115	DE	2	1	1	0	0	0	0	1
14052.m00196	Bm1_14140	DE	2	1	1	1	0	1	1	1
WB-contig_386	Bm1_14140	DE	2	1	0	0	0	1	1	1
14052.m00200	Bm1_14160	DE	4	1	1	1	1	1	0	1
14056.m00036	Bm1_14200	DE	5	0	0	1	0	0	0	0
14057.m00074	Bm1_14215	DE	5	0	0	1	1	1	0	0
AA756934	Bm1_14215	DE	5	0	0	1	1	0	0	0
BMC12312	Bm1_14285	DE	1	1	1	1	1	1	1	1
WB-contig_1094	Bm1_14295	DE	5	1	1	1	1	1	1	1
14058.m00571	Bm1_14305	DE	1	1	1	1	1	1	1	1
14058.m00575	Bm1_14325	DE	3	1	0	0	0	0	0	0
14399.m00013	Bm1_14360	DE	2	0	0	0	0	0	0	1
14059.m00045	Bm1_14360	DE	2	0	0	0	0	0	0	1
BMC00123	Bm1_14360	DE	2	1	0	1	0	0	0	1
BMC11647	Bm1_14360	DE	2	1	0	0	0	1	0	1
14060.m00120	Bm1_14385	DE	3	1	1	1	1	1	1	1
14061.m00055	Bm1_14395	DE	4	1	0	0	0	1	0	0
14061.m00056	Bm1_14400	DE	1	1	1	1	1	1	1	1
14062.m00071	Bm1_14410	DE	2	1	1	1	1	1	1	1
AA057968	Bm1_14425	DE	1	1	1	1	1	1	0	1
BMC05786	Bm1_14425	DE	1	1	1	1	1	1	0	0
BMC05917	Bm1_14425	DE	1	1	1	1	1	1	1	1
WB-contig_1015	Bm1_14425	DE	1	1	1	1	1	1	1	1
WB-contig_310	Bm1_14425	DE	1	1	1	1	1	1	0	0
AA547832	Bm1_14445	DE	3	1	0	1	0	1	1	1
BMC11620	Bm1_14445	DE	3	1	0	1	0	1	1	1
14078.m00012	Bm1_14500	DE	4	1	0	1	1	1	1	1
BMC02783	Bm1_14505	DE	1	1	1	1	0	0	0	0
14080.m00070	Bm1_14510	DE	4	1	1	1	1	1	1	1
15334.m00009	Bm1_14535	DE	4	1	1	1	0	1	1	0
BMC03771	Bm1_14535	DE	4	1	1	1	0	1	1	0
WB-contig_959	Bm1_14540	DE	3	1	1	1	1	1	1	1
14083.m00057	Bm1_14540	DE	2	1	1	1	1	1	1	1
14084.m00022	Bm1_14550	DE	5	0	0	1	1	0	0	0
BMC03178	Bm1_14555	DE	1	1	1	1	1	1	1	0
14088.m00010	Bm1_14570	DE	5	0	0	1	0	0	0	0
14091.m00043	Bm1_14585	DE	1	1	1	1	0	0	0	0
WB-contig_155	Bm1_14585	DE	1	1	1	0	0	0	0	0
WB-contig_1431	Bm1_14590	DE	1	1	1	1	0	0	0	0
14093.m00118	Bm1_14625	DE	5	0	0	1	0	0	0	0
14094.m00138	Bm1_14680	DE	5	1	1	1	1	0	0	0
14590.m00344	Bm1_14680	DE	5	0	0	1	1	0	0	0
14097.m00075	Bm1_14735	DE	2	0	1	0	0	0	0	0
14097.m00079	Bm1_14750	DE	1	1	1	1	1	1	1	1
TC2974	Bm1_14750	DE	1	1	1	1	1	1	1	1
14961.m05214	Bm1_14755	DE	2	1	0	0	0	0	0	1
BMC05475	Bm1_14770	DE	3	1	0	1	1	1	1	1
TC3128	Bm1_14790	DE	3	1	1	1	0	1	1	1
AA933496	Bm1_14790	DE	2	1	0	1	1	1	1	1
BMC04899	Bm1_14790	DE	2	1	0	1	1	1	1	1
BMC05524	Bm1_14790	DE	2	1	1	1	1	1	1	1
TC3019	Bm1_14790	DE	2	0	0	0	0	0	1	1
WB-contig_1330	Bm1_14790	DE	2	1	1	1	0	1	1	1
14101.m00158	Bm1_14820	DE	3	1	1	1	0	1	1	1
14111.m00041	Bm1_14860	DE	1	1	1	0	0	0	0	0
14119.m00057	Bm1_14920	DE	5	0	0	1	0	0	0	0
14122.m00158	Bm1_14935	DE	3	0	0	0	0	0	1	0
14123.m00082	Bm1_14970	DE	3	0	0	0	0	1	0	0
14133.m00048	Bm1_15060	DE	5	0	0	1	0	0	0	0
14146.m00015	Bm1_15130	DE	4	1	0	0	0	1	0	1
14158.m00114	Bm1_15200	DE	3	1	0	0	0	1	1	0
14158.m00116	Bm1_15210	DE	3	0	1	0	0	0	1	1
BMC02621	Bm1_15210	DE	1	1	1	1	1	1	1	1
BMC08868	Bm1_15210	DE	1	1	1	1	1	1	1	1
BMC09956	Bm1_15210	DE	1	1	1	1	1	1	1	1
14162.m00045	Bm1_15225	DE	3	0	0	0	0	1	1	0
14164.m00122	Bm1_15250	DE	3	1	1	1	1	1	1	1
BMC05868	Bm1_15310	DE	5	1	0	1	0	0	0	0
14174.m00063	Bm1_15330	DE	4	1	0	0	0	1	0	0
14175.m00130	Bm1_15340	DE	1	0	1	0	0	0	0	0
BMB_gene_8.247	Bm1_15350	DE	2	1	1	1	1	1	1	1
BMC00771	Bm1_15350	DE	2	1	1	1	1	1	1	1
BMC11749	Bm1_15350	DE	2	1	1	1	1	1	1	1
TC2822	Bm1_15350	DE	2	1	1	1	1	1	1	1
14178.m00091	Bm1_15385	DE	5	0	0	1	0	0	0	0
14181.m00072	Bm1_15425	DE	4	1	1	1	0	1	1	1
14181.m00074	Bm1_15435	DE	1	1	1	0	0	0	0	0
14231.m00142	Bm1_15475	DE	3	1	1	1	0	1	0	0
14231.m00141	Bm1_15485	DE	4	1	0	1	1	1	0	1
14187.m00210	Bm1_15485	DE	4	1	0	0	0	1	0	0
BMC01027	Bm1_15545	DE	2	1	1	0	0	0	1	1
WB-contig_353	Bm1_15545	DE	2	1	1	0	0	1	1	1
14204.m00102	Bm1_15565	DE	1	0	1	0	0	0	0	0
14204.m00106	Bm1_15580	DE	4	1	1	1	1	1	1	1
WB-contig_502	Bm1_15580	DE	4	1	1	1	1	1	1	1
14206.m00122	Bm1_15650	DE	2	0	0	0	0	0	0	1
14208.m00921	Bm1_15725	DE	5	0	0	1	0	0	0	0
BMC01365	Bm1_15740	DE	2	1	1	0	0	1	0	0
BMC12138	Bm1_15745	DE	1	1	1	1	1	1	1	1
WB-contig_179	Bm1_15745	DE	1	1	1	1	1	1	1	1
14210.m00059	Bm1_15765	DE	4	1	0	1	0	1	0	0
14213.m00018	Bm1_15785	DE	2	1	1	1	1	1	1	1
BMC03179	Bm1_15795	DE	3	1	1	1	1	1	1	1
N37112	Bm1_15795	DE	3	1	1	1	1	1	1	1
14216.m00092	Bm1_15815	DE	2	1	0	0	0	1	1	1
14218.m00034	Bm1_15825	DE	5	1	1	1	1	1	0	0
14219.m00025	Bm1_15835	DE	5	0	0	1	0	0	0	0
14221.m00065	Bm1_15865	DE	4	1	0	0	0	0	0	0
BMC11908	Bm1_15895	DE	5	1	0	1	1	1	0	1
14224.m00308	Bm1_15925	DE	1	0	1	0	0	0	0	1
14224.m00311	Bm1_15940	DE	5	0	0	1	1	0	0	0
14224.m00312	Bm1_15945	DE	5	0	0	1	1	0	0	0
14224.m00315	Bm1_15960	DE	1	1	1	0	0	0	0	0
14225.m00073	Bm1_15970	DE	1	1	1	0	0	1	0	0
14228.m00020	Bm1_15985	DE	4	1	0	1	1	1	0	0
14229.m00039	Bm1_15995	DE	5	0	0	1	0	0	0	0
14230.m00219	Bm1_16025	DE	1	1	1	0	0	0	0	0
BMC03401	Bm1_16035	DE	2	1	1	1	1	1	1	1
14230.m00222	Bm1_16040	DE	2	0	1	1	1	1	1	1
14232.m00265	Bm1_16110	DE	5	0	0	1	0	0	0	0
BMC01761	Bm1_16135	DE	4	1	1	1	1	1	0	1
14232.m00274	Bm1_16155	DE	5	0	0	1	0	0	0	0
14232.m00275	Bm1_16160	DE	4	1	1	1	1	1	1	1
BMC00621	Bm1_16165	DE	1	1	1	1	1	1	1	1
TC2992	Bm1_16165	DE	1	1	1	1	1	1	1	1
14236.m00032	Bm1_16190	DE	2	0	0	0	0	0	1	0
14243.m00195	Bm1_16190	DE	2	1	0	0	0	0	0	0
14237.m00390	Bm1_16205	DE	2	0	0	0	0	0	0	1
14237.m00395	Bm1_16230	DE	4	1	0	0	0	1	0	0
BMC02806	Bm1_16245	DE	5	1	1	1	1	1	1	1
14237.m00403	Bm1_16270	DE	3	1	1	1	1	1	1	1
14237.m00406	Bm1_16285	DE	5	0	0	1	0	0	0	0
14239.m00341	Bm1_16335	DE	5	0	0	1	0	0	0	0
14239.m00342	Bm1_16340	DE	1	1	1	0	0	0	0	0
AW159928	Bm1_16355	DE	1	1	1	1	1	1	0	1
14240.m00032	Bm1_16365	DE	4	1	0	0	0	1	0	0
14243.m00191	Bm1_16425	DE	2	1	0	0	0	0	0	1
14243.m00193	Bm1_16430	DE	3	1	0	1	0	1	1	0
14243.m00192	Bm1_16430	DE	3	1	0	1	1	1	1	1
14247.m00117	Bm1_16520	DE	1	1	1	1	1	1	1	1
AA547918	Bm1_16555	DE	2	1	1	1	1	1	1	1
BMC03801	Bm1_16555	DE	2	1	1	1	1	1	1	1
TC3733	Bm1_16555	DE	2	1	1	1	1	1	1	1
14248.m00682	Bm1_16635	DE	4	1	0	0	0	0	0	0
14250.m00294	Bm1_16680	DE	2	1	1	1	1	1	1	1
BMC00060	Bm1_16700	DE	1	1	1	1	1	1	1	1
BMC04564	Bm1_16700	DE	1	1	1	1	1	1	1	1
TC2984	Bm1_16700	DE	1	1	1	1	1	1	1	1
14253.m00150	Bm1_16735	DE	1	1	1	0	0	0	0	0
14258.m00140	Bm1_16810	DE	4	1	0	1	0	1	1	1
14258.m00142	Bm1_16820	DE	5	1	1	1	1	1	1	1
14258.m00144	Bm1_16830	DE	5	0	0	1	0	0	0	0
BMC08998	Bm1_16850	DE	3	1	0	1	1	1	1	1
14268.m00019	Bm1_16900	DE	2	0	1	0	0	0	0	0
BMC04088	Bm1_16920	DE	5	0	0	1	1	0	0	0
BMC01514	Bm1_16935	DE	1	1	1	1	1	1	0	0
14271.m00289	Bm1_16975	DE	1	1	1	1	0	1	0	0
14271.m00295	Bm1_17005	DE	2	0	0	0	0	0	0	1
14274.m00230	Bm1_17040	DE	5	0	0	1	0	0	0	0
14274.m00231	Bm1_17045	DE	1	0	1	1	0	0	0	0
15375.m00008	Bm1_17045	DE	1	0	1	1	0	0	0	0
14276.m00244	Bm1_17060	DE	2	1	1	1	1	1	1	1
H16493	Bm1_17060	DE	2	1	1	1	1	1	1	1
14280.m00062	Bm1_17125	DE	5	1	1	1	1	1	1	1
14280.m00065	Bm1_17140	DE	5	0	0	1	0	0	0	0
BMC11893	Bm1_17145	DE	4	1	1	1	1	1	1	1
BMC05724	Bm1_17155	DE	2	1	0	0	0	1	0	1
AA051926	Bm1_17195	DE	1	1	1	1	1	1	1	1
BMC04758	Bm1_17195	DE	1	1	1	1	1	1	1	1
14282.m00450	Bm1_17200	DE	5	1	1	1	1	1	0	1
14284.m00379	Bm1_17270	DE	4	1	0	0	0	0	0	0
14284.m00382	Bm1_17285	DE	3	0	0	0	0	1	1	1
BMC02001	Bm1_17300	DE	4	1	0	1	0	1	0	0
14284.m00387	Bm1_17305	DE	4	1	1	1	1	1	0	0
BMC01335	Bm1_17305	DE	4	1	1	1	1	1	0	0
BMC02854	Bm1_17325	DE	5	1	0	1	1	0	0	0
BMC09915	Bm1_17330	DE	2	1	1	1	1	1	1	1
14285.m00052	Bm1_17340	DE	5	0	0	1	0	0	0	0
14291.m00076	Bm1_17370	DE	3	0	0	0	0	0	1	0
14291.m00077	Bm1_17375	DE	3	1	0	1	1	1	1	0
14293.m00075	Bm1_17400	DE	4	1	0	0	0	0	0	0
BMC05477	Bm1_17405	DE	2	1	1	1	1	1	1	1
BMC02395	Bm1_17410	DE	2	1	1	1	1	1	1	1
BMW00292.465	Bm1_17410	DE	2	1	1	1	1	1	1	1
14294.m00128	Bm1_17415	DE	5	0	0	1	1	0	0	0
14294.m00129	Bm1_17420	DE	2	1	1	0	0	1	0	1
14294.m00130	Bm1_17425	DE	1	1	1	1	1	1	0	1
14294.m00131	Bm1_17425	DE	1	1	1	1	1	1	0	1
14294.m00135	Bm1_17450	DE	2	1	1	1	0	0	0	1
14294.m00136	Bm1_17455	DE	2	0	0	0	0	0	0	1
14295.m00008	Bm1_17465	DE	5	0	0	1	1	0	0	0
AA675760	Bm1_17470	DE	4	1	0	1	0	0	0	0
14296.m00064	Bm1_17475	DE	4	1	0	0	0	1	1	1
14296.m00065	Bm1_17480	DE	4	1	0	1	0	0	0	0
BMC05175	Bm1_17485	DE	3	1	1	1	1	1	1	1
BMW01496.504	Bm1_17485	DE	3	1	1	1	1	1	1	1
BMC11876	Bm1_17495	DE	5	1	1	1	1	1	1	1
14299.m00121	Bm1_17545	DE	5	1	0	1	1	0	0	0
W59876	Bm1_17555	DE	5	1	0	1	0	0	0	0
14300.m00051	Bm1_17560	DE	5	0	0	1	0	0	0	0
14302.m00072	Bm1_17565	DE	5	0	0	1	0	0	0	0
14303.m00140	Bm1_17590	DE	3	1	1	1	1	1	1	1
BMC04279	Bm1_17605	DE	4	1	1	1	1	1	1	1
BMC00885	Bm1_17630	DE	4	1	1	1	1	1	0	1
BMC01112	Bm1_17630	DE	4	1	1	1	0	1	1	1
14310.m00252	Bm1_17675	DE	5	0	0	1	0	0	0	0
14317.m00267	Bm1_17735	DE	5	0	0	1	0	0	0	0
14317.m00268	Bm1_17740	DE	5	0	0	1	0	0	0	0
14317.m00269	Bm1_17745	DE	5	0	0	1	0	0	0	0
14317.m00271	Bm1_17755	DE	4	1	1	0	0	0	0	0
14317.m00273	Bm1_17765	DE	2	0	1	0	0	0	0	1
14317.m00274	Bm1_17770	DE	2	0	1	0	0	0	0	1
14317.m00277	Bm1_17785	DE	1	0	1	0	0	0	0	0
14318.m00072	Bm1_17810	DE	1	1	1	1	1	1	1	0
14324.m00042	Bm1_17890	DE	1	1	1	1	1	1	0	0
14330.m00204	Bm1_17970	DE	3	0	0	0	0	1	0	0
14330.m00205	Bm1_17975	DE	2	1	0	0	0	1	0	1
BMC09265	Bm1_18045	DE	2	1	1	1	1	1	1	1
14338.m00009	Bm1_18050	DE	5	0	0	1	0	0	0	0
14341.m00010	Bm1_18060	DE	4	1	0	0	0	0	0	0
14345.m00059	Bm1_18080	DE	5	0	0	1	0	0	0	0
14347.m00048	Bm1_18105	DE	5	1	0	1	1	0	0	0
14351.m00109	Bm1_18150	DE	5	1	0	1	0	0	0	0
14355.m00214	Bm1_18195	DE	5	1	0	1	0	0	0	1
14355.m00216	Bm1_18205	DE	4	1	0	1	0	0	0	0
14355.m00219	Bm1_18220	DE	5	0	0	1	0	0	0	0
14356.m00511	Bm1_18280	DE	5	1	1	1	0	1	1	1
14356.m00520	Bm1_18325	DE	1	1	1	1	0	0	0	0
14356.m00526	Bm1_18350	DE	5	0	0	1	0	0	0	0
14359.m00043	Bm1_18365	DE	1	0	1	0	0	0	0	0
14488.m00094	Bm1_18365	DE	1	0	1	0	0	0	0	0
14361.m00188	Bm1_18390	DE	4	1	0	0	0	0	0	0
14361.m00189	Bm1_18395	DE	4	1	0	1	0	0	0	0
14362.m00105	Bm1_18415	DE	3	1	1	1	0	1	1	0
14362.m00107	Bm1_18425	DE	5	0	0	1	1	0	0	0
BMC06377	Bm1_18430	DE	5	0	0	1	1	0	0	0
14365.m00039	Bm1_18485	DE	4	1	1	1	0	1	0	0
14365.m00040	Bm1_18490	DE	4	1	0	0	0	0	0	0
BMC00963	Bm1_18510	DE	1	1	1	1	0	1	0	0
BMC06456	Bm1_18510	DE	1	1	1	1	1	1	1	1
BMC02923	Bm1_18515	DE	2	1	1	1	1	1	1	1
BMC11895	Bm1_18515	DE	2	1	1	1	0	1	1	1
TC3497	Bm1_18515	DE	2	1	1	1	1	1	1	1
14367.m00303	Bm1_18520	DE	3	0	0	1	0	1	1	0
AA841929	Bm1_18520	DE	5	0	0	1	1	1	1	0
14367.m00308	Bm1_18545	DE	4	1	0	0	0	0	0	0
14367.m00312	Bm1_18565	DE	5	0	0	1	0	0	0	0
14367.m00313	Bm1_18570	DE	5	0	0	1	0	0	0	0
14376.m00091	Bm1_18630	DE	1	1	1	1	1	1	1	1
14379.m00151	Bm1_18695	DE	3	1	0	0	1	1	1	1
TC3455	Bm1_18695	DE	3	1	0	0	0	1	1	1
14386.m00055	Bm1_18775	DE	2	1	1	1	1	1	0	1
BMW00486.548	Bm1_18775	DE	2	1	1	1	1	1	1	1
TC3532	Bm1_18775	DE	2	0	0	1	0	0	0	1
BMC00098	Bm1_18805	DE	3	1	0	1	1	1	1	1
TC3404	Bm1_18840	DE	1	1	1	1	1	1	1	1
14387.m00355	Bm1_18875	DE	2	1	1	1	1	1	1	1
14389.m00196	Bm1_18935	DE	5	1	1	1	1	1	0	0
TC3024	Bm1_18940	DE	1	1	1	1	1	1	1	1
WB-contig_1185	Bm1_18950	DE	4	1	1	1	1	1	1	1
14389.m00200	Bm1_18955	DE	4	1	1	1	1	1	0	0
14389.m00204	Bm1_18975	DE	5	1	1	1	0	0	0	0
14390.m00017	Bm1_18980	DE	4	1	0	0	0	0	0	0
14391.m00104	Bm1_18990	DE	5	0	0	1	1	0	0	0
BMC05737	Bm1_18995	DE	5	0	0	1	0	0	0	0
14396.m00009	Bm1_19065	DE	3	1	1	1	1	1	1	1
BMC11488	Bm1_19065	DE	2	1	1	1	1	1	1	1
BMC11989	Bm1_19090	DE	2	1	0	1	0	1	1	1
TC3266	Bm1_19090	DE	2	1	0	1	0	1	1	1
BMC01695	Bm1_19100	DE	4	1	1	1	1	1	0	1
BMC11831	Bm1_19100	DE	4	1	1	1	1	1	0	0
14405.m00024	Bm1_19105	DE	2	1	0	0	0	0	1	0
14407.m00017	Bm1_19130	DE	3	0	0	0	0	1	1	1
14408.m00072	Bm1_19150	DE	2	1	0	0	0	1	1	1
14409.m00236	Bm1_19185	DE	5	0	0	1	1	0	0	0
14409.m00239	Bm1_19200	DE	5	0	0	1	1	0	0	0
14409.m00240	Bm1_19205	DE	5	0	0	1	1	0	0	0
14409.m00241	Bm1_19210	DE	5	0	0	1	0	0	0	0
14409.m00243	Bm1_19220	DE	5	0	0	1	1	0	0	0
14409.m00244	Bm1_19225	DE	5	1	0	1	1	0	0	0
14409.m00246	Bm1_19235	DE	5	0	0	1	0	0	0	0
14409.m00249	Bm1_19250	DE	5	0	0	1	0	0	0	0
14409.m00250	Bm1_19255	DE	5	0	0	1	0	0	0	0
14409.m00254	Bm1_19275	DE	5	0	0	1	0	0	0	0
14412.m00152	Bm1_19295	DE	5	0	0	1	0	0	0	0
14412.m00157	Bm1_19320	DE	4	1	0	0	0	0	0	0
14412.m00159	Bm1_19330	DE	5	0	0	1	1	0	0	0
14417.m00065	Bm1_19380	DE	5	1	0	1	0	0	0	0
14424.m00386	Bm1_19460	DE	5	1	1	1	1	0	0	0
14424.m00389	Bm1_19475	DE	4	1	1	1	1	1	0	1
14431.m00023	Bm1_19535	DE	4	1	0	0	0	1	0	0
14433.m00032	Bm1_19540	DE	4	1	0	0	0	0	0	0
14439.m00029	Bm1_19555	DE	5	1	0	1	0	1	0	0
14440.m00048	Bm1_19570	DE	3	1	0	1	0	0	1	0
14442.m00132	Bm1_19610	DE	5	0	0	1	0	0	0	0
BMC02358	Bm1_19615	DE	1	1	1	0	0	0	0	0
14450.m00172	Bm1_19650	DE	5	0	0	1	0	0	0	0
14450.m00177	Bm1_19675	DE	5	0	0	1	1	0	0	0
14450.m00179	Bm1_19685	DE	5	0	0	1	1	0	0	0
14459.m00241	Bm1_19780	DE	5	0	0	1	0	0	0	1
BMC03741	Bm1_19785	DE	5	0	0	1	1	0	0	0
BMC02059	Bm1_19805	DE	3	1	1	1	1	1	1	1
TC3642	Bm1_19805	DE	3	1	0	1	1	1	1	1
14467.m00092	Bm1_19855	DE	5	0	0	1	0	0	0	0
BMC05109	Bm1_19875	DE	2	1	1	1	1	1	1	1
14469.m00103	Bm1_19880	DE	1	1	1	1	0	1	0	0
14469.m00105	Bm1_19890	DE	3	1	1	1	1	1	1	0
14478.m00108	Bm1_19955	DE	4	1	0	1	1	1	0	0
BMC06840	Bm1_19990	DE	3	1	0	0	0	1	0	0
14483.m00024	Bm1_20040	DE	4	1	1	1	1	1	1	1
14483.m00025	Bm1_20045	DE	4	1	0	1	0	1	0	0
AA588938	Bm1_20065	DE	5	1	1	1	1	1	1	1
14488.m00095	Bm1_20075	DE	1	0	1	0	0	0	0	0
14488.m00097	Bm1_20085	DE	5	0	0	1	1	0	0	0
14938.m00331	Bm1_20095	DE	4	1	0	0	0	0	0	0
14489.m00055	Bm1_20100	DE	2	0	0	0	0	0	0	1
14489.m00056	Bm1_20105	DE	2	0	0	0	0	0	0	1
BMC12220	Bm1_20105	DE	2	1	0	0	1	0	0	1
WB-contig_1436	Bm1_20105	DE	2	0	0	0	0	0	0	1
BMC04055	Bm1_20120	DE	5	1	0	1	0	0	0	0
14490.m00011	Bm1_20130	DE	2	1	1	0	0	0	0	0
14494.m00075	Bm1_20145	DE	4	1	1	1	0	1	1	1
14494.m00078	Bm1_20160	DE	1	1	1	1	1	1	1	1
BMW00012.458	Bm1_20170	DE	5	1	1	1	1	1	0	1
14494.m00084	Bm1_20190	DE	1	1	1	1	0	0	0	0
BMW00517.494	Bm1_20230	DE	4	1	1	1	1	1	1	1
14510.m00010	Bm1_20360	DE	1	1	1	0	0	0	1	1
14967.m01512	Bm1_20360	DE	1	1	1	1	0	0	1	1
BMC06482	Bm1_20385	DE	4	1	0	1	1	1	0	1
WB-contig_253	Bm1_20385	DE	2	0	0	0	0	0	0	1
BMC07652	Bm1_20470	DE	2	1	1	1	1	1	1	1
14525.m00160	Bm1_20540	DE	4	1	0	1	0	1	1	0
14525.m00161	Bm1_20545	DE	5	0	1	1	0	0	0	0
14527.m00105	Bm1_20565	DE	5	0	0	1	0	0	0	0
14528.m00116	Bm1_20620	DE	1	0	1	0	0	0	0	0
14529.m00202	Bm1_20645	DE	1	1	0	0	0	0	0	0
BMC12344	Bm1_20715	DE	4	1	1	1	1	1	1	0
15259.m00007	Bm1_20715	DE	5	1	0	1	1	1	0	0
14529.m00217	Bm1_20720	DE	5	1	0	1	1	1	0	0
BMC03307	Bm1_20735	DE	4	1	0	0	0	0	0	0
14536.m00009	Bm1_20750	DE	3	1	0	1	1	1	1	1
14538.m00473	Bm1_20775	DE	5	0	0	1	0	0	0	0
BMC03980	Bm1_20825	DE	1	1	1	1	1	1	1	1
14540.m00058	Bm1_20855	DE	5	1	1	1	1	1	1	1
14541.m00145	Bm1_20880	DE	1	1	1	0	0	0	0	0
BMC00151	Bm1_20955	DE	1	1	1	1	1	1	1	1
TC3015	Bm1_20955	DE	1	1	1	1	1	1	1	1
14779.m00745	Bm1_21005	DE	1	0	1	1	0	0	0	0
14553.m00038	Bm1_21020	DE	2	1	1	1	1	1	1	1
BMC11556	Bm1_21035	DE	3	1	0	1	0	0	0	0
BMW00169.490	Bm1_21035	DE	5	1	1	1	1	1	1	1
BMW01011.89	Bm1_21035	DE	5	1	0	1	1	0	1	1
TC3171	Bm1_21060	DE	2	1	1	1	1	1	1	1
14554.m00236	Bm1_21070	DE	4	1	1	1	1	1	0	1
BMC00954	Bm1_21080	DE	3	1	1	1	1	1	1	1
14558.m00022	Bm1_21100	DE	3	1	0	0	0	0	0	0
BMC04331	Bm1_21205	DE	2	1	0	1	0	1	1	1
BMC11966	Bm1_21205	DE	2	1	0	1	1	1	1	1
BMC00127	Bm1_21225	DE	2	1	1	0	0	1	1	1
14569.m00223	Bm1_21250	DE	3	1	0	1	1	1	1	0
TC3628	Bm1_21250	DE	3	1	0	1	1	1	1	0
14569.m00224	Bm1_21255	DE	4	1	0	0	0	1	0	0
14569.m00226	Bm1_21265	DE	5	0	0	1	0	0	0	0
14570.m00059	Bm1_21270	DE	5	0	0	1	1	0	0	0
14572.m00110	Bm1_21305	DE	5	0	0	1	0	0	0	0
14761.m00192	Bm1_21310	DE	1	1	1	0	0	0	0	0
14581.m00055	Bm1_21365	DE	5	1	1	1	1	0	0	0
AA054899	Bm1_21380	DE	3	1	1	1	1	1	1	1
14583.m00119	Bm1_21400	DE	5	0	0	1	0	0	0	0
14583.m00121	Bm1_21410	DE	2	0	0	0	0	0	0	1
14585.m00048	Bm1_21440	DE	5	1	0	1	0	0	0	0
14585.m00049	Bm1_21445	DE	1	1	1	1	1	0	0	0
14967.m01578	Bm1_21445	DE	1	1	1	1	1	0	0	0
14587.m00054	Bm1_21490	DE	5	0	0	1	0	0	0	0
14589.m00208	Bm1_21535	DE	2	1	0	1	1	1	1	1
14589.m00209	Bm1_21540	DE	1	1	1	0	0	0	0	0
14590.m00345	Bm1_21615	DE	5	0	0	1	1	0	0	0
14590.m00346	Bm1_21620	DE	2	1	0	0	0	0	1	1
BMC02053	Bm1_21625	DE	3	1	1	1	1	1	1	1
14592.m00175	Bm1_21650	DE	5	0	0	1	0	0	0	0
BMC05878	Bm1_21670	DE	5	0	0	1	1	0	0	0
BMC00540	Bm1_21705	DE	3	1	1	1	1	1	1	1
TC2815	Bm1_21705	DE	3	1	1	1	1	1	1	1
W91827	Bm1_21705	DE	3	1	1	1	1	1	1	1
WB-contig_1214	Bm1_21705	DE	3	1	1	1	1	1	1	1
BMC00007	Bm1_21705	DE	2	1	1	1	1	1	1	1
14948.m00288	Bm1_21750	DE	4	1	0	0	1	1	0	0
14597.m00048	Bm1_21750	DE	4	1	0	0	1	1	0	1
14597.m00049	Bm1_21755	DE	4	1	0	1	1	1	1	1
BMC05465	Bm1_21765	DE	2	1	0	0	0	1	0	1
14598.m00017	Bm1_21770	DE	2	1	1	1	0	1	1	1
14599.m00262	Bm1_21805	DE	5	0	0	1	0	0	0	0
BMC10705	Bm1_21805	DE	5	0	0	1	0	0	0	0
14599.m00269	Bm1_21840	DE	5	1	1	1	1	0	0	0
14600.m00099	Bm1_21865	DE	1	1	1	1	0	0	0	0
BMC02423	Bm1_21900	DE	4	1	1	1	1	1	1	0
14602.m00122	Bm1_21910	DE	2	1	0	0	0	1	0	0
14914.m00017	Bm1_21935	DE	1	1	1	0	0	0	0	0
BMC06373	Bm1_21995	DE	5	1	0	1	1	0	0	0
14604.m00045	Bm1_22000	DE	3	0	0	0	0	0	0	1
14605.m00049	Bm1_22005	DE	3	1	0	1	0	0	1	0
14608.m00260	Bm1_22055	DE	4	1	0	0	0	1	0	0
14609.m00096	Bm1_22095	DE	2	1	0	0	0	0	1	1
14610.m00101	Bm1_22100	DE	2	1	1	1	0	0	1	1
14610.m00103	Bm1_22110	DE	1	1	1	0	0	0	0	0
AA007726	Bm1_22185	DE	1	1	1	1	1	1	1	1
BMC00505	Bm1_22185	DE	1	1	1	1	1	1	1	1
14613.m00498	Bm1_22200	DE	5	0	0	1	0	0	0	0
14613.m00499	Bm1_22205	DE	5	0	0	1	0	0	0	0
14614.m00130	Bm1_22260	DE	3	1	1	1	1	1	1	1
14615.m00141	Bm1_22290	DE	3	1	0	1	0	1	0	0
15056.m00018	Bm1_22295	DE	1	1	1	1	1	1	1	0
14616.m00143	Bm1_22300	DE	4	1	0	1	0	1	0	0
14618.m00146	Bm1_22350	DE	2	1	1	1	1	1	1	1
WB-contig_54	Bm1_22350	DE	2	1	1	1	1	1	1	1
14619.m00057	Bm1_22360	DE	4	1	0	1	0	0	0	0
14619.m00058	Bm1_22360	DE	4	1	1	1	0	0	0	0
WB-contig_1149	Bm1_22360	DE	4	1	1	0	0	0	0	0
BMC03526	Bm1_22535	DE	5	0	0	1	1	0	0	0
14634.m00534	Bm1_22550	DE	5	0	0	1	0	0	1	0
14634.m00541	Bm1_22570	DE	4	1	0	1	1	1	0	0
BMC03327	Bm1_22595	DE	5	1	0	1	1	1	0	1
N94656	Bm1_22595	DE	5	0	0	1	0	0	0	0
14768.m00180	Bm1_22600	DE	1	1	1	1	0	1	0	0
14884.m00065	Bm1_22600	DE	1	1	1	1	1	0	1	0
14635.m00116	Bm1_22650	DE	4	1	0	1	0	0	0	0
14635.m00117	Bm1_22655	DE	5	0	0	1	1	0	0	0
BMC05473	Bm1_22790	DE	5	1	1	1	1	1	1	1
14643.m00073	Bm1_22805	DE	1	1	1	1	1	1	1	0
14643.m00076	Bm1_22820	DE	2	1	1	0	0	0	0	1
BMC00044	Bm1_22885	DE	4	1	0	0	1	0	0	0
WB-contig_188	Bm1_22885	DE	4	1	0	0	1	0	0	0
BMC07571	Bm1_22940	DE	5	1	0	1	1	0	0	0
14651.m00255	Bm1_22950	DE	5	0	0	1	0	0	0	0
14651.m00260	Bm1_22975	DE	3	1	1	0	0	1	0	0
14982.m02262	Bm1_22980	DE	1	1	1	1	1	1	1	1
14652.m00405	Bm1_23005	DE	3	1	0	1	1	1	1	1
14652.m00410	Bm1_23030	DE	1	1	1	1	1	1	1	1
AA057919	Bm1_23030	DE	1	1	1	1	1	1	1	1
H98325	Bm1_23030	DE	1	1	1	1	1	1	1	1
TC2995	Bm1_23030	DE	1	1	1	1	1	1	1	1
BMC08905	Bm1_23040	DE	5	0	0	1	1	1	0	0
BMC00247	Bm1_23080	DE	2	1	1	1	1	1	1	1
TC3038	Bm1_23080	DE	2	1	1	1	1	1	1	1
TC8002	Bm1_23080	DE	2	1	1	1	1	1	1	1
14653.m00287	Bm1_23085	DE	5	1	0	1	1	1	0	0
14653.m00288	Bm1_23090	DE	5	0	0	1	0	0	0	0
14656.m00218	Bm1_23140	DE	3	1	1	0	0	0	1	0
14656.m00220	Bm1_23150	DE	1	0	1	0	0	0	0	0
14656.m00223	Bm1_23165	DE	5	1	0	1	1	0	0	0
14656.m00226	Bm1_23180	DE	4	1	1	1	1	1	1	1
14657.m00147	Bm1_23200	DE	4	1	1	1	1	1	1	1
14657.m00149	Bm1_23210	DE	4	1	1	1	0	1	0	0
14659.m00191	Bm1_23235	DE	1	1	1	0	0	0	0	0
14659.m00194	Bm1_23250	DE	5	1	1	1	1	1	0	0
14661.m00097	Bm1_23275	DE	5	0	0	1	0	0	0	1
14917.m00338	Bm1_23300	DE	1	1	1	1	1	1	0	0
14883.m00056	Bm1_23300	DE	1	1	1	0	0	0	0	0
14661.m00102	Bm1_23300	DE	1	1	1	0	0	0	0	0
BMC04842	Bm1_23305	DE	4	1	1	1	1	1	0	0
14661.m00103	Bm1_23305	DE	5	1	1	1	0	1	0	0
14665.m00020	Bm1_23315	DE	1	1	1	1	1	1	0	0
BMC02319	Bm1_23315	DE	1	1	1	1	1	1	0	0
14667.m00129	Bm1_23340	DE	5	1	0	1	1	0	0	0
14667.m00131	Bm1_23350	DE	4	1	0	0	0	0	0	0
14670.m00185	Bm1_23420	DE	2	1	0	1	0	0	0	1
BMC03432	Bm1_23480	DE	2	1	0	1	1	1	1	1
14677.m00164	Bm1_23535	DE	5	0	0	1	1	0	0	0
14677.m00166	Bm1_23545	DE	4	1	0	1	1	1	0	0
14677.m00167	Bm1_23550	DE	3	1	1	1	1	1	1	0
14677.m00168	Bm1_23555	DE	2	1	1	1	1	1	1	1
BMC03611	Bm1_23560	DE	3	1	1	1	1	1	1	1
BMC12461	Bm1_23560	DE	3	1	1	1	1	1	1	1
14677.m00171	Bm1_23570	DE	4	1	1	1	1	1	1	1
14679.m00160	Bm1_23595	DE	4	1	0	1	0	0	0	0
BMC07758	Bm1_23600	DE	5	1	0	1	1	0	0	0
BMC02599	Bm1_23610	DE	2	1	1	1	0	1	1	1
14682.m00038	Bm1_23645	DE	5	1	1	1	1	1	0	1
14683.m00061	Bm1_23665	DE	1	0	1	0	0	0	0	0
14690.m00148	Bm1_23845	DE	5	0	0	1	1	0	0	0
BMC10462	Bm1_23855	DE	5	0	0	1	0	0	0	0
BMW00267.445	Bm1_23855	DE	5	0	0	1	0	0	0	0
14693.m00120	Bm1_23865	DE	2	1	0	1	1	1	1	1
14695.m00087	Bm1_23890	DE	5	0	0	1	0	0	0	0
14696.m00217	Bm1_23940	DE	5	1	1	1	1	1	1	1
14696.m00218	Bm1_23945	DE	4	1	1	1	1	1	1	1
TC3365	Bm1_23945	DE	4	1	1	1	1	1	1	1
WB-contig_1458	Bm1_23945	DE	4	1	1	1	1	1	1	1
BMC05117	Bm1_23960	DE	2	1	0	1	1	1	1	1
BMC05214	Bm1_23960	DE	2	1	1	1	1	1	1	1
BMC07037	Bm1_23960	DE	2	1	1	1	1	1	1	1
WB-contig_297	Bm1_23960	DE	2	1	1	1	1	1	1	1
14697.m00101	Bm1_23990	DE	5	0	0	1	0	0	0	0
14699.m00097	Bm1_23995	DE	5	0	0	1	0	0	0	0
14699.m00098	Bm1_24000	DE	5	0	0	1	0	0	0	0
BMC03439	Bm1_24035	DE	3	1	1	1	1	1	1	1
14702.m00393	Bm1_24050	DE	3	1	1	0	0	0	0	0
14702.m00396	Bm1_24065	DE	5	1	0	1	1	0	0	0
BMC01082	Bm1_24070	DE	1	1	1	1	1	1	0	0
BMC03681	Bm1_24095	DE	5	0	0	1	0	0	0	0
BMC01032	Bm1_24115	DE	3	1	1	1	1	1	1	1
BMC01643	Bm1_24115	DE	3	1	1	1	1	1	1	1
BMC12380	Bm1_24115	DE	2	1	1	1	1	1	1	1
14704.m00447	Bm1_24130	DE	5	1	1	1	1	1	1	0
14704.m00453	Bm1_24155	DE	5	1	0	1	0	0	0	0
BMC02043	Bm1_24160	DE	5	1	1	1	0	0	0	0
14704.m00455	Bm1_24165	DE	4	1	0	1	1	1	0	0
14705.m00191	Bm1_24210	DE	4	1	0	0	0	0	0	0
14707.m00118	Bm1_24260	DE	5	1	1	1	1	1	1	1
14965.m00423	Bm1_24260	DE	5	1	1	1	1	1	1	1
WB-contig_338	Bm1_24260	DE	5	1	1	1	1	1	1	1
14708.m00027	Bm1_24320	DE	4	1	0	0	0	0	0	0
BMC00673	Bm1_24400	DE	1	1	1	1	1	1	1	1
14712.m00223	Bm1_24405	DE	3	0	0	0	0	1	0	0
14715.m01243	Bm1_24555	DE	1	1	1	0	0	0	0	0
14715.m01247	Bm1_24575	DE	5	1	0	1	1	0	0	0
15314.m00009	Bm1_24580	DE	2	1	1	1	1	1	1	1
14715.m01252	Bm1_24600	DE	4	1	1	1	0	1	0	0
BMC05834	Bm1_24615	DE	2	1	1	1	1	1	1	1
WB-contig_1613	Bm1_24615	DE	2	1	1	1	1	1	1	1
14715.m01258	Bm1_24630	DE	5	1	1	1	1	1	0	1
14724.m00033	Bm1_24750	DE	1	1	1	1	1	1	0	0
14724.m00034	Bm1_24755	DE	1	1	1	1	0	1	0	0
14724.m00035	Bm1_24760	DE	3	1	1	1	1	1	1	1
14726.m00009	Bm1_24770	DE	5	0	0	1	0	0	0	0
CB338081	Bm1_24790	DE	5	0	0	1	0	0	0	0
14731.m00985	Bm1_24810	DE	1	1	1	1	1	1	1	1
14731.m00987	Bm1_24820	DE	2	0	0	0	0	0	0	1
BMC04935	Bm1_24820	DE	2	1	0	0	0	0	0	1
14731.m00998	Bm1_24875	DE	5	1	0	1	1	0	0	0
14731.m00999	Bm1_24880	DE	5	0	0	1	0	0	0	0
14731.m01005	Bm1_24905	DE	5	0	0	1	1	0	0	1
14731.m01013	Bm1_24945	DE	3	1	1	1	1	1	1	1
14731.m01015	Bm1_24955	DE	5	0	0	1	0	0	0	0
14731.m01016	Bm1_24960	DE	5	0	0	1	0	0	0	0
BMW01525.493	Bm1_24980	DE	2	1	1	1	0	0	0	1
WB-contig_324	Bm1_25000	DE	1	1	1	1	0	1	0	0
14737.m00016	Bm1_25035	DE	4	1	1	1	1	1	1	1
14739.m00027	Bm1_25050	DE	1	1	1	1	0	1	0	0
14740.m00011	Bm1_25060	DE	3	0	0	0	0	0	1	0
14742.m00022	Bm1_25070	DE	5	1	1	1	1	1	1	1
14744.m00190	Bm1_25080	DE	1	1	1	0	0	0	0	0
WB-contig_1492	Bm1_25085	DE	2	1	1	1	1	1	1	1
14744.m00191	Bm1_25085	DE	1	1	1	1	1	1	1	1
AA842429	Bm1_25140	DE	4	1	0	1	0	0	0	0
14748.m00069	Bm1_25175	DE	5	1	0	1	1	0	0	0
BMC00614	Bm1_25195	DE	2	1	1	1	1	1	1	1
BMW00238.465	Bm1_25195	DE	2	1	1	1	1	1	1	1
WB-contig_503	Bm1_25235	DE	1	1	1	1	1	1	1	1
14759.m00021	Bm1_25300	DE	2	1	0	0	0	0	0	1
14761.m00197	Bm1_25355	DE	5	0	0	1	0	0	0	0
14961.m04915	Bm1_25355	DE	5	0	0	1	0	0	0	0
AW061530	Bm1_25355	DE	5	0	0	1	1	0	0	0
14761.m00200	Bm1_25370	DE	3	0	0	0	0	0	1	1
14961.m04937	Bm1_25370	DE	3	0	0	0	0	1	1	1
14761.m00202	Bm1_25380	DE	3	1	0	0	0	1	1	1
14761.m00204	Bm1_25390	DE	5	0	0	1	0	0	0	0
BMW00450.34	Bm1_25390	DE	5	1	1	1	1	1	0	0
BMW01594.90	Bm1_25390	DE	5	1	1	1	0	0	0	0
TC3076	Bm1_25395	DE	1	1	1	1	1	0	0	0
14761.m00206	Bm1_25400	DE	5	0	0	1	0	0	0	0
14761.m00207	Bm1_25400	DE	5	0	0	1	0	0	0	0
14765.m00812	Bm1_25515	DE	5	1	0	1	0	1	0	0
14768.m00179	Bm1_25565	DE	4	1	1	1	1	1	1	1
BMC01644	Bm1_25620	DE	4	1	1	1	1	1	1	1
14768.m00191	Bm1_25625	DE	5	0	0	1	1	0	0	0
14770.m00167	Bm1_25650	DE	1	1	1	1	1	1	1	1
14770.m00169	Bm1_25660	DE	1	1	1	0	0	1	0	0
BMC04437	Bm1_25780	DE	3	1	1	1	1	1	1	1
BMC01602	Bm1_25780	DE	4	1	1	1	1	1	1	1
14773.m00924	Bm1_25805	DE	2	1	1	0	0	1	1	1
14773.m00928	Bm1_25825	DE	5	0	0	1	0	0	0	0
14773.m00930	Bm1_25835	DE	3	0	0	0	0	1	1	0
TC3471	Bm1_25860	DE	2	1	0	0	0	0	0	1
14773.m00936	Bm1_25865	DE	5	0	0	1	1	0	0	0
14775.m00063	Bm1_25895	DE	5	1	1	1	0	0	0	0
14777.m00103	Bm1_25915	DE	1	0	1	0	0	0	0	0
14777.m00108	Bm1_25935	DE	2	1	1	0	0	1	1	1
14777.m00113	Bm1_25935	DE	2	1	1	0	0	1	1	1
14777.m00109	Bm1_25940	DE	3	1	1	0	0	0	1	0
14777.m00111	Bm1_25950	DE	1	0	1	0	0	0	0	0
BMC07570	Bm1_25960	DE	4	1	1	0	0	1	0	0
BMC10934	Bm1_25960	DE	1	1	1	0	0	1	0	0
14779.m00753	Bm1_26035	DE	5	0	0	1	1	0	0	0
14779.m00756	Bm1_26040	DE	5	0	0	1	0	0	0	0
14779.m00759	Bm1_26055	DE	5	0	0	1	0	0	0	0
14786.m00011	Bm1_26170	DE	5	1	0	1	0	0	0	0
14788.m00091	Bm1_26210	DE	5	0	0	1	0	0	0	0
14794.m00095	Bm1_26270	DE	2	1	1	1	1	1	1	1
BMC05326	Bm1_26275	DE	3	1	0	1	1	1	1	1
TC3016	Bm1_26275	DE	3	1	0	1	1	1	1	1
14796.m00100	Bm1_26310	DE	4	1	1	1	1	1	1	1
TC3297	Bm1_26310	DE	4	1	1	1	1	1	1	1
14796.m00102	Bm1_26325	DE	3	1	0	0	0	1	1	1
14799.m00211	Bm1_26380	DE	5	0	0	1	0	0	0	0
BMC03558	Bm1_26425	DE	5	0	0	1	1	0	0	0
14813.m00045	Bm1_26455	DE	3	0	0	1	0	0	1	0
14818.m00020	Bm1_26480	DE	2	1	1	1	0	1	0	1
14820.m00019	Bm1_26505	DE	5	0	0	1	1	0	0	0
14824.m00117	Bm1_26520	DE	1	1	1	0	0	0	0	0
14824.m00118	Bm1_26525	DE	1	1	1	0	0	0	0	0
14824.m00119	Bm1_26530	DE	4	1	0	1	0	1	0	0
14824.m00121	Bm1_26540	DE	1	1	1	0	0	0	0	0
14830.m00076	Bm1_26585	DE	2	1	1	1	1	1	1	1
14832.m00023	Bm1_26595	DE	5	1	0	1	1	1	0	0
14832.m00025	Bm1_26605	DE	1	1	1	1	0	1	0	0
TC3596	Bm1_26605	DE	1	1	1	1	0	1	0	0
14835.m00083	Bm1_26640	DE	1	1	1	0	0	0	0	0
14838.m00015	Bm1_26645	DE	1	1	1	0	0	0	0	0
14841.m00011	Bm1_26660	DE	3	1	0	0	0	0	0	0
14845.m00009	Bm1_26670	DE	4	1	0	1	1	1	1	1
14853.m00060	Bm1_26745	DE	3	1	0	0	0	0	1	0
14853.m00061	Bm1_26750	DE	5	1	0	1	0	0	0	0
BMC06073	Bm1_26800	DE	1	1	1	0	0	0	0	0
14863.m00021	Bm1_26880	DE	2	1	0	0	0	0	1	1
15013.m00154	Bm1_26880	DE	2	1	0	1	0	1	1	1
14868.m00080	Bm1_26915	DE	2	0	0	0	0	0	0	1
14871.m00017	Bm1_26940	DE	1	1	1	0	0	0	0	0
BMC12488	Bm1_26945	DE	2	0	0	0	0	0	0	1
WB-contig_1351	Bm1_26945	DE	2	0	0	0	0	0	0	1
14873.m00236	Bm1_26995	DE	1	1	1	0	0	0	0	0
14877.m00029	Bm1_27025	DE	5	0	0	1	0	0	0	0
14883.m00052	Bm1_27060	DE	5	0	0	1	1	0	0	0
14883.m00055	Bm1_27075	DE	5	0	0	1	0	0	0	0
14894.m00089	Bm1_27165	DE	5	0	0	1	0	0	0	0
14894.m00090	Bm1_27170	DE	1	1	1	1	1	1	1	1
BMC04761	Bm1_27180	DE	3	1	0	0	1	1	1	0
14896.m00033	Bm1_27185	DE	5	1	1	1	1	1	1	1
14907.m00559	Bm1_27305	DE	2	1	1	0	0	1	0	1
14907.m00563	Bm1_27325	DE	3	1	1	1	1	1	1	1
TC3115	Bm1_27325	DE	3	1	1	1	1	1	1	1
14907.m00572	Bm1_27370	DE	5	1	1	1	1	0	0	0
14907.m00573	Bm1_27375	DE	5	1	1	1	1	0	0	0
14907.m00579	Bm1_27405	DE	4	1	0	1	1	1	0	0
14907.m00581	Bm1_27415	DE	5	1	0	1	1	1	0	0
14907.m00582	Bm1_27420	DE	5	1	0	1	1	1	0	0
14907.m00586	Bm1_27440	DE	2	0	1	0	0	1	0	1
14915.m00157	Bm1_27490	DE	4	1	0	1	1	1	0	0
WB-contig_250	Bm1_27535	DE	3	1	1	1	1	1	1	1
BMC08665	Bm1_27550	DE	1	1	1	1	1	1	1	0
BMW01067.479	Bm1_27550	DE	1	1	1	1	1	1	1	1
14916.m00491	Bm1_27585	DE	1	1	1	1	1	1	1	1
BMC10905	Bm1_27585	DE	1	1	1	1	1	1	1	1
WB-contig_198	Bm1_27585	DE	1	1	1	1	1	1	1	1
BMC02455	Bm1_27595	DE	4	1	0	0	0	0	0	0
14916.m00495	Bm1_27605	DE	4	1	0	0	0	0	0	0
BMC03927	Bm1_27610	DE	1	1	1	1	0	0	0	0
14917.m00330	Bm1_27625	DE	1	1	1	1	0	1	1	0
14917.m00324	Bm1_27630	DE	1	0	1	1	0	0	0	0
14917.m00322	Bm1_27630	DE	1	1	1	0	0	0	0	0
14917.m00337	Bm1_27635	DE	1	0	1	0	0	0	0	0
BMC07254	Bm1_27650	DE	1	1	1	0	0	1	0	1
BMC03728	Bm1_27655	DE	1	1	1	1	1	1	0	0
14917.m00335	Bm1_27700	DE	4	1	0	1	0	1	0	0
14917.m00336	Bm1_27705	DE	2	1	1	1	0	1	1	1
BMC01909	Bm1_27705	DE	1	1	1	1	1	1	1	1
BMC11411	Bm1_27775	DE	3	0	1	0	0	0	0	0
BMW01501.302	Bm1_27790	DE	2	1	1	0	0	0	0	0
14919.m00203	Bm1_27805	DE	3	1	1	0	0	0	0	0
BMC02367	Bm1_27810	DE	4	1	1	1	1	1	1	1
BMC07799	Bm1_27815	DE	1	1	1	1	1	1	1	0
BMC00647	Bm1_27820	DE	1	1	1	1	0	1	1	0
TC3323	Bm1_27820	DE	1	1	1	1	1	1	1	1
BMC00499	Bm1_27835	DE	1	1	1	1	1	1	1	1
14920.m00397	Bm1_27840	DE	4	1	0	1	0	1	0	0
14920.m00398	Bm1_27845	DE	4	1	0	1	0	1	0	0
AI939685	Bm1_27870	DE	1	0	1	0	0	0	0	0
BMC00312	Bm1_27870	DE	1	1	1	1	0	0	0	0
14920.m00405	Bm1_27880	DE	2	1	1	1	0	1	1	1
BMC01025	Bm1_27880	DE	2	1	1	0	0	0	1	1
TC3273	Bm1_27880	DE	2	1	1	0	0	0	0	1
14920.m00414	Bm1_27925	DE	3	0	0	0	0	1	1	0
14920.m00415	Bm1_27930	DE	1	1	1	1	1	1	1	1
BMC00819	Bm1_27930	DE	1	1	1	1	1	1	1	1
14920.m00423	Bm1_27970	DE	5	0	0	1	0	0	0	0
14920.m00429	Bm1_28000	DE	1	1	0	0	0	0	0	0
14920.m00433	Bm1_28020	DE	5	1	0	1	0	1	0	0
14921.m00200	Bm1_28060	DE	4	1	1	1	1	1	1	1
BMC09458	Bm1_28160	DE	1	1	1	0	0	1	0	0
BMC01478	Bm1_28165	DE	3	1	0	0	0	1	1	0
14927.m00100	Bm1_28225	DE	1	1	1	1	1	1	1	1
14927.m00105	Bm1_28255	DE	2	1	0	0	0	1	0	0
14928.m00202	Bm1_28275	DE	5	0	0	1	1	0	0	0
14928.m00205	Bm1_28290	DE	1	1	1	0	0	0	0	1
BMC00627	Bm1_28290	DE	1	1	1	1	0	1	0	1
AA052059	Bm1_28295	DE	1	1	1	1	0	0	0	1
14929.m00387	Bm1_28310	DE	2	1	0	1	0	1	1	1
14929.m00389	Bm1_28320	DE	1	1	1	1	1	1	1	1
AA842168	Bm1_28320	DE	1	1	1	1	1	1	1	1
14929.m00398	Bm1_28365	DE	3	1	0	0	0	0	0	0
14930.m00326	Bm1_28380	DE	4	1	1	1	0	0	0	0
BMC12253	Bm1_28435	DE	4	1	1	1	1	1	1	1
14930.m00344	Bm1_28470	DE	4	1	0	1	0	0	0	0
14930.m00349	Bm1_28495	DE	1	1	1	1	1	1	1	1
TC3199	Bm1_28495	DE	1	1	1	1	1	1	1	1
BMC06571	Bm1_28500	DE	5	1	0	1	0	0	0	0
14931.m00315	Bm1_28510	DE	4	1	0	1	0	1	0	0
14931.m00316	Bm1_28515	DE	5	1	0	1	0	0	0	0
14931.m00317	Bm1_28520	DE	5	0	0	1	0	0	0	0
AA991131	Bm1_28525	DE	1	0	1	0	0	0	0	0
BMC00328	Bm1_28525	DE	1	1	1	0	0	0	0	0
14932.m00512	Bm1_28610	DE	1	1	1	0	0	0	0	0
14274.m00229	Bm1_28620	DE	1	1	1	1	1	1	0	1
13269.m00308	Bm1_28620	DE	1	1	1	1	1	1	0	1
14932.m00515	Bm1_28625	DE	1	1	1	1	1	1	1	1
14932.m00516	Bm1_28630	DE	5	0	0	1	1	0	0	0
14932.m00523	Bm1_28665	DE	1	1	1	1	0	1	0	0
H16486	Bm1_28735	DE	2	0	0	0	0	0	0	1
BMC00613	Bm1_28825	DE	3	1	1	1	0	1	1	0
14935.m00278	Bm1_28830	DE	1	1	1	0	0	0	0	0
14936.m00258	Bm1_28835	DE	1	1	1	0	0	0	0	0
14936.m00262	Bm1_28855	DE	1	1	1	1	0	0	0	0
14937.m00485	Bm1_28920	DE	4	1	1	1	1	1	0	0
14937.m00494	Bm1_28975	DE	1	1	1	1	1	1	1	1
14938.m00341	Bm1_29060	DE	4	1	1	1	1	1	0	0
WB-contig_1274	Bm1_29060	DE	1	1	1	1	0	1	0	0
14939.m00172	Bm1_29110	DE	5	1	1	1	1	1	1	1
14939.m00173	Bm1_29115	DE	4	1	1	1	0	0	0	0
BMC11888	Bm1_29130	DE	4	1	1	1	1	1	1	1
14940.m00174	Bm1_29140	DE	5	1	0	1	1	0	0	0
BMC00738	Bm1_29260	DE	1	1	1	1	1	1	1	1
14942.m00201	Bm1_29270	DE	4	1	0	0	0	1	0	0
14942.m00202	Bm1_29275	DE	4	1	0	0	0	0	0	0
14943.m00196	Bm1_29310	DE	4	1	1	1	1	1	1	1
14944.m00536	Bm1_29345	DE	4	1	0	0	0	1	0	0
14944.m00537	Bm1_29350	DE	4	1	0	0	0	0	0	0
14944.m00539	Bm1_29360	DE	4	1	0	0	0	0	0	0
14944.m00540	Bm1_29365	DE	4	1	0	0	0	0	0	0
14944.m00541	Bm1_29370	DE	4	1	0	0	0	0	0	0
BMC03219	Bm1_29385	DE	1	1	1	1	1	1	1	1
TC3484	Bm1_29385	DE	1	1	1	1	1	1	1	1
14944.m00544	Bm1_29390	DE	4	1	0	0	0	0	0	0
14944.m00547	Bm1_29405	DE	5	0	0	1	1	0	0	0
BMC06711	Bm1_29415	DE	5	1	1	1	1	1	1	1
14944.m00552	Bm1_29430	DE	2	1	1	1	1	1	1	1
BMC03659	Bm1_29455	DE	5	0	0	1	1	0	0	0
14945.m00256	Bm1_29460	DE	5	0	0	1	0	0	0	0
14945.m00259	Bm1_29475	DE	5	1	0	1	0	0	0	0
15148.m00017	Bm1_29545	DE	1	1	1	1	1	1	1	0
14946.m00536	Bm1_29565	DE	5	0	0	1	0	0	0	0
BMC00879	Bm1_29610	DE	2	1	1	1	1	1	1	1
BMC02924	Bm1_29610	DE	2	1	1	1	1	1	1	1
WB-contig_469	Bm1_29610	DE	2	0	0	1	0	0	0	1
14947.m01125	Bm1_29620	DE	3	1	0	0	0	0	0	0
14947.m01128	Bm1_29635	DE	5	0	0	1	0	0	0	0
14947.m01129	Bm1_29640	DE	5	1	0	1	1	0	0	0
14947.m01130	Bm1_29645	DE	5	0	0	1	0	0	0	0
14947.m01150	Bm1_29740	DE	5	0	0	1	1	0	0	0
14947.m01151	Bm1_29745	DE	4	1	0	1	1	1	0	1
14948.m00284	Bm1_29755	DE	5	0	0	1	0	0	0	0
14948.m00290	Bm1_29775	DE	1	1	0	0	0	0	0	0
14949.m00212	Bm1_29795	DE	5	0	0	1	0	0	0	0
14949.m00216	Bm1_29815	DE	4	1	1	1	1	1	0	0
14950.m01791	Bm1_29875	DE	4	1	1	1	0	1	1	1
TC2941	Bm1_29875	DE	1	1	1	1	0	0	1	1
BMC05087	Bm1_29890	DE	2	1	1	1	1	1	1	1
14950.m01800	Bm1_29920	DE	2	1	0	0	0	0	0	1
14950.m01825	Bm1_30045	DE	4	1	1	1	0	1	0	0
BMC03673	Bm1_30075	DE	5	0	0	1	1	0	0	0
14950.m01834	Bm1_30090	DE	2	1	1	1	1	1	1	1
TC3080	Bm1_30090	DE	2	1	1	1	0	1	0	1
WB-contig_1179	Bm1_30090	DE	2	1	1	1	0	1	1	1
BMC02780	Bm1_30130	DE	2	1	1	1	1	1	1	1
BMC03651	Bm1_30135	DE	1	1	1	1	1	1	1	1
BMC07900	Bm1_30170	DE	4	1	0	1	1	1	0	0
14950.m01854	Bm1_30190	DE	4	1	1	0	0	0	0	0
14950.m01855	Bm1_30195	DE	4	1	0	0	0	1	0	0
BMC04486	Bm1_30225	DE	4	1	1	1	1	1	1	1
CD570436	Bm1_30225	DE	4	1	1	1	1	1	1	1
14950.m01863	Bm1_30230	DE	4	1	1	0	0	0	0	0
14950.m01869	Bm1_30265	DE	1	1	0	0	0	0	0	0
14952.m01375	Bm1_30385	DE	1	1	1	1	1	1	1	1
14952.m01379	Bm1_30400	DE	5	0	0	1	0	0	0	0
13726.m00033	Bm1_30410	DE	2	1	1	1	1	1	1	1
BMC01023	Bm1_30425	DE	1	1	1	0	0	0	0	0
14953.m00215	Bm1_30495	DE	4	1	1	1	0	0	0	0
14954.m01568	Bm1_30520	DE	3	1	1	1	1	1	1	0
14954.m01569	Bm1_30525	DE	1	0	1	0	0	0	0	0
AA661175	Bm1_30525	DE	1	0	1	0	0	0	0	0
BMC04163	Bm1_30575	DE	3	1	0	0	0	1	1	0
14954.m01594	Bm1_30650	DE	1	1	1	1	0	0	0	0
BMC03006	Bm1_30700	DE	1	1	1	1	1	1	1	0
14954.m01607	Bm1_30715	DE	5	0	0	1	0	0	0	0
14954.m01611	Bm1_30735	DE	2	1	1	0	0	0	0	1
14954.m01623	Bm1_30795	DE	1	1	1	1	1	1	1	1
14954.m01624	Bm1_30800	DE	1	1	1	0	0	0	0	0
BMC05124	Bm1_30800	DE	1	1	1	0	0	0	0	0
BMC03166.341	Bm1_30835	DE	2	1	1	1	1	1	1	1
BMW01313.173	Bm1_30835	DE	2	1	1	1	1	1	1	1
14954.m01653	Bm1_30930	DE	3	1	0	0	0	0	0	0
14954.m01655	Bm1_30940	DE	2	1	1	0	0	0	0	0
BMC02660	Bm1_30955	DE	2	1	1	1	0	1	1	1
14954.m01667	Bm1_31000	DE	1	0	1	0	0	0	0	0
BMC05130	Bm1_31045	DE	2	1	1	0	0	1	0	0
14954.m01677	Bm1_31050	DE	4	1	1	1	1	1	1	1
BMC11518	Bm1_31125	DE	2	1	1	1	0	1	0	1
AA032128	Bm1_31135	DE	1	1	1	1	0	0	0	0
14954.m01702	Bm1_31175	DE	1	1	0	0	0	0	0	0
TC3105	Bm1_31215	DE	1	1	0	0	0	0	0	0
BMC07540	Bm1_31220	DE	2	1	1	1	0	1	1	1
14954.m01718	Bm1_31255	DE	1	1	1	1	1	1	1	1
BMC12369	Bm1_31255	DE	1	1	1	1	1	1	1	1
WB-contig_526	Bm1_31255	DE	1	1	1	1	1	1	1	1
14954.m01719	Bm1_31260	DE	1	1	1	1	0	0	0	1
14954.m01720	Bm1_31265	DE	1	1	1	0	0	0	0	0
14954.m01721	Bm1_31270	DE	1	1	1	0	0	0	0	0
H31019	Bm1_31340	DE	2	1	1	1	1	1	1	1
14954.m01736	Bm1_31345	DE	1	1	1	1	1	1	1	0
14954.m01740	Bm1_31365	DE	2	1	1	0	0	0	1	1
14955.m00242	Bm1_31420	DE	1	1	1	0	0	0	0	0
14955.m00246	Bm1_31435	DE	5	1	1	1	1	1	1	1
BMC10914	Bm1_31445	DE	2	1	1	0	0	0	0	1
AA588908	Bm1_31480	DE	1	1	1	1	1	1	1	1
AA841533	Bm1_31490	DE	2	1	0	1	1	1	1	1
BMC05193	Bm1_31490	DE	2	1	0	1	1	1	1	1
14956.m00481	Bm1_31500	DE	2	1	1	1	0	1	1	1
14956.m00486	Bm1_31525	DE	4	1	1	0	0	1	0	0
BMC04969	Bm1_31550	DE	2	1	1	1	1	1	1	1
WB-contig_376	Bm1_31550	DE	2	1	1	1	1	1	1	1
BMC01938	Bm1_31555	DE	4	1	0	0	0	0	0	0
WB-contig_1221	Bm1_31555	DE	4	1	0	0	0	0	0	0
BMW00262.171	Bm1_31575	DE	3	1	0	1	1	1	1	1
TC2845	Bm1_31575	DE	3	1	0	1	1	1	1	1
14956.m00501	Bm1_31600	DE	4	1	1	1	1	1	1	1
14956.m00502	Bm1_31605	DE	4	1	0	0	0	1	0	0
BMW00003.494	Bm1_31610	DE	1	1	1	1	1	1	1	0
BMW00251.485	Bm1_31610	DE	1	1	1	1	1	1	1	1
14956.m00510	Bm1_31645	DE	1	1	1	0	0	0	0	0
14956.m00514	Bm1_31665	DE	2	1	1	1	0	1	1	1
BMC05122	Bm1_31690	DE	3	1	0	1	1	1	1	1
TC2896	Bm1_31690	DE	3	1	0	1	1	1	1	1
14956.m00525	Bm1_31720	DE	4	1	0	0	0	0	0	0
14956.m00535	Bm1_31770	DE	1	1	1	1	1	1	1	0
14958.m00339	Bm1_31815	DE	4	1	0	0	0	0	0	0
BMC03399	Bm1_31870	DE	4	1	1	1	0	1	1	1
14959.m00542	Bm1_31930	DE	4	1	1	1	1	1	1	1
AA007707	Bm1_31930	DE	4	1	1	1	1	1	1	1
14959.m00544	Bm1_31940	DE	1	1	1	0	0	0	0	0
14959.m00549	Bm1_31965	DE	5	0	0	1	0	0	0	0
14959.m00550	Bm1_31970	DE	2	1	0	0	0	0	0	1
BMC04246	Bm1_31980	DE	4	1	1	1	1	1	1	1
BMC05525	Bm1_31985	DE	4	1	1	1	1	1	0	1
14961.m04905	Bm1_32065	DE	5	0	0	1	0	0	0	0
14961.m04906	Bm1_32070	DE	5	0	0	1	0	0	0	0
BMC01206	Bm1_32080	DE	1	1	1	1	0	1	1	0
14961.m04909	Bm1_32085	DE	1	1	1	1	1	1	1	0
BMW00920.277	Bm1_32090	DE	5	0	0	1	0	0	0	0
14961.m04912	Bm1_32100	DE	2	1	1	1	1	1	1	1
WB-contig_1238	Bm1_32100	DE	2	1	0	0	0	1	1	1
14961.m04918	Bm1_32130	DE	2	1	1	1	1	1	0	1
BMC06812	Bm1_32130	DE	2	1	1	1	1	1	0	1
BMC04147	Bm1_32220	DE	5	0	0	1	0	0	0	0
TC3639	Bm1_32225	DE	2	0	0	0	0	0	0	1
14961.m04938	Bm1_32230	DE	4	1	0	1	0	0	0	0
BMC09229	Bm1_32235	DE	3	1	0	1	1	1	1	1
14961.m04953	Bm1_32305	DE	3	1	0	1	1	1	1	1
14961.m04955	Bm1_32315	DE	4	1	0	0	0	1	0	0
14961.m04958	Bm1_32335	DE	3	0	0	0	0	1	0	0
TC3542	Bm1_32340	DE	3	1	0	1	0	1	1	1
14961.m04960	Bm1_32345	DE	2	0	0	1	0	0	0	1
14961.m04968	Bm1_32385	DE	3	1	0	0	0	1	1	1
BMC02671	Bm1_32415	DE	3	1	1	1	1	1	1	0
14961.m04989	Bm1_32490	DE	5	0	1	1	1	0	0	0
14961.m04991	Bm1_32500	DE	5	0	0	1	0	0	0	0
BMC02210	Bm1_32535	DE	4	1	1	1	1	1	1	1
BMC11857	Bm1_32535	DE	2	1	1	1	0	1	1	1
BMC02422	Bm1_32545	DE	3	1	1	1	0	1	1	0
14961.m05002	Bm1_32555	DE	1	1	1	1	0	1	0	0
14961.m05007	Bm1_32580	DE	5	1	0	1	1	1	0	0
WB-contig_1192	Bm1_32610	DE	1	1	1	1	0	0	0	1
14961.m05015	Bm1_32620	DE	2	1	1	1	0	1	1	1
14961.m05017	Bm1_32630	DE	5	0	0	1	0	0	0	0
14961.m05023	Bm1_32660	DE	5	1	1	1	1	1	1	0
14961.m05025	Bm1_32670	DE	1	1	1	1	1	1	1	1
14961.m05027	Bm1_32680	DE	5	0	0	1	0	0	0	0
14961.m05029	Bm1_32690	DE	3	1	1	1	0	1	1	0
14961.m05038	Bm1_32735	DE	1	0	1	0	0	0	0	0
14961.m05039	Bm1_32740	DE	1	1	1	1	1	1	1	1
14961.m05041	Bm1_32750	DE	1	1	1	0	0	0	0	0
WB-contig_1287	Bm1_32805	DE	5	1	1	1	1	1	1	1
WB-contig_1591	Bm1_32805	DE	5	1	1	1	1	1	1	1
14961.m05054	Bm1_32815	DE	1	1	1	1	0	1	0	1
14961.m05055	Bm1_32820	DE	4	1	0	0	0	1	0	1
14961.m05057	Bm1_32830	DE	5	0	0	1	0	0	0	0
14961.m05058	Bm1_32835	DE	5	0	0	1	0	0	0	0
BMC08960	Bm1_32845	DE	2	1	1	0	0	0	1	1
BMC07026	Bm1_32850	DE	2	1	1	1	1	1	1	1
14961.m05063	Bm1_32860	DE	1	1	1	1	0	1	0	1
14961.m05064	Bm1_32865	DE	1	1	1	1	1	1	1	1
TC3004	Bm1_32865	DE	1	1	1	1	1	1	1	1
WB-contig_1120	Bm1_32865	DE	1	1	1	1	1	1	1	1
14961.m05070	Bm1_32895	DE	3	1	1	1	1	1	1	1
BMC00686	Bm1_32895	DE	3	1	1	1	1	1	1	1
14961.m05074	Bm1_32915	DE	1	1	1	1	1	1	1	1
BMC07856	Bm1_32915	DE	1	1	1	1	1	1	1	1
14961.m05079	Bm1_32940	DE	5	0	0	1	0	0	0	0
TC3673	Bm1_33015	DE	1	1	1	1	1	1	1	1
14961.m05095	Bm1_33020	DE	4	1	1	1	1	1	1	1
14961.m05096	Bm1_33025	DE	1	1	1	1	0	1	0	1
BMC07367	Bm1_33030	DE	1	1	1	1	1	1	1	1
WB-contig_209	Bm1_33030	DE	1	1	1	1	1	1	1	1
AA841112	Bm1_33050	DE	4	1	1	1	1	1	1	1
14961.m05103	Bm1_33060	DE	2	0	0	0	0	0	0	1
BMC04927	Bm1_33065	DE	2	1	1	0	0	0	0	1
14961.m05122	Bm1_33150	DE	3	1	0	1	1	1	1	1
WB-contig_1637	Bm1_33155	DE	3	1	0	1	1	1	1	1
14961.m05125	Bm1_33165	DE	3	1	1	1	0	1	0	0
14961.m05134	Bm1_33210	DE	5	1	1	1	1	1	1	0
BMC00124	Bm1_33220	DE	1	1	1	1	1	1	1	1
BMC12075	Bm1_33220	DE	1	1	1	1	1	1	1	1
R47592	Bm1_33220	DE	1	1	1	1	1	1	1	1
14961.m05142	Bm1_33250	DE	4	1	1	1	1	1	0	0
BMW00281.382	Bm1_33255	DE	3	1	1	1	1	1	1	1
BMC04020	Bm1_33255	DE	4	1	1	1	1	1	1	1
14961.m05148	Bm1_33275	DE	2	1	1	1	1	1	1	1
14961.m05147	Bm1_33275	DE	2	1	1	1	1	1	1	1
TC3590	Bm1_33275	DE	2	1	1	1	1	1	1	1
WB-contig_220	Bm1_33275	DE	2	1	1	1	1	1	1	1
14961.m05149	Bm1_33280	DE	1	1	1	1	0	0	0	1
14961.m05151	Bm1_33290	DE	1	1	1	1	1	1	1	1
BMC00137	Bm1_33290	DE	1	1	1	1	1	1	1	1
TC3090	Bm1_33290	DE	1	1	1	1	1	1	1	1
BMC03906	Bm1_33320	DE	1	1	1	0	0	0	0	0
WB-contig_1619	Bm1_33320	DE	1	1	1	0	0	0	0	0
14961.m05162	Bm1_33345	DE	1	1	0	0	0	0	0	0
14961.m05178	Bm1_33425	DE	4	1	0	0	0	1	0	0
BMW01314.476	Bm1_33440	DE	3	1	1	1	0	1	1	0
BMC02079	Bm1_33465	DE	4	1	1	1	1	1	1	0
14961.m05188	Bm1_33470	DE	5	0	0	1	1	0	0	0
14961.m05189	Bm1_33475	DE	5	1	0	1	0	1	0	0
14961.m05195	Bm1_33505	DE	2	1	1	1	1	1	1	1
14961.m05207	Bm1_33565	DE	2	1	0	0	0	0	0	1
14961.m05211	Bm1_33585	DE	2	1	1	1	0	0	1	1
TC3521	Bm1_33585	DE	1	1	1	0	0	0	0	1
14961.m05224	Bm1_33640	DE	1	1	1	0	0	1	1	0
14961.m05242	Bm1_33730	DE	5	0	0	1	0	0	0	0
14961.m05243	Bm1_33735	DE	3	1	0	1	0	1	0	0
14961.m05244	Bm1_33740	DE	5	0	0	1	0	0	0	0
BMC01068	Bm1_33760	DE	1	1	1	1	1	1	1	1
BMC11797	Bm1_33760	DE	1	1	1	1	1	1	1	1
TC2943	Bm1_33760	DE	1	1	1	1	1	1	1	1
BMC04507	Bm1_33770	DE	1	1	1	1	1	1	1	1
WB-contig_1317	Bm1_33775	DE	4	1	0	1	1	1	0	0
14961.m05253	Bm1_33785	DE	1	1	1	0	0	0	0	0
BMC09007	Bm1_33805	DE	1	1	1	1	1	1	1	1
14961.m05262	Bm1_33830	DE	2	0	1	0	0	0	0	1
14961.m05265	Bm1_33845	DE	2	0	0	0	0	1	1	1
BMC00449	Bm1_33890	DE	1	1	1	1	1	1	1	0
BMC02401	Bm1_33930	DE	3	1	1	1	1	1	1	1
14961.m05288	Bm1_33955	DE	1	1	1	0	0	0	0	0
14961.m05289	Bm1_33960	DE	1	1	1	1	1	1	0	1
14961.m05291	Bm1_33970	DE	5	0	0	1	1	0	0	0
14961.m05294	Bm1_33985	DE	1	1	1	0	0	0	0	0
BMC05158	Bm1_34045	DE	4	1	0	0	0	0	0	0
BMC06637	Bm1_34065	DE	5	1	0	1	1	0	0	0
BMC02458	Bm1_34100	DE	4	1	0	1	1	1	1	1
14961.m05327	Bm1_34155	DE	3	1	0	0	0	1	1	0
14961.m05328	Bm1_34160	DE	3	1	0	1	0	1	1	1
BMW00154.457	Bm1_34230	DE	3	0	0	0	0	1	0	0
BMC04477	Bm1_34250	DE	1	1	1	1	1	1	1	1
TC3063	Bm1_34250	DE	1	1	1	1	1	1	1	1
14961.m05346	Bm1_34255	DE	5	0	0	1	1	0	0	0
14961.m05348	Bm1_34265	DE	5	0	0	1	0	0	0	0
WB-contig_1297	Bm1_34295	DE	2	1	1	0	0	1	0	0
14961.m05367	Bm1_34360	DE	1	1	1	0	0	0	0	0
WB-contig_1553	Bm1_34360	DE	1	1	0	0	0	0	0	0
AA841209	Bm1_34370	DE	2	0	1	0	0	0	1	1
14961.m05370	Bm1_34375	DE	5	0	0	1	0	0	0	0
14961.m05371	Bm1_34380	DE	3	1	1	1	1	1	1	1
14962.m00661	Bm1_34385	DE	1	0	1	1	1	0	0	0
BMC08535	Bm1_34400	DE	2	1	1	1	1	1	1	1
14962.m00668	Bm1_34420	DE	5	1	0	1	1	1	1	1
BMC07284	Bm1_34490	DE	5	0	0	1	0	0	0	0
BMC01657	Bm1_34505	DE	4	1	1	1	1	1	1	1
BMC01762	Bm1_34560	DE	1	1	1	1	1	1	1	1
14963.m01789	Bm1_34595	DE	5	0	0	1	0	0	0	0
14963.m01797	Bm1_34635	DE	1	1	0	0	0	0	0	0
14963.m01803	Bm1_34665	DE	4	1	0	0	0	0	0	0
14963.m01804	Bm1_34670	DE	5	0	0	1	0	0	0	0
14963.m01805	Bm1_34675	DE	3	1	1	0	0	1	1	1
BMC00558	Bm1_34675	DE	3	1	1	1	0	1	1	1
TC3152	Bm1_34675	DE	3	1	1	0	0	1	0	0
14964.m00008	Bm1_34785	DE	5	1	0	1	1	0	0	0
14965.m00405	Bm1_34790	DE	4	1	0	0	0	1	0	0
BMC05172	Bm1_34840	DE	3	1	0	1	1	1	1	1
BMC09631	Bm1_34840	DE	3	1	1	1	1	1	1	1
BMC12490	Bm1_34840	DE	3	1	0	1	1	1	1	1
BMC12491	Bm1_34840	DE	3	1	0	1	1	1	1	1
BMC08004	Bm1_34895	DE	4	1	1	1	1	1	1	1
14965.m00429	Bm1_34915	DE	2	1	1	1	1	1	1	1
14965.m00434	Bm1_34940	DE	5	1	0	1	0	0	0	0
14967.m01513	Bm1_34965	DE	1	0	1	0	0	0	0	0
BMC07392	Bm1_34970	DE	5	1	0	1	1	0	0	0
14967.m01518	Bm1_34980	DE	5	0	0	1	0	0	0	0
BMC02918	Bm1_35025	DE	3	1	1	0	1	1	0	0
BMC10183	Bm1_35045	DE	5	0	0	1	0	0	0	0
14967.m01535	Bm1_35055	DE	5	0	0	1	1	0	0	0
BMC00139	Bm1_35060	DE	3	1	1	1	1	1	1	1
14967.m01538	Bm1_35070	DE	3	1	1	1	1	1	1	1
14967.m01539	Bm1_35070	DE	3	1	0	0	0	0	1	1
WB-contig_1470	Bm1_35070	DE	3	1	1	1	0	1	1	1
14967.m01541	Bm1_35080	DE	4	1	1	1	1	1	0	0
BMC04910	Bm1_35100	DE	2	1	0	1	1	1	1	1
BMC00821	Bm1_35135	DE	1	1	1	0	0	0	0	0
14967.m01554	Bm1_35145	DE	4	1	0	1	0	0	0	0
14967.m01556	Bm1_35155	DE	1	1	1	1	0	0	0	0
BMC08179	Bm1_35200	DE	2	1	1	1	1	1	1	1
WB-contig_1014	Bm1_35200	DE	2	1	1	1	1	1	1	1
14967.m01569	Bm1_35210	DE	1	1	1	0	0	0	0	0
14967.m01571	Bm1_35220	DE	4	1	0	1	0	1	0	1
WB-contig_1342	Bm1_35220	DE	4	1	0	0	0	1	0	0
BMC00546	Bm1_35265	DE	1	1	1	0	0	0	0	0
14968.m01448	Bm1_35280	DE	4	1	1	1	1	1	1	1
14968.m01450	Bm1_35285	DE	1	1	1	1	1	1	1	1
BMC07359	Bm1_35285	DE	1	1	1	1	1	1	1	1
BMC06503	Bm1_35290	DE	1	1	1	0	0	0	0	0
BMC02884	Bm1_35295	DE	2	1	1	1	1	1	1	1
BMC04608	Bm1_35295	DE	2	1	1	1	1	1	1	1
14968.m01459	Bm1_35335	DE	5	1	1	1	1	1	1	0
14968.m01463	Bm1_35355	DE	3	0	1	0	0	1	1	0
BMC02948	Bm1_35400	DE	1	1	1	0	0	0	0	0
14968.m01476	Bm1_35430	DE	5	0	0	1	1	0	0	0
BMC03749	Bm1_35435	DE	5	0	0	1	1	0	0	0
14968.m01478	Bm1_35440	DE	5	0	0	1	1	0	0	0
14968.m01481	Bm1_35460	DE	5	0	0	1	0	0	0	0
14968.m01482	Bm1_35465	DE	5	0	0	1	0	0	0	0
14968.m01483	Bm1_35470	DE	5	1	1	1	0	0	0	0
BMC11845	Bm1_35510	DE	3	1	1	1	0	1	1	1
14968.m01498	Bm1_35545	DE	4	1	0	0	0	0	0	0
AA585497	Bm1_35545	DE	4	1	0	0	0	0	0	0
BMC00265	Bm1_35570	DE	4	1	1	1	1	1	1	1
BMC12273	Bm1_35570	DE	4	1	1	1	1	1	1	1
BMC12275	Bm1_35570	DE	4	1	1	1	1	1	1	1
BMC03553	Bm1_35575	DE	5	0	0	1	0	0	0	0
14968.m01505	Bm1_35580	DE	2	1	0	1	0	0	0	0
BMC06931	Bm1_35600	DE	3	1	1	1	1	1	1	1
WB-contig_1545	Bm1_35600	DE	3	1	1	1	1	1	1	1
14968.m01519	Bm1_35650	DE	5	0	0	1	0	0	0	0
TC3010	Bm1_35660	DE	2	1	1	1	1	1	1	1
14968.m01522	Bm1_35665	DE	5	0	0	1	1	0	0	0
14971.m02779	Bm1_35705	DE	1	1	1	1	1	1	1	1
14971.m02780	Bm1_35710	DE	5	1	0	1	0	0	0	0
14971.m02784	Bm1_35730	DE	4	1	0	0	0	0	0	0
14971.m02794	Bm1_35770	DE	4	1	1	1	1	1	1	1
BMC06058	Bm1_35795	DE	5	0	0	1	0	0	0	0
BMC11125	Bm1_35795	DE	5	0	1	1	1	1	0	0
14971.m02810	Bm1_35850	DE	5	0	0	1	0	0	0	0
BMC02628	Bm1_35855	DE	3	1	1	1	1	1	1	1
14971.m02814	Bm1_35870	DE	2	1	1	1	1	1	1	1
BMC02405	Bm1_35870	DE	2	1	1	0	0	0	0	1
BMW00205.496	Bm1_35870	DE	2	1	1	1	0	0	1	1
WB-contig_230	Bm1_35870	DE	2	1	1	1	1	1	1	1
14971.m02815	Bm1_35875	DE	2	1	1	0	0	0	0	1
BMC11045	Bm1_35885	DE	5	1	0	1	1	0	0	0
14971.m02819	Bm1_35895	DE	5	0	0	1	1	0	0	0
14971.m02823	Bm1_35895	DE	5	1	0	1	1	0	0	0
BMC03450	Bm1_35900	DE	5	0	0	1	1	0	0	0
BMC01837	Bm1_35905	DE	5	1	0	1	1	1	1	1
BMC03213	Bm1_35910	DE	4	1	1	1	1	1	1	0
14971.m02825	Bm1_35925	DE	1	1	1	1	1	1	1	0
14971.m02828	Bm1_35940	DE	4	1	1	1	1	1	1	1
BMC01197	Bm1_35975	DE	1	1	1	1	1	1	1	1
TC3416	Bm1_35975	DE	1	1	1	1	1	1	1	1
BMC01260	Bm1_35995	DE	4	1	1	1	1	1	1	0
TC3737	Bm1_35995	DE	1	1	1	1	1	1	1	1
14971.m02850	Bm1_36050	DE	5	0	0	1	1	0	0	0
14971.m02851	Bm1_36055	DE	5	0	0	1	1	0	0	0
14971.m02855	Bm1_36075	DE	5	1	1	1	1	1	1	1
BMC01281	Bm1_36180	DE	5	1	1	1	1	1	1	0
14971.m02885	Bm1_36215	DE	1	1	1	1	0	0	0	0
BMC11017	Bm1_36230	DE	4	1	0	1	0	0	0	0
BMB_gene_5.350	Bm1_36235	DE	1	1	1	1	1	1	1	1
BMC00697	Bm1_36235	DE	1	1	1	1	1	1	1	1
BMC01461	Bm1_36235	DE	1	1	1	1	1	1	1	1
BMW00043.108	Bm1_36235	DE	1	1	1	1	1	1	1	1
BMW00248.43	Bm1_36235	DE	1	1	1	1	1	1	1	1
WB-contig_300	Bm1_36235	DE	1	1	1	1	1	1	1	1
14971.m02894	Bm1_36260	DE	4	1	1	1	1	1	1	1
14971.m02896	Bm1_36270	DE	3	1	1	1	1	1	1	1
14972.m06944	Bm1_36275	DE	4	1	0	0	0	1	0	0
BMC02383	Bm1_36280	DE	4	1	0	1	0	0	0	0
14972.m06956	Bm1_36335	DE	1	1	1	1	1	1	1	1
14972.m06963	Bm1_36370	DE	5	0	0	1	0	0	0	0
BMC05863	Bm1_36380	DE	3	1	1	0	1	1	1	1
14972.m06967	Bm1_36390	DE	4	1	0	0	0	0	0	0
14972.m07078	Bm1_36410	DE	2	1	1	1	1	1	1	1
TC2976	Bm1_36410	DE	2	1	1	1	1	1	1	1
14972.m06974	Bm1_36425	DE	1	1	1	0	0	0	0	0
BMC00403	Bm1_36460	DE	1	1	1	1	1	1	1	1
WB-contig_231	Bm1_36460	DE	1	1	1	1	1	1	1	1
14972.m06984	Bm1_36475	DE	2	1	1	1	0	1	0	1
BMC06237	Bm1_36485	DE	4	1	0	1	1	1	1	0
14972.m06991	Bm1_36510	DE	5	0	0	1	0	0	0	0
BMC05791	Bm1_36520	DE	3	1	1	1	1	1	1	1
14972.m06994	Bm1_36525	DE	4	1	1	0	0	1	0	0
BMC06828	Bm1_36555	DE	3	1	1	1	1	1	1	1
14972.m07007	Bm1_36590	DE	2	1	0	1	1	1	1	1
14972.m07014	Bm1_36625	DE	3	0	0	0	0	1	0	1
14972.m07015	Bm1_36630	DE	2	1	0	0	0	1	1	1
14972.m07016	Bm1_36635	DE	3	1	0	0	0	1	0	0
BMC02052	Bm1_36635	DE	3	1	1	1	1	1	1	1
BMC09228	Bm1_36635	DE	3	1	0	0	0	1	0	1
BMC03123	Bm1_36655	DE	3	1	1	1	1	1	1	1
BMC06871	Bm1_36740	DE	2	1	1	0	0	0	1	0
BMW00494.549	Bm1_36740	DE	2	1	1	1	0	1	1	1
14972.m07041	Bm1_36750	DE	1	0	1	0	0	0	0	0
14972.m07043	Bm1_36760	DE	5	0	0	1	0	0	0	0
14972.m07051	Bm1_36800	DE	4	1	1	1	1	1	0	1
14972.m07064	Bm1_36865	DE	2	0	0	0	0	0	0	1
14972.m07065	Bm1_36870	DE	2	0	0	0	0	0	0	1
WB-contig_1497	Bm1_36870	DE	2	0	0	0	0	0	0	1
14972.m07076	Bm1_36925	DE	5	1	1	1	1	0	0	0
14972.m07082	Bm1_36960	DE	2	1	1	1	1	1	1	1
BMC05037	Bm1_36960	DE	2	1	1	1	1	1	1	1
14972.m07083	Bm1_36965	DE	3	1	0	1	1	1	1	1
14972.m07088	Bm1_36985	DE	5	1	0	1	1	1	1	1
14972.m07090	Bm1_37000	DE	2	0	1	0	0	0	0	0
BMW00263.431	Bm1_37035	DE	3	1	1	1	1	1	1	0
14972.m07107	Bm1_37070	DE	3	0	1	0	0	0	0	0
BMC06695	Bm1_37105	DE	2	1	1	1	0	1	1	1
BMC08961	Bm1_37110	DE	3	1	1	1	1	1	1	1
14972.m07123	Bm1_37150	DE	3	0	0	0	0	1	1	0
BMW00053.676	Bm1_37165	DE	5	1	1	1	1	1	1	1
14972.m07128	Bm1_37175	DE	5	1	1	1	1	1	1	0
BMC03055	Bm1_37185	DE	2	1	1	1	1	1	1	1
14972.m07140	Bm1_37235	DE	4	1	0	0	0	1	0	0
WB-contig_1168	Bm1_37260	DE	2	1	1	0	0	1	1	1
14972.m07146	Bm1_37265	DE	1	1	1	1	1	1	1	1
14972.m07147	Bm1_37270	DE	3	1	0	1	0	1	1	1
14972.m07151	Bm1_37285	DE	1	1	1	1	1	1	1	0
BMC06259	Bm1_37295	DE	5	1	0	1	0	0	0	0
14972.m07155	Bm1_37305	DE	2	1	1	1	1	1	1	1
14972.m07156	Bm1_37310	DE	4	1	1	1	1	1	1	1
WB-contig_1399	Bm1_37310	DE	5	1	1	1	1	1	1	1
WB-contig_1367	Bm1_37390	DE	3	1	1	1	0	1	1	1
14972.m07192	Bm1_37490	DE	4	1	0	0	0	0	0	0
14972.m07195	Bm1_37505	DE	1	1	1	1	0	0	1	1
14972.m07201	Bm1_37535	DE	5	0	0	1	0	0	0	0
BMC03257	Bm1_37545	DE	5	0	0	1	1	0	0	0
BMC00090	Bm1_37575	DE	3	1	1	1	1	1	1	1
WB-contig_1651	Bm1_37575	DE	3	1	0	1	1	1	1	1
14972.m07218	Bm1_37610	DE	2	1	1	0	0	1	1	1
BMC03285	Bm1_37610	DE	2	1	1	0	0	1	1	1
14972.m07219	Bm1_37615	DE	2	1	1	1	1	1	1	1
14972.m07230	Bm1_37670	DE	5	1	1	1	1	1	1	1
14972.m07232	Bm1_37680	DE	3	1	0	1	1	1	1	1
BMC00122	Bm1_37710	DE	2	1	1	1	1	1	1	1
BMC11644	Bm1_37710	DE	2	1	1	1	1	1	1	1
BMC06994	Bm1_37895	DE	4	1	0	0	1	0	0	0
14972.m07280	Bm1_37925	DE	4	1	1	1	1	1	1	1
BMC07946	Bm1_37925	DE	4	1	1	1	1	1	1	1
WB-contig_407	Bm1_37925	DE	4	1	1	1	1	1	1	1
BMC02633	Bm1_37935	DE	3	1	1	1	1	1	1	1
14972.m07284	Bm1_37945	DE	1	1	1	1	0	0	1	0
14972.m07289	Bm1_37970	DE	1	1	1	0	0	0	0	0
14972.m07295	Bm1_37995	DE	4	1	0	0	0	1	0	0
14972.m07296	Bm1_38000	DE	4	1	0	0	0	1	0	0
14972.m07308	Bm1_38055	DE	2	1	1	0	0	0	0	1
14972.m07309	Bm1_38060	DE	1	1	1	1	0	0	0	0
BMC09533	Bm1_38105	DE	4	1	0	0	0	0	0	0
BMW01523.487	Bm1_38145	DE	3	1	1	1	0	1	1	0
14972.m07327	Bm1_38150	DE	3	1	1	1	1	1	1	1
BMC02897	Bm1_38160	DE	1	1	1	1	1	1	1	1
14972.m07335	Bm1_38190	DE	5	0	0	1	0	0	0	0
14972.m07350	Bm1_38260	DE	4	1	1	0	0	1	0	1
14972.m07351	Bm1_38265	DE	4	1	1	1	1	1	1	1
14972.m07361	Bm1_38315	DE	1	1	1	1	1	1	1	1
WB-contig_1578	Bm1_38315	DE	1	1	1	1	0	1	1	1
BMC02610	Bm1_38360	DE	4	1	1	1	0	1	1	0
WB-contig_1217	Bm1_38370	DE	2	0	0	0	0	0	1	1
14972.m07373	Bm1_38375	DE	4	1	1	1	1	1	0	0
14972.m07374	Bm1_38380	DE	1	1	1	1	0	0	0	0
14972.m07383	Bm1_38425	DE	1	1	1	0	0	0	0	0
14972.m07388	Bm1_38450	DE	4	1	0	0	0	0	0	0
14972.m07390	Bm1_38460	DE	5	0	0	1	0	0	0	0
14972.m07392	Bm1_38470	DE	3	1	0	0	0	1	1	0
AA841602	Bm1_38495	DE	3	1	1	1	1	1	1	1
14972.m07403	Bm1_38520	DE	2	1	1	0	1	1	1	1
BMC12004	Bm1_38555	DE	2	1	1	1	0	1	1	1
14972.m07411	Bm1_38560	DE	5	0	0	1	0	0	0	0
14972.m07414	Bm1_38575	DE	1	1	1	1	0	1	0	0
AA841408	Bm1_38610	DE	2	1	1	0	0	1	0	1
WB-contig_406	Bm1_38610	DE	2	1	1	0	0	1	0	1
14972.m07427	Bm1_38640	DE	4	1	0	0	0	0	0	0
14972.m07430	Bm1_38655	DE	1	1	1	0	0	0	0	0
14972.m07434	Bm1_38675	DE	1	1	1	0	0	0	0	0
BMC00759	Bm1_38680	DE	4	1	1	1	1	1	1	1
BMW00271.107	Bm1_38680	DE	4	1	1	1	1	1	1	1
TC2945	Bm1_38680	DE	4	1	1	1	1	1	1	1
TC3804	Bm1_38680	DE	4	1	1	1	1	1	1	1
14972.m07436	Bm1_38685	DE	4	1	1	1	0	1	1	0
14972.m07439	Bm1_38700	DE	1	1	1	0	0	0	0	0
BMC02848	Bm1_38705	DE	1	1	1	1	1	1	1	0
14972.m07447	Bm1_38745	DE	1	1	1	0	0	0	0	0
BMC02054	Bm1_38755	DE	3	1	1	1	1	1	1	1
14972.m07461	Bm1_38805	DE	5	0	0	1	0	0	0	0
14972.m07465	Bm1_38825	DE	1	1	1	1	1	1	1	1
WB-contig_221	Bm1_38825	DE	1	1	1	1	1	1	1	1
14972.m07468	Bm1_38840	DE	1	1	1	1	0	1	1	1
14972.m07473	Bm1_38860	DE	1	1	1	1	1	1	1	1
14972.m07474	Bm1_38860	DE	1	1	1	1	0	1	0	0
14972.m07483	Bm1_38905	DE	4	1	0	0	0	1	0	1
14972.m07486	Bm1_38920	DE	1	1	1	1	0	0	0	0
14972.m07487	Bm1_38925	DE	1	1	1	1	0	1	1	1
14972.m07494	Bm1_38960	DE	1	1	0	0	0	0	0	0
WB-contig_323	Bm1_38970	DE	1	1	1	1	1	1	1	1
BMC12474	Bm1_39000	DE	3	1	1	1	1	1	1	1
H98436	Bm1_39000	DE	3	1	1	1	1	1	1	1
H98453	Bm1_39000	DE	3	1	1	1	1	1	1	1
BMC03645	Bm1_39050	DE	3	1	1	1	1	1	1	1
BMC12467	Bm1_39050	DE	3	1	1	1	1	1	1	1
BMC12468	Bm1_39050	DE	3	1	1	1	1	1	1	1
TC2775	Bm1_39050	DE	3	1	1	1	1	1	1	1
14972.m07513	Bm1_39055	DE	1	1	1	1	0	1	0	1
14972.m07517	Bm1_39075	DE	1	1	0	0	0	0	0	0
14972.m07530	Bm1_39145	DE	3	1	0	1	0	1	1	1
[truncated: 2,489 more rows]
