# Supplementary material for: Transcription profiling reveals stage- and function-dependent expression patterns in the filarial nematode Brugia malayi
Source: BMC Genomics. 2012 May 14;13:184. doi: 10.1186/1471-2164-13-184 (PMC3414817; doi:10.1186/1471-2164-13-184)
Supplement: Additional file 4 — Five transcriptional patterns identified by K-means clustering. [file 1471-2164-13-184-S4.xls]

## Sheet: Cluster 1
			expression ratio (log2) in a given stage							Stage-specific present 1) or absent (0)
Gene ID	GeneID	pub_Locus	6WF	AF	L3	L4	6WM	AM	Mf	AF	Mf	AM	6WM	6WF	L4	L3
12430.m00017	12430.m00017	Bm1_00290	-1.87933	-1.66291	-1.97739	-1.80911	-1.85527	-1.56932	1.85583	1	1	1	0	1	0	1
12511.m00019	12511.m00019	Bm1_00945	-0.981929	-1.78645	-0.883663	-1.1543	-1.01414	-1.21066	2.02573	1	1	1	0	1	0	1
12556.m00066	12556.m00066	Bm1_01295	0.285691	0.258402	-0.905065	-0.321031	-0.408397	-0.292951	0.426818	1	1	1	0	1	0	0
12566.m00173	12566.m00173	Bm1_01360	-0.298463	0.167881	-1.1491	-0.290555	-0.151817	-0.0205319	0.337196	1	1	1	1	1	1	1
12575.m00213	12575.m00213	Bm1_01445	-0.451613	-0.100902	-0.743986	-0.538838	-0.0477616	0.0767263	0.951794	1	1	0	0	1	0	0
12583.m00117	12583.m00117	Bm1_01540	0.250989	0.245947	0.152182	-0.249023	-1.04139	-0.826952	0.980413	1	1	0	0	1	0	1
12589.m00051	12589.m00051	Bm1_01615	-0.574674	0.0424587	-0.802654	-0.55138	0.132173	0.24511	0.384513	1	1	1	1	1	1	1
12616.m00129	12616.m00129	Bm1_01910	-0.117924	0.586675	-0.735415	-0.263848	-0.584026	-0.60317	0.790577	1	1	0	0	0	0	0
12633.m00021	12633.m00021	Bm1_02075	-1.47584	-0.748435	-3.19528	-3.97929	-1.83062	-2.54946	1.91608	1	1	1	1	1	0	0
12664.m00017	12664.m00017	Bm1_02255	-2.43115	-1.83524	-1.99941	-2.32571	-1.46202	-0.626648	1.88599	1	1	1	1	0	0	0
12698.m00327	12698.m00327	Bm1_02500	-2.69934	-0.607476	-0.186526	-1.73696	-0.93931	-0.237037	1.27613	1	1	1	1	1	1	1
12698.m00329	12698.m00329	Bm1_02510	-2.17623	-0.384357	-1.53587	-1.36366	-0.850503	-0.414949	1.06589	1	1	1	1	1	1	1
12698.m00330	12698.m00330	Bm1_02515	-2.10828	-0.318781	-1.46139	-1.4763	-1.1235	-0.518233	1.04706	1	1	1	1	1	1	1
12701.m00057	12701.m00057	Bm1_02565	-0.904656	-0.00697353	-1.02198	-0.60985	-0.0904847	0.183671	0.0768202	1	1	1	1	1	1	1
12791.m00116	12791.m00116	Bm1_03160	-0.321557	0.0822553	-1.80951	-0.0819281	-0.295042	-0.227112	0.729894	1	1	1	1	1	1	1
12791.m00117	12791.m00117	Bm1_03165	-0.272944	0.195464	-2.33959	0.153463	-0.122194	-0.118091	0.397254	1	1	1	1	1	1	0
12821.m00145	12821.m00145	Bm1_03355	-0.0226218	0.540484	-0.308862	-0.242445	-0.301676	-0.35869	0.221584	1	1	1	1	1	1	1
12821.m00153	12821.m00153	#N/A	-0.469244	0.802755	-0.385516	-0.602467	-0.753008	-0.791306	0.480263	1	1	1	1	1	1	1
12883.m00083	12883.m00083	Bm1_03715	-0.678721	-1.76503	-0.489324	-0.757511	-0.963872	-0.341368	1.95799	0	1	0	0	0	0	0
12902.m00230	12902.m00230	Bm1_03910	-1.18632	0.688268	-1.10763	-1.11918	-0.835185	-1.02989	0.286249	1	1	1	0	0	0	0
12942.m00027	12942.m00027	#N/A	-0.426557	-0.086015	-0.163117	-0.0776303	-0.252565	-0.205985	0.732769	1	1	1	1	1	1	1
12951.m00025	12951.m00025	Bm1_01315	-2.32138	-2.80467	-3.30354	-2.03761	-1.30018	-0.817897	1.78057	1	1	1	1	1	1	1
12951.m00027	12951.m00027	Bm1_03710	-1.72874	-3.62028	-4.07965	-2.4627	-1.30768	-0.992364	1.5069	1	1	1	1	1	1	0
12965.m00009	12965.m00009	Bm1_04295	0.0327244	-0.140977	-0.0180778	-0.281087	-0.400244	-0.66997	1.02427	0	1	0	0	0	0	0
12980.m00016	12980.m00016	Bm1_04360	-0.242378	-0.889274	-1.04106	-0.17939	-0.110571	0.19073	0.921958	1	1	0	0	0	0	0
13013.m00040	13013.m00040	Bm1_00820	-0.42544	-0.323678	-0.219809	-1.03999	-0.649366	-0.721788	1.16903	1	1	0	0	0	0	0
13014.m00009	13014.m00009	Bm1_04510	0.768963	0.63759	-0.420415	-1.16449	-0.957912	-1.16177	0.712426	1	1	0	0	0	0	0
13036.m00011	13036.m00011	Bm1_04615	-0.0809674	0.531623	-1.69704	-0.0562416	-0.283228	-0.317002	0.433943	1	1	1	1	1	1	0
13066.m00236	13066.m00236	Bm1_04800	-0.211559	0.342765	-0.908606	-0.3408	-0.47774	-0.0623119	0.21379	1	1	1	1	1	1	1
13100.m00036	13100.m00036	Bm1_46915	-0.464536	0.107881	-0.656695	-0.341783	-0.142733	0.00950355	0.270195	1	1	1	1	1	1	1
13103.m00009	13103.m00009	Bm1_05075	-1.94464	-1.75989	-0.507056	-2.16059	-1.3641	-1.5954	1.42619	1	1	1	1	1	1	1
13122.m00124	13122.m00124	Bm1_05155	-2.75495	-3.22047	-2.51702	-2.26802	-1.0464	-0.269015	1.75692	1	1	1	1	0	0	0
13156.m00099	13156.m00099	Bm1_05510	-0.00761522	-0.849979	0.0124127	-1.00363	-0.889137	-1.41524	1.44267	1	1	0	0	1	0	1
13170.m00164	13170.m00164	Bm1_05610	-0.649355	0.614156	-0.340729	-0.709676	-0.159034	0.245686	0.333272	1	1	1	0	0	0	0
13183.m00075	13183.m00075	Bm1_05725	-0.85932	-0.572716	-1.23567	-1.99119	-0.574199	0.300882	1.14707	1	1	1	0	1	0	0
13186.m00013	13186.m00013	Bm1_05750	-2.28235	-2.02737	-1.38801	-2.50364	-1.02171	-0.0575149	2.04752	1	1	1	1	1	1	1
13187.m00150	13187.m00150	Bm1_05760	-2.20769	-3.31066	-2.9467	-1.78695	-1.18962	-0.61241	2.01088	0	1	1	0	0	0	0
13210.m00166	13210.m00166	Bm1_05955	-0.383274	0.549833	-0.666375	-0.731408	-0.587092	-0.427133	0.547401	1	1	1	1	1	1	1
13212.m00014	13212.m00014	Bm1_05985	0.111925	0.802321	-0.863629	-0.451292	-0.613271	-0.319658	0.650947	1	0	0	0	0	0	0
13226.m00025	13226.m00025	Bm1_05250	-0.812609	0.586983	-0.106084	-0.34074	-0.652896	-0.993909	0.228735	1	1	1	1	1	1	1
13240.m00053	13240.m00053	Bm1_06175	-0.104401	-0.345679	-2.58785	-1.79508	-1.1186	-2.25697	1.67919	1	1	1	1	1	0	0
13240.m00055	13240.m00055	Bm1_02075	-1.28962	-0.763131	-3.24509	-3.49997	-1.82335	-2.50843	1.99947	1	1	1	1	1	0	0
13241.m00028	13241.m00028	Bm1_06200	-2.33412	-2.85678	-0.690399	-2.31509	-1.87703	-1.83664	1.94859	1	1	1	1	1	0	1
13247.m00689	13247.m00689	Bm1_06245	-0.654496	-0.605581	-0.164935	-0.506582	-0.172093	-0.277283	1.06934	1	1	1	0	1	0	0
13247.m00712	13247.m00712	Bm1_06360	-0.639528	0.850952	-1.20541	-0.697434	-0.596626	-0.443957	0.41047	1	1	1	1	1	0	0
13260.m00097	13260.m00097	Bm1_06615	-0.16437	0.163252	-0.508003	-0.15156	-0.145736	-0.27813	0.59061	1	1	1	1	1	1	1
13268.m00026	13268.m00026	Bm1_06730	-0.55953	-0.0582642	0.170141	-0.43643	-0.622697	-0.70064	0.885157	1	1	1	1	1	1	1
13269.m00308	13269.m00308	Bm1_28620	-2.67675	-1.88566	-2.16097	-3.81532	-1.04695	-0.678555	1.87912	1	1	1	1	1	0	1
13271.m00048	13271.m00048	Bm1_06810	-1.59903	-1.62987	-2.07418	-1.87996	-1.19331	-0.73068	2.61077	0	1	0	0	0	0	0
13275.m00191	13275.m00191	Bm1_06885	-0.169342	0.470019	-1.19373	-0.14907	-0.433883	-0.576822	0.809787	1	1	1	0	1	1	0
13278.m00103	13278.m00103	Bm1_06950	-0.255523	0.233271	-1.41604	-0.818373	-0.23677	0.0507302	0.52155	1	1	1	0	0	0	0
13282.m00276	13282.m00276	Bm1_07030	-0.358555	0.393992	-0.748024	-0.313275	-0.120674	-0.0576865	0.140764	1	1	1	1	1	1	1
13283.m00038	13283.m00038	Bm1_07055	0.459026	0.723675	-0.69563	-0.525315	-0.757471	-0.990604	0.674178	1	1	0	0	1	0	0
13289.m00065	13289.m00065	Bm1_07095	-1.91325	-2.22413	-1.95622	-1.78351	-1.63067	-1.10417	1.79416	1	1	1	1	1	1	1
13311.m00343	13311.m00343	Bm1_07320	-1.57384	-1.8476	-1.55992	-1.54199	-0.234144	0.354667	1.44196	1	1	1	1	0	0	0
13315.m00141	13315.m00141	Bm1_07490	-1.82023	0.633719	-0.757504	-0.69746	-0.141883	-0.063902	0.356201	1	1	1	1	0	1	1
13317.m00173	13317.m00173	Bm1_07515	-1.08278	-0.255631	-0.680477	-0.7156	0.19225	0.202839	0.706394	1	1	1	1	1	0	0
13317.m00177	13317.m00177	Bm1_07545	-0.436372	0.0689059	-0.220741	-0.47529	-0.53131	-0.54841	1.45827	1	1	0	0	0	0	0
13330.m00017	13330.m00017	Bm1_07730	-0.685388	0.00717876	-0.239269	-0.416428	-0.954628	-0.82226	1.58553	1	1	0	0	0	0	0
13436.m00048	13436.m00048	Bm1_09075	-0.407422	-0.0110949	-0.54458	-0.424114	-0.073518	0.0056325	0.277087	1	1	1	1	1	1	1
13439.m00017	13439.m00017	Bm1_01315	0.311559	-1.99554	-2.59422	-1.25486	-0.239939	0.0692714	1.36244	1	1	1	1	1	0	0
13439.m00018	13439.m00018	Bm1_01315	0.319686	-1.83288	-2.69747	-1.07553	-0.304771	0.278208	1.55717	1	1	1	0	1	0	0
13460.m00195	13460.m00195	Bm1_09230	-1.28664	-0.576893	-1.34088	-1.11803	-1.04982	-0.630166	1.83845	1	1	0	0	0	0	0
13475.m00025	13475.m00025	Bm1_09500	-0.482506	-0.571202	-0.809887	-0.308159	-0.326134	-0.136735	1.17703	1	1	1	0	1	0	0
13479.m00023	13479.m00023	Bm1_09535	-0.324223	-0.0169389	0.65887	0.0158427	-0.818582	-1.43085	1.15233	1	1	0	0	0	0	1
13489.m00027	13489.m00027	#N/A	-1.97026	-1.64751	-0.306115	-2.20301	-1.26949	-1.39722	0.676024	1	1	1	1	1	1	1
13489.m00028	13489.m00028	Bm1_09615	-1.82585	-1.94755	-0.503456	-1.95557	-1.36481	-1.7757	1.43573	1	1	1	1	1	0	1
13506.m00042	13506.m00042	Bm1_09795	-0.580212	0.0165865	-0.0699783	-0.282994	-0.536721	-1.03359	1.45188	1	1	0	0	0	0	0
13587.m00049	13587.m00049	Bm1_10310	-2.06381	-1.78021	-0.83208	-2.24981	-1.54706	-1.6091	1.72641	1	1	1	1	1	1	1
13605.m00007	13605.m00007	Bm1_05370	-1.78138	0.0315524	-0.914627	-0.431405	-0.116165	0.616011	0.348978	1	0	1	0	0	0	0
13617.m00053	13617.m00053	Bm1_10520	-0.38568	-0.0261791	-1.20616	0.0670657	-0.406642	-0.175613	0.572537	1	1	1	1	1	1	1
13647.m00021	13647.m00021	Bm1_00295	-2.26275	-1.66766	-2.21899	-1.76197	-1.84783	-1.31597	1.61048	1	1	1	1	1	1	1
13665.m00016	13665.m00016	Bm1_11050	-0.150046	-0.846758	-0.471948	-0.844637	-0.940102	-0.70237	1.38095	0	1	0	0	0	0	0
13685.m00019	13685.m00019	Bm1_11185	-1.72222	-1.77152	-2.45676	-1.83707	-0.893629	-0.517611	2.26042	1	1	0	0	0	0	0
13696.m00019	13696.m00019	Bm1_10870	-1.70521	-1.79863	-2.05991	-1.34249	-1.69126	-1.02093	1.9153	1	1	1	0	1	0	0
13725.m00033	13725.m00033	Bm1_04295	-0.558633	-0.177261	-0.183507	-0.232452	-0.995591	-0.871245	1.08997	1	1	0	0	0	0	0
13736.m00406	13736.m00406	Bm1_11590	-0.355336	0.196844	-0.344638	-0.647744	0.0311579	-0.00322232	0.326568	1	1	1	1	1	0	1
13771.m00038	13771.m00038	Bm1_01315	0.98286	-1.31595	-1.31273	-0.22616	-0.244733	-0.539886	1.34616	1	1	0	0	1	0	0
13771.m00039	13771.m00039	Bm1_01315	-0.186261	-0.949096	-0.823421	-0.697723	-0.446664	-0.483988	1.59302	1	1	1	1	1	1	1
13785.m00207	13785.m00207	Bm1_11840	-1.97761	0.815663	-0.938268	-2.01926	-1.93827	-1.58326	0.962203	1	1	1	0	1	0	1
13830.m00006	13830.m00006	Bm1_12285	-2.84201	-3.83487	-1.32879	-2.07114	-2.30046	-1.54863	2.13726	0	1	1	0	0	0	1
13838.m00032	13838.m00032	Bm1_01315	-2.45234	-2.85679	-3.36182	-2.11817	-1.4774	-1.05575	1.82849	1	1	1	1	1	1	1
13861.m00014	13861.m00014	Bm1_12455	-0.552065	-1.49539	-1.31389	-0.405996	-0.295649	-0.78137	1.74561	1	1	0	0	1	0	0
13889.m00011	13889.m00011	Bm1_12545	-0.647825	-0.376889	-0.271239	-0.590719	0.0979549	0.241742	0.837762	1	1	1	1	0	0	1
13905.m00036	13905.m00036	Bm1_06870	-0.748535	0.875984	-0.839637	-0.608756	-1.47537	-0.973845	0.858652	1	1	0	0	1	0	0
13920.m00455	13920.m00455	Bm1_12875	-0.802765	-0.178109	-0.850146	-0.611579	-0.111066	-0.521932	1.37673	1	1	0	0	0	0	0
13920.m00458	13920.m00458	Bm1_12890	-0.666475	-0.106093	-0.29751	-0.247066	-0.953147	-0.313655	1.82575	1	1	0	0	0	0	0
13924.m00037	13924.m00037	Bm1_12910	-2.17488	-1.22067	0.408814	-1.44966	-1.76103	-1.76137	2.00922	1	1	1	0	0	0	1
13945.m00127	13945.m00127	Bm1_03165	-0.111643	0.219869	-2.39621	0.0550171	-0.0506008	0.0383095	0.355766	1	1	1	1	1	1	0
13996.m00029	13996.m00029	Bm1_13435	-0.877709	-1.11208	0.31224	-0.613434	-0.316527	-0.306118	1.28326	1	1	1	1	1	1	1
14034.m00010	14034.m00010	Bm1_13725	-0.742104	-0.6057	-1.20682	-1.14646	-0.731316	-0.991538	2.14901	1	1	0	0	0	0	0
14037.m00205	14037.m00205	Bm1_13835	-0.525066	-1.31908	-0.660768	-1.24188	-0.0950603	-0.118494	0.878718	1	1	0	0	0	0	0
14039.m00115	14039.m00115	#N/A	-0.56016	-0.215613	-0.866869	-0.527379	-0.247407	-0.227442	0.538609	1	1	1	1	1	1	1
14046.m00186	14046.m00186	Bm1_14015	-1.58309	-1.11298	-1.60208	-1.51577	-1.58416	-1.98218	2.31708	0	1	0	0	0	0	0
14046.m00187	14046.m00187	Bm1_14020	-2.52784	-2.8088	-1.773	-1.99773	-3.29303	-3.18601	3.94427	0	1	0	0	0	0	0
14046.m00189	14046.m00189	Bm1_14030	-5.00805	-3.9631	-4.43801	-5.02598	-4.18104	-4.04174	2.22257	1	1	0	0	0	0	0
14058.m00571	14058.m00571	Bm1_14305	-0.661974	-0.150024	-0.335207	-0.0918121	0.19742	0.0688403	0.640526	1	1	1	1	1	1	1
14061.m00056	14061.m00056	Bm1_14400	-0.470043	-0.0948957	-0.986794	-0.625452	-0.160991	0.336685	0.314987	1	1	1	1	1	1	1
14090.m00013	14090.m00013	Bm1_06065	-5.29974	-4.91773	-4.22515	-5.46021	-5.02511	-5.09382	1.67438	1	1	1	0	0	0	1
14091.m00043	14091.m00043	Bm1_14585	-5.2384	-2.01846	-4.80143	-5.1155	-5.11196	-4.47571	1.80871	1	1	1	0	0	0	0
14097.m00079	14097.m00079	Bm1_14750	-0.782259	-0.381048	-0.342228	-0.633985	-0.142376	0.287413	0.400201	1	1	1	1	1	1	1
14111.m00041	14111.m00041	Bm1_14860	-0.433618	0.365651	-0.538113	0.0344223	-0.532665	-0.398772	0.806043	1	1	0	0	0	0	0
14175.m00129	14175.m00129	Bm1_00290	-1.88888	-1.5487	-2.23743	-1.30633	-1.96548	-1.47002	2.02785	1	1	1	1	1	1	1
14175.m00130	14175.m00130	Bm1_15340	-0.628483	-1.29094	-1.45363	-1.30148	-1.19418	-1.15696	2.22942	0	1	0	0	0	0	0
14181.m00074	14181.m00074	Bm1_15435	-0.515406	0.960055	-1.10162	-0.871557	-0.621198	-0.579563	0.886131	1	1	0	0	0	0	0
14204.m00102	14204.m00102	Bm1_15565	-0.459033	-0.295237	-0.331007	-0.549719	-0.458047	-0.444407	1.36449	0	1	0	0	0	0	0
14224.m00308	14224.m00308	Bm1_15925	-0.415666	-0.745613	0.755715	-0.143605	-0.176645	-0.269928	1.48315	0	1	0	0	0	0	1
14224.m00315	14224.m00315	Bm1_15960	-0.711725	0.671821	-0.135007	0.044471	-0.895333	-0.425154	0.784417	1	1	0	0	0	0	0
14225.m00073	14225.m00073	Bm1_15970	-0.319453	0.452752	-0.704191	-0.0460161	-0.666175	-0.495536	0.367972	1	1	0	0	1	0	0
14230.m00219	14230.m00219	Bm1_16025	-0.884654	0.903715	-0.738517	-0.572172	-0.713479	-0.34497	0.946717	1	1	0	0	0	0	0
14239.m00342	14239.m00342	Bm1_16340	-0.339138	0.345437	-0.0964937	-0.254534	-0.707976	-0.797436	0.831513	1	1	0	0	0	0	0
14247.m00117	14247.m00117	Bm1_16520	-0.817918	-1.12993	0.483456	-0.561262	-0.423058	-0.341558	1.27832	1	1	1	1	1	1	1
14253.m00150	14253.m00150	Bm1_16735	-0.467582	0.651137	-0.633898	-0.360715	-0.740459	-0.789396	0.586477	1	1	0	0	0	0	0
14271.m00289	14271.m00289	Bm1_16975	-0.128402	0.44891	-0.49101	-0.805028	-0.241369	-0.0523697	0.447882	1	1	1	0	1	0	0
14274.m00227	14274.m00227	Bm1_13985	-2.00417	-3.0024	-0.639735	-1.35899	-1.68577	-2.15707	2.00779	0	1	0	0	0	0	0
14274.m00229	14274.m00229	Bm1_28620	-2.50286	-2.00594	-2.03781	-4.18866	-0.689852	-0.204573	1.45694	1	1	1	1	1	0	1
14274.m00231	14274.m00231	Bm1_17045	-5.6922	-6.42335	-5.32396	-4.62731	-4.84098	-4.25953	1.64306	0	1	1	0	0	0	0
14287.m00022	14287.m00022	Bm1_00290	-2.59764	-1.6775	-2.70211	-2.05385	-1.35979	-0.506361	1.95116	1	1	1	1	0	0	0
14294.m00130	14294.m00130	Bm1_17425	-1.81314	-1.36547	-1.18721	-5.19598	-2.04104	-1.02851	1.2355	1	1	1	1	1	0	1
14294.m00131	14294.m00131	Bm1_17425	-1.92906	-1.40937	-1.58463	-5.65017	-1.97195	-0.945793	1.3544	1	1	1	1	1	0	1
14317.m00277	14317.m00277	Bm1_17785	-0.0515333	-0.497292	-0.773896	0.0515834	-0.556389	-0.542367	1.6869	0	1	0	0	0	0	0
14318.m00072	14318.m00072	Bm1_17810	-0.901622	-0.243959	-1.91095	-0.908725	0.0603089	1.09832	0.480472	1	1	1	1	1	1	0
14324.m00042	14324.m00042	Bm1_17890	0.093414	0.326316	-0.893024	-0.143205	-0.206628	-0.00973761	0.278998	1	1	1	1	1	0	0
14355.m00213	14355.m00213	Bm1_10970	-0.843103	0.766727	-0.893022	-0.468869	-0.875998	-0.86552	0.264397	1	1	1	0	1	1	0
14356.m00520	14356.m00520	Bm1_18325	-0.411862	-0.276243	-0.963912	-0.361871	-0.133273	-0.425024	1.20923	1	1	1	0	0	0	0
14359.m00043	14359.m00043	Bm1_18365	-0.224814	-1.94448	-0.36935	-0.842821	-0.92176	-1.08583	1.75003	0	1	0	0	0	0	0
14376.m00091	14376.m00091	Bm1_18630	-0.76632	-1.13755	0.334941	-0.560085	-0.388175	-0.217554	1.32106	1	1	1	1	1	1	1
14414.m00009	14414.m00009	Bm1_01315	-0.245356	-1.16379	-0.865427	0.1136	-0.574361	-0.569128	1.76506	1	1	1	0	1	1	0
14469.m00103	14469.m00103	Bm1_19880	-0.763844	-0.689141	-0.566492	-0.641037	-0.238298	0.106787	0.968748	1	1	1	0	1	0	0
14488.m00094	14488.m00094	Bm1_18365	-1.19024	-0.628814	-0.436914	-0.706035	-0.469809	-0.606182	1.8879	0	1	0	0	0	0	0
14488.m00095	14488.m00095	Bm1_20075	-1.75464	-2.70093	-2.28185	-1.46345	-1.69229	-2.24119	2.05597	0	1	0	0	0	0	0
14488.m00096	14488.m00096	Bm1_00945	-1.63081	-2.472	-2.0358	-0.716906	-1.26163	-1.3685	2.24617	0	1	0	0	0	0	0
14494.m00078	14494.m00078	Bm1_20160	-0.203852	0.432803	-0.379444	-0.0513059	-0.737642	-0.179181	0.593338	1	1	1	1	1	1	1
14494.m00084	14494.m00084	Bm1_20190	-0.118283	0.458019	-0.831785	0.132167	-0.563908	0.173911	0.903956	1	1	1	0	0	0	0
14510.m00010	14510.m00010	Bm1_20360	-5.40738	-4.50186	-3.54491	-3.14961	-4.88066	-5.30629	1.70529	1	1	0	0	0	1	1
14528.m00116	14528.m00116	Bm1_20620	-0.396076	-0.0081967	-0.198983	-0.426548	0.0672562	-0.27243	1.35126	0	1	0	0	0	0	0
14529.m00202	14529.m00202	Bm1_20645	-0.0740816	0.768952	-1.13501	-0.204866	0.232421	-0.15679	0.653299	1	0	0	0	0	0	0
14541.m00145	14541.m00145	Bm1_20880	-0.104909	0.341291	-0.804911	-0.18332	-0.556573	-0.142953	0.587766	1	1	0	0	0	0	0
14549.m00044	14549.m00044	Bm1_01315	-2.02449	-3.81809	-3.79386	-2.73054	-1.4666	-1.01049	1.84346	1	1	1	1	1	0	0
14555.m00010	14555.m00010	Bm1_10870	-2.35293	-2.0949	-2.22484	-1.82516	-1.69411	-0.552857	1.91165	1	1	1	1	0	0	0
14585.m00049	14585.m00049	Bm1_21445	-2.88249	-2.94197	-2.35153	-2.38028	-0.873122	-0.0073902	1.86366	1	1	1	1	0	0	0
14589.m00209	14589.m00209	Bm1_21540	-0.313613	0.117827	0.520263	-0.439481	-0.275333	-0.101186	0.871632	1	1	0	0	0	0	0
14600.m00099	14600.m00099	Bm1_21865	-0.60675	-0.603818	-0.725082	0.0165901	-0.0221175	0.276604	1.17592	1	1	1	0	0	0	0
14610.m00103	14610.m00103	Bm1_22110	-0.463947	-0.518959	-1.06636	-0.171507	-0.209584	-0.742006	1.54433	1	1	0	0	0	0	0
14617.m00015	14617.m00015	Bm1_14020	-5.34987	-4.71871	-4.78828	-5.33386	-4.90444	-5.04868	1.70477	1	1	1	0	0	0	0
14643.m00073	14643.m00073	Bm1_22805	-0.118424	0.191831	-1.40825	-0.197036	-0.285281	0.0630256	0.151454	1	1	1	1	1	1	0
14651.m00258	14651.m00258	Bm1_01315	0.0435164	-2.14707	-2.55152	-1.39388	-0.559693	-0.279476	1.81284	1	1	1	0	1	0	0
14651.m00261	14651.m00261	Bm1_12455	-0.635138	-1.97845	-1.52896	-0.986027	-0.528837	-1.22745	1.87436	1	1	0	0	1	0	0
14652.m00410	14652.m00410	Bm1_23030	-0.39289	0.104737	-0.843443	-0.339354	-0.0385885	0.101536	0.290848	1	1	1	1	1	1	1
14656.m00220	14656.m00220	Bm1_23150	-0.768759	-1.44406	-0.150111	-0.690752	-0.631558	-0.779337	2.04082	0	1	0	0	0	0	0
14659.m00191	14659.m00191	Bm1_23235	-0.750709	0.513281	-0.212782	-0.3394	-0.646143	0.110786	0.69647	1	1	0	0	0	0	0
14661.m00099	14661.m00099	Bm1_00295	-2.26135	-1.80848	-2.38323	-1.88467	-1.79168	-1.20673	1.5782	1	1	1	1	1	1	1
14661.m00102	14661.m00102	Bm1_23300	-2.02932	-1.82374	-1.96974	-1.72586	-1.77953	-1.37365	2.22431	1	1	0	0	0	0	0
14663.m00009	14663.m00009	Bm1_08290	-2.80245	0.0368072	-1.27611	-0.403034	-0.0208083	0.572752	0.561525	1	0	1	0	0	0	0
14665.m00019	14665.m00019	Bm1_06175	-0.0865542	-0.433051	-3.50965	-2.39344	-1.07557	-2.38338	1.51121	1	1	1	1	1	0	0
14665.m00020	14665.m00020	Bm1_23315	0.27827	-0.308009	-3.10543	-2.19792	-0.939993	-2.29697	1.5227	1	1	1	1	1	0	0
14678.m00013	14678.m00013	Bm1_12910	-1.77255	-1.21184	0.579028	-1.36525	-1.5388	-1.85978	1.89224	1	1	0	0	0	0	1
14683.m00061	14683.m00061	Bm1_23665	-0.823542	-1.27628	-0.100558	-0.745364	-0.584315	-0.56692	1.87358	0	1	0	0	0	0	0
14702.m00397	14702.m00397	#N/A	-1.08438	0.0570757	-0.778917	-1.05442	-1.26589	-1.2973	1.61379	1	1	0	0	0	0	1
14715.m01243	14715.m01243	Bm1_24555	-0.280618	0.745171	-0.211194	-0.678972	-0.691683	-0.538821	0.700592	1	1	0	0	0	0	0
14715.m01260	14715.m01260	Bm1_03710	0.397157	-1.52704	-1.02575	-1.16768	-0.581505	0.363253	1.70295	0	1	1	0	1	0	0
14724.m00033	14724.m00033	Bm1_24750	-0.742888	0.0488602	-0.913302	-0.39508	-0.130248	-0.168733	0.677537	1	1	1	1	1	0	0
14724.m00034	14724.m00034	Bm1_24755	-0.568746	-0.101923	-0.618753	-0.678487	-0.149792	0.0419597	0.960739	1	1	1	0	1	0	0
14731.m00985	14731.m00985	Bm1_24810	-0.255071	-0.236082	-0.499818	-0.151796	0.229464	0.0942432	0.203569	1	1	1	1	1	1	1
14739.m00027	14739.m00027	Bm1_25050	-0.0338324	0.560397	-1.58249	-0.817803	-0.287265	0.234697	0.152058	1	1	1	0	1	0	0
14744.m00190	14744.m00190	Bm1_25080	-0.42171	0.752444	-0.847283	-0.228498	-0.415959	-0.413704	0.375069	1	1	0	0	0	0	0
14744.m00191	14744.m00191	Bm1_25085	-1.22968	-1.97108	0.0303952	-0.203399	-0.98276	-1.50124	1.51981	1	1	1	1	1	1	1
14761.m00192	14761.m00192	Bm1_21310	-0.734648	-0.304711	0.450419	-0.859752	-0.682763	-0.0124326	0.648843	1	1	0	0	0	0	0
14768.m00180	14768.m00180	Bm1_22600	-0.299531	-0.513771	-0.636014	-0.345087	-0.441259	0.0375552	0.969095	1	1	1	0	1	0	0
14770.m00167	14770.m00167	Bm1_25650	-0.463339	-0.123135	-1.08492	-0.641724	0.121872	0.216739	0.477981	1	1	1	1	1	1	1
14770.m00169	14770.m00169	Bm1_25660	0.391458	0.745503	-0.616485	-1.46673	-0.682575	-0.65859	0.309293	1	1	0	0	1	0	0
14772.m00014	14772.m00014	Bm1_01315	-1.36842	-1.67161	-1.98628	-1.21029	-0.564218	-0.386034	1.9519	1	1	1	1	1	1	0
14777.m00103	14777.m00103	Bm1_25915	-0.606491	-0.582223	-0.40274	-0.494524	-0.645784	-0.678176	1.6183	0	1	0	0	0	0	0
14777.m00111	14777.m00111	Bm1_25950	0.414581	-0.837696	-1.0873	-0.673295	-0.645457	-1.21168	1.69278	0	1	0	0	0	0	0
14779.m00745	14779.m00745	Bm1_21005	-1.22011	-1.87803	-1.92004	-0.848045	0.080089	0.805389	1.0035	0	1	1	0	0	0	0
14824.m00117	14824.m00117	Bm1_26520	-5.45667	-4.17696	-5.39337	-5.17355	-4.86543	-5.01591	1.81894	1	1	0	0	0	0	0
14824.m00118	14824.m00118	Bm1_26525	-6.09897	-5.78282	-5.48478	-4.93375	-5.06909	-5.44751	1.77895	1	1	0	0	0	0	0
14824.m00121	14824.m00121	Bm1_26540	-0.263761	0.62978	-0.309402	-0.326112	-0.745002	-0.274124	0.510893	1	1	0	0	0	0	0
14832.m00025	14832.m00025	Bm1_26605	-0.0432858	0.455487	-0.863068	-0.796957	-0.565311	-0.230483	0.564898	1	1	1	0	1	0	0
14835.m00083	14835.m00083	Bm1_26640	-0.437761	0.366562	0.367546	-0.447635	-0.679809	-0.0127661	0.646162	1	1	0	0	0	0	0
14838.m00015	14838.m00015	Bm1_26645	-1.24091	1.23572	-1.16338	-1.54658	-1.6641	-1.1933	0.739608	1	1	0	0	0	0	0
14871.m00017	14871.m00017	Bm1_26940	-0.527846	1.05765	-1.65311	-0.339942	-0.834886	-0.270608	0.284935	1	1	0	0	0	0	0
14873.m00228	14873.m00228	Bm1_03165	-0.124157	0.293291	-1.8475	0.304425	-0.101249	-0.0944568	0.298792	1	1	1	1	1	1	0
14873.m00236	14873.m00236	Bm1_26995	-0.885885	0.905824	-0.752335	-0.342616	-0.669187	-0.434295	0.485218	1	1	0	0	0	0	0
14883.m00053	14883.m00053	Bm1_08145	-2.24794	-1.78992	-2.1995	-1.87253	-1.98066	-1.173	1.83161	1	1	1	1	1	1	1
14883.m00056	14883.m00056	Bm1_23300	-1.96837	-2.05076	-1.68171	-1.95624	-1.54552	-1.11256	2.22308	1	1	0	0	0	0	0
14884.m00065	14884.m00065	Bm1_22600	-0.576514	-0.386787	-0.366523	-0.0970252	-0.440956	-0.0616717	1.11677	1	1	1	1	0	1	0
14894.m00090	14894.m00090	Bm1_27170	-0.865901	0.46857	-1.23515	-0.3393	-0.998433	-0.900808	0.696948	1	1	1	1	1	1	1
14914.m00017	14914.m00017	Bm1_21935	-0.597643	0.475898	-0.61466	0.124216	-0.377778	-0.251084	0.969834	1	1	0	0	0	0	0
14916.m00491	14916.m00491	Bm1_27585	-0.658383	0.220581	-1.08966	-0.295861	-0.208611	0.0645955	0.349605	1	1	1	1	1	1	1
14917.m00320	14917.m00320	Bm1_00290	-2.0487	-2.42158	-1.82718	-1.68957	-1.50802	-1.05382	2.22038	0	1	0	0	0	0	0
14917.m00322	14917.m00322	Bm1_27630	-1.79743	-2.38743	-2.14217	-1.68084	-1.27466	-1.02083	1.91158	1	1	0	0	0	0	0
14917.m00323	14917.m00323	Bm1_00295	-1.46897	-1.41915	-1.84989	-1.29644	-1.28245	-1.13477	1.37464	1	1	1	1	1	0	0
14917.m00324	14917.m00324	Bm1_27630	-1.25067	-2.41151	-1.84632	-1.13739	-1.36696	-1.08631	1.70603	0	1	1	0	0	0	0
14917.m00330	14917.m00330	Bm1_27625	-2.13451	-1.76424	-2.04051	-1.85227	-1.94713	-1.33861	1.98876	1	1	1	0	1	1	0
14917.m00337	14917.m00337	Bm1_27635	0.0383482	-0.309351	-0.533069	-0.447695	-1.27672	-0.770777	1.61214	0	1	0	0	0	0	0
14917.m00338	14917.m00338	Bm1_23300	-2.45442	-2.40689	-2.31144	-1.97812	-1.91553	-1.24616	2.09584	1	1	1	1	1	0	0
14920.m00415	14920.m00415	Bm1_27930	-0.455484	-0.474815	-0.752717	-0.233457	0.0783843	0.176064	0.559902	1	1	1	1	1	1	1
14920.m00429	14920.m00429	Bm1_28000	-0.181609	0.71232	-0.355999	-0.513887	-0.600411	-0.59345	0.840816	1	0	0	0	0	0	0
14922.m00064	14922.m00064	Bm1_00295	-2.24488	-1.91424	-2.57843	-1.50646	-1.8291	-1.29781	1.66654	1	1	1	1	1	1	1
14922.m00065	14922.m00065	Bm1_00295	-2.28702	-1.93373	-2.3301	-2.00291	-1.70102	-1.21913	1.74944	1	1	1	1	1	1	1
14927.m00100	14927.m00100	Bm1_28225	0.0920237	0.318316	-1.19381	-0.187676	-0.229365	-0.206809	0.30513	1	1	1	1	1	1	1
14928.m00205	14928.m00205	Bm1_28290	-1.79282	0.94324	-0.590453	-0.985638	-1.74504	-1.62453	1.22336	1	1	0	0	0	0	1
14929.m00389	14929.m00389	Bm1_28320	-0.731206	-0.0822113	-1.6538	-0.381269	0.065005	0.246735	0.0425528	1	1	1	1	1	1	1
14930.m00349	14930.m00349	Bm1_28495	-0.528897	0.0263114	-0.928183	-0.304126	-0.044796	0.0760224	0.137922	1	1	1	1	1	1	1
14932.m00506	14932.m00506	#N/A	-2.14131	-2.04598	-1.55228	-3.19996	-0.527058	-0.31159	1.76791	1	1	1	1	1	0	1
14932.m00512	14932.m00512	Bm1_28610	-3.72253	-2.21217	-3.08866	-3.06161	-2.98552	-3.34322	2.00575	1	1	0	0	0	0	0
14932.m00514	14932.m00514	Bm1_06755	-3.75805	-2.05854	-4.05267	-3.23498	-3.55584	-3.5155	1.99447	1	1	0	0	0	0	0
14932.m00515	14932.m00515	Bm1_28625	-1.1275	-0.637869	-1.329	-0.918787	-0.278831	-0.0729877	1.05633	1	1	1	1	1	1	1
14932.m00523	14932.m00523	Bm1_28665	-0.0512843	0.132312	-0.540043	-0.356197	-0.444413	-0.505996	0.878776	1	1	1	0	1	0	0
14935.m00278	14935.m00278	Bm1_28830	-0.674303	0.967429	-0.893891	-0.397725	-1.3591	-0.714094	0.534981	1	1	0	0	0	0	0
14936.m00258	14936.m00258	Bm1_28835	-0.555425	-0.0594309	-0.943716	-0.671367	-0.853342	-0.410731	1.39091	1	1	0	0	0	0	0
14936.m00262	14936.m00262	Bm1_28855	-0.869098	0.678506	-0.624957	-0.885881	-0.899429	-0.284134	0.78915	1	1	1	0	0	0	0
14937.m00494	14937.m00494	Bm1_28975	-1.42324	0.682656	-1.34163	-0.736253	-1.44138	-1.41853	0.841197	1	1	1	1	1	1	1
14940.m00175	14940.m00175	Bm1_01315	1.58457	-1.68542	-2.10351	-1.00305	-0.40094	-1.06947	1.52369	1	1	0	0	1	0	0
14940.m00176	14940.m00176	Bm1_01315	0.20974	-0.745449	-0.832085	-0.171357	-0.00755221	-0.414202	1.32029	1	1	0	0	1	0	0
14940.m00177	14940.m00177	Bm1_09090	0.490085	-1.00373	-0.29292	-0.488732	-0.363745	-0.749892	1.6293	1	1	0	0	1	0	0
14946.m00527	14946.m00527	Bm1_00295	-2.90272	-2.34675	-3.16371	-2.47723	-2.10793	-1.65704	1.63513	1	1	1	1	1	0	1
14946.m00528	14946.m00528	Bm1_07095	-1.29178	-1.76447	-1.99493	-2.02712	-1.57022	-1.08544	2.01424	1	1	1	0	0	0	0
14948.m00290	14948.m00290	Bm1_29775	-0.792963	0.364434	-0.537136	-0.353996	-0.485106	0.0793365	0.572162	1	0	0	0	0	0	0
14950.m01869	14950.m01869	Bm1_30265	-0.77686	-0.0766368	-0.687863	0.270814	-0.0936802	-0.146221	0.636932	1	0	0	0	0	0	0
14952.m01375	14952.m01375	Bm1_30385	0.994908	-1.36856	-2.0139	-0.678121	-2.05044	-1.21716	0.477369	1	1	1	1	1	1	1
14952.m01376	14952.m01376	Bm1_13720	1.21232	-1.67739	-2.14806	-0.735854	-2.16002	-1.48928	0.736054	1	1	1	1	1	1	1
14954.m01569	14954.m01569	Bm1_30525	-3.81483	-4.50117	-2.95732	-3.38395	-2.83022	-3.24727	2.24303	0	1	0	0	0	0	0
14954.m01594	14954.m01594	Bm1_30650	-0.309054	-0.190191	-0.932878	0.077605	0.0284719	0.106419	0.636836	1	1	1	0	0	0	0
14954.m01623	14954.m01623	Bm1_30795	0.0477907	-0.099204	-0.785086	-0.308634	-0.0511061	-0.166502	0.628483	1	1	1	1	1	1	1
14954.m01624	14954.m01624	Bm1_30800	-0.524124	0.57557	-0.821178	-0.525929	-0.665387	-0.500146	0.539392	1	1	0	0	0	0	0
14954.m01667	14954.m01667	Bm1_31000	-0.427482	-0.609532	0.41675	0.137473	-0.295186	-0.35884	1.18409	0	1	0	0	0	0	0
14954.m01702	14954.m01702	Bm1_31175	-0.647242	0.740512	-0.234068	-0.698647	-0.352765	-0.51086	1.1007	1	0	0	0	0	0	0
14954.m01718	14954.m01718	Bm1_31255	-1.32336	-0.912607	-1.313	-0.905714	-0.536108	-0.455514	1.14195	1	1	1	1	1	1	1
14954.m01719	14954.m01719	Bm1_31260	-1.13069	0.583631	-0.219435	-0.772139	-1.01355	-1.06226	0.779125	1	1	1	0	0	0	1
14954.m01720	14954.m01720	Bm1_31265	-0.521373	0.799403	-0.0867804	-0.336132	-0.268126	-0.585893	0.841898	1	1	0	0	0	0	0
14954.m01721	14954.m01721	Bm1_31270	-0.530251	0.412633	0.112	-0.183148	-0.821133	-0.702034	0.823926	1	1	0	0	0	0	0
14954.m01736	14954.m01736	Bm1_31345	-0.198254	-0.520382	-1.48173	-0.0320073	-0.162935	-0.253674	0.864558	1	1	1	1	1	1	0
14955.m00242	14955.m00242	Bm1_31420	-0.276088	0.827365	-0.679392	-0.976248	-0.489529	-0.517652	0.615342	1	1	0	0	0	0	0
14956.m00510	14956.m00510	Bm1_31645	-0.686741	-0.257895	-0.660782	-0.460545	0.0572552	0.00345948	1.39695	1	1	0	0	0	0	0
14956.m00535	14956.m00535	Bm1_31770	-0.809667	-0.424194	-1.14162	-0.257865	-0.00940925	-0.078676	0.897551	1	1	1	1	1	1	0
14959.m00544	14959.m00544	Bm1_31940	-0.313907	0.460217	0.217614	-0.365814	-0.753402	-0.945893	0.86957	1	1	0	0	0	0	0
14961.m04909	14961.m04909	Bm1_32085	-0.423452	-0.13582	-1.15648	-0.0587061	-0.0363119	0.00368878	0.798565	1	1	1	1	1	1	0
14961.m05002	14961.m05002	Bm1_32555	-0.491311	-0.045849	-0.63018	-0.561699	0.293536	0.102184	0.760888	1	1	1	0	1	0	0
14961.m05025	14961.m05025	Bm1_32670	-0.260226	0.614431	-0.307284	-0.0701575	-0.881836	-0.427613	0.141795	1	1	1	1	1	1	1
14961.m05038	14961.m05038	Bm1_32735	-1.27438	-1.28915	0.267719	-0.420848	-0.770929	-0.984286	1.72574	0	1	0	0	0	0	0
14961.m05039	14961.m05039	Bm1_32740	-0.36511	0.402314	-0.379604	0.427798	-0.68541	-0.442847	0.508073	1	1	1	1	1	1	1
14961.m05041	14961.m05041	Bm1_32750	-1.17751	0.126754	0.66681	-0.993684	-0.536454	-0.419457	1.36946	1	1	0	0	0	0	0
14961.m05054	14961.m05054	Bm1_32815	0.0395858	0.570947	-0.170704	-0.719493	-0.428347	-0.308524	0.419171	1	1	1	0	1	0	1
14961.m05063	14961.m05063	Bm1_32860	-0.0856405	0.718471	-0.0495205	-0.50544	-0.740534	-0.614345	0.184051	1	1	1	0	1	0	1
14961.m05064	14961.m05064	Bm1_32865	-0.107108	0.468166	-0.425738	-0.301727	-0.320666	-0.328341	0.109694	1	1	1	1	1	1	1
14961.m05074	14961.m05074	Bm1_32915	-0.141685	0.191656	-0.456273	-0.491827	-0.142429	0.00240941	0.417718	1	1	1	1	1	1	1
14961.m05096	14961.m05096	Bm1_33025	0.011864	-0.126401	0.464033	-0.00122125	-0.312049	-0.0524087	0.904785	1	1	1	0	1	0	1
14961.m05149	14961.m05149	Bm1_33280	-0.569473	0.217578	0.356584	-0.477458	0.0525309	-0.303013	0.712273	1	1	1	0	0	0	1
14961.m05151	14961.m05151	Bm1_33290	-0.711386	0.0793313	-0.594629	-0.588819	-0.458645	-0.214282	0.537314	1	1	1	1	1	1	1
14961.m05162	14961.m05162	Bm1_33345	-0.479521	1.01067	0.347371	-0.393772	-0.0962711	-0.109348	0.739323	1	0	0	0	0	0	0
14961.m05224	14961.m05224	Bm1_33640	-0.0355224	0.489712	-0.605706	0.25506	-0.609615	-0.512329	0.417941	1	1	0	0	1	1	0
14961.m05253	14961.m05253	Bm1_33785	-0.038555	-0.41551	-0.538123	0.652573	-0.105063	-0.2066	0.726544	1	1	0	0	0	0	0
14961.m05288	14961.m05288	Bm1_33955	-0.300903	0.169757	-0.569982	-0.74622	-0.524558	-0.569858	1.23153	1	1	0	0	0	0	0
14961.m05289	14961.m05289	Bm1_33960	-0.781571	-1.18189	0.381637	-1.18626	0.337507	0.167581	1.06771	1	1	1	1	1	0	1
14961.m05294	14961.m05294	Bm1_33985	-0.250241	0.960069	-0.964114	-0.612887	-0.861538	-0.373099	0.479923	1	1	0	0	0	0	0
14961.m05367	14961.m05367	Bm1_34360	-0.725285	0.673887	-0.15613	-0.468812	-0.991855	-0.824039	0.764576	1	1	0	0	0	0	0
14962.m00661	14962.m00661	Bm1_34385	-2.54246	-3.75525	-3.72427	-1.88543	-0.757036	-0.140149	1.6822	0	1	1	1	0	0	0
14962.m00662	14962.m00662	Bm1_04220	-2.4905	-2.18548	-2.14985	-1.94914	-0.768749	-0.413254	1.90673	1	1	1	0	0	0	0
14963.m01797	14963.m01797	Bm1_34635	-0.314979	0.324874	-0.100012	-0.392284	-0.0966085	-0.514919	1.01221	1	0	0	0	0	0	0
14965.m00414	14965.m00414	Bm1_01100	-0.795307	0.653941	-0.430777	-0.455922	-0.650935	-0.721766	0.794846	1	1	0	0	0	0	0
14967.m01512	14967.m01512	Bm1_20360	-5.124	-4.26732	-3.30145	-2.7853	-3.99942	-3.84352	1.85721	1	1	1	0	0	1	1
14967.m01513	14967.m01513	Bm1_34965	-2.6154	-3.24605	-1.9269	-1.86862	-1.13173	-0.739012	2.29421	0	1	0	0	0	0	0
14967.m01556	14967.m01556	Bm1_35155	-0.915657	0.15389	-1.52859	-1.03007	-0.645789	-0.255996	1.27752	1	1	1	0	0	0	0
14967.m01569	14967.m01569	Bm1_35210	-0.324855	0.262692	-0.436001	-0.2453	-0.562377	-0.393228	1.30271	1	1	0	0	0	0	0
14967.m01578	14967.m01578	Bm1_21445	-2.76895	-3.26066	-2.40773	-2.44851	-1.11525	-0.327964	1.83516	1	1	1	1	0	0	0
14968.m01450	14968.m01450	Bm1_35285	-0.989898	-0.398299	-1.50859	-0.811733	-0.0985189	0.152719	0.879142	1	1	1	1	1	1	1
14971.m02779	14971.m02779	Bm1_35705	0.29214	0.638335	-1.38198	-0.0914008	-0.530708	-0.562965	0.588217	1	1	1	1	1	1	1
14971.m02825	14971.m02825	Bm1_35925	-0.781051	-0.182755	-0.84921	-0.195143	-0.118846	0.0780402	0.933796	1	1	1	1	1	1	0
14971.m02856	14971.m02856	#N/A	-0.256975	0.432641	-0.348647	-0.614124	-0.519137	-0.0721196	0.389002	1	1	1	0	1	0	1
14971.m02885	14971.m02885	Bm1_36215	-0.646463	0.585478	-0.226573	0.252195	-0.828852	-0.350213	0.491896	1	1	1	0	0	0	0
14972.m06948	14972.m06948	#N/A	-1.04698	0.189872	-0.533187	-0.513806	-0.31557	-0.200121	1.14212	1	1	1	1	1	0	0
14972.m06956	14972.m06956	Bm1_36335	-0.293058	0.101555	-0.759413	-0.404997	-0.134396	0.151639	0.12058	1	1	1	1	1	1	1
14972.m06974	14972.m06974	Bm1_36425	-0.306402	0.58485	-0.766833	-0.579709	-0.233464	0.169116	0.64469	1	1	0	0	0	0	0
14972.m07041	14972.m07041	Bm1_36750	-1.31391	-2.93658	-0.702746	-0.22883	0.0252246	-0.460646	1.84414	0	1	0	0	0	0	0
14972.m07146	14972.m07146	Bm1_37265	0.114893	-0.44904	-0.51763	0.138874	0.0144247	0.153277	0.28895	1	1	1	1	1	1	1
14972.m07151	14972.m07151	Bm1_37285	-0.738993	-0.0275651	-1.03759	-0.281451	-0.509855	-0.388828	1.07457	1	1	1	1	1	1	0
14972.m07195	14972.m07195	Bm1_37505	-0.731903	0.493649	-0.249623	-0.445991	-0.578735	-0.544866	0.351051	1	1	1	0	0	1	1
14972.m07284	14972.m07284	Bm1_37945	-0.43713	0.518151	-0.327084	0.154326	-0.827525	-0.565893	0.56872	1	1	1	0	0	1	0
14972.m07289	14972.m07289	Bm1_37970	-0.875626	0.604365	-0.0385037	0.0874975	-0.425267	-0.141956	0.556337	1	1	0	0	0	0	0
14972.m07309	14972.m07309	Bm1_38060	-0.169894	0.795683	-0.38662	0.310765	-0.472259	-0.512928	0.470218	1	1	1	0	0	0	0
14972.m07361	14972.m07361	Bm1_38315	-0.110395	0.567395	-0.498464	-0.448044	-0.479166	-0.260747	0.620104	1	1	1	1	1	1	1
14972.m07374	14972.m07374	Bm1_38380	-0.0910277	0.605915	-0.954743	-0.13196	-0.39237	-0.198202	0.49732	1	1	1	0	0	0	0
14972.m07383	14972.m07383	Bm1_38425	-0.352623	0.754345	-0.572846	0.0619327	-0.870582	-0.530072	0.832455	1	1	0	0	0	0	0
14972.m07414	14972.m07414	Bm1_38575	-0.604287	0.589748	-1.22684	-0.691177	-0.833892	-0.553951	0.745802	1	1	1	0	1	0	0
14972.m07430	14972.m07430	Bm1_38655	-0.609838	0.734771	-0.612137	-0.317697	-0.823252	-0.993446	0.427555	1	1	0	0	0	0	0
14972.m07434	14972.m07434	Bm1_38675	-1.95087	1.10033	-1.12826	-1.65832	-1.81472	-1.2958	0.860404	1	1	0	0	0	0	0
14972.m07439	14972.m07439	Bm1_38700	-0.327407	0.467948	0.332602	-0.463088	-0.686988	-0.655587	0.702933	1	1	0	0	0	0	0
14972.m07447	14972.m07447	Bm1_38745	-0.883473	0.976884	-0.670236	0.0235621	-0.96956	-0.872127	0.870438	1	1	0	0	0	0	0
14972.m07465	14972.m07465	Bm1_38825	-0.483174	-0.132466	-0.61363	-0.327344	-0.0499065	0.0609908	0.38132	1	1	1	1	1	1	1
14972.m07468	14972.m07468	Bm1_38840	-0.35023	0.551354	-0.15645	-0.265559	-0.731073	-0.920965	0.619199	1	1	1	0	1	1	1
14972.m07473	14972.m07473	Bm1_38860	-0.45221	0.253229	-0.806089	-0.564711	-0.532714	-0.542885	0.849082	1	1	1	1	1	1	1
14972.m07474	14972.m07474	Bm1_38860	-0.340258	0.177921	-0.946611	-0.388705	-0.13845	-0.39948	0.603246	1	1	1	0	1	0	0
14972.m07486	14972.m07486	Bm1_38920	0.180982	0.254819	-1.20238	-0.67115	-0.363665	0.0479052	0.823234	1	1	1	0	0	0	0
14972.m07487	14972.m07487	Bm1_38925	-0.311358	0.911547	-0.329356	0.0731416	-0.869055	-0.679127	0.743501	1	1	1	0	1	1	1
14972.m07494	14972.m07494	Bm1_38960	-0.248218	0.744765	-1.0351	0.0271277	-0.702606	-0.0280016	0.656787	1	0	0	0	0	0	0
14972.m07513	14972.m07513	Bm1_39055	-0.225641	0.684111	-0.0110162	-0.384642	-0.702646	-0.63156	0.187545	1	1	1	0	1	0	1
14972.m07517	14972.m07517	Bm1_39075	-0.724062	1.26318	-0.632738	-0.663672	0.0906144	-0.995465	0.929367	1	0	0	0	0	0	0
14972.m07555	14972.m07555	Bm1_39265	-0.429455	-0.221205	0.506406	-0.157238	-0.188076	-0.372209	0.933311	1	1	1	0	1	1	1
14972.m07563	14972.m07563	Bm1_39305	-0.195739	-0.137914	-1.29044	0.177498	-0.610315	-0.892634	0.932914	1	1	1	0	1	1	0
14972.m07565	14972.m07565	Bm1_39315	-0.265961	-0.0117611	-0.05615	-0.494823	-0.331413	-0.351233	0.712747	1	1	1	1	1	1	1
14972.m07589	14972.m07589	Bm1_39435	-0.702089	0.892059	0.127138	-0.157694	-0.668346	-0.534559	0.388171	1	1	0	0	1	0	1
14972.m07625	14972.m07625	Bm1_39605	-0.221528	0.246696	0.0127999	0.0560805	-0.308604	-0.41225	0.528118	1	1	1	1	1	1	1
14972.m07639	14972.m07639	Bm1_39680	-0.421121	0.564834	0.348337	-0.13426	-0.56157	-0.425381	0.488586	1	1	1	1	1	1	1
14972.m07640	14972.m07640	Bm1_11535	-0.435745	-0.172428	-1.02098	-0.267311	0.188847	0.0127089	0.445375	1	1	1	1	1	1	1
14972.m07644	14972.m07644	Bm1_39705	-0.788155	0.683258	-0.335807	-0.884296	-0.771344	-0.429681	1.21124	1	1	0	0	0	0	0
14972.m07746	14972.m07746	Bm1_40200	-0.574299	0.679809	0.137475	-0.285803	-0.314321	-0.436052	0.901226	1	0	0	0	0	0	0
14972.m07750	14972.m07750	Bm1_40220	-0.176716	0.288287	-0.241571	0.19101	-0.739522	-0.531285	1.19191	1	1	0	0	0	0	0
14972.m07768	14972.m07768	Bm1_40305	-1.1039	0.570995	-0.876179	-1.17953	-1.0458	-0.986928	0.931814	1	1	0	0	0	0	0
14972.m07770	14972.m07770	Bm1_40315	-0.765076	-0.430302	0.778584	-0.441251	0.165316	-0.000319578	1.10656	1	1	0	0	0	0	0
14972.m07777	14972.m07777	Bm1_40350	-0.104885	0.960783	-0.526417	-0.616164	-1.11268	-0.991378	0.952801	1	1	0	0	0	0	0
14972.m07782	14972.m07782	Bm1_40360	-1.12678	-0.239083	-0.965464	-0.947199	-0.736015	-0.520497	1.41917	1	1	0	0	0	0	0
14972.m07786	14972.m07786	Bm1_40380	-0.17749	0.593575	0.156714	-0.305889	-0.309722	-0.497979	0.528953	1	1	0	0	1	0	1
14972.m07802	14972.m07802	Bm1_40460	-0.360848	-0.597668	0.15546	0.050831	-0.561624	-0.486804	1.58639	0	1	0	0	0	0	0
14972.m07806	14972.m07806	Bm1_40480	-0.463691	-0.159543	0.255299	-0.0769616	-0.455185	-0.22954	1.40315	1	1	0	0	0	0	0
14972.m07819	14972.m07819	Bm1_40540	-0.259857	0.908721	-0.0925352	-0.750026	-0.81501	-0.413135	0.451749	1	1	0	0	0	0	0
14972.m07842	14972.m07842	Bm1_40635	-0.764722	-0.827921	-0.559707	-1.41937	-0.465993	-0.388444	1.33143	1	1	1	0	0	0	1
14973.m02646	14973.m02646	Bm1_41265	-0.643316	0.0927374	-1.5412	-0.59836	0.125179	0.403141	0.480978	1	1	1	1	1	1	0
14973.m02718	14973.m02718	Bm1_41605	-0.0967523	0.0368786	-0.961028	0.0633465	-0.0393413	0.25029	0.459957	1	1	1	1	1	1	1
14974.m00813	14974.m00813	Bm1_41740	-0.627052	0.742725	-0.528358	-0.115872	-0.622469	-0.757349	0.609132	1	1	1	0	0	1	1
14974.m00818	14974.m00818	Bm1_41765	-0.39408	0.692883	-1.43019	-0.134174	-0.782312	-0.419187	0.732798	1	1	1	0	0	0	0
14974.m00841	14974.m00841	Bm1_41880	-0.680255	0.909036	-0.785102	-0.633768	-0.510876	-0.864979	0.824702	1	1	0	0	0	0	0
14974.m00849	14974.m00849	Bm1_41920	-0.228773	-0.108091	-0.591267	-0.199223	-0.0595968	-0.0981898	0.442873	1	1	1	1	1	1	1
14975.m04465	14975.m04465	Bm1_42615	-0.129537	0.868575	0.0122962	-0.425652	-0.294472	-0.82547	0.627715	1	1	0	0	0	0	0
14975.m04479	14975.m04479	Bm1_42685	-0.325771	0.0125445	-0.956897	-0.247324	-0.105248	0.056916	0.0407735	1	1	1	1	1	1	1
14975.m04506	14975.m04506	Bm1_42825	-0.984111	0.0199265	-0.00898311	-0.991802	-0.0312422	0.481094	0.234795	1	1	1	0	0	0	0
14975.m04531	14975.m04531	Bm1_42950	-0.298653	0.468547	0.209706	0.0961461	-0.292688	-0.502058	0.938111	1	1	0	0	0	0	0
14977.m04863	14977.m04863	Bm1_43105	-1.82745	-1.76766	0.352297	-0.0625205	-1.11593	-0.957141	1.84441	0	1	0	0	0	0	0
14977.m04965	14977.m04965	Bm1_43590	-1.0776	-0.098551	-0.718678	-0.428979	-0.612753	-0.537424	1.30896	1	1	0	0	0	0	0
14977.m04969	14977.m04969	Bm1_43610	-0.195305	0.463064	-1.15023	-0.868459	-0.537449	-0.503783	1.25533	1	1	0	0	0	0	0
14977.m04988	14977.m04988	Bm1_43700	-0.246499	0.159705	-0.740326	-0.405913	-0.379746	-0.641533	1.01396	1	1	0	0	0	0	0
14977.m05008	14977.m05008	Bm1_43805	-0.399758	-0.725481	-0.0826613	-0.918293	-0.262754	-0.32583	1.64793	0	1	0	0	0	0	0
14977.m05020	14977.m05020	Bm1_43865	-0.479977	0.658562	0.467242	-0.989495	-1.43561	-1.04704	1.20949	1	1	0	0	0	0	0
14977.m05032	14977.m05032	Bm1_43925	-0.655513	0.361725	-0.619432	-0.0607978	-0.673674	-0.728351	0.986952	1	1	0	0	0	0	0
14977.m05096	14977.m05096	Bm1_44235	-0.453577	0.440718	-0.802091	-0.47864	-0.0996144	-0.494005	0.962387	1	1	0	0	0	0	0
14977.m05098	14977.m05098	Bm1_44245	-0.130843	0.441831	-1.23985	-0.164524	-0.623157	-0.515375	0.465738	1	1	1	1	1	1	1
14979.m04390	14979.m04390	Bm1_44420	-0.0587181	-0.318271	0.126938	0.48344	-0.82073	-0.579019	1.20175	1	1	0	0	1	0	0
14979.m04402	14979.m04402	Bm1_44475	-1.70993	0.517588	0.0864943	-1.03297	-0.783099	-0.525907	0.967789	1	1	1	1	0	0	1
14979.m04415	14979.m04415	Bm1_44545	-0.845985	-0.234781	-1.8737	-0.250736	0.361819	0.346631	0.430454	1	1	1	1	1	1	1
14979.m04439	14979.m04439	Bm1_44655	-2.25218	-0.47556	-0.505139	-1.51561	-1.35198	-1.17488	1.9592	1	1	1	0	0	0	1
14979.m04441	14979.m04441	Bm1_44660	0.0281736	0.305804	0.542137	-0.497356	-0.349216	-0.727206	0.704939	1	1	1	0	1	0	1
14979.m04447	14979.m04447	Bm1_44690	-0.536801	-0.00818384	-1.00984	-0.160578	-0.768065	-0.968059	1.66768	1	1	0	0	0	0	0
14979.m04472	14979.m04472	Bm1_44815	-0.628646	0.558008	-0.119705	-1.44428	-0.339943	-0.335265	0.940564	1	1	0	0	0	0	0
14979.m04495	14979.m04495	Bm1_44930	-0.259358	-0.125742	-1.19617	-0.354763	0.120737	0.280906	0.388493	1	1	1	1	1	1	1
14979.m04498	14979.m04498	Bm1_44945	-0.522056	-0.433574	-0.810597	-0.944507	0.0925476	0.25836	0.536748	1	1	1	1	1	1	1
14979.m04515	14979.m04515	Bm1_45030	-0.886583	0.270648	1.0331	-0.707304	-0.679737	-0.318019	0.864839	1	1	0	0	0	0	1
14979.m04525	14979.m04525	Bm1_45080	-0.313017	0.445839	0.229041	-0.231754	-0.722478	-0.365536	0.506756	1	1	1	0	0	0	1
14979.m04546	14979.m04546	Bm1_45185	-0.599798	0.100579	-1.16207	-0.362825	-0.128844	0.108876	0.553981	1	1	1	1	1	1	1
14979.m04587	14979.m04587	Bm1_45375	0.380428	0.246941	-0.737729	-0.22336	-1.07537	-0.665377	0.852983	1	1	0	0	1	0	0
14979.m04604	14979.m04604	Bm1_45445	-0.157343	-0.204932	-1.16079	-0.0849943	0.100467	0.26931	0.321992	1	1	1	1	1	1	1
14980.m02677	14980.m02677	Bm1_45785	-0.902028	0.912777	-0.386905	-0.31995	-0.987517	-1.28356	0.280968	1	1	1	0	1	1	1
14980.m02678	14980.m02678	#N/A	-1.16297	0.967108	0.112404	-0.518192	-1.15971	-1.31012	0.842342	1	1	0	0	0	0	0
14980.m02682	14980.m02682	Bm1_45805	-0.274013	-0.624036	-1.16855	-0.304512	0.110084	0.101754	0.865215	1	1	1	1	1	1	1
14980.m02703	14980.m02703	Bm1_45910	0.445029	-0.278097	-2.18732	-0.314044	0.0802201	-0.0504767	0.352804	1	1	1	1	1	1	1
14980.m02739	14980.m02739	Bm1_46095	-0.144312	0.211037	-0.263419	0.0240758	-0.729969	-0.696539	0.740671	1	1	1	0	1	1	1
14980.m02774	14980.m02774	Bm1_46260	-0.427586	0.315216	-1.03806	-0.577302	-0.235006	0.482554	0.290629	1	1	1	0	0	0	0
14980.m02778	14980.m02778	Bm1_46275	-0.175809	-0.155877	-0.852011	0.00404075	0.0520914	0.220719	0.360367	1	1	1	1	1	1	1
14980.m02806	14980.m02806	Bm1_46405	-0.441082	0.274916	-0.199178	-0.603506	-0.273374	-0.144704	1.38808	0	1	0	0	0	0	0
14980.m02823	14980.m02823	Bm1_46490	-0.476995	0.710504	-1.2459	-0.318075	-0.20543	-0.0555224	0.522763	1	0	0	0	0	0	0
14980.m02840	14980.m02840	Bm1_46580	-0.742559	0.0907798	-0.811807	-0.437794	0.0500535	-0.07817	0.502656	1	1	1	1	1	1	1
14981.m02412	14981.m02412	Bm1_46875	-0.414805	0.213731	-0.862342	-0.379816	-0.150222	0.260032	0.0703925	1	1	1	1	1	1	1
14981.m02443	14981.m02443	Bm1_47020	-0.858855	-0.0617489	-1.83077	-0.712133	-0.316646	-0.0501875	0.59036	1	1	1	1	1	1	1
14982.m02262	14982.m02262	Bm1_22980	-2.22314	-2.59263	-2.97027	-1.55543	-1.78384	-1.9236	1.86857	1	1	1	1	1	1	1
14990.m07693	14990.m07693	#N/A	-0.743221	0.380312	0.0386125	-0.372498	-0.629356	-0.18497	0.8671	1	1	0	0	0	0	0
14990.m07694	14990.m07694	Bm1_47870	-0.404987	-0.683738	-0.843581	-0.531498	-0.676079	-0.84295	1.80294	1	1	0	0	0	0	0
14990.m07770	14990.m07770	Bm1_48235	-0.917046	0.631992	-0.489538	-0.419575	-1.03479	-0.94523	0.487785	1	1	0	0	0	0	0
14990.m07831	14990.m07831	Bm1_48540	-0.141781	1.25476	-0.334458	-0.138459	-0.424522	-0.468942	0.520339	1	0	0	0	0	0	0
14990.m07847	14990.m07847	Bm1_48620	0.871511	-0.650397	-0.278872	-0.236798	0.201861	-0.064496	0.554404	1	1	1	1	1	1	1
14990.m07862	14990.m07862	Bm1_48695	-0.329319	0.700896	-0.539722	-0.335542	-0.443244	-0.892838	0.802856	1	1	0	0	0	0	0
14990.m07881	14990.m07881	Bm1_48790	-0.94233	0.837701	0.370969	-0.666416	-0.42873	-0.542759	0.902331	1	1	0	0	0	0	0
14990.m07897	14990.m07897	Bm1_48865	-0.196225	0.239569	-1.38608	-0.366128	0.0854759	0.0753652	0.106956	1	1	1	1	1	1	0
14990.m07963	14990.m07963	Bm1_49185	-0.48506	0.53446	-0.371253	-0.713468	-0.574039	-0.381766	0.567005	1	1	1	0	0	0	1
14990.m07967	14990.m07967	Bm1_49205	-0.488263	0.563503	-0.990861	-0.39794	-0.302492	-0.299263	0.800819	1	1	1	0	0	0	0
14990.m07995	14990.m07995	Bm1_49345	-0.603343	-0.419848	-0.880666	-0.356453	-0.171136	-0.208589	0.909668	1	1	1	1	1	1	1
14990.m07999	14990.m07999	Bm1_49365	-0.427031	1.2523	-1.0294	-0.671591	-1.05068	-1.11619	0.567676	1	0	0	0	0	0	0
14990.m08015	14990.m08015	Bm1_49445	-0.307566	0.38944	-0.878794	0.040876	-0.593111	-0.676524	0.297984	1	1	1	0	1	1	0
14990.m08038	14990.m08038	Bm1_49560	-0.95017	0.529764	-0.729229	-1.0862	-0.559749	-0.517051	0.617803	1	1	1	0	0	0	0
14990.m08041	14990.m08041	Bm1_49570	-0.335719	0.403234	0.27985	-0.114766	-0.405435	-0.297078	0.861291	1	1	0	0	0	0	0
14990.m08069	14990.m08069	Bm1_49710	-0.552068	0.419927	-0.927308	-0.171403	-0.148395	0.100314	0.365769	1	1	1	1	1	1	1
14990.m08072	14990.m08072	Bm1_49725	-0.65032	0.175824	0.143894	0.0466294	-0.384827	-0.0445226	1.13889	1	1	0	0	0	0	0
14990.m08139	14990.m08139	Bm1_50055	-0.386772	0.873161	-0.723349	-0.566153	-0.3975	-0.426933	0.392159	1	0	0	0	0	0	0
14990.m08140	14990.m08140	Bm1_50060	-0.138673	0.951089	-1.0428	-0.775897	-0.302038	-0.280926	0.410617	1	0	0	0	0	0	0
14992.m10853	14992.m10853	Bm1_50400	-0.66291	0.506482	0.463315	0.149	-0.308337	-0.465323	0.885839	1	1	0	0	0	0	0
14992.m10856	14992.m10856	Bm1_50415	-1.04124	-0.425409	-0.947282	-0.381044	-0.0385679	0.511563	0.61003	1	1	1	1	0	0	0
14992.m10902	14992.m10902	Bm1_50640	-0.237898	0.148471	-0.668562	0.414291	-0.222563	-0.0200313	0.763933	1	1	1	0	1	1	0
14992.m10908	14992.m10908	Bm1_50670	-2.9915	-3.4955	-2.231	-2.39551	-0.743872	0.058748	1.87544	0	1	1	0	0	0	0
14992.m10910	14992.m10910	Bm1_50680	-0.0980574	0.349037	-1.02798	0.415108	-0.577929	-0.394274	1.08246	1	1	0	0	0	0	0
14992.m11022	14992.m11022	Bm1_51245	-0.258213	0.617255	-0.931319	-0.554531	-0.533175	-0.320125	0.547048	1	1	0	0	0	0	0
14992.m11039	14992.m11039	Bm1_51325	-1.07416	1.20662	-0.383836	-0.56956	-0.701098	-0.130159	0.314782	1	0	0	0	0	0	0
14992.m11044	14992.m11044	Bm1_51350	-0.382313	0.713465	-0.267975	-0.213003	-0.706642	-0.234731	0.634968	1	1	1	0	1	1	1
14992.m11046	14992.m11046	Bm1_51360	-0.422726	0.730913	-0.630242	-0.251749	-0.485871	-0.321127	0.634996	1	1	0	0	0	0	0
14992.m11089	14992.m11089	Bm1_51535	-0.306732	0.610589	-0.546202	0.259289	-0.61506	-0.587106	0.49836	1	1	1	0	1	1	0
14992.m11110	14992.m11110	Bm1_51645	-0.46966	-0.619386	0.433328	-0.335723	0.095893	0.200645	1.0355	1	1	0	0	0	0	0
14992.m11113	14992.m11113	Bm1_51660	0.188645	0.0406612	-0.883412	-0.719491	0.0811682	0.122791	0.27415	1	1	1	1	1	0	0
14992.m11311	14992.m11311	Bm1_52640	-0.930131	0.606318	-1.0687	-0.512923	-0.930385	-0.676448	1.13079	1	1	0	0	0	0	0
14992.m11332	14992.m11332	#N/A	-0.364655	0.599591	-0.822364	0.00108235	-0.536311	-0.63025	0.48668	1	0	0	0	0	0	0
14992.m11334	14992.m11334	Bm1_52755	-0.75942	0.469018	0.255544	-0.235558	-0.282073	-0.0563733	0.537229	1	1	1	0	0	0	1
14992.m11359	14992.m11359	Bm1_52870	-0.499658	1.10317	-0.934033	-0.609225	-0.419894	-0.608297	0.558255	1	0	0	0	0	0	0
14992.m11387	14992.m11387	Bm1_52980	0.427616	0.83141	-0.017413	0.0597534	-0.607274	-0.27072	0.563372	1	0	0	0	0	0	0
14992.m11390	14992.m11390	Bm1_52995	0.0894192	0.176755	-0.752218	0.445926	-0.319273	-0.687488	0.688415	1	1	1	0	1	1	0
14992.m11400	14992.m11400	#N/A	-2.99207	-1.18334	-3.2032	-2.3964	-1.21193	-0.857232	1.068	1	1	1	1	1	1	1
14992.m11406	14992.m11406	Bm1_53075	-0.719971	0.355721	-0.228769	-0.464784	-0.198315	-0.270408	0.791052	1	1	0	0	0	0	0
15003.m00148	15003.m00148	Bm1_53165	-0.709287	0.413341	0.430265	-0.595989	-0.711176	-0.393247	1.02458	1	1	0	0	0	0	0
15056.m00018	15056.m00018	Bm1_22295	-0.325838	0.386561	-2.1981	-0.421718	-0.28713	-0.365594	0.634617	1	1	1	1	1	1	0
15099.m00104	15099.m00104	Bm1_08415	-0.498818	1.05446	-0.39967	-0.757951	-0.745043	-0.347307	0.507623	1	1	0	0	0	0	0
15104.m00058	15104.m00058	Bm1_41945	-0.451604	0.21416	-0.432224	-0.569382	-0.383421	-0.0702509	1.09011	1	1	1	0	0	0	0
15114.m00091	15114.m00091	Bm1_13985	-1.58072	-2.70639	-1.90024	-1.38478	-1.8827	-2.29822	2.19563	0	1	0	0	0	0	0
15133.m00188	15133.m00188	Bm1_54155	-0.463592	0.0841369	-1.15812	-0.707752	-0.0678455	0.214381	0.323903	1	1	1	1	1	1	1
15136.m00016	15136.m00016	Bm1_54245	-0.406668	0.367182	-2.70193	-0.58091	-0.493971	-0.363231	0.614799	1	1	1	1	1	1	0
15148.m00017	15148.m00017	Bm1_29545	-2.26178	-2.18498	-2.60658	-2.03334	-1.89176	-1.25252	1.75302	1	1	1	1	1	1	0
15150.m00065	15150.m00065	Bm1_54370	0.175931	0.545571	-0.856554	0.164837	-0.495329	-0.457126	0.501802	1	1	0	0	0	0	0
15210.m00026	15210.m00026	Bm1_54975	-1.715	0.283736	-2.22511	-1.1631	-1.2607	-0.934778	1.46658	1	1	1	0	0	0	0
15219.m00013	15219.m00013	Bm1_55075	-0.884983	-0.868749	-1.31334	-1.03196	-1.2774	-1.13319	1.99929	0	1	0	0	0	0	0
15258.m00018	15258.m00018	Bm1_55390	-0.482095	0.809881	-1.37271	-0.355732	-0.707419	-0.0163932	0.389589	1	1	0	0	0	0	0
15263.m00045	15263.m00045	Bm1_55465	-0.239945	0.533636	-0.778511	-0.681363	-0.869171	-0.644441	0.691847	1	0	0	0	0	0	0
15295.m00026	15295.m00026	Bm1_55680	-0.798135	0.218178	-0.6588	-0.688057	-0.551579	-0.534253	1.37144	1	1	0	0	0	0	0
15296.m00009	15296.m00009	Bm1_55700	-0.712521	-0.121952	0.393665	-0.699996	-0.703304	-0.691455	1.0174	1	1	1	1	1	0	1
15322.m00021	15322.m00021	Bm1_55965	-0.80887	-0.568566	-0.517714	-0.587713	0.0602472	0.156602	0.841523	1	1	1	1	1	1	1
15343.m00013	15343.m00013	Bm1_13985	-1.97037	-3.09122	-2.22725	-1.39162	-1.80887	-2.07832	2.31743	0	1	0	0	0	0	0
15344.m00010	15344.m00010	Bm1_56145	-1.04228	-1.88929	-1.33104	-0.714324	-0.517872	-0.564317	1.38535	1	1	1	1	1	1	1
15362.m00008	15362.m00008	Bm1_56245	-0.100567	-0.337737	-2.66255	-2.40506	-1.16606	-2.4321	1.40534	1	1	1	1	1	0	0
15375.m00008	15375.m00008	Bm1_17045	-5.80746	-6.55955	-5.29884	-4.64001	-4.81633	-4.41094	1.539	0	1	1	0	0	0	0
15413.m00008	15413.m00008	Bm1_11450	0.0746129	0.0671644	-1.88902	0.564774	-0.63826	-0.468252	0.299535	1	1	1	0	1	1	0
15431.m00029	15431.m00029	Bm1_56690	-0.695349	0.555183	-0.388897	-0.253433	-0.387485	-0.118637	0.902982	1	1	1	0	0	0	0
15450.m00008	15450.m00008	Bm1_56860	-0.72339	0.898954	-0.352124	-0.104671	-0.792586	-0.530568	0.469667	1	0	0	0	0	0	0
15477.m00015	15477.m00015	Bm1_57070	0.0244728	0.353956	-1.13555	-0.0316074	-0.363588	-0.350144	0.354199	1	1	1	1	1	1	1
15502.m00015	15502.m00015	Bm1_57225	-1.05767	-1.01172	-0.553226	-0.731871	-1.00364	-0.409747	1.8468	0	1	0	0	0	0	0
15510.m00010	15510.m00010	Bm1_09090	-0.949388	-1.74426	-2.22601	-1.06984	-1.17875	-1.18834	2.122	1	1	1	0	1	0	0
15517.m00008	15517.m00008	Bm1_02255	-2.26909	-1.922	-2.24546	-1.90212	-2.05285	-1.49976	1.78906	1	1	1	0	1	1	0
15524.m00008	15524.m00008	Bm1_57405	-0.909835	1.03732	-1.10115	-0.883153	-1.1428	-0.581317	0.398002	1	1	0	0	0	0	0
15533.m00022	15533.m00022	Bm1_57460	-0.694164	1.10322	-0.372596	-0.292911	-0.490902	-0.796782	0.364942	1	0	0	0	0	0	0
15533.m00023	15533.m00023	Bm1_57465	-2.14957	0.452799	-1.17977	-0.430694	-0.938338	-1.25592	1.07687	1	1	1	1	1	1	1
15547.m00008	15547.m00008	Bm1_07095	-0.626865	-0.951428	-1.81129	-1.14845	-1.20946	-1.57084	1.88692	0	1	0	0	0	0	0
15550.m00011	15550.m00011	Bm1_57575	-1.12552	0.872526	-0.623584	-0.549125	-1.02859	-1.09134	0.0152348	1	1	0	0	0	0	0
AA007726	AA007726	Bm1_22185	-0.621245	-0.525893	-0.645528	-0.425726	0.179729	0.126379	0.710415	1	1	1	1	1	1	1
AA022355	AA022355	#N/A	0.0979409	0.247285	-1.23199	0.253588	-0.292238	-0.392101	0.192473	1	1	1	1	1	1	1
AA032128	AA032128	Bm1_31135	-0.839809	0.55075	-0.646214	-0.271355	-0.906856	-0.730675	1.23514	1	1	1	0	0	0	0
AA051926	AA051926	Bm1_17195	-0.692287	0.129844	-0.550111	-0.371569	0.0622932	0.217056	0.152611	1	1	1	1	1	1	1
AA051930	AA051930	#N/A	-0.275536	-0.133562	-0.889463	-0.253567	-0.242403	-0.123453	0.186634	1	1	1	1	1	1	1
AA052059	AA052059	Bm1_28295	-1.52941	0.654923	0.231196	-1.01549	-1.574	-1.32257	0.569956	1	1	1	0	0	0	1
AA056807	AA056807	#N/A	-1.84066	-1.35403	-1.44444	-5.05073	-2.08773	-1.07683	1.09809	1	1	1	1	1	0	1
AA056860	AA056860	#N/A	-0.753207	0.0317013	0.980358	-0.109202	-1.03905	-0.775388	1.16075	1	1	1	0	1	1	1
AA057896	AA057896	#N/A	-0.287456	0.116596	-0.519735	-0.134803	-0.257383	-0.354742	0.459696	1	1	1	1	1	1	1
AA057919	AA057919	Bm1_23030	-0.506993	0.25771	-0.897941	-0.449868	-0.0138357	0.176356	0.784047	1	1	1	1	1	1	1
AA057968	AA057968	Bm1_14425	-0.581998	-0.419573	-0.568799	-0.901008	0.179447	0.0102172	0.891997	1	1	1	1	1	0	1
AA123633	AA123633	#N/A	0.215837	0.697348	-0.667955	-0.658545	-0.844013	-0.503557	0.540289	1	0	0	0	0	0	0
AA123673	AA123673	#N/A	-0.457399	-0.245753	-0.936953	-0.032319	0.00356481	0.283349	0.404833	1	1	1	1	1	1	0
AA161598	AA161598	#N/A	0.115428	-0.19672	-0.342054	-0.47261	-0.399862	-0.46089	0.837186	1	1	1	1	1	1	1
AA199963	AA199963	#N/A	-0.502206	-0.528449	0.0384429	-0.575043	0.129274	0.461803	0.828705	1	1	1	0	0	0	0
AA224606	AA224606	#N/A	-1.54124	-2.33497	-0.643088	-1.7023	0.0642724	-0.167637	1.66008	0	1	1	1	0	0	0
AA228176	AA228176	#N/A	-0.438725	0.739916	0.12374	-0.818771	-0.778712	-0.91725	0.638109	1	1	1	0	1	0	1
AA228250	AA228250	#N/A	-0.593174	0.671183	0.255328	-0.866152	-1.15672	-1.0434	0.846275	1	1	1	0	1	1	1
AA228553	AA228553	#N/A	-0.846828	-0.0492531	-1.17813	-0.572298	-0.58586	-0.0176204	1.0692	1	1	1	1	1	1	1
AA228563	AA228563	#N/A	-0.404451	0.0762169	-1.00776	0.00576733	-0.234717	0.160907	0.937331	1	1	1	1	1	1	1
AA228565	AA228565	#N/A	-0.591793	0.0229188	-1.63593	0.0671041	-0.544913	-0.353378	1.68204	1	1	1	1	1	1	1
AA231990	AA231990	#N/A	-0.481588	-0.347301	-0.604587	-0.463189	0.17831	-0.171981	1.39421	1	1	1	0	0	0	1
AA246190	AA246190	#N/A	-0.100628	-0.0195763	-0.870002	-0.0950091	-0.261474	0.235535	0.406997	1	1	1	1	1	1	1
AA257264	AA257264	Bm1_47020	-0.897462	-0.122416	-1.75359	-0.690179	-0.285043	0.103869	0.711579	1	1	1	1	1	1	1
AA257271	AA257271	#N/A	0.410104	0.532819	0.287403	-0.631594	-0.654345	-0.76832	0.229487	1	1	1	1	1	1	1
AA257809	AA257809	#N/A	-0.320547	-0.414558	-0.831758	-0.29896	-0.182007	-0.0361345	0.614249	1	1	1	1	1	1	1
AA269026	AA269026	#N/A	-0.97641	0.516532	-0.179212	-0.810766	-1.29478	-1.07892	0.921926	1	1	1	0	1	0	1
AA273065	AA273065	#N/A	-0.482377	0.519834	-0.604196	-0.781685	-0.639784	-0.536494	0.753235	1	1	1	0	1	0	1
AA280466	AA280466	#N/A	-1.0471	0.874509	0.0974894	-0.609493	-1.04539	-0.840093	0.593507	1	1	1	0	1	1	1
AA417393	AA417393	#N/A	-0.353936	-0.0138529	-0.525878	-0.457014	0.0873445	-0.0410882	0.488314	1	1	1	1	1	1	1
AA430880	AA430880	#N/A	-0.338788	-0.572142	0.423879	-0.478576	0.187988	0.311031	1.07705	0	1	0	0	0	0	0
AA454267	AA454267	#N/A	-0.608852	0.88661	-0.260416	-0.150589	-0.972829	-0.211131	0.181475	1	1	0	0	0	0	0
AA454341	AA454341	#N/A	-0.394074	0.493141	0.422262	-0.456862	-0.502138	-0.130154	0.977776	1	1	0	0	0	0	0
AA454366	AA454366	#N/A	-1.20791	-0.945764	-1.18261	-1.14518	-0.441067	-0.405186	1.04165	1	1	1	1	1	1	1
AA454373	AA454373	#N/A	-0.491607	0.644632	-1.53457	-0.0783403	-1.08888	-0.410571	0.684633	1	1	0	0	0	0	0
AA471490	AA471490	#N/A	-0.171136	0.114858	-0.134544	0.0194096	-0.60318	-0.593406	0.754213	1	1	1	0	1	1	0
AA471638	AA471638	#N/A	-0.682953	0.482481	-0.519824	-0.651396	-0.632532	-0.251777	0.691286	1	1	0	0	1	0	0
AA480724	AA480724	#N/A	-0.0446038	0.418766	-0.582888	-0.138315	-0.946372	-0.700688	0.842327	1	1	1	0	1	1	0
AA480736	AA480736	#N/A	-0.448587	0.60183	0.096556	-0.733265	-0.433333	-0.753834	1.00727	1	0	0	0	0	0	0
AA480751	AA480751	#N/A	-5.90127	-5.12128	-4.67294	-5.64451	-5.08225	-5.12269	1.638	1	1	1	0	0	0	1
AA508950	AA508950	#N/A	-0.529845	0.447775	0.717805	0.204616	-0.906724	-0.492693	0.900286	1	1	1	0	0	1	1
AA509063	AA509063	#N/A	-0.215856	0.501904	0.243095	-0.391135	-0.323797	-0.874857	0.763913	1	1	1	0	1	1	1
AA542804	AA542804	#N/A	-1.5293	-2.09687	0.0114442	-1.24684	-1.19026	-1.68377	1.99954	0	1	0	0	0	0	0
AA570902	AA570902	Bm1_04225	-2.14296	-4.16295	-4.14092	-2.70005	-1.53354	-0.735471	1.51353	1	1	1	1	1	1	0
AA570903	AA570903	#N/A	-0.798271	0.896147	0.302793	-0.529929	-0.754712	-0.71485	0.521952	1	1	0	0	0	0	1
AA585052	AA585052	Bm1_47775	-0.605912	-0.102995	-1.23689	-0.601026	0.0845923	0.161235	0.282569	1	1	1	1	1	1	1
AA588908	AA588908	Bm1_31480	-0.91828	0.0319447	-0.92504	-0.488272	-0.252789	0.0411926	0.237384	1	1	1	1	1	1	1
AA627050	AA627050	#N/A	-0.196774	0.883411	-0.948458	-0.195973	-0.7743	-1.25376	0.74898	1	1	0	0	0	0	0
AA661175	AA661175	Bm1_30525	-2.54015	-3.70463	-2.30527	-2.61039	-2.47149	-3.08177	2.20664	0	1	0	0	0	0	0
AA661334	AA661334	#N/A	-0.529591	-0.169715	-0.466457	-0.513877	0.0511859	0.446083	0.709513	1	1	1	1	1	1	1
AA661420	AA661420	#N/A	-0.324513	0.609036	-0.684043	-0.906804	-0.957901	-0.662282	1.02299	1	1	1	0	1	0	0
AA841139	AA841139	Bm1_39915	0.137347	0.168548	-0.449405	0.334257	-0.519078	-0.583958	0.68676	1	1	1	1	1	1	1
AA841405	AA841405	#N/A	-0.2341	0.714126	0.16571	-0.109122	-0.740301	-0.822377	0.582816	1	1	1	0	1	1	1
AA841414	AA841414	#N/A	-0.353282	0.963135	-0.185203	-0.232834	-1.19362	-0.618847	0.410383	1	1	1	1	1	1	1
AA841575	AA841575	#N/A	-0.339297	0.32039	0.710547	-0.745042	-0.645358	-0.188118	0.687727	1	1	1	0	0	0	1
AA841676	AA841676	Bm1_46095	-0.398871	0.224678	-0.240969	-0.302602	-0.460682	-0.667529	0.648146	1	1	1	0	1	0	1
AA841913	AA841913	Bm1_45905	-0.360628	0.481692	0.254431	-0.517615	-0.240444	-0.127875	0.68575	1	1	1	0	0	0	0
AA842168	AA842168	Bm1_28320	-0.75661	-0.0796138	-1.68518	-0.459257	0.0445647	0.241103	0.158279	1	1	1	1	1	1	1
AA842250	AA842250	#N/A	-1.21408	1.09821	-1.22404	-0.53415	-0.959294	-0.582521	0.177982	1	1	1	0	0	0	0
AA842342	AA842342	#N/A	0.244031	0.585005	-1.11602	0.245551	-0.694801	-0.485912	0.382813	1	1	1	1	1	1	1
AA842596	AA842596	#N/A	-0.580175	0.602388	0.0857429	-0.273723	-0.611218	-0.921248	0.995712	1	1	0	0	0	0	0
AA842658	AA842658	#N/A	-0.265845	0.210871	0.590844	-0.286064	-0.56141	-0.394971	0.703463	1	1	1	1	1	1	1
AA842715	AA842715	#N/A	-0.619989	0.725034	0.298096	-0.282915	-0.756937	-0.498611	0.537419	1	1	1	1	1	1	1
AA917198	AA917198	Bm1_06190	-0.376415	0.205669	-0.301957	-0.411474	-0.121846	-0.0402075	0.289159	1	1	1	1	1	1	1
AA990925	AA990925	#N/A	-0.752105	0.841152	0.101962	-0.35442	-0.526668	-0.654248	0.865244	1	1	0	0	0	0	0
AA991131	AA991131	Bm1_28525	-5.30558	-6.44825	-5.32249	-4.79532	-5.05105	-5.78368	1.24798	0	1	0	0	0	0	0
AI043390	AI043390	Bm1_13720	1.24433	-1.76858	-2.07128	-0.718486	-2.11591	-1.45061	0.892801	1	1	1	1	1	1	1
AI053121	AI053121	#N/A	0.00845054	0.565601	-0.138673	-0.147163	-0.630372	-0.576671	0.269219	1	1	1	1	1	1	1
AI066006	AI066006	#N/A	-0.912873	0.280808	-0.276854	-0.995306	-1.16902	-0.649308	1.39214	1	1	1	0	1	0	1
AI082959	AI082959	#N/A	-0.399972	-0.405848	-0.795156	-0.783047	-0.0541689	0.316669	0.448233	1	1	1	1	1	1	1
AI082974	AI082974	#N/A	0.247981	0.452545	-0.119924	0.47925	-0.766374	-0.574244	0.790593	1	1	0	0	0	0	0
AI507961	AI507961	#N/A	0.0825517	0.759624	-0.122557	-0.896476	-0.488369	-0.182649	0.375833	1	1	1	0	1	0	0
AI770998	AI770998	#N/A	-0.740468	0.252555	-0.523397	-0.732314	-0.188351	-0.0666414	0.777754	1	1	1	0	0	0	0
AI783163	AI783163	#N/A	-0.583852	0.720394	0.649073	-0.587326	-1.08593	-0.576442	0.509175	1	1	1	0	1	1	1
AI784691	AI784691	#N/A	0.121477	-0.342575	-0.81737	-0.45305	0.309283	0.481849	0.563843	1	1	1	0	0	0	0
AI784742	AI784742	#N/A	-0.325804	0.804049	-0.738239	-0.755054	-0.655759	-0.38389	0.240217	1	1	1	0	0	0	0
AI784830	AI784830	#N/A	-0.331624	0.270237	-0.149665	0.0477556	-0.678793	-0.494246	0.77818	1	1	1	1	1	1	1
AI784883	AI784883	#N/A	-0.227437	0.369218	-0.0812562	-0.719522	-0.529728	-0.100022	0.595387	1	1	1	1	1	1	1
AI919695	AI919695	#N/A	-0.221572	0.255628	0.203434	-0.0877328	-0.615202	-0.725406	0.859989	1	1	1	0	1	0	1
AI939679	AI939679	#N/A	-1.25748	-2.74388	-0.192616	-0.678574	-0.919465	-0.880267	2.10023	0	1	0	0	0	0	0
AI939685	AI939685	Bm1_27870	-2.90895	-3.66455	-3.30282	-3.00985	-2.91073	-2.85943	3.09916	0	1	0	0	0	0	0
AI943557	AI943557	Bm1_48255	-0.203481	0.250445	-1.00383	-0.0634398	-0.45484	0.0758416	0.612276	1	1	1	0	0	0	0
AW013777	AW013777	#N/A	-1.32784	-0.0876385	-0.420496	-1.21652	-0.351192	0.85543	0.243369	1	1	1	0	0	0	0
AW041950	AW041950	#N/A	0.0608164	0.692913	0.250394	-0.353508	-0.67707	-0.355517	0.259808	1	1	1	1	1	1	1
AW043475	AW043475	#N/A	-0.423707	-0.623191	-1.39583	-0.151533	0.0472591	0.315611	0.527547	1	1	1	1	1	1	1
AW061507	AW061507	#N/A	-0.492557	0.628828	-0.0465811	-0.921735	-0.48258	-0.257448	0.362579	1	1	1	1	1	1	1
AW067683	AW067683	#N/A	0.424367	0.76438	-0.294855	-0.235354	-0.835147	-0.629395	0.459149	1	1	0	0	1	0	0
AW159928	AW159928	Bm1_16355	-0.628576	-0.106509	-0.611282	-1.11075	-0.313051	-0.113761	0.56883	1	1	1	1	1	0	1
AW179722	AW179722	Bm1_47765	-0.794627	1.13278	-0.55953	-0.660949	-0.580715	-0.317376	0.706258	1	1	0	0	0	0	0
AW191492	AW191492	#N/A	0.152875	0.161189	-0.682703	0.493935	-0.467883	-0.47082	0.550204	1	1	1	0	1	1	0
AW348053	AW348053	#N/A	-1.9177	-0.378381	-1.35602	-1.22831	-0.744688	-0.338623	0.484583	1	1	1	1	1	1	1
AW561765	AW561765	Bm1_05715	-0.217868	0.175456	-0.30268	-0.336665	-0.392937	-0.245258	0.276931	1	1	1	1	1	1	1
AW562036	AW562036	#N/A	0.187615	-0.334536	-0.840658	0.370004	-0.187996	0.0565386	0.423647	1	1	1	1	1	1	1
AW721825	AW721825	#N/A	-1.18528	1.15947	-0.84218	-0.21203	-0.825089	-0.513151	0.8514	1	1	0	0	0	0	0
BG354711	BG354711	#N/A	-0.799641	0.863502	-0.696098	0.124836	-1.14364	-1.06465	0.738369	1	1	0	0	1	0	0
BMB_gene_11.564	BMB_gene_11.564	#N/A	-4.8945	-5.93603	-4.23767	-4.14334	-4.80847	-5.15765	2.86666	0	1	0	0	0	0	0
BMB_gene_14.509	BMB_gene_14.509	Bm1_01300	-0.710021	-1.16646	-1.83213	-1.5359	-1.11203	-1.22366	1.2046	1	1	1	1	1	1	1
BMB_gene_27.278	BMB_gene_27.278	Bm1_09025	-4.13626	-3.35216	-2.49113	-3.11458	-2.88466	-3.68963	2.27405	1	1	0	0	0	0	0
BMB_gene_28.257	BMB_gene_28.257	Bm1_01315	-0.909168	-1.31341	-2.48672	-1.18238	-0.933134	-0.997704	2.06819	1	1	1	0	0	0	0
BMB_gene_30.300	BMB_gene_30.300	#N/A	-0.0403805	-0.0746852	-1.54994	-0.750458	-0.37757	-0.432954	1.04039	1	1	1	1	1	1	1
BMB_gene_48.470	BMB_gene_48.470	Bm1_11105	-0.909851	-0.794384	-3.4126	-4.12776	-1.80539	-2.99986	1.90928	1	1	0	0	1	0	0
BMB_gene_5.350	BMB_gene_5.350	Bm1_36235	-0.803465	0.486173	-0.323635	-0.239058	-0.565193	-0.437746	0.398713	1	1	1	1	1	1	1
BMB_gene_50.122	BMB_gene_50.122	#N/A	-2.06266	1.29463	0.519635	-0.687582	-1.77158	-1.31705	1.01482	1	1	0	0	0	0	0
BMB_gene_54.255	BMB_gene_54.255	Bm1_01315	0.0820186	-1.123	-1.28507	-0.78315	-0.504346	-0.865717	1.5953	0	1	0	0	0	0	0
BMB_gene_55.331	BMB_gene_55.331	Bm1_06065	-4.56178	-5.26206	-3.92543	-4.14086	-3.899	-4.21459	2.16775	0	1	0	0	0	0	0
BMB_gene_58.248	BMB_gene_58.248	#N/A	-0.644896	-1.16198	-1.45925	-1.13446	-0.761742	-0.826315	2.32981	0	1	0	0	0	0	0
BMB_gene_9.610	BMB_gene_9.610	Bm1_02075	-1.92865	-0.92696	-3.27514	-3.41792	-1.732	-2.10467	1.69501	1	1	1	1	1	0	0
BMC00018	BMC00018	#N/A	-0.455344	0.997768	0.0359166	-0.632017	-0.291162	-0.415102	0.5991	1	1	1	0	1	1	1
BMC00059	BMC00059	#N/A	-0.87347	-0.152611	-1.75517	-0.677939	-0.254157	-0.0202667	0.199607	1	1	1	1	1	1	1
BMC00060	BMC00060	Bm1_16700	-0.789703	-0.00670811	-1.12696	-0.564497	-0.503662	0.0209376	-0.0127332	1	1	1	1	1	1	1
BMC00062	BMC00062	#N/A	-0.475241	0.576904	-0.320909	-0.313331	-0.623622	-0.0778926	0.637963	1	1	1	1	1	1	1
BMC00091	BMC00091	Bm1_55855	-0.723254	0.419343	-1.28227	-0.496839	-0.57326	-0.287829	0.956856	1	1	1	0	0	0	0
BMC00117	BMC00117	#N/A	-0.21968	0.254166	0.257703	-0.246367	-0.354771	-0.192115	0.610848	1	1	1	1	1	1	1
BMC00120	BMC00120	#N/A	-0.489616	0.204637	-0.351858	-0.487145	-0.334539	0.0425265	0.187218	1	1	1	1	1	1	1
BMC00124	BMC00124	Bm1_33220	-0.07445	0.312973	-0.978726	-0.126233	-0.317448	-0.141982	0.178366	1	1	1	1	1	1	1
BMC00137	BMC00137	Bm1_33290	-0.674787	-0.0613349	-0.786988	-0.615226	-0.429968	-0.287985	0.458556	1	1	1	1	1	1	1
BMC00151	BMC00151	Bm1_20955	-0.396764	0.136996	-0.95675	-0.835093	-0.155924	0.0684881	0.0698431	1	1	1	1	1	1	1
BMC00161	BMC00161	#N/A	-0.458605	0.244074	-0.630918	-0.446697	-0.162662	-0.00480805	0.34743	1	1	1	1	1	1	1
BMC00169	BMC00169	#N/A	-0.612371	-0.203351	-0.740065	-0.425824	-0.129691	-0.0267536	-0.158955	1	1	1	1	1	1	1
BMC00175	BMC00175	#N/A	-0.241578	0.324176	-0.91395	-0.337191	-0.409212	-0.108326	0.426918	1	1	1	1	1	1	1
BMC00188	BMC00188	#N/A	-0.96303	-0.188391	-1.2477	-0.741094	-0.0595233	0.229121	-0.13951	1	1	1	1	1	1	1
BMC00189	BMC00189	#N/A	-0.898423	-0.551013	0.559624	-0.250737	-0.0251482	0.0534908	0.786745	1	1	1	1	1	1	1
BMC00230	BMC00230	#N/A	-0.82876	-0.380307	-0.419778	-0.817147	-0.330984	0.312161	0.474697	1	1	1	1	1	1	1
BMC00239	BMC00239	#N/A	-0.662972	0.214007	-1.01314	-0.309969	-0.176573	0.198698	0.302322	1	1	1	1	1	1	1
BMC00243	BMC00243	#N/A	-0.242561	0.392923	-0.232853	-0.0975507	-0.432502	-0.416874	0.498414	1	1	1	1	1	1	1
BMC00258	BMC00258	#N/A	-0.343213	-0.387092	-1.24927	0.138264	0.350723	0.321632	0.307531	1	1	1	1	1	1	0
BMC00275	BMC00275	#N/A	-0.806629	-0.0151318	-0.905118	-0.561804	-0.187769	0.0131308	0.133822	1	1	1	1	1	1	1
BMC00282	BMC00282	#N/A	-0.26665	0.221841	-0.525611	-0.439883	-0.295107	0.0290222	0.282781	1	1	1	1	1	1	1
BMC00296	BMC00296	Bm1_51535	-0.435941	0.689722	-0.948574	0.210438	-0.504925	-0.472281	0.737481	1	1	1	1	1	1	0
BMC00307	BMC00307	#N/A	-2.16364	-0.319321	-1.56337	-1.67799	-1.21729	-0.486935	0.394384	1	1	1	1	1	1	1
BMC00312	BMC00312	Bm1_27870	-5.50802	-4.55128	-4.36554	-4.64119	-3.72943	-2.57264	1.8538	1	1	1	0	0	0	0
BMC00320	BMC00320	Bm1_10535	-1.75114	0.794549	-1.543	-0.791089	-1.76444	-1.03789	1.20849	1	1	0	0	0	0	0
BMC00324	BMC00324	#N/A	-0.0511682	-0.599721	-3.04207	-2.37027	-1.01462	-2.14225	1.40365	1	1	1	1	1	0	0
BMC00328	BMC00328	Bm1_28525	-6.16682	-6.19651	-5.35343	-5.43537	-5.41493	-6.11146	0.925692	1	1	0	0	0	0	0
BMC00330	BMC00330	Bm1_01300	-0.777508	-0.895626	-1.82119	-1.78038	-1.21986	-1.25221	1.15024	1	1	1	1	1	1	1
BMC00343	BMC00343	#N/A	-1.05836	-0.647961	-1.41334	-0.980997	-0.226348	-0.157655	1.24741	1	1	1	1	1	1	1
BMC00375	BMC00375	#N/A	-0.0837348	0.33916	-0.428377	-0.303496	-0.369068	-0.232691	0.415246	1	1	1	1	1	1	1
BMC00385	BMC00385	Bm1_01300	-0.731449	-1.08457	-1.97439	-1.68104	-1.14967	-1.07886	1.37179	1	1	1	1	1	1	1
BMC00403	BMC00403	Bm1_36460	-0.703296	-0.0244152	-0.735817	-0.757414	-0.379411	-0.0119428	1.05258	1	1	1	1	1	1	1
BMC00408	BMC00408	Bm1_49930	0.260396	-0.0585601	0.0570364	-1.3303	-0.487219	0.084537	0.0523353	1	1	1	1	1	1	1
BMC00409	BMC00409	#N/A	-1.1304	0.622176	-0.39027	-0.68077	-0.662061	-0.29709	0.400305	1	1	1	1	1	1	1
BMC00419	BMC00419	#N/A	-0.365747	0.0266616	-1.42636	-0.515251	0.0275843	0.183234	0.210518	1	1	1	1	1	1	1
BMC00424	BMC00424	#N/A	-1.9366	-1.9992	-0.547005	-2.02319	-1.51029	-1.64701	1.30138	1	1	1	1	1	1	1
BMC00446	BMC00446	#N/A	-1.69697	0.588499	0.641163	-0.704797	-0.855127	-0.81784	0.652741	1	1	0	0	0	0	1
BMC00449	BMC00449	Bm1_33890	0.00633768	0.660603	-0.799802	0.113007	-0.362593	-0.501306	0.248697	1	1	1	1	1	1	0
BMC00460	BMC00460	Bm1_06635	-0.401337	0.0530735	-0.839781	-0.583907	-0.105261	0.0741476	0.019689	1	1	1	1	1	1	1
BMC00466	BMC00466	#N/A	-5.08202	-4.11636	-3.31302	-3.13082	-5.0553	-5.02195	1.08359	1	1	0	0	1	1	1
BMC00472	BMC00472	#N/A	-0.137974	0.253259	-0.629774	-0.740829	-0.290895	-0.20942	0.117509	1	1	1	1	1	1	1
BMC00480	BMC00480	#N/A	-6.52215	-6.37554	-5.65764	-6.20714	-5.94524	-6.11873	0.58245	1	1	0	0	0	0	0
BMC00482	BMC00482	#N/A	-0.818345	0.153639	-1.64574	-0.439492	-0.318367	-0.0648434	0.901211	1	1	1	1	1	1	1
BMC00498	BMC00498	#N/A	0.940222	-1.41877	-2.0538	-0.722562	-2.16432	-1.39063	0.588929	1	1	1	1	1	1	1
BMC00499	BMC00499	Bm1_27835	-0.189301	0.32849	-0.00254811	-0.359567	-0.382704	-0.44539	0.488096	1	1	1	1	1	1	1
BMC00505	BMC00505	Bm1_22185	-0.778267	-0.0950297	-0.588898	-0.817282	-0.0949858	0.191478	0.874603	1	1	1	1	1	1	1
BMC00511	BMC00511	#N/A	-0.856906	0.66091	-1.29739	-0.944504	-0.993986	-1.05612	0.841506	1	1	1	1	1	1	1
BMC00522	BMC00522	#N/A	-6.68902	-7.66993	-6.05533	-5.83872	-6.31898	-6.62776	1.18939	0	1	0	0	0	0	0
BMC00546	BMC00546	Bm1_35265	-2.89974	-4.47817	-3.4141	-2.71156	-2.41623	-2.80789	1.81019	1	1	0	0	0	0	0
BMC00559	BMC00559	Bm1_48450	-0.533726	-0.106187	-0.879234	-0.461471	0.035511	0.14751	0.606379	1	1	1	1	1	1	1
BMC00568	BMC00568	Bm1_49560	-0.821135	0.518874	-0.395357	-0.84206	-0.638882	-0.490166	0.743551	1	1	0	0	0	0	0
BMC00576	BMC00576	Bm1_01805	-0.65334	0.258198	-1.33132	-0.318598	-0.263423	-0.00420896	0.571806	1	1	1	1	1	1	1
BMC00583	BMC00583	#N/A	-0.107002	-0.541228	-0.939135	-0.302138	0.153976	0.248281	1.16611	1	1	1	0	1	0	0
BMC00611	BMC00611	#N/A	-2.76376	-1.5234	-1.94097	-3.20938	-2.28959	-2.50203	1.0017	1	1	1	1	1	1	1
BMC00617	BMC00617	#N/A	-0.150886	0.424745	-0.0251687	-0.662345	-0.392984	-0.200418	0.458831	1	1	1	1	1	1	1
BMC00621	BMC00621	Bm1_16165	-0.349764	-0.047964	-0.977612	-0.519933	-0.0248141	0.0478008	0.289339	1	1	1	1	1	1	1
BMC00622	BMC00622	#N/A	-0.767152	0.346534	-0.958718	0.520041	-0.537167	-0.599296	0.606334	1	1	1	1	1	1	1
BMC00627	BMC00627	Bm1_28290	-1.25432	0.854265	-0.432131	-0.721499	-0.996982	-1.4073	1.17709	1	1	1	0	1	0	1
BMC00647	BMC00647	Bm1_27820	-0.674399	0.296715	-1.02402	-0.341805	-0.483625	-1.05301	1.16513	1	1	1	0	1	1	0
BMC00667	BMC00667	#N/A	-2.01149	0.612865	-0.801441	-1.87353	-1.82027	-1.37819	1.08127	1	1	1	0	0	0	1
BMC00670	BMC00670	#N/A	-0.989691	-1.87223	-1.07461	-0.774084	-0.493739	-0.497809	1.15104	1	1	1	1	1	1	1
BMC00673	BMC00673	Bm1_24400	-0.64394	0.369753	-0.134487	-0.435542	-0.176386	-0.0922753	0.422739	1	1	1	1	1	1	1
BMC00674	BMC00674	#N/A	-1.36495	-0.707055	0.0415052	-0.364483	-0.816717	-1.02726	1.59566	1	1	0	0	0	0	0
BMC00688	BMC00688	Bm1_46170	-0.799846	-0.543963	-0.324377	-0.508444	0.0428638	-0.16033	1.10408	1	1	1	1	1	1	1
BMC00697	BMC00697	Bm1_36235	-0.821248	0.589762	-0.537145	-0.337355	-0.692798	-0.406931	0.378458	1	1	1	1	1	1	1
BMC00707	BMC00707	Bm1_42550	-0.722919	0.353871	-0.596059	-0.768489	-0.484785	-0.898165	0.93169	1	1	1	1	1	1	1
BMC00725	BMC00725	Bm1_42585	-0.103884	-0.310628	-0.680899	-0.52916	0.00861905	0.144906	0.510614	1	1	1	1	1	1	1
BMC00734	BMC00734	#N/A	-0.562949	-0.797672	0.234339	-0.328612	-0.729024	-0.756185	1.63921	0	1	0	0	0	0	0
BMC00738	BMC00738	Bm1_29260	-0.332324	0.266443	-0.377625	-0.177336	-0.182973	-0.0998654	0.178983	1	1	1	1	1	1	1
BMC00748	BMC00748	Bm1_10970	-0.788282	0.853825	-0.975896	-0.440681	-1.29916	-0.914444	0.406033	1	1	1	1	1	1	1
BMC00764	BMC00764	#N/A	-0.634086	-0.327421	-1.15879	-0.3983	-0.395477	-0.330947	0.860676	1	1	1	1	1	1	1
BMC00781	BMC00781	#N/A	-0.173695	0.00321359	-0.752533	-0.13254	-0.255971	-0.0746695	0.41326	1	1	1	1	1	1	1
BMC00782	BMC00782	Bm1_08615	-0.582013	-0.116608	-0.348158	-0.927263	0.0455126	0.0657808	0.64344	1	1	1	1	1	1	1
BMC00805	BMC00805	#N/A	-5.84385	-5.74576	-5.19105	-5.00925	-5.0553	-5.03686	1.80229	0	1	0	0	0	0	0
BMC00819	BMC00819	Bm1_27930	-0.337865	-0.306798	-0.518365	-0.21788	0.0172994	0.137211	0.523795	1	1	1	1	1	1	1
BMC00821	BMC00821	Bm1_35135	-0.966658	0.0154501	-1.63596	-0.508972	-1.36275	-1.31309	1.68807	1	1	0	0	0	0	0
BMC00826	BMC00826	Bm1_51865	0.304398	0.164321	-0.499062	-0.607682	-0.292813	-0.173267	0.281597	1	1	1	1	1	1	1
BMC00839	BMC00839	#N/A	-0.687667	0.569974	0.171769	-0.387927	-1.48071	-1.0547	0.62613	1	1	1	1	1	1	1
BMC00846	BMC00846	#N/A	-0.893181	-0.602929	-1.46668	-0.988878	-0.398374	-0.25969	1.23129	1	1	1	1	1	1	1
BMC00849	BMC00849	Bm1_09900	-0.904167	-0.134157	-1.78455	-0.608224	-0.197328	0.0665226	0.297095	1	1	1	1	1	1	1
BMC00862	BMC00862	#N/A	-0.453706	-0.0882692	-0.341572	-0.257255	-0.412738	-0.332323	0.676116	1	1	1	1	1	1	1
BMC00864	BMC00864	#N/A	-0.454968	0.205412	-0.832823	-0.270898	-0.0668516	0.0439555	0.324396	1	1	1	1	1	1	1
BMC00873	BMC00873	#N/A	-5.3641	-5.15089	-4.52801	-5.69333	-5.49175	-5.30409	1.23924	1	1	1	0	1	0	1
BMC00884	BMC00884	Bm1_10310	-2.20492	-1.62006	-0.846732	-2.46452	-1.45287	-1.62731	1.66832	1	1	1	1	1	1	1
BMC00887	BMC00887	#N/A	-0.371054	0.0791822	-1.53581	-0.0761214	-0.553035	-0.195663	0.5968	1	1	1	1	1	1	1
BMC00891	BMC00891	#N/A	-0.445018	0.510729	-0.0431358	-0.637467	-0.676947	-0.4145	0.540087	1	1	1	0	1	1	1
BMC00902	BMC00902	#N/A	-1.90419	-1.30968	-1.34136	-4.68538	-1.96188	-1.0177	1.26929	1	1	1	1	1	0	1
BMC00916	BMC00916	#N/A	-0.299398	-0.574986	0.121472	-0.29409	-0.65035	-0.204896	1.53565	1	1	0	0	0	0	0
BMC00938	BMC00938	#N/A	-0.60752	-0.089497	-1.20422	-0.43482	-0.0279749	0.230846	0.216549	1	1	1	1	1	1	1
BMC00957	BMC00957	#N/A	-0.346853	0.198177	-0.766369	-0.67538	0.0878727	0.122647	0.111874	1	1	1	1	1	1	1
BMC00961	BMC00961	#N/A	-0.11843	-0.882263	-1.93908	-0.599206	-0.147034	0.321925	0.135803	1	1	1	1	1	1	1
BMC00963	BMC00963	Bm1_18510	-1.3205	-0.837238	-1.14518	-0.888129	-0.558362	-0.44461	1.39907	1	1	1	0	1	0	0
BMC00987	BMC00987	#N/A	-0.501593	0.799161	-0.527871	-0.333874	-0.58529	-0.444748	0.450457	1	1	1	1	1	1	1
BMC00991	BMC00991	Bm1_06180	-2.39453	-1.51085	-3.32737	-3.17048	-0.838238	-0.229562	1.82644	1	1	1	1	0	0	0
BMC00994	BMC00994	#N/A	-0.237845	-0.231886	0.168181	0.133079	-0.315453	0.0135453	1.39557	1	1	0	0	0	0	0
BMC01023	BMC01023	Bm1_30425	0.0957328	0.614117	-0.282445	-0.355996	-0.387429	-0.323637	0.365224	1	1	0	0	0	0	0
BMC01035	BMC01035	Bm1_50530	-0.849646	-0.371372	0.22645	-0.497853	-0.945345	-0.942888	1.28876	1	1	1	0	1	1	1
BMC01068	BMC01068	Bm1_33760	-0.691454	0.298484	-1.48291	-0.622903	-0.253245	0.0604687	0.486812	1	1	1	1	1	1	1
BMC01082	BMC01082	Bm1_24070	-1.38908	-0.000730497	-1.11479	-1.13675	-0.910855	-0.777558	1.55735	1	1	1	1	1	0	0
BMC01083	BMC01083	Bm1_44940	-0.563481	-0.607148	-0.387115	-0.813272	0.222865	0.258101	0.791861	1	1	1	1	1	1	0
BMC01107	BMC01107	Bm1_52975	-0.850977	1.00336	-0.385861	-0.619956	-0.530971	-0.54439	0.496035	1	1	0	0	0	0	0
BMC01126	BMC01126	#N/A	-0.2648	-0.772306	-0.794362	-0.86901	-0.887516	-0.610034	2.20267	1	1	0	0	0	0	0
BMC01171	BMC01171	#N/A	-3.22368	-1.10208	-3.12423	-2.76507	-1.28756	-0.899219	1.32451	1	1	1	1	1	1	0
BMC01197	BMC01197	Bm1_35975	-0.103316	0.000965839	-0.681542	-0.07094	0.0537063	0.00777911	0.425435	1	1	1	1	1	1	1
BMC01206	BMC01206	Bm1_32080	-0.596865	-0.566099	-1.24862	-0.40622	-0.406907	-0.114659	1.29175	1	1	1	0	1	1	0
BMC01210	BMC01210	Bm1_45125	-0.655013	0.00295298	-1.69395	-0.734817	-0.0678286	0.303063	0.374011	1	1	1	1	1	1	1
BMC01306	BMC01306	#N/A	-0.96874	0.868166	0.0726436	-0.47553	-0.856505	-0.58265	0.467339	1	1	0	0	1	0	1
BMC01312	BMC01312	Bm1_52845	-0.823366	0.336821	0.506948	-0.316061	-0.564333	-0.315937	1.02035	1	1	0	0	1	0	1
BMC01357	BMC01357	Bm1_44225	-0.216854	0.523529	-1.55073	-0.253471	-0.438986	-0.180712	0.459481	1	1	1	1	1	1	1
BMC01362	BMC01362	Bm1_44940	-0.392817	-0.602481	-0.554377	-0.853237	-0.019079	0.162489	0.429081	1	1	1	1	1	1	1
BMC01380	BMC01380	#N/A	-0.774916	-0.671989	-0.953518	-0.488221	0.0741563	-0.0648423	0.872087	1	1	1	1	1	0	0
BMC01387	BMC01387	#N/A	-0.773203	0.148838	-0.286099	-1.00161	-0.433408	0.0312069	1.09662	1	1	0	0	0	0	0
BMC01404	BMC01404	Bm1_50530	-1.04653	-0.395129	0.369704	-0.592672	-0.791177	-0.934567	1.26463	1	1	1	0	1	1	1
BMC01421	BMC01421	Bm1_43700	-0.275983	-0.106442	-0.828837	-0.634126	-0.543244	-0.0911525	1.06862	1	1	1	0	0	0	0
BMC01425	BMC01425	#N/A	-2.57686	-2.0712	-0.640574	-2.56931	-2.09087	-1.65677	1.78015	1	1	1	1	1	0	1
BMC01461	BMC01461	Bm1_36235	-0.90138	0.514754	-0.388547	-0.486346	-0.701858	-0.393611	0.61701	1	1	1	1	1	1	1
BMC01472	BMC01472	#N/A	-0.301747	-0.919676	-1.18735	0.132573	0.183673	0.300968	0.544941	1	1	1	1	1	1	1
BMC01482	BMC01482	Bm1_05075	-1.777	-1.97079	-0.440159	-1.98726	-1.38272	-1.72655	1.80436	1	1	1	1	1	0	1
BMC01485	BMC01485	#N/A	-0.64357	-0.212019	-0.391666	-0.123321	0.0782323	-0.210392	1.11831	1	1	0	0	0	0	1
BMC01495	BMC01495	#N/A	-0.389801	-0.551899	0.148503	0.930261	-0.41329	-0.536797	1.26025	1	1	1	1	1	1	1
BMC01504	BMC01504	Bm1_46900	-0.679044	-1.54373	-0.878509	-1.00847	-0.414673	-0.372578	1.95197	0	1	0	0	0	0	0
BMC01505	BMC01505	#N/A	-0.561883	0.285225	-0.331078	-0.40047	-0.0835115	0.161359	0.674265	1	1	1	1	1	1	1
BMC01507	BMC01507	#N/A	-0.893295	0.622133	-0.173328	-0.378595	-0.775491	-0.223494	0.563977	1	1	1	1	1	1	1
BMC01514	BMC01514	Bm1_16935	-1.51083	-0.512467	-1.29792	-0.734719	-0.362822	-0.0363401	1.34652	1	1	1	1	1	0	0
BMC01540	BMC01540	Bm1_04910	-0.587481	0.0112084	-0.999282	-0.422024	-0.0152075	0.0598986	0.215992	1	1	1	1	1	1	1
BMC01545	BMC01545	#N/A	-0.658107	0.811787	0.577187	-0.139151	-0.785801	-0.601442	0.421376	1	1	0	0	0	0	0
BMC01550	BMC01550	Bm1_57565	-0.3661	0.473117	-0.590373	-0.179004	-0.0682067	-0.471578	0.481392	1	1	1	1	1	1	1
BMC01609	BMC01609	#N/A	-1.37609	1.38499	-1.48484	-0.954647	-1.4128	-0.827127	0.0781563	1	1	1	1	1	1	1
BMC01615	BMC01615	Bm1_57260	-0.451444	0.156722	0.544633	-0.189927	-0.292625	-0.19999	0.540658	1	1	1	1	1	1	1
BMC01762	BMC01762	Bm1_34560	-1.21051	-0.326185	-0.819131	-1.09382	-0.251716	0.0032466	0.813052	1	1	1	1	1	1	1
BMC01821	BMC01821	#N/A	-0.42694	-0.0700542	-0.785536	-0.842647	-0.142167	-0.181041	0.535026	1	1	1	1	1	1	1
BMC01849	BMC01849	Bm1_11805	-0.0904216	0.65801	-0.470546	-0.210565	-0.586448	-0.549876	0.323252	1	1	1	1	1	1	1
BMC01909	BMC01909	Bm1_27705	-0.237761	-0.40462	0.738815	-0.199397	-0.930641	-1.26186	1.42768	1	1	1	1	1	1	1
BMC01980	BMC01980	#N/A	-0.266916	0.501518	-0.182719	-0.0186433	-0.824911	-0.592452	0.962376	1	1	0	0	1	1	0
BMC02019	BMC02019	Bm1_49400	-0.453944	-0.224553	-0.962299	-0.294801	0.0535461	0.21315	0.369792	1	1	1	1	1	1	1
BMC02080	BMC02080	Bm1_55965	-0.544304	-0.364979	-0.521607	-0.552865	0.0410803	0.0422873	0.955327	1	1	1	1	1	1	1
BMC02133	BMC02133	#N/A	-0.388466	2.78522e-05	-0.78497	-0.0880361	0.0898074	-0.0174818	0.0889812	1	1	1	1	1	1	1
BMC02144	BMC02144	#N/A	-0.777561	-0.677845	-0.000969839	-0.257244	0.250213	0.391969	0.810588	1	1	1	1	1	1	1
BMC02218	BMC02218	#N/A	-1.4815	-0.725524	-0.506898	-1.51225	-1.0687	-0.570921	1.22567	1	1	1	1	1	1	1
BMC02223	BMC02223	Bm1_49860	-0.503811	0.592161	-0.382469	-0.406355	-0.833422	-0.324752	0.725375	1	1	1	1	1	1	1
BMC02310	BMC02310	#N/A	-0.899226	0.680879	0.321166	-0.799039	-1.14023	-0.968081	0.322756	1	1	1	1	1	1	1
BMC02319	BMC02319	Bm1_23315	0.368435	-0.0303945	-2.90212	-2.07324	-0.785368	-2.03855	1.42964	1	1	1	1	1	0	0
BMC02333	BMC02333	Bm1_46170	-1.01025	-0.39064	-0.417602	-1.28186	-0.0971235	0.113622	1.04969	1	1	1	1	1	1	1
BMC02358	BMC02358	Bm1_19615	-0.372282	-0.414006	-0.337139	-0.203432	-0.496684	-0.430307	1.78322	1	1	0	0	0	0	0
BMC02442	BMC02442	#N/A	-0.365747	0.623719	-0.551253	-0.144794	-0.652629	-0.529124	0.546952	1	1	1	0	1	1	1
BMC02462	BMC02462	#N/A	-0.960046	-0.390131	-0.706837	-1.12407	-0.291623	0.0367627	1.09026	1	1	1	1	1	1	1
BMC02585	BMC02585	#N/A	-0.510887	0.41742	0.0574886	-1.11681	-0.52453	-0.281358	0.584132	1	1	1	1	1	1	1
BMC02621	BMC02621	Bm1_15210	-0.441022	0.0436261	-0.813622	-0.350565	-0.217222	-0.0434787	0.00267893	1	1	1	1	1	1	1
BMC02637	BMC02637	#N/A	-0.797578	-0.498166	-1.37516	-0.687118	0.00156722	0.08435	0.761039	1	1	1	1	1	1	1
BMC02647	BMC02647	Bm1_49685	-0.694698	-0.06655	-0.335456	-0.239202	0.0789107	0.12677	0.623304	1	1	1	1	1	1	1
BMC02724	BMC02724	Bm1_57050	-0.500504	0.589453	0.230948	-0.0919623	-0.807271	-0.581758	0.707367	1	1	1	0	1	1	1
BMC02729	BMC02729	#N/A	0.171817	-0.213064	-1.92266	-0.806055	0.132002	0.396303	-0.21896	1	1	1	1	1	1	1
BMC02783	BMC02783	Bm1_14505	-0.032869	0.579475	-0.451517	0.523307	-0.323492	-0.180221	0.729607	1	1	1	0	0	0	0
BMC02812	BMC02812	Bm1_54485	-0.456598	-0.568556	-1.07743	-0.561601	0.0283723	0.409046	0.790309	1	1	1	1	1	1	1
BMC02848	BMC02848	Bm1_38705	-0.210318	-0.10781	-0.348256	-0.0545523	-0.21538	-0.339087	1.28139	1	1	1	1	1	1	0
BMC02897	BMC02897	Bm1_38160	0.00727135	0.202496	-0.0436005	0.0638953	-0.404605	-0.512829	0.217583	1	1	1	1	1	1	1
BMC02948	BMC02948	Bm1_35400	-0.659268	0.810917	-1.04972	-0.415334	-0.831268	-0.165497	0.317002	1	1	0	0	0	0	0
BMC02949	BMC02949	#N/A	-0.398242	-0.315138	-1.12086	-0.632031	0.13701	0.411334	0.675796	1	1	1	1	1	1	1
BMC03006	BMC03006	Bm1_30700	-0.324992	-0.0681183	-1.77459	-0.380757	0.190789	0.379317	0.116061	1	1	1	1	1	1	0
BMC03072	BMC03072	#N/A	-0.469943	-0.475412	-0.479619	0.243403	-0.13498	-0.241839	1.20608	1	1	0	0	0	0	0
BMC03095	BMC03095	Bm1_56650	-0.834653	-0.232023	-0.593373	-0.765387	-0.817359	-0.571167	1.45007	1	1	0	0	0	0	0
BMC03097	BMC03097	#N/A	0.144481	0.194576	-0.486513	0.4715	-0.378345	-0.266126	0.484261	1	1	1	1	1	1	1
BMC03113	BMC03113	Bm1_12150	-0.717639	0.340404	-1.11214	-0.622456	-0.500243	-0.688651	0.817884	1	1	1	0	1	0	0
BMC03122	BMC03122	Bm1_43680	-0.269337	0.304585	-0.604159	-0.291013	-0.446936	-0.395976	0.408329	1	1	1	0	1	1	0
BMC03125	BMC03125	#N/A	-0.357814	0.299511	-0.488389	-0.184195	-0.526719	-0.0950543	0.446692	1	1	1	1	1	1	1
BMC03131	BMC03131	#N/A	0.0618116	0.803354	0.272587	-0.203444	-0.643508	-0.775989	0.547799	1	1	0	0	1	0	0
BMC03178	BMC03178	Bm1_14555	-0.297517	0.298062	-1.46415	0.116735	-0.201736	-0.309278	0.519042	1	1	1	1	1	1	0
BMC03199	BMC03199	#N/A	-1.3833	0.925661	-1.75134	-0.799886	-1.3853	-1.44071	1.05979	1	1	1	1	1	1	1
BMC03219	BMC03219	Bm1_29385	-0.181349	0.318533	-0.954965	-0.0580616	-0.32462	-0.119369	0.231052	1	1	1	1	1	1	1
BMC03367	BMC03367	Bm1_09050	-0.657569	0.342921	0.06293	-0.394283	-0.449845	-0.143626	0.329253	1	1	1	1	1	1	1
BMC03429	BMC03429	Bm1_43725	-0.712423	-0.23581	-1.6437	-0.149877	0.136903	-0.0377889	0.697836	1	1	1	1	1	1	1
BMC03584	BMC03584	#N/A	0.00816972	-0.126076	-0.850218	-0.390529	0.108112	0.0290813	0.297279	1	1	1	1	1	1	1
BMC03598	BMC03598	#N/A	0.0250805	0.177757	-1.69437	0.0425988	-0.0553935	0.372142	0.28608	1	1	1	1	1	1	0
BMC03651	BMC03651	Bm1_30135	-0.178684	-0.274992	-0.651664	-0.283876	0.218901	0.393372	0.327398	1	1	1	1	1	1	1
BMC03728	BMC03728	Bm1_27655	-0.212536	0.250848	-0.0259254	-0.767795	-0.20349	0.268954	0.0974438	1	1	1	1	1	0	0
BMC03906	BMC03906	Bm1_33320	-0.909065	-0.0875433	0.205256	0.501736	-0.577749	-1.0188	1.30053	1	1	0	0	0	0	0
BMC03927	BMC03927	Bm1_27610	-0.900318	0.555902	0.00237778	-0.351534	-0.686373	0.0184483	0.763275	1	1	1	0	0	0	0
BMC03980	BMC03980	Bm1_20825	-0.706531	-0.410392	-0.520461	-0.716836	0.0184225	-0.0935984	1.14186	1	1	1	1	1	1	1
BMC04394	BMC04394	#N/A	-0.532265	0.374442	0.0336114	-0.087966	-0.445732	-0.266254	0.956535	1	1	1	0	1	1	1
BMC04401	BMC04401	#N/A	-0.592908	0.418587	-0.303039	-0.564616	-0.349	-0.13857	0.202127	1	1	1	1	1	1	1
BMC04407	BMC04407	Bm1_46550	-0.0923487	-0.223139	-0.658146	0.238703	0.103445	0.0826292	0.515002	1	1	1	1	1	1	1
BMC04477	BMC04477	Bm1_34250	-0.343875	0.20618	-1.04543	-0.229915	-0.0662805	-0.0565057	0.403194	1	1	1	1	1	1	1
BMC04507	BMC04507	Bm1_33770	-0.523939	-0.181708	-0.744972	-0.297583	-0.063128	0.159629	0.479761	1	1	1	1	1	1	1
BMC04509	BMC04509	#N/A	-0.593214	-0.767472	-1.99442	-0.662064	-0.0477213	0.159871	0.97349	1	1	1	1	1	1	0
BMC04561	BMC04561	#N/A	-0.601474	-0.0200784	-0.576811	-0.688998	-0.103154	0.0589279	0.207061	1	1	1	1	1	1	1
BMC04564	BMC04564	Bm1_16700	-0.666667	0.0622644	-1.05292	-0.459232	-0.405426	0.0295928	0.136926	1	1	1	1	1	1	1
BMC04758	BMC04758	Bm1_17195	-0.841572	0.107748	-0.64873	-0.247401	-0.0067977	0.201606	0.155492	1	1	1	1	1	1	1
BMC05097	BMC05097	Bm1_51710	-0.725886	-0.644914	-1.70743	-0.521564	0.315821	0.508523	0.597908	1	1	1	1	1	1	0
BMC05124	BMC05124	Bm1_30800	-0.734891	0.575289	-0.50211	-0.553315	-0.714756	-0.516925	0.844349	1	1	0	0	0	0	0
BMC05374	BMC05374	#N/A	-0.0412402	-0.299793	-0.501322	-0.122751	-0.0653793	0.317574	0.222967	1	1	1	1	1	1	1
BMC05500	BMC05500	#N/A	0.0584253	0.438221	-0.761948	-0.337059	-0.476125	-0.321736	0.185341	1	1	1	1	1	1	1
BMC05733	BMC05733	#N/A	-0.354417	-0.0523711	-0.817737	0.0129732	0.0619697	-0.0354681	0.0702858	1	1	1	1	1	1	1
BMC05774	BMC05774	Bm1_48255	-0.383226	0.24559	-0.592215	-0.213097	-0.0825224	0.0729297	0.680248	1	1	1	0	0	0	0
BMC05786	BMC05786	Bm1_14425	-0.624157	-0.229475	-0.672436	-0.782288	0.013827	0.254927	0.904162	1	1	1	1	1	0	0
BMC05882	BMC05882	#N/A	-0.221715	-0.24566	-1.1663	-0.372149	0.0197473	0.400134	0.307306	1	1	1	1	1	1	1
BMC05910	BMC05910	#N/A	-0.903863	1.17118	-0.312103	-0.452923	-0.949878	-0.661083	0.507904	1	1	1	1	1	1	1
BMC05917	BMC05917	Bm1_14425	-0.623268	-0.441034	-0.516525	-1.04211	0.177174	0.309135	0.61641	1	1	1	1	1	1	1
BMC05925	BMC05925	Bm1_46895	-0.650513	1.0965	-0.845244	-0.576364	-0.862175	-0.647495	0.330715	1	1	0	0	0	0	0
BMC05955	BMC05955	#N/A	-0.747283	0.688911	0.471716	-0.287303	-0.653294	-0.21941	0.832499	1	1	0	0	0	0	1
BMC06026	BMC06026	#N/A	-0.16076	0.320095	-0.956563	-0.824517	-0.382584	0.306697	0.195795	1	1	1	1	1	1	1
BMC06052	BMC06052	#N/A	-0.0479691	0.360654	-0.201618	-0.242066	-0.531622	-0.0719104	0.0579259	1	1	1	1	1	1	1
BMC06073	BMC06073	Bm1_26800	-0.135893	0.198785	-0.135314	-0.121971	-0.419181	-0.663366	1.05976	1	1	0	0	0	0	0
BMC06093	BMC06093	#N/A	-5.5232	-1.58655	-4.64795	-5.6084	-5.43564	-4.61047	1.17115	1	1	0	0	0	0	0
BMC06120	BMC06120	#N/A	-0.830961	-0.529539	-1.16821	-0.373831	-0.677369	-0.294297	0.936324	1	1	1	1	1	1	1
BMC06130	BMC06130	#N/A	-1.82255	-1.00485	-0.755126	-1.21827	-0.569398	0.430493	1.86389	1	1	1	0	0	0	0
BMC06240	BMC06240	#N/A	-0.107919	0.409517	-1.21052	-0.203833	-0.748493	-0.510968	0.491233	1	1	1	1	1	1	1
BMC06258	BMC06258	Bm1_49835	-0.318503	0.128473	-0.100288	-0.200139	-0.291829	-0.47495	0.606454	1	1	1	1	1	1	1
BMC06282	BMC06282	Bm1_49245	-0.608119	1.09566	0.0416594	-0.527124	-0.9172	-0.865482	1.0231	1	1	0	0	0	0	0
BMC06405	BMC06405	#N/A	-0.717185	0.000599745	-1.37389	-0.756344	0.0905635	0.194191	0.519871	1	1	1	1	1	1	1
BMC06408	BMC06408	#N/A	-0.37896	0.528231	-0.856868	-0.336058	-0.514619	-0.461476	0.997742	1	1	0	0	0	0	0
BMC06447	BMC06447	Bm1_01020	-0.856042	-0.452777	0.741038	-1.02435	-0.259076	-0.026864	1.1052	1	1	1	1	1	1	1
BMC06455	BMC06455	Bm1_11075	-1.50309	-0.714219	-1.72371	-1.51255	-1.2817	-1.4293	1.58799	1	1	0	0	1	0	0
BMC06456	BMC06456	Bm1_18510	-1.26503	-0.978654	-0.919168	-0.873443	-0.816507	-0.335761	1.25053	1	1	1	1	1	1	1
BMC06503	BMC06503	Bm1_35290	-0.634866	0.667409	-0.63593	-0.36999	-0.470102	-0.583861	0.970045	1	1	0	0	0	0	0
BMC06518	BMC06518	#N/A	-0.166813	0.288851	-0.823369	-0.423426	0.0735034	0.19808	0.100394	1	1	1	1	1	1	1
BMC06617	BMC06617	Bm1_08205	-0.329088	0.391455	-0.438673	-0.76988	-0.639441	-0.560257	0.82659	1	1	1	1	1	1	1
BMC06641	BMC06641	Bm1_39760	-0.0935027	0.239081	-0.481011	-0.190572	-0.204644	0.0014555	0.527671	1	1	1	1	1	1	0
BMC06697	BMC06697	#N/A	-0.25329	0.00697574	0.420588	-0.0777143	-0.716014	-0.586948	0.747143	1	1	1	1	1	1	1
BMC06743	BMC06743	Bm1_11880	-0.390859	-0.0120705	-1.46947	-0.481666	0.0240464	0.225701	0.292991	1	1	1	1	1	1	1
BMC06885	BMC06885	Bm1_11450	0.20979	0.0399023	-2.06217	0.474064	-0.599016	-0.465575	0.352629	1	1	1	0	1	1	0
BMC07254	BMC07254	Bm1_27650	-0.355509	-0.0837221	-0.0414884	-1.47366	-0.935494	-0.828791	1.37899	1	1	0	0	1	0	1
BMC07359	BMC07359	Bm1_35285	-0.947804	-0.52406	-1.6234	-0.850611	-0.180957	0.146756	0.941236	1	1	1	1	1	1	1
BMC07367	BMC07367	Bm1_33030	-0.530318	0.0774619	-0.21639	-0.383168	-0.318933	-0.0986095	0.820001	1	1	1	1	1	1	1
BMC07383	BMC07383	Bm1_39800	-3.37	-2.4262	-0.871713	-2.22153	-0.0264544	0.0852907	1.39567	1	1	1	1	0	0	1
BMC07606	BMC07606	#N/A	-0.539957	1.19181	0.030949	-0.172124	-1.1077	-0.582526	0.489025	1	1	0	0	0	0	1
BMC07620	BMC07620	#N/A	-0.374452	0.431326	0.303618	-0.807461	-0.271084	-0.165159	0.777206	1	1	1	0	1	0	1
BMC07719	BMC07719	Bm1_48530	-0.174345	-0.459142	0.429853	-0.706	0.158149	0.048533	0.729099	1	1	1	1	0	0	1
BMC07751	BMC07751	#N/A	-0.540115	0.725159	-0.408665	-0.0546024	-0.656964	-0.334612	0.540275	1	1	1	0	1	0	0
BMC07799	BMC07799	Bm1_27815	-0.548138	0.0533918	-1.30261	-0.360134	0.190096	0.0458462	0.84517	1	1	1	1	1	1	0
BMC07856	BMC07856	Bm1_32915	-0.129573	0.0475656	-0.658313	-0.557244	-0.121583	0.0662921	0.392112	1	1	1	1	1	1	1
BMC07979	BMC07979	Bm1_44205	-0.298417	-1.40392	-0.337087	-0.553861	0.113031	0.513099	1.09921	1	1	1	0	1	0	0
BMC08269	BMC08269	#N/A	-0.34896	0.80637	0.0835627	-0.277706	-0.625615	-0.600273	0.408475	1	1	1	0	1	1	1
BMC08600	BMC08600	#N/A	0.276804	-0.236427	0.0291959	-0.0562354	-0.331663	-0.0591285	1.17082	0	1	0	0	0	0	0
BMC08665	BMC08665	Bm1_27550	-0.603714	-0.76397	-1.75255	-0.798523	-0.32095	0.0382205	1.32511	1	1	1	1	1	1	0
BMC08707	BMC08707	Bm1_41015	-0.0741873	0.650111	0.194164	-0.416799	-0.70944	-0.69719	0.642373	1	1	1	1	1	1	1
BMC08868	BMC08868	Bm1_15210	-0.55969	-0.0112305	-0.836363	-0.340734	-0.212777	-0.118839	0.125296	1	1	1	1	1	1	1
BMC09007	BMC09007	Bm1_33805	0.224821	0.0604501	-0.933395	-0.157667	-0.392785	-0.1587	0.409453	1	1	1	1	1	1	1
BMC09458	BMC09458	Bm1_28160	0.572156	0.546613	-0.650213	-0.545647	-0.950486	-0.553505	0.243075	1	1	0	0	1	0	0
BMC09534	BMC09534	#N/A	-0.572801	0.468716	0.251094	-0.148667	-0.483742	-0.437845	0.611646	1	1	0	0	1	1	0
BMC09956	BMC09956	Bm1_15210	-0.444444	0.0572098	-0.836815	-0.362805	-0.222056	0.00217987	-0.013598	1	1	1	1	1	1	1
BMC10146	BMC10146	Bm1_49275	0.0431893	-0.893741	-1.14276	0.00129427	0.266689	0.258342	0.482074	1	1	1	1	1	1	1
BMC10180	BMC10180	#N/A	-0.687209	0.571886	0.164058	-0.14047	-0.713663	-0.951289	0.503318	1	1	0	0	1	1	1
BMC10181	BMC10181	#N/A	-0.774198	0.28549	-0.546451	-0.23251	-0.0157415	-0.180963	0.473013	1	1	0	0	0	0	0
BMC10519	BMC10519	#N/A	-0.332542	0.534867	-0.21608	-0.281063	-0.320367	-0.00512715	0.341282	1	1	1	1	1	1	1
BMC10706	BMC10706	#N/A	-0.474728	0.237261	-0.0338359	-0.611489	-0.260913	-0.200779	0.761721	1	1	1	0	1	0	0
BMC10898	BMC10898	Bm1_40555	-0.07098	0.645823	0.342336	-0.448532	-0.808205	-0.906299	0.299712	1	1	0	0	1	0	1
BMC10905	BMC10905	Bm1_27585	-0.614334	0.0714553	-0.935973	-0.0657273	0.00421919	0.048079	0.510446	1	1	1	1	1	1	1
BMC10934	BMC10934	Bm1_25960	0.086426	-0.066119	-2.28466	-1.92139	-0.901854	-0.849274	1.40308	1	1	0	0	1	0	0
BMC10997	BMC10997	Bm1_55985	-0.593011	-0.255765	-0.623115	-0.534358	0.0402964	-0.114779	1.0692	1	1	1	1	0	0	0
BMC11321	BMC11321	Bm1_40105	-1.30879	-0.0910063	-0.324795	-1.07273	0.406047	0.384734	0.708526	1	1	1	1	0	0	1
BMC11490	BMC11490	#N/A	-0.189294	0.863494	-0.373362	-0.811902	-0.638344	-0.885963	0.302521	1	1	1	1	1	1	1
BMC11493	BMC11493	Bm1_46425	-0.694191	-0.846531	-0.582397	-0.355081	0.114638	-0.0929283	1.32259	1	1	1	1	1	1	1
BMC11666	BMC11666	Bm1_04800	-0.236266	0.345237	-0.925354	-0.276773	-0.404851	-0.168791	0.321326	1	1	1	1	1	1	1
BMC11679	BMC11679	Bm1_45400	-0.478675	0.0968359	-0.232796	-0.658775	0.0349595	-0.00768567	0.53593	1	1	1	1	1	1	1
BMC11689	BMC11689	#N/A	-0.847365	-0.0866678	-0.878705	-0.65747	-0.136095	0.00696851	-0.131679	1	1	1	1	1	1	1
BMC11712	BMC11712	#N/A	0.344691	-0.104375	0.519879	-1.03307	-0.516563	0.104408	0.198363	1	1	1	1	1	1	1
BMC11725	BMC11725	Bm1_01315	-2.39803	-3.21913	-3.42576	-2.03454	-1.89804	-1.64259	1.89601	1	1	1	1	1	1	0
BMC11737	BMC11737	Bm1_03710	-1.36451	-1.23893	0.00532298	-0.275085	-0.902504	-0.651989	1.93009	0	1	0	0	0	0	0
BMC11738	BMC11738	#N/A	-0.840697	-0.71168	-0.449512	-0.960554	-0.0854088	-0.0597687	1.0476	1	1	1	1	1	1	1
BMC11740	BMC11740	#N/A	-0.968153	0.346624	-0.911757	-0.670202	-0.632206	-0.636976	0.839212	1	1	1	0	1	0	0
BMC11752	BMC11752	#N/A	-0.815966	0.199895	0.107361	-0.626939	-0.331582	-0.283901	0.635846	1	1	1	1	1	1	1
BMC11763	BMC11763	#N/A	-0.704258	0.630402	0.23132	-0.326676	-1.48325	-1.05395	0.564224	1	1	1	1	1	1	1
BMC11770	BMC11770	#N/A	-3.91064	-3.41348	-3.19845	-3.30384	-3.34172	-4.26497	1.3486	1	1	1	1	1	1	1
BMC11797	BMC11797	Bm1_33760	-0.642726	0.256825	-1.41218	-0.448059	-0.168253	-0.106369	0.551619	1	1	1	1	1	1	1
BMC11803	BMC11803	#N/A	-0.895647	-0.439053	-1.67841	-0.437137	-0.120008	0.00870035	1.08277	1	1	1	1	1	1	1
BMC11886	BMC11886	#N/A	-0.654404	0.773681	0.820769	-1.23058	-0.712407	-0.666151	0.322602	1	1	1	1	1	1	1
BMC12050	BMC12050	#N/A	-0.537354	-1.28665	0.133343	-0.070012	0.11345	0.315057	0.984737	1	1	1	0	0	0	0
BMC12075	BMC12075	Bm1_33220	-0.0839074	0.256785	-0.890729	-0.363865	-0.31625	-0.0602072	0.00597881	1	1	1	1	1	1	1
BMC12076	BMC12076	#N/A	-0.706046	-0.0167199	-0.963059	-0.489417	-0.178486	0.0387757	0.152392	1	1	1	1	1	1	1
BMC12086	BMC12086	#N/A	-1.03622	-0.199844	-0.805751	-0.417357	-0.313202	0.0483962	1.43317	1	1	1	1	1	1	1
BMC12138	BMC12138	Bm1_15745	-0.479661	0.0320523	-0.806572	-0.283112	-0.115344	0.0725369	0.507906	1	1	1	1	1	1	1
BMC12165	BMC12165	Bm1_09900	-0.940198	0.017981	-1.67722	-0.382682	-0.118736	0.0586782	0.192165	1	1	1	1	1	1	1
BMC12231	BMC12231	Bm1_55385	-1.02157	-0.266152	-1.08896	-0.705079	-0.0845712	0.233514	0.259551	1	1	1	1	1	1	1
BMC12256	BMC12256	#N/A	-0.643948	0.0971517	-1.20398	-0.293983	-0.210554	0.226723	0.128237	1	1	1	1	1	1	1
BMC12257	BMC12257	#N/A	-0.60499	0.136051	-0.985293	-0.287935	-0.0826119	0.20134	0.399775	1	1	1	1	1	1	1
BMC12282	BMC12282	#N/A	-1.48019	-1.5137	-1.27144	-1.63921	-1.94659	-1.25646	2.86569	1	1	1	0	0	0	0
BMC12283	BMC12283	#N/A	-4.40761	-4.83372	-3.95824	-3.715	-4.14192	-4.41165	2.23151	1	1	0	0	0	0	0
BMC12284	BMC12284	Bm1_13895	-0.550749	-0.241305	-0.907431	-0.514027	-0.271495	-0.324371	0.875027	1	1	1	1	1	1	1
BMC12285	BMC12285	#N/A	-0.0956363	0.182063	-1.02965	-0.882765	-0.438169	-0.832047	1.15207	1	1	1	1	1	1	1
BMC12295	BMC12295	Bm1_01300	-0.649507	-1.0397	-1.87771	-1.67063	-1.09746	-1.0417	1.18685	1	1	1	1	1	1	1
BMC12305	BMC12305	#N/A	-1.95877	-1.53574	-0.313091	-2.50505	-1.34858	-1.3471	0.665357	1	1	1	1	1	1	1
BMC12308	BMC12308	Bm1_06635	-0.514899	0.0362938	-0.636128	-0.584239	-0.0404606	0.0976117	0.301586	1	1	1	1	1	1	1
BMC12311	BMC12311	#N/A	-0.449593	-0.174994	-0.489503	-0.697847	-0.260703	-0.20723	0.694444	1	1	1	1	1	1	1
BMC12312	BMC12312	Bm1_14285	-0.378474	-0.13059	-0.5058	-0.548641	-0.110572	-0.228878	0.491511	1	1	1	1	1	1	1
BMC12321	BMC12321	Bm1_08155	0.389494	-0.627711	0.230869	-0.237188	0.110494	-0.498664	1.56349	0	1	0	0	0	0	0
BMC12322	BMC12322	#N/A	-0.717417	-0.413314	-1.11149	-0.719258	0.19728	0.328122	0.795235	1	1	1	1	1	1	1
BMC12323	BMC12323	Bm1_00295	-1.20494	-1.81671	-0.438673	-0.927962	-0.782165	-0.609777	1.8195	1	1	0	0	0	0	0
BMC12338	BMC12338	#N/A	-0.932317	0.679803	-1.18931	-0.724014	-1.02299	-1.02586	0.787381	1	0	0	0	0	0	0
BMC12367	BMC12367	#N/A	-0.717423	-1.11887	-0.138177	-0.0263677	-0.354915	0.0465356	2.59399	1	1	0	0	0	0	0
BMC12369	BMC12369	Bm1_31255	-1.19298	-1.13772	-0.803508	-0.608075	-0.436461	-0.666445	1.35956	1	1	1	1	1	1	1
BMW00003.494	BMW00003.494	Bm1_31610	-0.298071	-0.523668	-1.59267	-0.301696	0.229921	0.145096	0.559327	1	1	1	1	1	1	0
BMW00039.485	BMW00039.485	#N/A	-0.825905	-0.726242	-0.263909	-0.204388	-0.738285	-0.893296	2.14795	0	1	0	0	0	0	0
BMW00043.108	BMW00043.108	Bm1_36235	-0.671743	0.582494	-0.30821	-0.449519	-0.684254	-0.517234	0.454118	1	1	1	1	1	1	1
BMW00095.483	BMW00095.483	Bm1_49595	-1.07611	0.529305	-1.15904	-0.0502881	-1.28542	-0.739971	0.950812	1	1	1	0	1	1	0
BMW00107.453	BMW00107.453	Bm1_49595	-0.591985	0.355554	-0.736454	-0.147671	-0.481885	-0.584667	1.12063	1	1	0	0	0	0	0
BMW00125.599	BMW00125.599	Bm1_55685	0.192528	0.529565	-0.696989	0.214335	-0.765231	-0.732158	0.682332	1	1	0	0	0	0	0
BMW00229.168	BMW00229.168	#N/A	-1.72002	0.794194	-0.233096	-1.17995	-0.989505	-0.481152	0.917211	1	1	1	0	1	0	1
BMW00248.43	BMW00248.43	Bm1_36235	-0.776685	0.636003	-0.315753	-0.300977	-0.74634	-0.373068	0.476204	1	1	1	1	1	1	1
BMW00251.485	BMW00251.485	Bm1_31610	-0.0886537	-0.38516	-1.30861	-0.311531	0.132766	0.281389	0.73284	1	1	1	1	1	1	1
BMW00264.712	BMW00264.712	Bm1_49765	-0.527921	-0.206662	-0.62973	-0.601868	-0.120294	0.485907	0.185358	1	1	1	1	1	1	1
BMW00284.536	BMW00284.536	Bm1_49595	-0.599699	0.565448	-0.832161	-0.249914	-0.824819	-0.624843	1.07213	1	1	0	0	0	0	0
BMW00304.469	BMW00304.469	Bm1_49595	-0.71241	0.507548	-0.896434	-0.119636	-1.01754	-0.484204	0.951815	1	1	0	0	0	0	0
BMW00312.443	BMW00312.443	#N/A	-0.558041	0.711991	-0.170586	-0.188562	-0.886143	-0.253749	0.529195	1	1	1	0	1	1	1
BMW00391.9	BMW00391.9	#N/A	-0.153667	0.475384	0.135944	0.207555	-1.01053	-0.918672	0.801091	1	1	1	0	1	1	1
BMW00502.502	BMW00502.502	#N/A	-0.0173328	0.736657	-0.999093	0.192415	-0.727221	-0.563183	0.910124	1	1	0	0	0	0	0
BMW00723.180	BMW00723.180	#N/A	-0.419076	0.108761	-0.731344	-0.227506	-0.312994	-0.0319483	0.57045	1	1	1	1	1	1	1
BMW00762.523	BMW00762.523	#N/A	-0.17327	0.533863	0.0315814	-0.298538	-0.605528	-0.363078	0.356088	1	1	1	1	1	1	1
BMW00771.458	BMW00771.458	Bm1_41245	-0.342679	-0.0773205	-0.627509	-0.538559	0.119048	0.195855	0.204265	1	1	1	1	1	1	1
BMW00813.513	BMW00813.513	#N/A	-0.794003	0.567912	-0.110196	-0.795497	-0.947517	-0.494745	0.897898	1	0	0	0	0	0	0
BMW00818.448	BMW00818.448	Bm1_41390	-0.233731	0.80613	-0.0078063	-0.652584	-0.739004	-0.521449	0.849922	1	1	0	0	0	0	0
BMW00877.532	BMW00877.532	Bm1_49595	-0.530311	0.442198	-0.9806	-0.416993	-1.04637	-0.586051	1.07338	1	1	1	0	0	0	0
BMW00974.549	BMW00974.549	#N/A	-0.223301	0.634657	-0.231683	-0.292311	-0.675564	-0.35586	0.416484	1	1	1	1	1	1	1
BMW01067.479	BMW01067.479	Bm1_27550	-1.15493	-0.681424	-1.91145	-1.21534	-0.195359	0.089538	1.17004	1	1	1	1	1	1	1
BMW01137.36	BMW01137.36	#N/A	-0.502585	0.488592	-0.0224795	0.150132	-0.715496	-0.546282	0.23187	1	1	1	1	1	1	1
BMW01304.436	BMW01304.436	#N/A	0.0295555	-0.257352	-1.47616	-0.0132115	-0.238138	-1.28774	1.17466	1	1	1	1	1	1	0
BMW01354.361	BMW01354.361	#N/A	-0.890661	0.353761	0.210179	-0.48077	-0.591746	0.125691	0.381864	1	1	1	0	0	0	1
BMW01556.430	BMW01556.430	Bm1_40245	-0.26494	-0.517044	0.542942	-0.340267	-0.290047	0.0326033	1.06383	1	1	1	0	0	0	1
BMW01612.483	BMW01612.483	#N/A	-0.591885	0.746376	0.212451	0.220695	-0.549153	-0.337295	0.374513	1	1	1	0	1	1	1
BU917699	BU917699	#N/A	0.164683	0.458433	-0.861643	0.248623	-0.36969	0.10906	0.346664	1	1	1	0	1	0	0
CB328681	CB328681	#N/A	-0.049185	0.0519897	-0.566317	-0.076051	-0.430203	-0.196092	0.712988	1	1	1	1	1	1	1
CB328822	CB328822	#N/A	-0.644506	0.584182	0.0613123	-0.753045	-0.156406	-0.531118	0.640711	1	1	1	0	0	0	0
CB338239	CB338239	#N/A	-0.0162055	0.279826	-0.737924	-0.665286	-0.0222112	0.549953	0.0361956	1	1	1	1	1	1	1
CB338265	CB338265	#N/A	-0.54814	0.729074	0.439533	-0.563841	-0.778449	-0.758774	1.19957	1	1	0	0	0	0	0
H21273	H21273	#N/A	-0.556338	-0.109129	-0.893109	-0.374458	-0.1088	0.281726	0.615786	1	1	1	1	1	1	1
H21293	H21293	#N/A	-0.134247	0.193599	-0.934404	-0.258336	0.0869009	0.123324	0.207381	1	1	1	1	1	1	1
H49000	H49000	#N/A	0.0475783	0.696828	-0.251655	-0.11083	-0.879081	-0.67779	0.355013	1	1	0	0	1	0	0
H97258	H97258	#N/A	0.23218	0.099353	-0.815661	0.077191	-0.193883	-0.314217	0.574702	1	1	1	1	1	1	0
H97272	H97272	Bm1_06635	-0.487625	-0.0627357	-0.589709	-0.502557	0.013247	0.0710266	0.250299	1	1	1	1	1	1	1
H97286	H97286	#N/A	-0.224076	0.0483414	-0.534803	-0.359285	-0.307302	-0.305813	0.489592	1	1	1	1	1	1	1
H97292	H97292	#N/A	-0.636529	0.401669	-0.262895	-0.605113	-0.37849	-0.129104	0.325489	1	1	1	1	1	1	1
H98325	H98325	Bm1_23030	-0.406078	-0.0402446	-0.794181	-0.38172	0.0077701	0.129304	0.245407	1	1	1	1	1	1	1
H98445	H98445	Bm1_52910	0.0958032	0.130435	-0.429774	-0.284758	-0.0278087	-0.173055	0.223944	1	1	1	1	1	1	1
N41109	N41109	Bm1_01300	-0.71698	-1.27425	-2.01878	-1.74855	-1.15895	-1.24536	1.63119	1	1	1	1	1	1	1
N41115	N41115	#N/A	0.206754	-0.576692	-0.45735	0.234016	-0.502872	-0.788112	1.62078	0	1	0	0	0	0	0
N41117	N41117	Bm1_06185	-1.40326	-0.717467	-2.56798	-2.5627	-1.48786	-2.29094	1.85241	1	1	0	0	1	0	0
N44426	N44426	#N/A	-0.22793	0.0855726	0.936677	-0.478249	-0.443652	-0.191501	0.981796	1	1	0	0	0	0	1
N52095	N52095	#N/A	-0.188474	-0.0177011	-0.319257	-0.282198	-0.460059	-0.519119	1.43966	1	1	1	1	1	1	1
N52105	N52105	Bm1_46875	-0.362723	0.212026	-0.886129	-0.523376	-0.0298065	0.216387	0.032936	1	1	1	1	1	1	1
N89525	N89525	#N/A	-0.168837	0.246514	-1.05864	-0.247141	0.150001	0.0883991	0.0733075	1	1	1	1	1	1	1
N89532	N89532	#N/A	-0.46111	0.0658705	-0.364876	-0.218202	-0.157421	-0.129165	0.340045	1	1	1	1	1	1	1
N89536	N89536	#N/A	-0.896064	0.0638101	-1.47773	-0.607321	-0.459517	-0.0505892	0.738222	1	1	1	1	1	1	1
N89547	N89547	#N/A	-0.214125	-0.134428	-1.39346	-0.525503	-0.349239	-0.246606	0.854262	1	1	1	1	1	1	1
N99745	N99745	#N/A	-2.04231	-0.573617	-1.45592	-1.76465	-1.11031	-0.626983	1.42166	1	1	1	1	1	1	1
R47592	R47592	Bm1_33220	-0.0473648	0.324323	-0.809424	-0.0488897	-0.249223	-0.318046	0.223345	1	1	1	1	1	1	1
R47620	R47620	Bm1_47020	-0.835306	-0.0786771	-1.76779	-0.676181	-0.304754	-0.0102957	0.690789	1	1	1	1	1	1	1
R47653	R47653	Bm1_04915	-0.496178	0.0509401	-0.340725	-0.187932	-0.19299	-0.12442	0.388047	1	1	1	1	1	1	1
TC2756	TC2756	#N/A	-0.33178	0.0593256	-0.893196	-0.418681	-0.109024	-0.0935084	1.38235	1	1	1	1	1	1	1
TC2853	TC2853	#N/A	-2.03149	0.53906	-1.45627	-0.496086	-1.35493	-1.39312	1.29114	1	1	1	1	0	1	1
TC2875	TC2875	Bm1_41245	-0.307019	0.11642	-0.717015	-0.450697	0.0893435	0.132549	0.221406	1	1	1	1	1	1	1
TC2886	TC2886	Bm1_09490	-0.42873	0.245981	-0.508824	-0.357355	-0.238502	-0.118045	0.432538	1	1	1	1	1	1	1
TC2908	TC2908	Bm1_09075	-0.324791	-0.0882117	-0.640211	-0.377221	-0.052104	-0.03274	0.407469	1	1	1	1	1	1	1
TC2919	TC2919	Bm1_09050	-0.670689	0.0381912	0.253315	-0.281918	-0.332932	-0.201855	0.625544	1	1	1	1	1	1	1
TC2920	TC2920	Bm1_47775	-0.623326	-0.0506613	-1.25372	-0.646558	-0.00968591	0.23747	0.348265	1	1	1	1	1	1	1
TC2928	TC2928	Bm1_04915	-0.529448	0.0441478	-0.25213	-0.210027	-0.248447	-0.0168806	0.415385	1	1	1	1	1	1	1
TC2933	TC2933	Bm1_55385	-1.00013	-0.171868	-1.16667	-0.690726	-0.0335875	0.178152	0.545305	1	1	1	1	1	1	1
TC2941	TC2941	Bm1_29875	-1.77831	1.40241	-1.6348	-0.910035	-1.32605	-1.11417	0.0737945	1	1	1	0	0	1	1
TC2943	TC2943	Bm1_33760	-0.795016	0.183477	-1.3139	-0.576266	-0.175258	-0.0325708	0.488577	1	1	1	1	1	1	1
TC2963	TC2963	Bm1_46915	-0.571842	0.258867	-0.82064	-0.323244	-0.231784	0.0922125	0.334163	1	1	1	1	1	1	1
TC2964	TC2964	Bm1_41515	-0.25511	0.203798	-0.477672	-0.277373	-0.108682	0.0140394	0.328455	1	1	1	1	1	1	1
TC2973	TC2973	Bm1_48545	-0.141225	0.0362774	-0.598968	-0.127692	0.114295	0.110693	0.21481	1	1	1	1	1	1	1
TC2974	TC2974	Bm1_14750	-0.899461	-0.413345	-0.274073	-0.564502	-0.108605	0.390744	0.823378	1	1	1	1	1	1	1
TC2975	TC2975	Bm1_46580	-0.666699	0.0959421	-0.78603	-0.627288	-0.13631	-0.0340445	0.589436	1	1	1	1	1	1	1
TC2977	TC2977	#N/A	-0.0958897	0.0265062	-0.600014	-0.264853	-0.270019	-0.065539	0.662987	1	1	1	1	1	1	1
TC2981	TC2981	Bm1_01805	-0.502847	0.138838	-1.09127	-0.432444	-0.233789	-0.0444982	0.740634	1	1	1	1	1	1	1
TC2984	TC2984	Bm1_16700	-0.729963	0.0796771	-1.19422	-0.505176	-0.382714	0.00777231	0.501002	1	1	1	1	1	1	1
TC2992	TC2992	Bm1_16165	-0.335509	-0.165454	-0.829438	-0.554983	0.0775705	0.0515864	0.392596	1	1	1	1	1	1	1
TC2995	TC2995	Bm1_23030	-0.391241	0.135385	-0.832592	-0.321591	-0.121826	0.230904	0.716196	1	1	1	1	1	1	1
TC2996	TC2996	Bm1_47020	-0.858687	-0.102388	-1.71359	-0.648697	-0.338581	-0.0250406	0.891586	1	1	1	1	1	1	1
TC3004	TC3004	Bm1_32865	-0.152965	0.378637	-0.272954	-0.376591	-0.214393	-0.165615	0.237491	1	1	1	1	1	1	1
TC3015	TC3015	Bm1_20955	-0.326808	0.0358093	-0.855556	-0.733225	-0.0250594	0.0300439	0.572251	1	1	1	1	1	1	1
TC3024	TC3024	Bm1_18940	-0.39923	-0.0756698	-0.215984	-0.695925	-0.253562	0.0910358	1.02009	1	1	1	1	1	1	1
TC3032	TC3032	Bm1_46875	-0.356404	0.0751048	-0.693717	-0.48301	0.120653	0.233947	-0.0306969	1	1	1	1	1	1	1
TC3051	TC3051	#N/A	-0.379591	0.199245	-0.387684	-0.495098	-0.0848018	0.0571461	0.813454	1	1	1	1	1	1	1
TC3054	TC3054	Bm1_39350	-0.07899	0.248114	-0.413233	-0.41332	-0.331098	-0.202808	0.443963	1	1	1	1	1	1	1
TC3063	TC3063	Bm1_34250	-0.346128	0.12974	-1.25214	-0.32347	-0.193632	-0.0522635	0.417099	1	1	1	1	1	1	1
TC3071	TC3071	#N/A	-0.0861485	0.160321	-0.260545	-0.364682	-0.411479	-0.500302	0.943826	1	1	1	1	1	1	1
TC3076	TC3076	Bm1_25395	-1.57877	-0.0417865	-1.01991	-0.223227	0.319275	0.556476	0.564812	1	1	1	1	0	0	0
TC3082	TC3082	Bm1_06635	-0.482879	-0.152673	-0.575009	-0.600791	0.090012	0.152833	0.392082	1	1	1	1	1	1	1
TC3084	TC3084	Bm1_51640	-0.0785203	0.341522	-1.0227	0.212611	-0.104644	-0.288813	0.307874	1	0	0	0	0	0	0
TC3090	TC3090	Bm1_33290	-0.632521	-0.397465	-0.529597	-0.542535	-0.31838	-0.393661	1.12083	1	1	1	1	1	1	1
TC3103	TC3103	Bm1_04910	-0.507582	-0.285012	-1.0481	-0.368624	-0.167976	-0.540558	1.55285	1	1	1	1	1	1	1
TC3105	TC3105	Bm1_31215	0.0830865	0.971668	-0.387824	-1.03029	-0.315305	-0.285854	0.379331	1	0	0	0	0	0	0
TC3132	TC3132	Bm1_14095	-0.165477	0.294895	-0.184093	-0.432418	-0.382355	-0.576511	0.641554	1	1	1	1	1	1	1
TC3144	TC3144	Bm1_06615	-0.169326	0.171332	-0.524614	-0.105806	-0.137234	-0.370826	0.559822	1	1	1	1	1	1	1
TC3146	TC3146	#N/A	-0.631742	0.160446	-0.95804	-0.247683	-0.0163415	0.101925	0.308567	1	1	1	1	1	1	1
TC3197	TC3197	#N/A	-0.55131	-0.116855	-0.797976	-0.418744	-0.130274	0.0350436	0.15084	1	1	1	1	1	1	1
TC3199	TC3199	Bm1_28495	-0.41886	-0.0442341	-0.999765	-0.216977	0.0305093	0.0253477	0.374269	1	1	1	1	1	1	1
TC3217	TC3217	Bm1_42550	-0.724171	0.28337	-0.837062	-0.426435	-0.544006	-0.916771	0.825016	1	1	0	0	0	0	0
TC3240	TC3240	#N/A	-0.45965	-0.879964	-0.326023	-0.251071	0.0244178	0.124134	1.32986	1	1	1	1	0	0	1
TC3252	TC3252	Bm1_56145	-0.928203	-1.95304	-1.27115	-0.842151	-0.704243	-0.831173	1.49778	1	1	1	1	1	1	1
TC3323	TC3323	Bm1_27820	-0.710263	0.306476	-0.805594	-0.404601	-0.882222	-1.1449	1.22317	1	1	1	1	1	1	1
TC3373	TC3373	#N/A	-0.092252	0.492557	-0.747497	-0.30698	-0.170168	0.156652	0.668313	1	1	1	1	1	1	1
TC3380	TC3380	Bm1_08615	-0.581714	-0.216789	-0.384219	-0.9082	0.225693	0.181179	0.582815	1	1	1	1	1	1	1
TC3390	TC3390	Bm1_41010	-0.303577	0.519796	-0.382841	-0.00432915	-0.198276	-0.455041	0.813735	1	1	0	0	0	0	0
TC3404	TC3404	Bm1_18840	0.06185	-0.193175	-1.50513	0.196211	0.0683871	0.36439	0.239951	1	1	1	1	1	1	1
TC3416	TC3416	Bm1_35975	-0.159346	-0.202272	-0.742981	0.105062	0.148087	0.0936853	0.520943	1	1	1	1	1	1	1
TC3450	TC3450	Bm1_55390	-0.164522	0.679662	-0.932126	-0.214406	-0.28291	-0.496697	0.281802	1	0	0	0	0	0	0
TC3469	TC3469	Bm1_10980	-0.262885	0.751133	-0.526878	-0.437714	-0.545015	-0.881593	0.756252	1	0	0	0	0	0	0
TC3484	TC3484	Bm1_29385	-0.21068	0.347681	-0.836753	0.152807	-0.234756	-0.197331	1.12102	1	1	1	1	1	1	1
TC3521	TC3521	Bm1_33585	-1.26111	-0.730448	0.726831	0.0870512	-0.712237	-0.768677	1.31636	1	1	0	0	0	0	1
TC3595	TC3595	#N/A	-1.20684	-1.86498	-0.636848	-0.984789	-1.08837	-0.794707	2.75316	0	1	0	0	0	0	0
TC3596	TC3596	Bm1_26605	-0.134609	0.568265	-0.690351	-0.614281	-0.80894	-0.0106927	0.538607	1	1	1	0	1	0	0
TC3647	TC3647	#N/A	-1.28495	1.26413	-0.63037	-1.41643	-1.00063	-0.55239	2.09913	1	1	0	0	0	0	0
TC3673	TC3673	Bm1_33015	-0.527579	0.224599	-0.390911	-0.479413	-0.537709	-0.511294	0.773633	1	1	1	1	1	1	1
TC3686	TC3686	#N/A	-0.368591	0.224884	-0.586175	-0.700596	-0.604638	-0.462973	0.686439	1	1	0	0	0	0	0
TC3737	TC3737	Bm1_35995	0.146982	0.276645	-0.403649	-0.919243	-0.196111	-0.21767	0.381786	1	1	1	1	1	1	1
TC3792	TC3792	Bm1_42685	-0.367099	-0.0263272	-1.03246	-0.287493	-0.0533928	0.0542608	0.376138	1	1	1	1	1	1	1
TC8006	TC8006	Bm1_49345	-0.649856	-0.547842	-1.09505	-0.422556	-0.200699	-0.156362	0.837392	1	1	1	1	1	1	1
TC8723	TC8723	#N/A	-0.0568281	1.0351	-0.316155	-0.510741	-1.24471	-0.767304	0.495343	1	1	1	0	1	0	1
TC8833	TC8833	#N/A	-0.281448	0.443109	-0.242003	0.0201451	-0.557022	-0.542723	0.41283	1	1	1	1	1	1	1
TC8857	TC8857	#N/A	-1.44058	-0.865126	-0.852634	-1.08656	-0.249057	0.615952	1.52828	0	1	1	0	0	0	0
TC8958	TC8958	#N/A	-0.0637289	0.411398	-0.541048	0.278871	-0.397241	-0.71861	0.27987	1	1	1	1	1	1	1
TC9077	TC9077	#N/A	-0.667027	0.804276	-0.841392	-0.52532	-1.13993	-1.0646	0.61418	1	1	1	0	1	0	0
TC9184	TC9184	#N/A	-0.850177	0.897045	-1.37906	-0.434698	-1.09321	-0.985416	0.735276	1	1	0	0	0	0	0
W15135	W15135	#N/A	-0.143026	-0.0612875	0.844855	-0.493247	-0.670253	-0.808942	0.927798	1	1	1	1	1	1	1
W23357	W23357	#N/A	-0.808344	-0.0254611	-0.916154	-0.610973	-0.39117	-0.231567	1.09125	1	1	1	1	1	0	0
WB-contig_1015	WB-contig_1015	Bm1_14425	-0.615989	-0.147429	-0.909344	-1.1067	0.0270444	0.296905	0.916301	1	1	1	1	1	1	1
WB-contig_1033	WB-contig_1033	Bm1_45035	0.139598	-0.0335775	-1.52043	0.526923	-0.0156969	-0.0245054	0.192846	1	1	1	1	1	1	0
WB-contig_1111	WB-contig_1111	Bm1_09050	-1.84052	0.212807	-0.684909	0.475627	-0.520987	-0.209665	0.338411	1	1	1	1	1	1	1
WB-contig_1120	WB-contig_1120	Bm1_32865	-0.237112	0.301568	-0.407372	-0.289038	-0.246519	-0.172973	0.136976	1	1	1	1	1	1	1
WB-contig_1125	WB-contig_1125	#N/A	-0.0953512	-0.371699	-1.99687	-0.347542	-0.035114	-0.102272	1.20524	1	1	1	0	1	0	0
WB-contig_1192	WB-contig_1192	Bm1_32610	-0.389394	0.620579	0.135256	-0.0561905	-1.09498	-0.620944	0.346586	1	1	1	0	0	0	1
WB-contig_1222	WB-contig_1222	Bm1_44245	-0.0573256	0.483548	-0.755009	-0.0020878	-0.683299	-0.736357	0.703088	1	1	1	0	1	1	1
WB-contig_1236	WB-contig_1236	#N/A	-0.596456	-0.0229206	-1.06678	-0.749804	-0.327587	-0.196627	0.713047	1	1	1	1	1	1	1
WB-contig_1243	WB-contig_1243	#N/A	-0.0679528	0.0997391	-0.764394	-0.222561	-0.191852	-0.0770927	0.371912	1	1	1	1	1	1	1
WB-contig_1274	WB-contig_1274	Bm1_29060	0.926783	0.492794	-0.958208	-0.746322	-0.11387	-0.413065	0.326593	1	1	1	0	1	0	0
WB-contig_1284	WB-contig_1284	#N/A	0.0218811	0.491206	-2.36967	0.229651	-0.190803	-0.224084	0.103341	1	1	1	1	1	1	0
WB-contig_1304	WB-contig_1304	#N/A	-0.581123	-0.725755	0.854635	-0.696637	-0.278913	-0.122267	1.08325	1	1	1	1	1	1	1
WB-contig_1378	WB-contig_1378	Bm1_49685	-0.669128	-0.197521	-0.523572	-0.274675	-0.0388177	0.104983	0.41245	1	1	1	1	1	1	1
WB-contig_1394	WB-contig_1394	Bm1_06730	-0.618479	-0.133899	0.271129	-0.271238	-0.391465	-0.461356	0.652794	1	1	1	1	1	1	1
WB-contig_1431	WB-contig_1431	Bm1_14590	-1.02979	0.805085	-0.981015	-0.280106	-0.764603	-0.564745	0.435197	1	1	1	0	0	0	0
WB-contig_1455	WB-contig_1455	#N/A	0.809796	0.679245	-0.971622	-0.634742	-0.339518	0.353002	0.768602	1	0	0	0	0	0	0
WB-contig_1496	WB-contig_1496	#N/A	-1.3431	0.905131	-1.79177	-0.894664	-1.25195	-1.32712	1.22305	1	1	1	0	1	1	0
WB-contig_1505	WB-contig_1505	Bm1_00295	-2.09661	-1.55032	-1.94983	-1.65849	-1.43299	-0.922655	1.60209	1	1	1	1	1	1	1
WB-contig_1532	WB-contig_1532	Bm1_01615	-0.59211	0.0569742	-0.852675	-0.68176	0.0931633	0.236834	0.324118	1	1	1	1	1	1	1
WB-contig_155	WB-contig_155	Bm1_14585	-5.6031	-1.98675	-5.07337	-5.34666	-4.86252	-4.65642	1.73526	1	1	0	0	0	0	0
WB-contig_1553	WB-contig_1553	Bm1_34360	-0.518563	0.737802	0.0488908	-0.153072	-0.674201	-0.685057	0.695562	1	0	0	0	0	0	0
WB-contig_1562	WB-contig_1562	Bm1_10825	-0.0249872	-0.112578	0.555609	0.052786	-0.247461	-0.217233	0.867417	1	1	0	0	0	0	0
WB-contig_1578	WB-contig_1578	Bm1_38315	0.113973	0.505997	-0.317298	-0.381313	-0.484077	-0.26461	0.588707	1	1	1	0	1	1	1
WB-contig_160	WB-contig_160	#N/A	-0.816424	0.0572468	-0.363669	-0.00337388	-0.912401	-1.07064	1.06704	1	1	1	1	1	1	1
WB-contig_1608	WB-contig_1608	#N/A	0.155926	0.188254	-0.549417	-0.842274	0.0401567	0.353625	0.112556	1	1	1	1	1	1	1
WB-contig_1615	WB-contig_1615	Bm1_52515	-0.596912	-0.0501412	-0.425747	-0.794222	-0.1484	0.240048	0.568479	1	1	1	1	1	1	1
WB-contig_1619	WB-contig_1619	Bm1_33320	-0.841534	0.079063	0.589957	0.430598	-0.71539	-0.793079	1.10523	1	1	0	0	0	0	0
WB-contig_1623	WB-contig_1623	#N/A	0.303956	-0.194865	0.285297	-0.190866	-0.390605	-0.266687	0.532198	1	1	1	1	1	1	1
WB-contig_1635	WB-contig_1635	Bm1_49935	-0.338821	0.703619	-0.642028	-0.603268	-0.406452	-0.475664	0.986107	1	1	0	0	0	0	0
WB-contig_1660	WB-contig_1660	#N/A	-0.438616	0.914659	-2.13481	-0.0192413	-0.686439	-0.844466	0.337543	1	1	1	0	1	1	0
WB-contig_1662	WB-contig_1662	#N/A	-0.344876	-0.213039	0.253328	-0.340967	-0.166961	-0.0478775	0.262714	1	1	1	1	1	1	1
WB-contig_1673	WB-contig_1673	Bm1_53045	-2.89336	-1.26745	-3.55987	-2.99764	-1.35205	-1.23239	1.38402	1	1	1	1	1	0	0
WB-contig_1678	WB-contig_1678	#N/A	-0.697383	0.570809	0.217202	-0.35662	-1.43041	-1.00369	0.637362	1	1	1	1	1	1	1
WB-contig_1681	WB-contig_1681	#N/A	-0.727807	0.228308	-0.168929	-0.988395	-0.360242	0.204231	0.418053	1	1	1	1	1	1	1
WB-contig_1689	WB-contig_1689	#N/A	0.0800507	-0.598781	-3.29882	-2.46447	-1.14686	-2.38085	1.58471	1	1	0	0	1	0	0
WB-contig_171	WB-contig_171	Bm1_49400	-0.288013	-0.343008	-0.82722	-0.0642171	0.0578495	0.212182	0.498415	1	1	1	1	1	1	1
WB-contig_172	WB-contig_172	Bm1_45400	-0.502799	0.0525294	-0.401425	-0.663684	0.0255121	-0.0654885	0.4501	1	1	1	1	1	1	1
WB-contig_179	WB-contig_179	Bm1_15745	-0.672708	0.0778592	-0.616846	-0.379105	-0.0961968	-0.0473292	0.290364	1	1	1	1	1	1	1
WB-contig_191	WB-contig_191	#N/A	-0.198325	-0.031945	-0.764614	-0.184058	0.0637913	0.0990184	0.446236	1	1	1	1	1	1	1
WB-contig_198	WB-contig_198	Bm1_27585	-0.557468	0.0272591	-1.0712	-0.244834	-0.0385297	0.17791	0.373161	1	1	1	1	1	1	1
WB-contig_200	WB-contig_200	Bm1_09900	-0.927423	-0.104902	-1.89076	-0.661019	-0.140796	0.119886	0.573887	1	1	1	1	1	1	1
WB-contig_209	WB-contig_209	Bm1_33030	-0.250615	-0.231314	-0.503176	-0.420128	-0.0656751	-0.103187	0.664525	1	1	1	1	1	1	1
WB-contig_210	WB-contig_210	Bm1_09075	-0.429726	0.160565	-0.578253	-0.463487	-0.0399944	0.0639194	0.360463	1	1	1	1	1	1	1
WB-contig_221	WB-contig_221	Bm1_38825	-0.550285	-0.096918	-0.631737	-0.352144	-0.169301	0.0203085	0.264359	1	1	1	1	1	1	1
WB-contig_231	WB-contig_231	Bm1_36460	-0.754677	-0.137572	-0.705308	-0.838405	-0.345165	-0.193049	1.00885	1	1	1	1	1	1	1
WB-contig_259	WB-contig_259	Bm1_02515	-2.08278	-0.286554	-1.45743	-1.35162	-1.12868	-0.467345	0.942082	1	1	1	1	1	1	1
WB-contig_264	WB-contig_264	#N/A	0.230115	0.226593	-0.0991076	-1.2602	-0.408339	0.248661	0.276907	1	1	1	1	1	1	1
WB-contig_267	WB-contig_267	#N/A	-5.82219	-6.86865	-4.98691	-5.38399	-4.53574	-3.88252	1.43668	0	1	1	0	0	0	0
WB-contig_277	WB-contig_277	#N/A	-6.45528	-6.21139	-5.58844	-5.62241	-5.82798	-6.07612	0.783688	1	1	1	0	0	0	0
WB-contig_280	WB-contig_280	Bm1_13980	-5.49953	-5.02252	-4.45483	-5.62286	-5.28539	-4.95079	1.52581	1	1	1	0	0	0	1
WB-contig_284	WB-contig_284	Bm1_08615	-0.574744	-0.169676	-0.405188	-1.02862	0.22238	-0.0966456	0.523422	1	1	1	1	1	1	1
WB-contig_288	WB-contig_288	#N/A	-1.82884	-1.77567	-0.384361	-1.75226	-1.45259	-1.63142	1.28951	1	1	1	1	1	1	1
WB-contig_295	WB-contig_295	#N/A	-0.903661	-0.1649	-0.64901	-1.17256	-0.967851	-0.648953	0.989459	1	1	1	1	1	1	1
WB-contig_300	WB-contig_300	Bm1_36235	-0.798741	0.51895	0.0738721	-0.404479	-0.578497	-0.452203	0.753657	1	1	1	1	1	1	1
WB-contig_310	WB-contig_310	Bm1_14425	-0.400271	-0.382461	-0.789422	-0.756741	0.139963	0.176025	0.620566	1	1	1	1	1	0	0
WB-contig_315	WB-contig_315	#N/A	-1.91247	-0.827499	-1.89734	-1.64562	-1.73586	-1.27451	1.9618	1	1	0	0	0	0	0
WB-contig_323	WB-contig_323	Bm1_38970	-0.649124	-0.112302	-0.572171	-0.340104	0.000851732	-0.043169	0.684989	1	1	1	1	1	1	1
WB-contig_324	WB-contig_324	Bm1_25000	-0.0919296	0.201229	-0.676567	-0.283186	-0.383533	0.0794974	0.484883	1	1	1	0	1	0	0
WB-contig_331	WB-contig_331	Bm1_04360	-2.58306	-2.51082	-2.74746	-1.88384	-1.47554	-0.761474	1.8272	1	1	1	1	1	1	1
WB-contig_332	WB-contig_332	Bm1_47425	-3.44608	-4.07912	-3.81877	-2.69244	-2.66006	-2.81744	1.94035	0	1	1	0	0	0	0
WB-contig_333	WB-contig_333	#N/A	-0.542735	-0.639299	0.515214	-0.230846	-0.513202	-0.770262	0.993337	1	1	0	0	0	0	0
WB-contig_335	WB-contig_335	#N/A	-2.19592	-0.385391	-1.50373	-1.66597	-1.14357	-0.546503	1.16355	1	1	1	1	1	1	1
WB-contig_336	WB-contig_336	#N/A	-2.07874	-0.426429	-1.573	-1.5173	-1.0713	-0.528418	0.931064	1	1	1	1	1	1	1
WB-contig_337	WB-contig_337	Bm1_13435	-0.687153	-1.1494	0.32041	-0.28581	-0.359441	-0.509487	1.40277	1	1	1	1	1	1	1
WB-contig_354	WB-contig_354	Bm1_41590	-0.0917922	0.538242	-0.553016	-0.303167	-0.343313	-0.0162447	0.207219	1	1	1	1	1	1	1
WB-contig_380	WB-contig_380	#N/A	-1.45784	0.89518	-0.779869	-1.01081	-1.74181	-0.890296	0.957677	1	1	1	1	1	1	1
WB-contig_391	WB-contig_391	#N/A	-0.355812	-0.0238741	-1.14978	-0.448199	0.12579	0.086985	0.596613	1	1	1	1	1	0	0
WB-contig_446	WB-contig_446	#N/A	-3.10582	-1.36353	-1.22462	-2.30735	-2.71174	-2.33278	2.04429	1	1	1	0	0	0	1
WB-contig_482	WB-contig_482	#N/A	0.448856	0.405968	-0.438442	0.259582	-0.647906	-0.657591	0.17055	1	1	1	1	1	1	1
WB-contig_503	WB-contig_503	Bm1_25235	-0.626336	-0.260967	-0.466953	-0.354962	-0.0128065	-0.0212425	0.72481	1	1	1	1	1	1	1
WB-contig_505	WB-contig_505	Bm1_47140	-0.334413	-0.443188	-0.343351	-0.0110834	0.141771	-0.0199024	0.630933	1	1	1	1	1	1	1
WB-contig_513	WB-contig_513	#N/A	-0.938543	1.07401	-0.180191	-0.624478	-1.08316	-0.721735	0.704693	1	1	0	0	0	0	0
WB-contig_519	WB-contig_519	#N/A	-0.573575	-0.24426	-0.396745	0.0901671	0.0323915	-0.027627	0.73681	1	1	1	1	1	1	1
WB-contig_526	WB-contig_526	Bm1_31255	-1.2013	-0.900882	-1.10528	-0.851276	-0.387322	-0.5976	1.15919	1	1	1	1	1	1	1
WB-contig_527	WB-contig_527	#N/A	-0.691696	-0.863272	-1.16684	-0.462031	-0.0849259	-0.447225	1.37468	1	1	1	0	0	0	0
WB-contig_530	WB-contig_530	Bm1_13895	-0.562599	-0.152814	-0.86042	-0.375694	-0.156281	-0.419684	0.737888	1	1	1	1	1	1	1
WB-contig_546	WB-contig_546	#N/A	-1.78904	0.544672	-1.1793	-0.316732	-1.34816	-1.16946	1.21093	1	1	1	0	1	1	1
WB-contig_549	WB-contig_549	Bm1_46915	-0.506309	0.216413	-0.812111	-0.34887	-0.153807	0.00285658	0.44313	1	1	1	1	1	1	1
WB-contig_968	WB-contig_968	#N/A	-0.678259	0.372957	-0.45404	-0.695481	-0.488809	-0.361773	0.957322	1	1	1	1	1	1	1
WB-contig_987	WB-contig_987	#N/A	-1.26348	0.999731	-0.40122	-0.658336	-0.963568	-0.662682	0.271342	1	1	1	1	1	1	1

## Sheet: Cluster 2
		expression ratio (log2) in a give stage								Stage-specific , present (1) and absent (0)
Gene ID	Pub_Locus	6WF	AF	L3	L4	6WM	AM	Mf	AF	Mf	AM	6WM	6WF	L4	L3
12414.m00021	Bm1_00110	-0.0288337	-0.514875	0.968785	0.656128	0.216855	-0.109173	0.343422	0	0	0	0	0	0	1
12452.m00078	Bm1_00485	0.0336612	-0.490946	0.596074	0.356347	-0.527504	-0.679058	1.00001	1	1	0	0	0	1	1
12464.m00027	Bm1_00565	-0.339041	0.230328	1.21259	-0.544685	0.208165	0.652254	-0.103773	1	0	0	0	0	0	1
12483.m00025	Bm1_00715	0.454907	-1.51804	1.76965	0.893866	-0.0259293	-0.562416	-0.137995	0	0	0	0	1	1	1
12517.m00073	Bm1_00985	-0.631386	-1.14926	2.79448	-0.381162	-0.896061	-0.816091	-1.29448	0	0	0	0	0	0	1
12584.m00062	Bm1_01550	-0.99348	-1.1237	2.22263	-2.67928	-0.936037	-1.17906	0.535771	1	1	1	1	1	0	1
12619.m00019	Bm1_01965	-1.88081	-0.648846	1.18352	-0.297869	-1.1026	-1.52762	1.2684	1	1	1	1	0	1	1
12629.m00041	Bm1_02055	-0.631355	-1.14664	1.36408	0.880322	-0.268515	-0.692969	1.38217	0	1	0	0	0	0	0
12639.m00023	Bm1_00095	-5.60458	-5.51965	2.22074	-5.21278	-4.60113	-5.84804	-6.19767	0	0	0	0	0	0	1
12661.m00041	Bm1_02240	0.202819	0.064722	1.25572	0.853791	0.0898874	-0.128255	-1.4864	1	0	0	0	1	1	1
12686.m00012	Bm1_02400	0.170496	-0.956005	1.75757	0.799634	-0.187803	-0.130657	-1.24755	1	0	1	0	0	0	1
12699.m00009	Bm1_02550	-0.241256	-1.30335	1.40296	0.0519001	0.0700419	0.0105497	0.561722	1	1	1	1	1	1	1
12737.m00154	Bm1_02760	0.845583	-0.36798	1.60082	0.805573	-0.0340531	0.268139	-0.222421	0	0	0	0	0	0	1
12821.m00151	Bm1_05250	-0.754996	0.399303	0.237872	-0.301892	-0.545034	-0.754576	0.17586	1	1	1	1	1	1	1
12902.m00217	Bm1_03845	0.334226	-0.0645922	0.956355	0.187749	-0.0937339	-0.291524	-0.496714	1	1	1	1	1	1	1
12910.m00014	Bm1_03995	-2.03703	-1.95458	3.12137	-2.16189	-2.56247	-2.71419	-2.73212	1	0	0	0	0	0	1
12939.m00035	Bm1_04145	-0.112069	-0.975754	0.758384	0.287157	0.0291205	-0.254557	0.574771	1	0	0	0	0	0	1
13027.m00055	Bm1_04565	-0.230588	-0.809367	1.03645	-0.212442	0.0928207	0.103828	-0.22655	1	1	1	0	0	1	1
13081.m00126	Bm1_04980	0.319153	-0.857858	1.73475	0.520285	-0.428511	-0.358341	-0.0753386	1	1	0	0	1	1	1
13095.m00010	Bm1_05045	-0.11634	-0.838875	2.32113	1.02817	-0.551243	-1.21698	-0.27596	1	0	0	0	0	0	1
13133.m00072	Bm1_02550	-0.383866	-1.55243	1.35707	0.0412105	0.266166	0.0916575	0.526302	1	1	1	1	1	1	1
13217.m00013	Bm1_06000	-0.658208	-0.570266	2.70463	-0.168268	-0.666557	-0.613491	-0.854302	0	0	0	0	0	0	1
13238.m00067	Bm1_06140	0.00385231	-0.327549	1.5984	-0.354287	-0.034684	-0.33959	-0.354014	0	0	0	0	0	0	1
13247.m00696	Bm1_06280	0.326066	0.300299	1.33881	-0.501314	-0.25372	-0.113531	-3.06133	1	1	1	1	1	1	1
13250.m00031	Bm1_06445	-0.308062	-1.93036	1.56702	0.541405	0.343299	0.436753	-2.61591	1	1	1	1	1	1	1
13325.m00235	Bm1_07710	0.272907	-0.175154	1.47097	-0.159708	-0.299959	-0.532632	0.19769	1	0	0	0	1	0	1
13356.m00231	Bm1_08015	0.126708	-0.424335	1.70837	0.498215	-0.197872	-0.247147	-1.08303	0	0	0	0	0	0	1
13398.m00092	Bm1_08525	-0.30152	0.614627	0.380937	-0.202472	-0.481095	-0.550159	0.152141	1	1	1	1	1	1	1
13411.m00119	Bm1_08720	0.0419438	-0.214664	1.53308	0.493633	-0.439006	-0.542367	0.169663	0	0	0	0	0	0	1
13437.m00027	Bm1_09085	-0.26901	-0.372718	2.63091	-0.792151	-0.179121	-0.401855	-1.06694	1	0	1	0	0	0	1
13446.m00042	Bm1_09125	0.61299	-1.29298	2.03067	1.24351	0.0121127	-1.30688	-0.629918	1	0	0	0	1	1	1
13523.m00044	Bm1_09905	0.861133	-0.371174	1.12898	1.03448	-0.0587908	-0.697006	-1.4312	1	1	1	1	1	1	1
13610.m00009	Bm1_10445	-0.583984	-1.29214	1.81434	0.42093	-0.329118	-0.949714	0.112736	0	1	0	0	0	0	1
13632.m00183	Bm1_10660	-0.178287	-1.79183	2.06188	2.12965	-1.03761	-2.01688	-3.80007	1	0	0	0	1	1	1
13659.m00015	Bm1_10945	0.382268	-0.258724	0.801453	0.459125	0.0461414	-0.00177147	-1.55767	1	1	1	1	1	1	1
13695.m00209	Bm1_11265	-0.0132273	-0.0586456	0.570989	0.186686	0.354652	0.175865	-0.462413	1	1	1	1	1	1	1
13695.m00210	Bm1_11270	-1.73336	-1.95912	2.20989	-1.23618	-1.21745	-0.286352	0.632619	1	1	1	0	1	0	1
13726.m00033	Bm1_30410	0.448935	0.0978327	0.612209	0.616498	-0.204868	-0.574113	-0.113599	1	1	1	1	1	1	1
13731.m00025	Bm1_11490	-0.029146	0.370797	1.35432	-0.423165	-0.683328	-0.498225	-0.166413	1	1	1	1	1	1	1
13805.m00009	Bm1_12050	-0.296432	-0.0217831	1.20695	-0.228399	-0.526742	-0.116925	0.104317	1	1	1	1	1	1	1
13827.m00013	Bm1_12245	0.0698697	-0.381352	1.7971	0.585687	-0.729764	-0.795107	0.623748	1	1	0	0	0	0	1
13834.m00090	Bm1_12305	-0.219961	-0.54953	1.50218	0.134601	0.0165338	0.0474366	-0.23424	0	0	0	0	0	0	1
13893.m00087	Bm1_12570	-0.114101	-0.791035	2.5535	-0.5517	-0.640336	-0.863252	-1.52819	1	0	0	0	0	0	1
13998.m00008	Bm1_13445	0.584532	0.270862	0.934639	1.01077	0.134023	-0.192099	-0.648171	1	0	0	0	1	1	1
14015.m00093	Bm1_13615	0.522481	-0.317967	0.644906	0.175503	-0.610562	-1.10971	0.795586	1	1	0	0	1	1	1
14026.m00009	Bm1_13650	-0.554309	-1.23662	1.51344	-0.870896	-0.62799	-0.414909	1.05664	1	1	1	1	1	1	1
14037.m00196	Bm1_13790	0.239305	-0.91466	1.90144	0.592057	-0.295999	-0.880467	-1.63973	1	1	1	1	1	1	1
14039.m00116	Bm1_13900	-0.0284541	-0.828386	1.1499	-0.719143	0.526371	0.6939	-4.34244	1	0	1	1	1	1	1
14046.m00190	Bm1_14035	-2.12393	-3.60181	2.15371	-1.12597	-1.50726	-1.40693	-1.81663	1	1	1	1	1	1	1
14046.m00192	Bm1_14045	0.0108123	-1.14089	2.91678	-0.500914	-0.685564	-0.533428	-0.416179	0	0	0	0	0	0	1
14052.m00191	Bm1_14115	0.0811509	-0.870807	0.740547	0.148234	0.527083	0.177897	-0.0603203	1	1	0	0	0	0	1
14052.m00196	Bm1_14140	0.342698	-0.313832	1.88636	0.935698	-0.483593	-1.08355	-1.10632	1	1	1	0	1	1	1
14059.m00045	Bm1_14360	-0.679688	-2.20077	4.36719	-1.73094	-1.62506	-1.47536	-1.51715	0	0	0	0	0	0	1
14062.m00071	Bm1_14410	0.141063	0.12417	0.983116	-0.244474	0.152584	0.0375738	-1.0878	1	1	1	1	1	1	1
14083.m00057	Bm1_14540	1.19254	-1.80481	1.49514	0.643856	0.192535	-0.69912	-2.3001	1	1	1	1	1	1	1
14097.m00075	Bm1_14735	-0.566845	-1.62528	1.32406	0.36929	0.413528	0.482389	0.355246	0	1	0	0	0	0	0
14180.m00015	Bm1_12050	-0.291961	-0.0830709	1.00506	-0.184064	-0.531804	-0.141664	0.258471	1	1	1	1	1	1	1
14206.m00122	Bm1_15650	0.0181021	-1.56855	3.06844	-0.242246	-0.353082	-0.295015	-0.952615	0	0	0	0	0	0	1
14213.m00018	Bm1_15785	-0.458734	-1.46674	1.43697	-0.101444	0.117209	0.000402553	0.43083	1	1	1	1	1	1	1
14216.m00092	Bm1_15815	0.138253	-1.29738	2.47976	1.34774	-0.115485	-0.793442	-1.62221	1	0	0	0	1	1	1
14230.m00222	Bm1_16040	-1.14272	-2.10494	2.06011	0.680291	0.0829087	-0.0184137	0.393813	0	1	1	1	1	1	1
14236.m00032	Bm1_16190	0.141118	-0.0531301	1.70206	1.59266	-0.287747	-0.380189	-1.38637	0	0	0	0	0	1	0
14237.m00390	Bm1_16205	-0.304801	-0.436561	1.74807	0.485176	0.433797	0.116633	-0.332015	0	0	0	0	0	0	1
14243.m00191	Bm1_16425	0.16957	-0.066964	1.98219	0.93163	-0.36934	-0.650386	-0.974007	1	0	0	0	0	0	1
14243.m00195	Bm1_16190	0.42567	-0.294293	1.48959	1.26346	-0.397975	-0.595176	-1.60583	1	0	0	0	0	0	0
14250.m00294	Bm1_16680	0.20521	-0.343747	0.827413	0.785173	0.18131	-0.0329063	-0.556403	1	1	1	1	1	1	1
14268.m00019	Bm1_16900	-0.642595	-0.633408	1.06835	-0.0114233	-0.598704	-0.838027	1.06917	0	1	0	0	0	0	0
14271.m00295	Bm1_17005	-0.0923202	-0.519568	2.18284	-0.144966	-0.10316	-0.230037	0.0651129	0	0	0	0	0	0	1
14276.m00244	Bm1_17060	-0.0751436	-0.156719	1.36656	0.29429	-0.0983675	-0.423733	-0.326886	1	1	1	1	1	1	1
14294.m00129	Bm1_17420	0.364928	-0.207547	1.46458	-0.708612	-0.684903	-0.997965	0.911771	1	1	0	0	1	0	1
14294.m00135	Bm1_17450	0.14059	-0.862209	1.44633	0.616323	0.193785	0.276015	-0.599056	1	1	1	0	0	0	1
14294.m00136	Bm1_17455	0.443578	-1.05072	1.68804	0.949551	-0.00641909	-0.311796	-0.423253	0	0	0	0	0	0	1
14317.m00273	Bm1_17765	-0.487505	-0.655806	1.31723	-0.0321267	-0.210606	-0.203527	0.889078	0	1	0	0	0	0	1
14317.m00274	Bm1_17770	-0.49467	-0.821019	1.31534	0.456855	-0.356065	-0.256866	1.07495	0	1	0	0	0	0	1
14323.m00082	#N/A	-1.93239	-3.74424	2.92	-0.180087	-1.48531	-1.20897	-2.26647	1	1	1	1	1	1	1
14326.m00035	#N/A	-0.00433795	0.111496	1.21974	0.246921	-0.318643	0.177915	-0.012921	1	1	1	0	0	0	1
14330.m00205	Bm1_17975	1.36329	-0.743472	1.29664	0.324899	-0.144068	-1.08946	-0.0478718	1	0	0	0	1	0	1
14386.m00055	Bm1_18775	-0.26855	-1.32188	1.82777	0.0394182	0.117882	0.466358	-0.836724	1	1	1	1	1	0	1
14387.m00355	Bm1_18875	0.0922716	0.207826	0.757916	0.447429	-0.0101402	-0.320533	-1.01127	1	1	1	1	1	1	1
14399.m00013	Bm1_14360	-5.26235	-6.92947	2.58164	-6.24761	-5.77055	-6.52904	-6.90011	0	0	0	0	0	0	1
14405.m00024	Bm1_19105	-0.368254	0.7107	0.834268	1.65309	-0.461104	-1.1988	-1.16239	1	0	0	0	0	1	0
14408.m00072	Bm1_19150	0.507716	0.0483201	2.06027	0.766492	-0.462471	-0.83957	-0.93269	1	0	0	0	1	1	1
14408.m00076	Bm1_02355	-1.38244	-0.533428	0.350688	-0.815002	-0.848824	-0.714536	0.284733	1	1	0	0	0	0	1
14478.m00112	#N/A	-4.71738	-5.59822	2.75523	-4.17278	-3.53688	-4.56323	-4.35085	0	0	0	0	0	0	1
14489.m00055	Bm1_20100	-1.05391	-0.810307	2.99744	-0.471723	-0.495537	-0.358544	-0.722625	0	0	0	0	0	0	1
14489.m00056	Bm1_20105	-4.80872	-5.34421	2.6956	-4.32615	-3.97909	-4.19703	-5.21261	0	0	0	0	0	0	1
14490.m00011	Bm1_20130	-0.565147	-0.203954	1.04245	0.464084	-0.683842	-1.01581	1.26971	1	1	0	0	0	0	0
14553.m00038	Bm1_21020	-0.0741221	-1.08996	1.10029	0.474848	0.463392	-0.125857	-0.890445	1	1	1	1	1	1	1
14583.m00121	Bm1_21410	-1.50713	-2.62425	3.37796	-0.929064	-1.49974	-1.85795	-2.59172	0	0	0	0	0	0	1
14589.m00208	Bm1_21535	1.08147	0.385971	1.27198	1.09521	0.287738	-0.962001	-2.39701	1	0	1	1	1	1	1
14590.m00346	Bm1_21620	0.284069	0.418198	0.977183	1.13029	0.220241	-0.0707898	-0.00161845	1	0	0	0	0	1	1
14598.m00017	Bm1_21770	0.669517	-0.0130492	0.888324	0.812616	-0.148042	-0.300618	-0.89054	1	1	1	0	1	1	1
14602.m00122	Bm1_21910	0.435504	-0.16628	1.28118	0.248954	0.0235724	-0.261145	-1.42025	1	0	0	0	1	0	0
14609.m00096	Bm1_22095	0.0396168	0.442889	1.02139	1.83869	-0.247265	-1.15335	-0.440661	1	0	0	0	0	1	1
14610.m00101	Bm1_22100	-0.385445	-0.790999	1.41702	-0.213115	-0.618323	-0.594144	1.1314	1	1	1	0	0	1	1
14618.m00146	Bm1_22350	-1.00532	-2.21317	2.32428	0.0733527	0.0499931	-0.447907	-0.415503	1	1	1	1	1	1	1
14643.m00076	Bm1_22820	-0.374212	-0.379824	0.927498	-0.161229	-0.520656	-0.547604	1.02739	1	1	0	0	0	0	1
14670.m00185	Bm1_23420	0.106131	-0.747624	1.0637	0.0905633	0.659387	0.220603	0.278552	1	0	1	0	0	0	1
14677.m00168	Bm1_23555	-0.43133	-0.041323	0.438729	-0.110657	-0.0917783	-0.125888	0.308493	1	1	1	1	1	1	1
14693.m00120	Bm1_23865	0.592877	-0.6422	1.18557	0.97272	0.275681	-0.446044	-1.37942	1	0	1	1	1	1	1
14731.m00987	Bm1_24820	-0.0136293	-0.694824	2.26403	0.723815	-0.729691	-0.77747	-0.505473	0	0	0	0	0	0	1
14759.m00021	Bm1_25300	0.313947	-0.612894	0.773438	0.363101	0.543107	0.0505901	-0.814447	1	0	0	0	0	0	1
14773.m00924	Bm1_25805	0.0882874	-1.23928	2.04219	1.27368	-0.237138	-0.472681	-0.148032	1	1	0	0	1	1	1
14777.m00108	Bm1_25935	0.389233	-0.703068	1.28081	1.29534	-0.660749	-1.34384	0.842472	1	1	0	0	1	1	1
14777.m00113	Bm1_25935	0.394878	-1.03112	1.18347	1.22612	-1.41461	-1.66199	0.818777	1	1	0	0	1	1	1
14794.m00095	Bm1_26270	0.0925591	0.282724	0.553869	-0.533609	0.0477661	0.156482	-0.383038	1	1	1	1	1	1	1
14818.m00020	Bm1_26480	-0.245537	-1.55166	1.51918	0.0765563	-0.0297457	0.108983	0.32687	1	1	1	0	1	0	1
14830.m00076	Bm1_26585	0.652835	-0.885124	1.38772	-0.202733	0.131161	-0.291866	-0.699827	1	1	1	1	1	1	1
14860.m00034	#N/A	-4.92486	-6.05324	2.67214	-4.45098	-4.0519	-4.89092	-5.11352	0	0	0	0	0	0	1
14863.m00021	Bm1_26880	-6.19452	-6.21977	1.65824	-5.47457	-5.67542	-6.2534	-6.86961	1	0	0	0	0	1	1
14868.m00080	Bm1_26915	-0.449795	-0.682267	2.38171	-0.0351622	0.0449323	0.0224397	-0.301986	0	0	0	0	0	0	1
14907.m00559	Bm1_27305	0.67656	0.174677	1.32797	-1.0875	-0.813232	-0.544186	0.158852	1	1	0	0	1	0	1
14907.m00586	Bm1_27440	0.219862	-1.50241	0.991673	0.520814	0.216482	-0.270619	0.968162	0	1	0	0	1	0	1
14917.m00336	Bm1_27705	-0.080522	-0.840518	1.02677	0.0813126	-0.621163	-1.20905	1.41585	1	1	1	0	1	1	1
14920.m00405	Bm1_27880	-0.886625	-1.11822	0.867179	-0.150745	-1.17276	-1.12696	1.36916	1	1	1	0	1	1	1
14927.m00105	Bm1_28255	0.50679	-0.102047	1.1213	1.02003	-0.127156	-0.195672	-0.672749	1	0	0	0	1	0	0
14928.m00201	Bm1_04705	-0.61864	-0.922143	0.900152	-0.368678	0.450859	0.308894	0.322615	1	1	1	1	0	0	1
14929.m00387	Bm1_28310	0.524231	-0.782094	2.00212	1.10771	-0.458987	-0.552989	-1.28701	1	0	1	0	1	1	1
14941.m00156	Bm1_02355	-1.19599	-0.534362	0.843234	-0.484784	-1.15312	-1.04863	0.698889	1	1	0	0	0	0	0
14944.m00552	Bm1_29430	0.176993	-0.0522814	0.976963	-0.057549	-0.0983716	-0.106674	-0.0903801	1	1	1	1	1	1	1
14946.m00546	#N/A	-0.0599553	-1.4748	1.31606	0.347793	0.0909416	-0.105677	0.0541349	1	1	1	1	1	1	1
14950.m01800	Bm1_29920	0.232337	0.0228087	1.38598	-0.53415	-0.498174	-0.665896	0.664027	1	0	0	0	0	0	1
14950.m01834	Bm1_30090	0.0634402	0.204373	0.872964	0.0483976	-0.0843112	0.000617698	-0.778198	1	1	1	1	1	1	1
14952.m01363	#N/A	0.42489	0.488275	0.751649	0.491017	-0.363326	-0.409989	-0.0220931	1	1	0	0	1	0	1
14954.m01611	Bm1_30735	-0.062504	0.177143	1.3119	0.507621	-0.607279	-0.810094	0.199365	1	1	0	0	0	0	1
14954.m01655	Bm1_30940	-0.378005	0.47935	0.53474	0.525974	-0.378158	-0.494439	0.55933	1	1	0	0	0	0	0
14954.m01740	Bm1_31365	-0.613504	0.643667	1.07253	1.04426	-0.548029	-0.431175	0.0714133	1	1	0	0	0	1	1
14956.m00481	Bm1_31500	0.429874	-1.38618	1.50704	1.37665	0.11077	-0.244975	-0.794398	1	1	1	0	1	1	1
14956.m00514	Bm1_31665	-0.0480208	-0.44456	0.90351	0.93789	-0.615895	-0.756233	0.55167	1	1	1	0	1	1	1
14959.m00550	Bm1_31970	-0.647242	0.650529	1.19908	-0.323483	-0.100102	-0.106969	0.157505	1	0	0	0	0	0	1
14961.m04912	Bm1_32100	-0.0368855	-1.1068	2.45629	0.430682	-0.945691	-1.40162	-2.05313	1	1	1	1	1	1	1
14961.m04918	Bm1_32130	1.4883	-0.587805	0.70472	-1.20113	-0.559123	-0.941216	0.174607	1	1	1	1	1	0	1
14961.m04960	Bm1_32345	0.448698	-1.53123	1.45403	0.67879	0.505919	0.360132	-2.08954	0	0	1	0	0	0	1
14961.m05015	Bm1_32620	-1.54568	0.0837203	1.58898	-0.283706	-1.34429	-1.69256	0.87316	1	1	1	0	1	1	1
14961.m05103	Bm1_33060	0.327973	-0.867676	1.78428	1.02446	-0.110554	-0.325323	-0.402549	0	0	0	0	0	0	1
14961.m05147	Bm1_33275	0.413298	-0.00626311	0.805869	0.21653	0.0143007	-0.298946	-0.387523	1	1	1	1	1	1	1
14961.m05148	Bm1_33275	0.502799	-0.198636	0.803775	0.650143	0.0430221	-0.414272	-0.629144	1	1	1	1	1	1	1
14961.m05195	Bm1_33505	0.28808	0.524929	0.611978	0.263117	-0.219924	-0.483902	-0.497759	1	1	1	1	1	1	1
14961.m05207	Bm1_33565	-0.167191	-0.242922	1.17454	0.201179	0.281639	0.0454343	0.29429	1	0	0	0	0	0	1
14961.m05211	Bm1_33585	-1.85831	-1.17999	0.934903	-0.463503	-0.615291	-1.14594	1.21498	1	1	1	0	0	1	1
14961.m05214	Bm1_14755	-0.113051	-0.547546	0.966349	0.412956	0.472663	0.121434	0.376775	1	0	0	0	0	0	1
14961.m05262	Bm1_33830	-3.74909	-4.66602	1.44106	-2.60139	-2.72918	-2.68298	1.82506	0	1	0	0	0	0	1
14961.m05265	Bm1_33845	0.441267	-0.952955	1.45157	1.16996	-0.0977251	-0.0899476	-1.53851	0	0	0	0	1	1	1
14965.m00429	Bm1_34915	-0.728416	-0.487416	1.94376	-0.396472	-0.725049	-1.25411	0.307625	1	1	1	1	1	1	1
14968.m01505	Bm1_35580	0.550502	-0.811984	0.913865	-0.408931	0.154955	0.532536	-0.227831	1	0	1	0	0	0	0
14971.m02814	Bm1_35870	-1.80882	-0.638317	1.21344	-0.150922	-0.863707	-1.17055	1.49669	1	1	1	1	1	1	1
14971.m02815	Bm1_35875	-0.945905	-0.571681	1.14578	0.00127451	-0.625783	-0.902393	1.56181	1	1	0	0	0	0	1
14972.m06984	Bm1_36475	0.714401	-0.354136	1.1744	0.371716	-0.592752	-0.409601	-0.0220113	1	1	1	0	1	0	1
14972.m07007	Bm1_36590	0.53124	-0.174122	1.15211	0.328464	0.321209	0.150211	-1.20805	1	0	1	1	1	1	1
14972.m07015	Bm1_36630	0.448993	-0.685123	1.18422	1.21915	0.459924	0.018566	-1.13004	1	0	0	0	1	1	1
14972.m07064	Bm1_36865	-0.701998	-1.57037	2.37284	-0.381775	0.619508	-0.364439	-0.262584	0	0	0	0	0	0	1
14972.m07065	Bm1_36870	-0.0685349	-1.53008	2.47821	0.302599	0.63418	-0.139373	-0.449581	0	0	0	0	0	0	1
14972.m07078	Bm1_36410	0.181995	-0.34513	1.1451	0.089715	0.165949	0.13081	-0.849004	1	1	1	1	1	1	1
14972.m07082	Bm1_36960	0.14198	-1.70611	1.57849	-0.196315	0.839998	0.220022	-1.55371	1	1	1	1	1	1	1
14972.m07090	Bm1_37000	0.272145	-0.24428	1.17276	0.730303	-0.0436783	-0.496015	0.500956	0	1	0	0	0	0	0
14972.m07155	Bm1_37305	0.605452	-0.137089	0.956408	0.960011	0.0670058	-0.547035	-0.36893	1	1	1	1	1	1	1
14972.m07218	Bm1_37610	0.29004	-0.201337	1.14784	1.02673	0.0381552	-0.291014	-0.764729	1	1	0	0	1	1	1
14972.m07219	Bm1_37615	-0.0155059	0.220698	1.00945	0.251975	-0.411753	-0.250494	-0.335245	1	1	1	1	1	1	1
14972.m07308	Bm1_38055	-0.137609	0.208505	1.13968	-0.037641	-0.608985	-0.635027	0.660366	1	1	0	0	0	0	1
14972.m07403	Bm1_38520	-0.0574728	-0.856102	1.93756	0.92344	0.439421	-0.643074	-0.289568	1	1	0	1	1	1	1
14972.m07541	Bm1_39195	0.459053	-1.27581	1.44444	1.04835	0.0811559	0.183122	-1.89907	1	0	1	1	1	1	1
14972.m07558	Bm1_39280	0.506954	-0.115743	0.971074	0.244297	0.19128	-0.396838	-0.766755	1	1	1	1	1	1	1
14972.m07592	Bm1_39450	-0.315529	-0.329931	0.55813	1.30685	-0.0516742	-0.215047	-0.198474	1	0	1	0	0	1	1
14972.m07593	Bm1_39455	-0.237253	-0.151581	1.44304	0.31641	-0.424405	-0.540969	0.369019	1	1	0	0	0	0	1
14972.m07594	Bm1_39460	0.083636	-1.31231	1.35629	1.22617	0.506088	0.21312	-1.20972	1	0	1	0	1	1	1
14972.m07686	Bm1_39905	0.417444	-0.897238	1.11906	0.279764	0.261019	-0.366511	0.352276	1	1	0	0	0	0	1
14972.m07713	Bm1_40040	-0.541124	-0.329035	0.902074	-0.398711	0.0290751	0.218088	0.53982	1	1	1	1	1	1	1
14972.m07718	Bm1_40065	0.454688	-0.692685	1.20698	1.22657	-0.173378	-0.147072	-0.197565	1	0	0	0	0	1	1
14972.m07721	Bm1_40080	-0.658633	-0.674436	0.579544	-0.0539329	0.0496273	-0.10178	0.703744	1	1	1	1	1	1	1
14972.m07742	Bm1_40180	-0.397217	-1.66957	1.39604	0.450132	0.558119	-0.322815	-0.272072	1	1	1	1	1	1	1
14972.m07832	#N/A	-0.296944	-0.349449	2.02904	0.395523	-0.40502	-0.202465	-0.452456	0	0	0	0	0	0	1
14972.m07848	Bm1_40660	-0.338632	-0.313688	1.45178	0.230145	0.358109	-0.154972	0.480469	1	1	0	0	0	0	1
14972.m07892	Bm1_40875	0.131432	-0.601241	0.923648	0.047972	0.581429	0.364197	-0.320788	1	0	0	0	0	0	0
14973.m02581	Bm1_40915	-0.674071	-0.90166	2.35397	0.0089122	-0.689413	-1.03758	0.485289	1	1	0	0	0	0	1
14975.m04326	Bm1_41980	0.265964	-0.701495	1.50921	0.305885	-0.287957	-0.39537	1.09968	1	1	0	0	1	0	1
14975.m04395	Bm1_42290	-0.0184824	-0.690443	1.97731	1.08219	-0.271399	-0.262498	-0.437362	1	1	0	0	0	1	1
14975.m04480	Bm1_42690	0.361856	-0.145726	0.583116	0.124047	0.238263	0.0704471	-0.859453	1	1	1	1	1	1	1
14977.m04890	Bm1_43230	0.192223	0.0176149	1.23037	0.6369	0.815773	-0.551342	-0.728051	1	0	0	0	0	0	0
14977.m04912	Bm1_43340	-0.497461	0.529845	1.18772	-0.764845	-0.360324	-0.548949	0.359036	1	1	0	0	0	0	0
14977.m04930	Bm1_43425	-0.350275	-0.646242	2.31087	0.68766	-0.0534186	-0.197933	-0.213054	0	0	0	0	0	0	1
14977.m04995	Bm1_43735	-0.331626	-1.10928	2.68604	-0.144369	0.416807	-0.210426	-0.901967	0	0	0	0	0	0	1
14977.m04996	Bm1_43740	0.488512	0.243199	1.48515	1.44559	-0.0958352	-0.513199	-0.881976	0	0	0	0	0	0	1
14977.m05073	Bm1_44120	0.214979	-0.360035	1.31885	-0.0351084	-0.221204	-0.313948	0.575717	1	1	1	0	1	0	1
14977.m05074	Bm1_44125	-0.59372	-1.01815	1.72211	0.182653	-0.633613	-0.00510167	0.74798	0	0	0	0	0	0	1
14979.m04407	Bm1_44500	0.0801273	0.0714824	1.89713	-0.633245	-0.349573	-0.560459	-0.0392244	1	1	0	0	1	0	1
14979.m04419	Bm1_44565	0.177958	-0.731397	1.34981	0.558805	0.371662	-0.111437	-0.449267	1	1	1	1	1	1	1
14979.m04434	Bm1_44640	-0.369514	-1.31874	1.81802	0.262885	0.618063	0.149436	0.199405	0	1	0	0	0	0	1
14979.m04435	Bm1_44640	-0.287037	-1.53844	1.56351	0.393761	-0.0543625	0.228148	0.567039	0	1	0	0	0	0	1
14979.m04436	Bm1_44640	0.226664	-1.45126	0.560539	0.34926	0.210823	-0.15868	0.225163	1	1	1	1	1	1	1
14979.m04449	Bm1_44700	0.861819	0.384298	1.99862	-0.101177	-0.357296	-0.724703	-0.127602	1	0	0	0	0	0	1
14979.m04462	Bm1_44760	-0.27745	-0.519215	2.12966	0.307846	0.0574051	-0.151009	-0.450839	0	0	0	0	0	0	1
14979.m04480	Bm1_44855	0.115453	0.34061	1.30279	0.248578	0.119479	-0.144611	-1.2476	1	0	0	0	0	0	1
14979.m04481	Bm1_44860	-0.185783	-0.699749	0.750475	0.785562	0.062292	-0.270312	0.469168	1	1	1	1	1	1	1
14979.m04503	Bm1_44970	-0.541407	-1.03437	2.96234	-0.100568	-0.670279	-0.732895	-0.529175	0	0	0	0	0	0	1
14979.m04513	Bm1_45020	-1.40616	-1.833	1.37989	-0.817657	-1.20457	-1.15914	1.91237	0	1	0	0	0	0	1
14979.m04517	Bm1_45040	-0.980496	-1.26814	0.86618	0.504538	-0.305567	-0.621296	1.05576	1	1	1	1	1	1	1
14979.m04574	Bm1_45320	-1.0088	-2.57212	2.97427	0.0201563	-0.815057	-0.877596	-2.37599	0	0	0	0	0	0	1
14979.m04636	Bm1_45585	-0.128082	-0.0260523	0.59899	-0.514747	0.024106	0.169847	0.00634109	1	1	1	1	1	1	1
14980.m02668	Bm1_45740	-0.0976968	-1.68211	1.42882	1.11187	0.350009	0.258822	-1.13356	0	0	1	1	0	1	1
14980.m02712	Bm1_45960	0.0442333	-0.244001	1.31449	0.746391	-0.00928846	-0.56246	-0.64061	1	1	1	1	1	1	1
14980.m02748	Bm1_46135	-0.932799	-2.64035	2.10824	0.778473	-0.584887	-0.760131	0.469627	1	1	1	0	1	1	1
14980.m02749	Bm1_46140	0.304252	-0.473694	1.06016	0.484234	0.449602	0.238001	-0.572365	1	0	1	0	0	0	1
14980.m02750	Bm1_46145	-0.0663384	-0.28933	1.37819	0.363561	0.0766656	-0.182722	-0.198208	1	1	1	1	1	1	1
14980.m02758	Bm1_46180	-0.992085	-1.22079	1.7982	-0.134003	0.158037	-0.374863	0.532618	1	1	1	1	1	1	1
14980.m02762	Bm1_46200	-1.02157	-1.64828	2.04601	-0.682459	-0.482684	-0.272531	1.27169	0	1	0	0	0	0	1
14980.m02766	Bm1_46220	0.138238	-0.0185505	0.749573	-0.274594	0.199657	0.262292	-0.919401	1	1	1	1	1	1	1
14980.m02805	Bm1_46400	-0.434914	-0.397907	0.809893	-0.51219	0.23633	0.50869	0.350387	1	1	1	0	0	0	1
14980.m02813	Bm1_46440	0.367945	-0.850042	0.764723	0.834871	0.411021	-0.0394106	0.29412	1	1	1	0	1	1	1
14980.m02849	Bm1_46625	0.00512913	-0.25056	1.35481	0.647211	0.163653	-0.330317	0.0849188	1	1	0	0	0	1	1
14981.m02381	Bm1_46710	-0.312043	-0.941521	2.66152	-0.276335	0.448653	-0.0168323	-0.575409	0	0	0	0	0	0	1
14981.m02386	Bm1_46735	0.434818	-0.239074	1.13284	0.522863	-0.0321985	-0.371495	0.161157	1	0	0	0	1	1	1
14981.m02415	Bm1_46890	-1.69091	1.35503	1.59837	0.857188	-0.619219	-1.22878	-2.09327	1	0	0	0	0	1	1
14981.m02453	Bm1_47070	0.438362	-0.489004	1.20841	-0.0240903	-0.0246216	-0.388063	0.146974	1	0	0	0	0	0	0
14982.m02218	Bm1_47225	-0.414428	0.147579	1.08736	0.0671179	-0.335029	0.399406	-1.22986	1	1	1	1	1	1	1
14982.m02237	Bm1_47320	-0.0664308	-0.14657	1.68646	0.252286	-0.275935	-0.828926	-0.531542	1	1	1	1	1	1	1
14990.m07683	Bm1_47820	0.440621	0.176365	1.24715	0.993268	0.369708	-0.240758	-0.284283	1	0	0	0	0	0	0
14990.m07740	Bm1_48100	-0.315433	-0.687067	1.3936	-0.254603	-0.68845	-0.641665	1.19315	1	1	0	0	0	0	1
14990.m07848	Bm1_48625	0.360564	-1.32152	1.75407	1.16749	0.22142	-0.153681	-1.03738	1	0	0	0	1	1	1
14990.m08088	Bm1_49810	-0.941338	-1.40199	1.39304	0.50628	-0.840919	-1.71601	1.48521	1	1	0	0	0	1	1
14990.m08121	Bm1_49975	-0.140603	-0.43801	0.568572	1.11851	0.138666	-0.232939	0.187287	1	1	1	0	0	1	0
14992.m10829	Bm1_50290	-0.437306	-2.47246	1.2097	0.698916	-0.441543	-1.30152	1.39251	1	1	1	1	1	1	1
14992.m10859	Bm1_50430	-0.359218	-1.88091	1.628	1.25994	0.331381	0.759911	-1.32293	0	0	0	0	0	0	1
14992.m10879	Bm1_50535	0.405423	-0.682715	1.30219	0.579641	0.215814	0.00880863	-0.916792	1	1	1	1	1	1	1
14992.m10917	Bm1_50715	0.0211004	-0.335521	1.11708	0.733213	-0.474362	-0.435109	0.510515	1	1	0	0	0	0	1
14992.m10925	Bm1_50755	-0.100037	-1.0944	1.95752	0.456262	0.304181	-0.102141	-2.41832	1	1	1	1	1	1	1
14992.m10937	Bm1_50810	-0.0624836	-0.807331	2.9736	0.0299654	-0.443491	-0.408201	-0.42055	0	0	0	0	0	0	1
14992.m10983	Bm1_51050	0.0407214	-0.250503	0.608677	0.200118	-0.188888	-0.20985	0.123137	1	1	1	1	1	1	1
14992.m11028	Bm1_51275	0.0677565	-0.397689	1.8016	-0.33424	-0.269785	-0.0427227	0.271459	1	1	0	0	0	0	1
14992.m11081	Bm1_51505	-0.409604	0.0181982	1.06114	0.528989	-0.293079	-0.142938	0.128625	1	1	1	1	1	1	1
14992.m11087	Bm1_51530	1.95877	-0.77372	1.48972	0.982714	0.121419	-1.51319	-0.270501	1	1	1	1	1	1	1
14992.m11091	Bm1_51550	-1.18754	-0.119811	0.899949	-0.110723	-0.773679	-1.07737	0.8665	1	1	0	0	0	0	1
14992.m11132	Bm1_51750	-0.132189	-1.44788	2.02863	0.826313	-0.692508	-1.26466	0.759549	1	1	0	0	1	1	1
14992.m11149	Bm1_51835	-0.131945	-0.564762	0.410155	0.39691	-0.0706852	-0.187179	0.725432	1	1	0	0	0	0	0
14992.m11190	Bm1_52040	0.245319	-1.01026	1.56436	0.867998	-0.144494	0.205583	-0.632118	0	0	0	0	0	0	1
14992.m11214	Bm1_52150	-0.149402	-0.8026	1.09963	0.513059	-0.0363492	-0.474417	0.507089	1	1	1	0	1	1	1
14992.m11258	Bm1_52370	0.231887	-0.662619	1.43652	0.0606128	0.526067	0.118937	-0.36141	1	0	0	0	0	0	1
14992.m11307	Bm1_52620	0.497086	-1.19219	1.37937	0.589414	-0.303658	-0.203687	0.590809	1	1	0	0	1	0	1
14992.m11309	Bm1_52630	-0.162997	-1.75364	1.28234	0.417947	-0.524202	-0.94729	1.61737	0	1	0	0	0	0	1
14992.m11310	Bm1_52635	-0.863492	-0.780503	1.14658	-0.299547	-0.718382	-0.900216	1.34975	1	1	0	0	0	0	1
14992.m11339	Bm1_52780	-0.0692392	-0.16266	1.41715	-0.398741	-0.202664	0.157911	0.628427	1	1	1	0	0	0	1
15001.m00017	Bm1_53105	-0.816949	-1.31631	1.36571	-0.523297	0.0791846	0.836158	-0.00780951	0	1	1	0	0	0	1
15013.m00154	Bm1_26880	-6.14416	-6.539	1.53804	-5.34474	-5.67103	-6.04289	-6.95757	1	0	1	0	1	1	1
15013.m00155	Bm1_53275	0.897487	-0.43712	1.2122	0.576637	0.290559	0.0431231	-0.481804	1	1	1	1	1	1	1
15035.m00006	Bm1_53380	-0.251717	-1.40879	1.40779	0.807583	0.172864	-0.500092	0.668118	1	1	1	1	1	1	1
15061.m00038	Bm1_53530	-1.82908	-2.58807	0.920144	-0.67214	-0.0582695	0.391579	0.639069	1	1	1	1	1	1	1
15073.m00028	Bm1_00095	-5.68989	-6.66308	2.69211	-5.12139	-5.31581	-6.0898	-6.31205	0	0	0	0	0	0	1
15075.m00032	Bm1_53625	-0.136047	-0.514768	2.61416	0.207204	-0.239552	-0.0379205	-0.944111	0	0	0	0	0	0	1
15081.m00162	Bm1_53760	0.23244	0.238466	0.738052	0.481596	0.0144508	-0.347719	-0.60564	1	1	1	1	1	1	1
15099.m00107	Bm1_53890	-0.117457	-0.231019	1.20062	1.21246	-0.073058	-0.271421	0.143783	1	1	1	0	0	1	1
15133.m00189	Bm1_54160	0.625129	0.226639	1.34165	0.579363	-0.386733	-0.542177	-0.831871	1	0	0	0	1	0	1
15253.m00025	Bm1_55345	-0.56513	0.356201	2.3132	-0.165195	-0.54482	-0.685774	-0.183297	1	0	0	0	0	0	1
15261.m00023	Bm1_55440	0.0949987	-1.48378	0.612221	0.180318	-0.034193	-0.112894	0.873933	1	1	1	0	1	1	1
15261.m00024	Bm1_55445	0.463643	-1.45174	1.18558	0.656891	0.541816	-0.177884	0.713774	0	1	0	0	1	0	1
15287.m00009	Bm1_55645	-0.0804122	-0.320591	1.37001	0.356049	0.0340364	-0.175785	-0.32676	1	1	1	1	1	1	1
15314.m00009	Bm1_24580	-0.250776	-0.358561	1.10274	0.141375	0.0986692	0.0373828	-0.585804	1	1	1	1	1	1	1
15376.m00036	Bm1_56345	-0.0300127	-0.46301	1.02468	0.161369	0.201182	0.0413015	0.466159	1	1	0	0	0	0	0
15382.m00011	Bm1_56380	0.263991	-0.472796	1.09264	1.20203	0.197481	-0.234809	-1.49936	1	1	1	1	1	1	1
15389.m00007	Bm1_56425	-0.605986	0.264629	0.372565	0.249172	0.0960628	-0.280229	-0.0117949	1	1	1	1	1	1	1
15505.m00006	Bm1_57265	0.28435	-0.15961	0.769239	0.611074	0.0326169	-0.083351	-1.59329	1	1	1	1	1	1	1
15525.m00008	Bm1_57410	-0.352525	-0.349645	3.28342	0.345492	-0.471266	0.168815	-0.210357	0	0	0	0	0	0	1
AA032098	#N/A	-0.436258	-0.633707	0.671834	-0.120814	0.507485	0.129148	-0.355147	1	1	1	1	1	1	1
AA057903	#N/A	-0.155642	0.118678	1.15384	0.321822	-0.405396	-0.626526	0.362389	1	1	0	0	1	0	1
AA074022	#N/A	0.0512721	-0.159062	0.771077	0.0627103	0.169888	0.0980874	-0.523365	1	1	1	1	1	1	1
AA080311	#N/A	0.0944666	-1.60212	2.04523	0.138853	0.290442	-0.876101	-1.70516	1	1	1	1	1	1	1
AA080326	Bm1_55930	-1.69726	-4.5517	2.93142	-0.806345	-3.35055	-4.81062	-5.01194	0	0	0	0	1	1	1
AA110578	#N/A	-1.23186	-0.0091427	2.79504	0.558365	-1.01308	-1.33251	-1.59423	1	0	0	0	0	0	1
AA110600	Bm1_12570	-0.809206	-1.04064	3.52257	-0.363311	-0.820123	-0.840762	-0.874388	0	0	0	0	0	0	1
AA123569	#N/A	0.633808	-0.277013	0.832808	0.646405	-0.272984	-0.137384	-0.364194	1	1	1	1	1	1	1
AA125653	Bm1_00095	-5.9036	-6.34747	2.54627	-5.35589	-4.94599	-5.94895	-6.80585	0	0	0	0	0	0	1
AA180561	#N/A	-0.0587645	0.314068	1.24306	0.316088	-0.482195	-0.789618	-0.322016	1	1	1	1	1	1	1
AA185847	#N/A	0.58894	0.224228	1.18443	-0.0706113	-0.201545	-0.116155	-1.58259	1	1	1	1	1	1	1
AA199948	#N/A	0.33667	-0.763958	0.946496	-0.0464422	-0.229938	0.119126	0.0234298	1	1	1	1	1	1	1
AA216495	#N/A	-1.15898	-1.59975	1.91064	0.1843	-0.469857	-0.571587	1.02195	1	1	1	0	0	1	1
AA246074	#N/A	0.513802	-0.299445	0.979483	0.798281	0.0268499	-0.390703	-1.62206	1	1	1	1	1	1	1
AA257515	#N/A	0.029811	0.206139	1.2891	-0.251702	-0.0890697	-0.384031	-0.304495	1	1	1	1	1	0	1
AA257605	#N/A	0.374917	-0.729333	1.96895	0.546197	-0.498306	-0.689618	0.217387	1	1	0	0	1	1	1
AA257762	#N/A	0.728298	0.0832885	0.927159	-0.354403	0.197862	0.381542	-1.54471	1	0	1	1	1	0	1
AA269120	Bm1_42980	-0.183461	-1.79636	1.83326	1.27524	0.206042	-0.36944	-0.472733	1	1	1	1	1	1	1
AA283581	#N/A	-0.198118	-0.503001	2.15375	0.663846	-0.547356	-0.722703	-0.189843	1	1	0	0	1	0	1
AA283585	#N/A	-0.558999	-0.570717	1.58304	0.227056	-0.625806	-0.480906	1.1803	0	1	0	0	0	0	0
AA293901	#N/A	0.465731	-0.550704	1.09615	0.973766	-0.0858311	-0.137273	-0.444334	1	1	1	1	1	1	1
AA389876	#N/A	-0.065981	-0.449174	0.498678	0.290353	0.242458	0.386231	-0.375246	1	1	1	1	1	1	1
AA433440	#N/A	-0.717578	-2.54091	3.91543	0.480687	-1.29192	-2.07129	-2.34079	0	0	0	0	0	0	1
AA441704	#N/A	0.424013	-1.11537	1.61916	0.84655	-0.0777878	-0.17737	-0.8462	1	1	1	1	1	1	1
AA454395	#N/A	0.198104	-0.0188846	0.970683	0.112712	0.207503	-0.023367	-0.569126	1	1	1	1	1	1	1
AA454445	#N/A	0.581436	0.262951	0.703657	0.219138	-0.163603	-0.509249	-1.07912	1	1	1	1	1	1	1
AA471522	#N/A	-0.258589	0.711622	0.582998	-0.0194559	-0.726307	-0.489362	0.0991167	1	1	1	1	1	1	1
AA471655	#N/A	0.190585	-0.17044	1.1354	-0.0415032	-0.0887504	-0.226497	-0.0280486	1	1	1	1	1	1	1
AA471714	#N/A	-0.239891	-0.0318826	1.37959	0.488745	0.0599085	-0.401851	0.136247	1	1	0	0	0	0	1
AA480707	Bm1_40715	-0.2173	-1.4062	1.68116	0.336787	-0.0105171	-0.350618	-0.241112	1	1	1	1	1	1	1
AA547918	Bm1_16555	-0.0564182	-0.474117	1.13936	0.135579	0.160421	0.0359483	-0.326621	1	1	1	1	1	1	1
AA584969	#N/A	0.0211648	0.10597	0.871666	-0.0881653	-0.940537	-1.16231	0.470529	1	1	1	1	1	1	1
AA661266	#N/A	-0.280815	0.0827627	1.41963	0.0467125	-0.621427	-0.217639	0.471799	1	1	0	0	0	0	1
AA728045	#N/A	-0.514794	-0.285123	0.829716	0.596868	0.359824	0.310803	-0.632253	1	1	1	1	1	1	1
AA840873	#N/A	0.482334	-0.624198	1.42299	1.26455	0.182309	-1.46499	0.106906	1	1	1	1	1	1	1
AA840954	#N/A	0.144755	-0.211337	1.28534	0.48111	-0.38338	-0.334158	-0.0736012	1	1	1	1	1	1	1
AA840977	#N/A	0.121804	-1.6175	1.38847	0.482353	0.326071	-0.0403138	-0.567299	1	1	1	1	1	1	1
AA840996	Bm1_02070	-3.08011	-3.80918	3.05303	-3.64257	-3.2762	-4.39219	-4.8536	0	0	0	0	0	0	1
AA841007	Bm1_04795	0.0778864	0.449657	0.895326	0.238982	-0.0862607	-0.255228	-0.362099	1	1	1	0	1	1	1
AA841027	#N/A	-0.889401	-1.071	2.38373	-3.03611	-1.04915	-1.33656	1.02383	1	1	1	1	1	0	1
AA841153	#N/A	-1.03723	0.242255	0.661518	-0.25038	-0.279325	-0.129751	0.077492	1	1	1	1	1	1	1
AA841209	Bm1_34370	-2.93054	-4.22088	2.96136	0.242544	-3.18106	-4.59375	0.348803	0	1	0	0	0	1	1
AA841233	#N/A	-0.175525	-0.352727	1.88515	0.712277	-0.520888	-0.448435	0.183601	1	1	1	0	1	1	1
AA841408	Bm1_38610	0.853212	-0.762045	1.50032	-0.108952	-0.409669	-1.06323	0.603599	1	1	0	0	1	0	1
AA841533	Bm1_31490	-0.803476	-3.05576	3.04355	0.262928	-1.26498	-2.56147	-5.91561	1	0	1	1	1	1	1
AA841546	Bm1_09325	-0.504785	-0.665331	1.29584	-0.487341	-0.313908	-0.436897	0.447706	1	1	1	1	1	1	1
AA841597	#N/A	0.09795	0.106504	0.522513	0.102512	-0.366663	-0.493377	0.432731	1	1	1	1	1	1	1
AA841737	#N/A	0.163415	0.270618	1.36986	-0.13404	-0.457397	-0.167344	-0.585622	1	1	1	1	1	1	1
AA841811	#N/A	0.0720379	-0.227089	1.13821	0.869445	-0.15898	-0.441123	-0.185807	1	0	0	0	0	0	0
AA841813	#N/A	-0.248337	0.0717991	0.694382	0.492226	-0.211249	-0.130689	-0.0131777	1	1	1	1	1	1	1
AA841940	#N/A	-0.23347	-1.80234	1.47366	1.25958	0.392808	0.196907	-3.8005	1	0	1	1	1	1	1
AA842436	#N/A	0.257426	-0.568971	1.27844	1.18787	-0.343224	-0.376039	-0.398847	1	1	1	1	1	1	1
AA933496	Bm1_14790	0.260957	-1.41703	1.11365	1.0684	-0.0843028	-0.156113	-0.93613	1	0	1	1	1	1	1
AA991102	#N/A	-0.0143508	-0.487355	2.42008	0.510907	-0.454586	-0.645238	-0.232021	0	0	0	0	0	0	1
AI066069	#N/A	0.48542	-0.609109	2.21595	0.286856	-0.23433	-0.311849	0.398713	0	0	0	0	0	0	1
AI069494	#N/A	-0.366304	0.814749	0.580504	-0.246494	-0.585055	-0.619724	0.0432367	1	0	0	0	0	0	0
AI069525	#N/A	-1.38392	0.0792603	1.45721	-0.51914	-1.08314	-1.09438	0.690069	1	1	1	1	1	1	1
AI082897	#N/A	0.604789	-0.0276065	1.39138	0.178363	-0.114991	-0.223555	-2.41212	1	1	1	1	1	1	1
AI082967	#N/A	-0.622248	0.674098	0.981841	-1.05583	-0.29805	0.302666	-0.582772	1	1	0	0	0	0	1
AI087575	#N/A	0.465245	-0.862828	0.895939	0.0509731	0.508751	0.507011	-0.708014	1	0	1	0	1	0	1
AI574545	#N/A	-0.474626	-2.01567	1.49891	-0.623459	0.116018	-0.0710663	0.968649	1	1	1	1	1	0	1
AI738028	#N/A	-0.141417	-0.636365	1.43346	0.271484	0.270877	0.0855726	-0.629313	1	0	1	1	1	1	1
AI738067	#N/A	-0.299144	-2.00124	3.45104	0.500854	-1.05935	-2.14482	-1.2977	0	0	0	0	0	0	1
AI856906	#N/A	0.27505	0.37846	1.02849	1.58221	-0.171073	-1.24097	-1.11813	1	0	0	0	0	1	1
AI856909	#N/A	0.428655	0.0361259	0.799019	0.43817	0.110192	-0.12417	0.0255515	1	0	0	0	0	0	0
AW042023	#N/A	0.440786	-0.327424	1.10138	0.858217	0.173729	-0.317156	-1.75177	1	1	1	1	1	1	1
AW061465	#N/A	0.310845	-0.193855	0.443491	0.22967	-0.35281	-0.649808	0.525434	1	1	1	1	1	1	1
AW063069	#N/A	-0.150625	0.201749	1.14274	-0.668799	-0.423759	-0.329579	0.514369	1	1	1	0	1	0	1
AW140281	#N/A	-0.00771435	-0.497769	0.858731	-0.374363	0.208466	0.0949445	0.30395	1	1	1	0	1	0	1
AW179590	#N/A	0.512404	-0.0859192	1.01114	0.0764325	-0.232404	-0.705272	-0.759299	1	1	1	1	1	1	1
AW409450	#N/A	-0.277909	-0.714589	0.365731	-0.134163	0.135997	0.114143	-0.179816	1	1	1	1	1	1	1
AW561837	#N/A	0.105292	-1.0832	0.986396	0.812981	0.356214	-0.294398	-1.50232	1	1	1	1	1	1	1
AW561880	#N/A	0.0528104	-2.78033	2.53526	1.54158	-0.526743	-1.70381	-2.72295	0	0	1	1	1	1	1
BE352795	#N/A	-0.391454	0.726292	0.504405	-0.0739462	-1.38184	-1.70116	0.312931	1	1	0	0	1	1	1
BG354745	#N/A	-0.0859975	0.343077	1.40498	0.262039	-0.203459	-0.22879	-1.22318	1	1	1	0	1	1	1
BMB_gene_10.490	Bm1_14040	-2.06014	-3.59973	2.08255	-1.02125	-1.71777	-1.76709	-1.78532	1	1	1	1	1	1	1
BMB_gene_2.762	Bm1_14040	-1.66626	-3.34781	1.32527	-1.06347	-1.52963	-1.41154	-1.72348	1	1	1	1	1	1	1
BMB_gene_21.94	#N/A	1.05752	-0.701255	1.01048	0.0772961	-0.306529	-0.669691	0.531092	1	1	1	0	1	1	1
BMB_gene_34.310	Bm1_53700	-1.72344	-0.904296	1.52786	-0.773316	-1.50966	-1.32965	1.7455	1	1	0	0	0	0	1
BMB_gene_36.199	#N/A	-0.593378	-1.20077	2.25836	0.188128	-0.715685	-1.00496	0.700281	0	1	0	0	0	0	1
BMB_gene_8.247	Bm1_15350	0.00198669	-0.595813	0.941061	0.442098	0.114697	-0.0410975	-0.630774	1	1	1	1	1	1	1
BMC00007	Bm1_21705	-0.0997553	-1.28434	0.80184	0.58475	0.847803	-0.191164	-0.978405	1	1	1	1	1	1	1
BMC00008	#N/A	-0.230037	-1.53438	1.65961	0.95663	0.354321	-1.00298	-0.476683	1	1	1	1	1	1	1
BMC00048	#N/A	-0.356669	-0.557395	0.370895	-0.173142	0.0494227	0.0904401	-0.107853	1	1	1	1	1	1	1
BMC00055	#N/A	0.116363	-1.37423	2.45898	0.00536898	0.923509	0.103674	-1.30232	0	0	0	0	0	0	1
BMC00065	#N/A	0.225475	-1.76164	1.48555	0.552992	0.618338	-0.203768	-1.91297	1	1	1	1	1	1	1
BMC00068	#N/A	-1.41862	-3.18461	1.86393	-0.752428	-3.65438	-4.72254	-5.55242	1	0	0	1	1	1	1
BMC00073	Bm1_02760	0.749142	-1.05733	1.6359	0.653101	0.0377932	-0.616102	-0.392736	1	0	0	0	1	0	1
BMC00081	#N/A	0.511771	0.0318624	1.00512	0.727127	-0.116397	-0.396873	-1.6779	1	1	1	1	1	1	1
BMC00112	#N/A	-0.743539	-0.330687	2.47135	-0.722827	-1.04864	-1.08202	-0.726983	1	1	1	1	1	1	1
BMC00122	Bm1_37710	-0.0352491	-0.124005	0.893258	0.503711	-0.0868858	-0.18939	-0.212386	1	1	1	1	1	1	1
BMC00123	Bm1_14360	-6.52435	-7.11891	1.53299	-6.11005	-5.92642	-6.19716	-7.15414	1	0	1	0	0	0	1
BMC00127	Bm1_21225	-0.313541	-0.182227	1.45514	0.0932269	-0.0429706	-0.372649	-0.127951	1	1	0	0	1	1	1
BMC00128	Bm1_42980	-0.396298	-1.73094	1.7148	1.02834	0.191092	-0.467192	-0.457275	1	1	1	1	1	1	1
BMC00129	Bm1_50135	-0.114191	-0.109346	0.95845	0.261448	-0.052433	-0.17502	-0.53188	1	1	1	1	1	1	1
BMC00133	Bm1_04180	-3.74235	-3.21133	2.87049	-2.83959	-3.17639	-3.42992	0.472392	1	1	0	0	0	0	1
BMC00136	Bm1_10595	-3.94939	-4.70631	1.87137	-3.72411	-2.75842	-3.07492	-4.15812	1	1	1	1	1	1	1
BMC00148	Bm1_12475	-4.4035	-4.68241	1.93446	-4.18535	-3.78876	-4.87725	-5.8592	1	1	0	1	1	1	1
BMC00156	#N/A	-0.153334	-0.00990209	2.53268	0.301249	-0.429045	-0.789314	-1.46831	1	0	0	0	1	1	1
BMC00160	Bm1_09645	-0.945679	-1.989	2.27974	0.113686	-0.0741778	-0.380314	-0.612557	1	1	1	1	1	1	1
BMC00167	#N/A	0.174674	-0.413451	0.696715	0.621172	-0.110069	-0.360136	-0.280978	1	1	1	1	1	1	1
BMC00182	#N/A	-0.249953	-1.14517	1.50634	-0.334374	-0.630838	-0.747567	0.398802	1	1	1	1	1	1	1
BMC00183	#N/A	0.0979909	0.124814	0.632003	-0.212633	0.0831024	0.137549	-0.592377	1	1	1	1	1	1	1
BMC00213	#N/A	-5.48891	-6.56758	1.49562	-4.62353	-5.36903	-5.77625	-6.92208	0	0	1	0	1	1	1
BMC00247	Bm1_23080	0.263501	0.181531	0.705285	-0.0687738	-0.0628937	0.0197741	-0.592294	1	1	1	1	1	1	1
BMC00256	#N/A	-0.357072	-0.479563	0.406892	-0.0889736	0.180095	0.1437	-0.501681	1	1	1	1	1	1	1
BMC00260	Bm1_49800	0.741138	0.428286	0.704597	0.227055	-0.199773	-0.594295	-0.77979	1	1	0	0	1	1	1
BMC00271	#N/A	-1.97303	-3.49862	2.75478	-0.0777415	-1.40241	-1.10531	-1.79426	1	1	1	1	1	1	1
BMC00289	#N/A	-0.569255	-2.62443	1.27985	0.691345	-0.777547	-0.979496	1.21597	1	1	1	1	1	1	1
BMC00297	Bm1_01020	-0.617337	-0.858921	0.846451	-1.08573	-0.184175	-0.0241288	0.80494	1	1	1	1	1	0	1
BMC00351	Bm1_14040	-2.20962	-3.73859	1.47238	-1.32452	-1.85081	-1.71199	-2.19471	1	1	1	1	1	1	1
BMC00359	#N/A	-0.343391	-0.445176	0.360419	-0.0204554	0.137348	0.12694	-0.357053	1	1	1	1	1	1	1
BMC00430	Bm1_51750	-0.30413	-1.22774	2.08819	0.653529	-0.443804	-0.895005	0.734037	1	1	0	0	1	1	1
BMC00459	Bm1_47570	-0.0441926	-0.12053	1.40223	0.336621	-0.0455019	-0.408144	-0.199114	1	1	1	0	1	1	1
BMC00596	#N/A	0.189595	0.285372	0.563737	0.291206	-0.447896	-0.286544	-0.528062	1	1	1	1	1	1	1
BMC00604	#N/A	0.226198	-0.951775	0.845306	0.152739	0.410674	0.245758	0.144122	1	0	1	0	0	0	1
BMC00614	#N/A	-0.091797	-0.115933	0.914063	0.220593	-0.201779	0.310919	0.00565789	1	1	1	1	1	1	1
BMC00747	#N/A	-0.453081	0.405141	0.962596	0.328589	-0.51897	-0.727763	-0.0636897	1	1	0	0	0	0	1
BMC00771	Bm1_15350	0.00109586	-0.624166	0.733494	0.357473	0.102492	-0.0341582	-0.641428	1	1	1	1	1	1	1
BMC00879	Bm1_29610	-0.0331068	-1.27601	1.07504	0.294955	0.0779624	0.0227919	0.00423297	1	1	1	1	1	1	1
BMC00919	#N/A	0.0678588	-0.157457	0.821577	0.0336183	0.120519	0.169034	-0.0633938	1	1	1	1	1	1	1
BMC00946	Bm1_08280	-0.0779354	-0.475394	0.982929	-0.588672	-0.487676	-0.294987	0.906228	0	1	0	0	0	0	0
BMC00959	#N/A	-0.208149	-1.05757	1.84093	-0.0412396	-0.166728	-0.718393	-0.059503	1	1	0	1	1	1	1
BMC00967	Bm1_40715	-0.241119	-1.42947	1.95335	0.389747	-0.172296	-0.442075	-0.237815	1	1	1	1	1	1	1
BMC00970	Bm1_13445	0.444331	-0.0178816	1.02375	1.09781	0.0330698	-0.251169	-0.513354	1	0	0	0	1	1	1
BMC01000	#N/A	-0.0186654	-0.0458082	0.931305	-0.219862	-0.222115	-0.146071	0.251247	1	1	1	1	1	1	1
BMC01025	Bm1_27880	-0.779019	-1.08247	0.932752	-0.0757995	-0.803864	-0.761546	1.4562	1	1	0	0	0	1	1
BMC01027	Bm1_15545	-0.761499	-1.0951	1.86072	0.678299	-0.645916	-1.39537	0.998623	1	1	0	0	0	1	1
BMC01067	Bm1_39280	0.367178	-0.041707	1.07676	0.18651	-0.0194568	-0.365526	-0.64672	1	1	1	1	1	1	1
BMC01088	#N/A	0.654089	-0.941007	1.97819	-0.237843	-0.0228246	-0.594141	-1.26087	1	1	1	1	1	1	1
BMC01157	#N/A	-0.723166	-0.596028	2.41048	-0.319648	-0.449833	-0.784061	-0.771619	0	0	1	0	0	1	0
BMC01167	#N/A	-0.0316399	-0.119198	0.533734	-0.158285	-0.327574	-0.342308	0.384127	1	1	1	1	1	1	1
BMC01190	#N/A	-0.936235	-0.982438	1.06344	-0.371249	-0.14937	-0.0410811	0.871267	1	1	1	0	0	0	1
BMC01255	Bm1_45780	0.141416	0.341478	1.12641	0.433779	-0.359565	-0.59676	-0.0868904	1	1	1	1	1	1	1
BMC01320	Bm1_25195	-0.520919	-0.331484	1.33419	-0.562551	-0.500655	0.431114	0.452663	1	1	1	0	1	0	1
BMC01344	#N/A	0.0617074	-1.51947	1.15739	0.775325	0.177568	-0.24016	-0.662094	1	1	1	1	1	1	1
BMC01348	#N/A	-4.18858	-5.45306	3.97465	-3.22151	-3.4094	-3.37098	-4.4101	0	0	0	0	0	0	1
BMC01365	Bm1_15740	0.621979	-0.0570232	0.798101	0.605208	-0.217388	-0.339978	-0.137979	1	1	0	0	1	0	0
BMC01437	Bm1_40715	-0.252115	-1.19721	1.60066	0.367815	-0.0361552	-0.397841	-0.168306	1	1	1	1	1	1	1
BMC01450	#N/A	0.153005	0.267688	1.31279	0.329972	-0.350207	-0.227427	0.148764	1	0	0	0	0	0	1
BMC01488 (D)	#N/A	0.451679	0.198989	0.689671	0.562258	-0.167961	-0.44221	-0.167381	1	1	1	1	1	1	1
BMC01646	#N/A	0.0145201	-0.439451	1.12082	0.00383502	-0.338113	-0.493991	0.593508	1	1	1	0	1	1	1
BMC01671	#N/A	0.0565521	0.405014	1.14782	-0.334401	-0.739469	-0.560789	-0.131597	1	1	1	1	1	1	1
BMC01680	#N/A	-0.0210814	-1.65396	1.93062	0.0506315	0.191281	-0.704925	-1.76777	1	1	1	1	1	1	1
BMC01729	#N/A	-0.206381	0.175912	1.34707	-0.606363	-0.695914	-0.556533	-0.194652	1	1	1	1	1	1	1
BMC01776	#N/A	-0.191505	-0.67524	2.18452	0.12812	-0.62527	-0.333194	0.297014	1	1	0	0	0	0	1
BMC01778	#N/A	-0.204758	-1.06423	0.752314	0.334575	0.0821231	0.0410594	-1.3561	1	1	1	1	1	1	1
BMC01818	#N/A	-0.338931	-1.11632	1.38893	0.23874	-0.232224	-0.23743	-0.229034	1	1	1	1	1	1	1
BMC01919	#N/A	0.0561908	0.266945	0.76768	0.189609	-0.0827173	-0.230446	-0.108575	1	1	1	1	1	1	1
BMC02000	Bm1_06125	0.348934	-1.27147	1.23457	1.16745	0.024844	-0.220523	-0.865462	1	1	1	1	1	1	1
BMC02076	#N/A	0.13655	0.42089	1.06057	-0.0713039	-0.120231	0.00181224	-0.790629	1	1	1	1	1	1	1
BMC02119	#N/A	-0.371929	-0.268083	0.737533	-0.225642	-0.0250741	0.0514247	0.0811586	1	1	1	1	1	1	1
BMC02136	#N/A	-0.543981	-0.53472	1.98859	-0.199526	-0.892214	-1.10877	0.222672	1	1	1	1	1	1	1
BMC02205	#N/A	0.226437	0.24059	0.610211	-0.424786	0.0300509	-0.116657	-0.445739	1	1	1	1	1	1	1
BMC02237	#N/A	-0.165393	0.232546	0.939889	-0.304081	-0.163526	-0.36903	0.423864	1	1	0	0	1	0	1
BMC02255	#N/A	-0.412681	-0.49174	1.98965	0.119832	-0.361829	-0.0398841	-1.39124	1	1	1	1	1	1	1
BMC02262	#N/A	-0.2966	0.0703407	1.06147	-0.397637	-0.340714	-0.27719	0.0950427	1	0	0	0	0	0	1
BMC02340	#N/A	0.205424	-0.536739	1.1607	0.445072	0.316074	0.216411	-1.52393	1	0	1	1	1	0	1
BMC02395	Bm1_17410	0.825001	-0.921813	1.13595	0.754715	0.0717333	-0.165221	-1.1926	1	1	1	1	1	1	1
BMC02405	Bm1_35870	-1.9023	-0.747023	1.24131	-0.0812538	-1.1017	-1.17499	1.4506	1	1	0	0	0	0	1
BMC02418	#N/A	-0.834461	-0.658063	1.21061	-0.855803	-0.826343	-0.606073	0.893102	1	1	1	1	1	1	1
BMC02599	Bm1_23610	-0.0918176	-0.36803	0.6918	0.720489	-0.086788	-0.313314	0.479403	1	1	1	0	1	1	1
BMC02627	#N/A	0.195408	0.384038	0.327799	0.448374	-0.233206	-0.264489	-0.492486	1	1	1	1	1	1	1
BMC02660	Bm1_30955	0.383716	0.134514	1.09475	-0.242943	-0.439711	-0.730715	0.420256	1	1	1	0	1	1	1
BMC02708	#N/A	-0.0852579	0.829821	0.575973	0.291899	-0.724733	-0.365294	-0.338282	1	1	1	1	1	1	1
BMC02737	Bm1_47995	1.00709	-1.48308	1.67778	1.23238	0.481112	-0.678219	-0.403505	1	1	1	1	1	1	1
BMC02763	Bm1_03855	0.288623	0.141518	0.860919	0.0677253	-0.0356407	-0.130528	-0.561793	1	1	1	1	1	1	1
BMC02780	Bm1_30130	0.153144	0.496029	0.646392	-0.175105	-0.0850176	-0.048408	-0.644395	1	1	1	1	1	1	1
BMC02787	#N/A	0.292539	0.079096	0.738024	0.802952	-0.00146919	-0.0292243	-0.763154	1	1	1	1	1	1	1
BMC02825	#N/A	0.0529306	-0.397237	0.938241	0.106203	0.204568	0.421099	-0.329934	1	1	1	1	1	1	1
BMC02884	Bm1_35295	-0.104828	-1.34874	1.37122	0.566549	0.299686	0.137865	-1.19414	1	1	1	1	1	1	1
BMC02905	Bm1_48690	0.362196	-0.364101	0.962987	0.21966	0.148445	-0.329857	-0.27572	1	1	1	1	1	1	1
BMC02923	Bm1_18515	-0.697165	-0.0321282	2.04087	-0.513169	-1.06007	-1.0714	0.354188	1	1	1	1	1	1	1
BMC02924	Bm1_29610	-0.00374084	-1.11435	0.811648	0.223731	0.00766145	-0.00738611	0.140018	1	1	1	1	1	1	1
BMC02941	Bm1_42715	-0.0952783	0.197403	1.22219	0.105028	-0.20177	-0.131488	-0.0785514	1	1	0	0	0	0	1
BMC02950	Bm1_04880	0.122284	-0.240415	0.451124	0.185883	0.183596	0.241198	-0.941758	1	1	1	1	1	1	1
BMC02968	#N/A	0.428897	-0.226523	0.709417	0.520857	0.152808	-0.116682	-0.61246	1	1	1	1	1	1	1
BMC02997	Bm1_46180	-1.09148	-1.43146	1.58221	-0.133227	-0.0878233	-0.233555	0.58686	1	1	1	1	1	1	1
BMC03013	Bm1_56575	0.153013	0.095234	0.65833	0.504417	0.0290007	-0.00937692	-0.387329	1	1	1	0	1	1	1
BMC03055	Bm1_37185	0.34191	-0.379191	1.01486	0.717381	0.169905	-0.137456	-1.14444	1	1	1	1	1	1	1
BMC03121	#N/A	-0.400349	0.166905	1.14545	0.134147	-0.407079	0.528357	-1.52358	1	1	1	1	1	1	1
BMC03149	#N/A	-0.0727405	-0.446145	1.58671	0.0188434	-0.197097	-0.581781	0.0154282	1	1	1	1	1	1	1
BMC03166.341	Bm1_30835	0.44921	-0.0043905	0.662478	0.266784	0.118062	-0.357451	-0.0423341	1	1	1	1	1	1	1
BMC03285	Bm1_37610	0.524977	-0.218503	1.30449	1.39345	0.233368	-0.40866	-0.870358	1	1	0	0	1	1	1
BMC03289	#N/A	0.17238	-0.553782	0.94945	-0.319616	0.294775	0.325678	-1.22318	1	1	1	1	1	1	1
BMC03315	#N/A	1.22143	-0.641726	1.10904	0.213915	-0.157606	-1.03943	-0.227193	0	0	0	0	1	0	1
BMC03329	Bm1_13335	-0.44141	-0.261368	0.719441	-0.147354	0.0918964	0.243472	0.255478	1	1	1	1	1	1	1
BMC03336	#N/A	-0.849583	-1.76896	1.78241	-0.215904	0.279879	1.14713	-1.38403	0	0	1	0	0	0	1
BMC03401	Bm1_16035	-0.950688	-1.65225	1.48073	0.470766	0.278523	0.10249	0.449159	1	1	1	1	1	1	1
BMC03432	Bm1_23480	0.486534	-2.01403	1.96513	0.623695	0.25197	0.00280429	-5.05269	1	0	1	1	1	1	1
BMC03445	#N/A	-0.0288664	-1.74706	1.19104	0.57204	0.425758	-0.29531	-0.335686	1	1	1	1	1	1	1
BMC03623	#N/A	0.262689	-0.317753	1.19871	0.548109	0.245272	-0.163918	-0.730874	1	1	1	1	1	1	1
BMC03801	Bm1_16555	-0.133704	-0.457498	0.945728	0.0666806	0.145495	0.116338	-0.176722	1	1	1	1	1	1	1
BMC03905	#N/A	0.511045	-1.31661	2.18256	1.64658	-0.0836669	-0.436121	-0.626688	0	0	0	0	0	1	1
BMC03918	Bm1_39895	0.261582	-0.445315	0.874874	0.310351	0.0258509	-0.294876	-0.144978	1	1	1	1	1	1	1
BMC03977	Bm1_48340	-0.268182	-0.766858	0.615942	0.0934331	0.0936596	0.229299	0.535284	1	1	1	0	0	0	1
BMC04067	Bm1_39740	0.239816	-0.386296	1.08041	1.08808	-0.00455323	-0.31931	-0.0121349	1	1	1	1	1	1	1
BMC04090	Bm1_07250	-0.0317638	-0.294893	0.92812	0.49145	0.0837687	0.219372	-0.694361	1	1	1	1	1	1	1
BMC04127	#N/A	-0.479756	-0.657479	0.801918	-0.0220365	0.172634	0.204747	-0.18962	1	1	1	1	1	1	1
BMC04224	#N/A	0.205892	-1.17164	1.80658	0.726893	-0.256346	-0.688346	0.529204	0	1	0	0	0	0	0
BMC04276	Bm1_14040	-1.75076	-3.31201	2.0833	-1.03784	-1.64332	-1.56469	-1.7392	1	1	1	1	1	1	1
BMC04294	#N/A	0.318406	0.0481504	1.43039	-0.00247407	-0.00750516	-0.433313	-0.752869	1	1	1	1	1	1	1
BMC04331	Bm1_21205	-0.074946	0.217317	2.37352	-0.243185	-1.02832	-1.22428	-2.49443	1	0	1	0	1	1	1
BMC04373	#N/A	0.0584913	-1.18344	1.873	0.59684	0.0394891	0.52447	-0.214135	0	0	0	0	0	0	1
BMC04446	#N/A	0.428718	-0.50748	1.19846	0.440867	-0.294616	0.139988	-0.633434	1	0	1	0	1	0	1
BMC04454	#N/A	-3.7624	-4.90425	1.60135	-2.15546	-2.66338	-3.23947	2.05212	0	1	0	0	0	0	1
BMC04501	#N/A	-1.65887	-1.66669	1.65887	0.238459	-0.310259	-0.508734	1.14872	1	1	1	1	0	1	1
BMC04608	Bm1_35295	-0.0880801	-1.04589	1.2551	0.595738	0.247539	0.0537442	-1.33767	1	1	1	1	1	1	1
BMC04790	#N/A	0.187662	0.136004	0.961851	-0.0193116	0.271614	0.031997	-0.856346	1	1	1	1	1	1	1
BMC04832	Bm1_02070	-2.66864	-2.7413	2.85478	-3.74625	-2.7192	-2.88571	-4.20246	1	0	0	0	1	0	1
BMC04837	Bm1_14060	-0.331127	-1.5491	1.97893	0.686367	-0.106601	-0.427822	-0.199	1	1	1	1	1	1	1
BMC04839	#N/A	-0.377239	-0.41047	0.88725	0.163403	0.101261	0.143659	0.899999	1	0	0	0	0	0	1
BMC04884	#N/A	-0.0512332	-0.17702	1.0299	0.303166	-0.432699	-0.231475	-0.237364	1	1	1	1	1	1	1
BMC04888	Bm1_55930	-1.49039	-3.35189	2.79963	-0.69909	-3.24963	-4.30015	-4.58879	1	0	0	0	1	1	1
BMC04899	Bm1_14790	0.302377	-0.926374	1.41948	1.36191	0.0777394	-0.521049	-1.03197	1	0	1	1	1	1	1
BMC04910	Bm1_35100	0.771065	-0.296707	1.45685	0.468431	0.0654488	-0.266513	-2.20507	1	0	1	1	1	1	1
BMC04914	#N/A	-0.618316	0.655243	0.849387	-0.340465	-0.84245	-0.973026	0.696686	1	1	1	1	1	1	1
BMC04918	#N/A	0.223206	-0.79233	0.861093	0.98103	-0.15969	-0.31861	-0.123076	1	1	0	0	1	1	0
BMC04923	#N/A	-0.231799	-1.3014	1.20625	-0.0259793	0.272104	0.121851	0.64404	1	1	1	1	0	1	1
BMC04927	Bm1_33065	-1.05643	0.0411632	1.26984	-0.866166	-0.335065	-0.0268563	0.89063	1	1	0	0	0	0	1
BMC04928	#N/A	-1.02337	-0.985743	2.06527	-0.327311	-0.622698	-0.72968	0.459954	1	1	0	0	0	0	1
BMC04929	Bm1_47545	0.497364	-0.906302	1.01567	0.567856	-0.45733	-0.427141	0.805837	0	1	0	0	0	0	0
BMC04934	Bm1_00065	-4.76399	-4.21358	2.87635	-4.2083	-3.60707	-4.12301	-4.57151	0	0	0	0	0	0	1
BMC04935	Bm1_24820	0.160524	-0.537715	2.06386	1.14477	-0.931725	-0.400016	-1.79943	1	0	0	0	0	0	1
BMC04956	Bm1_46105	-0.422434	-1.96458	1.97554	0.811447	0.264707	-0.439473	-0.83426	1	1	1	0	1	1	1
BMC04969	Bm1_31550	0.236716	-0.0110643	1.18638	0.147231	-0.293046	-0.123348	-0.510487	1	1	1	1	1	1	1
BMC04971	Bm1_53540	-0.471916	-1.02312	2.69623	0.0245971	-0.1168	-0.192566	-0.936394	1	0	0	0	0	0	1
BMC04995	#N/A	0.191996	-0.30089	1.08071	-0.0629324	-0.0494632	0.00457644	-0.814944	1	1	1	1	1	1	1
BMC05018	#N/A	-0.371517	-0.857786	1.73964	0.176459	-0.0553937	-0.485919	-0.17766	0	0	0	0	0	0	1
BMC05028	#N/A	-0.135093	-0.231919	0.960652	-0.170875	-0.412659	-0.443232	0.324789	1	1	1	1	1	1	1
BMC05037	Bm1_36960	-0.261845	-1.55418	1.36572	-0.225155	0.679012	0.272423	-1.27736	1	1	1	1	1	1	1
BMC05044	#N/A	-3.51948	-3.76152	2.6308	-1.4753	-2.11027	-0.767078	0.412723	1	1	1	1	0	1	1
BMC05054	#N/A	-1.28897	-0.816229	1.66893	-0.0623572	-1.15699	-1.14094	1.19669	1	1	1	1	1	1	1
BMC05075	#N/A	0.319361	-0.679335	2.05872	0.700781	-0.14419	-0.308091	0.0536951	1	1	0	0	1	0	1
BMC05087	Bm1_29890	-0.508387	0.000470247	1.24877	0.0753639	-0.309927	-0.201266	-0.0528896	1	1	1	1	1	1	1
BMC05093	#N/A	0.376946	-0.111914	2.16709	-0.0265907	-0.415519	-0.995687	-1.52898	1	1	1	1	1	1	1
BMC05109	Bm1_19875	-0.364059	-1.15289	1.99552	0.853258	-0.286334	-0.137017	-0.675691	1	1	1	1	1	1	1
BMC05111	#N/A	0.0402719	-0.526298	1.30295	0.774558	-0.489829	-0.816543	0.58274	1	1	0	0	1	1	1
BMC05117	Bm1_23960	-0.353471	-1.84005	2.12211	1.35827	-0.112502	-0.789138	-0.836982	1	0	1	1	1	1	1
BMC05130	Bm1_31045	0.772863	0.0671957	0.820309	0.246968	-0.0937348	-0.411102	-0.194128	1	1	0	0	1	0	0
BMC05161	Bm1_12570	-0.914073	-1.62833	2.97516	-0.177439	-0.627501	-1.03854	-1.37941	0	0	0	0	0	0	1
BMC05178	#N/A	-0.0814572	-0.569945	2.34001	-0.106836	0.107051	-0.132749	0.0113437	0	0	0	0	0	0	1
BMC05193	Bm1_31490	-0.736648	-2.77831	2.79416	0.283392	-1.33093	-2.40345	-6.1448	1	0	1	1	1	1	1
BMC05214	Bm1_23960	-0.460121	-2.02382	2.06401	0.99989	-0.219135	-0.725819	-0.431119	1	1	1	1	1	1	1
BMC05277	#N/A	-1.70193	-1.62346	1.92261	0.230683	-1.00672	-0.991914	1.02448	0	1	0	0	0	1	1
BMC05345	Bm1_40715	-0.272287	-1.36077	1.70654	0.208443	-0.0708252	-0.418869	-0.0830408	1	1	1	1	1	1	1
BMC05381	Bm1_03995	-3.88513	-3.5956	2.74706	-4.47565	-3.88284	-3.80619	-4.78158	1	0	0	0	0	0	1
BMC05389	#N/A	0.820795	-0.141742	1.11641	0.643483	-0.244228	-0.593783	-0.714756	1	1	1	1	1	1	1
BMC05404	#N/A	0.100072	-0.0391924	0.906319	0.44591	-0.116434	-0.153029	-1.26851	1	1	1	1	1	1	1
BMC05433	Bm1_50345	-0.548432	0.225306	0.875573	-0.982964	-0.430462	-0.0184738	0.483605	1	1	1	0	1	0	1
BMC05437	#N/A	0.100307	-1.11338	2.25008	-0.203901	-0.620323	-0.724581	0.217694	1	1	0	0	1	0	1
BMC05439	#N/A	0.121824	0.279536	0.767347	-0.163338	-0.279381	-0.304144	-0.240951	1	1	1	1	1	1	1
BMC05457	Bm1_00870	-4.09706	-4.31187	2.7603	-4.42762	-2.90483	-3.27243	-5.30297	1	0	1	0	1	0	1
BMC05465	Bm1_21765	0.644863	-0.084059	1.21807	0.952876	0.28601	-0.28236	-0.601923	1	0	0	0	1	0	1
BMC05477	Bm1_17405	0.0628399	-0.0962929	0.989776	-0.12411	0.0953919	0.0900503	-0.268832	1	1	1	1	1	1	1
BMC05487	#N/A	-0.113389	-1.8514	2.0943	0.908281	-0.184343	-0.778077	-0.507312	0	1	0	0	1	1	1
BMC05513	#N/A	0.235812	0.55662	0.646671	0.453826	-0.258159	-0.348567	-0.768162	1	1	1	1	1	1	1
BMC05524	Bm1_14790	0.497992	-1.2432	1.40756	1.13062	0.044696	-0.478433	-1.39868	1	1	1	1	1	1	1
BMC05527	#N/A	0.556337	-1.15478	2.15399	1.25894	0.310466	0.153864	-0.762152	0	0	0	0	0	0	1
BMC05529	Bm1_48985	0.315087	-0.776353	1.65201	1.14239	-0.250757	-0.365313	-1.0167	1	0	1	1	1	1	1
BMC05574	#N/A	-0.450323	0.0497118	1.32883	0.123151	-0.52255	-0.538413	0.528276	1	1	0	0	1	0	1
BMC05586	#N/A	-4.79639	-5.4884	1.65823	-4.30422	-4.33004	-4.36439	-5.16307	0	0	1	0	0	0	1
BMC05611	Bm1_56990	0.507951	-0.543155	1.08346	0.934312	-0.0861761	-0.39955	-0.4512	1	0	0	0	1	1	1
BMC05678	#N/A	0.153159	-0.360987	2.23603	0.228692	0.0389099	-0.0503329	0.148846	0	0	0	0	0	0	1
BMC05695	#N/A	-0.139874	-1.13662	1.95827	0.945515	0.0916472	-0.238729	-0.0245314	0	0	0	0	0	0	1
BMC05697	Bm1_14060	-0.306574	-1.29868	2.00117	0.786685	-0.131096	-0.441538	-0.480932	1	1	1	0	1	1	1
BMC05724	Bm1_17155	-0.539655	-0.67662	2.60936	-0.570635	-0.984579	-1.18984	-0.707648	1	0	0	0	1	0	1
BMC05753	Bm1_04450	-0.0187711	-1.11058	0.912259	1.08011	0.576847	-0.283975	-0.744702	1	1	1	1	1	1	1
BMC05803	#N/A	-1.49103	0.197797	1.46374	-0.419916	-1.5626	-1.56941	0.969704	1	1	1	1	1	1	1
BMC05811	#N/A	-0.936536	-0.554513	2.65672	-0.847637	-0.311999	0.0478695	-0.784969	0	0	0	0	0	0	1
BMC05831	#N/A	0.209824	-1.32427	0.953862	0.622796	-0.326867	-0.425198	-1.07785	1	1	1	1	1	1	1
BMC05834	Bm1_24615	0.116013	-0.26491	1.05381	0.312611	0.0762011	-0.0626336	-0.49524	1	1	1	1	1	1	1
BMC05847	#N/A	-0.530481	-0.133464	1.2382	-0.11793	-0.341316	-0.603857	0.531061	1	1	1	1	1	1	1
BMC05884	#N/A	-0.204541	-0.391158	1.77547	-0.489261	-0.389151	-0.174897	-0.0644735	1	1	1	1	1	1	1
BMC05913	#N/A	-0.0158044	0.0167109	1.08219	-0.52847	-0.180158	0.254485	-0.238043	1	1	1	1	1	1	1
BMC06080	Bm1_13265	-3.3887	-3.13638	3.56746	-3.2726	-2.85759	-3.45447	-4.26818	1	0	0	0	0	0	1
BMC06133	#N/A	-0.168655	-0.747902	2.12408	0.134682	-0.0826658	0.0125153	-1.29112	0	0	0	0	0	0	1
BMC06144	Bm1_42870	0.334632	-0.971632	0.838991	0.696184	-0.104047	-0.186959	-1.06191	1	1	1	1	1	1	1
BMC06164	#N/A	-0.655865	-1.67104	5.06585	-1.39313	-1.76309	-1.31765	-1.01403	0	0	0	0	0	0	1
BMC06165	#N/A	-0.299437	-0.378071	0.155167	0.0345536	0.114914	0.0564314	-0.414667	1	1	1	1	1	1	1
BMC06203	#N/A	0.297723	0.286188	0.667737	0.280306	-0.079151	-0.0262401	-0.922404	1	1	1	1	1	1	1
BMC06325	#N/A	-0.479601	-0.435689	1.97388	0.678428	-0.703575	-0.590488	-0.26361	1	1	1	1	1	1	1
BMC06339	#N/A	0.114836	0.320634	0.87436	0.0570859	-0.533094	-0.266244	-0.0413881	1	1	1	1	1	1	1
BMC06398	#N/A	0.0787161	0.417699	1.30899	-0.127484	-0.437084	-0.314185	-0.271985	1	1	1	1	1	1	1
BMC06400	#N/A	-4.59921	-6.08186	3.11965	-4.57596	-4.48595	-4.43236	-5.37431	0	0	0	0	0	0	1
BMC06420	Bm1_54580	-0.385039	0.108292	0.702639	0.504802	-0.116969	-0.569848	0.387073	1	1	0	0	0	0	1
BMC06439	#N/A	-0.422247	-0.647091	0.543836	-0.0771081	0.499475	0.18081	-0.277946	1	1	1	1	1	1	1
BMC06451	#N/A	-0.0542525	-0.00932788	0.805863	0.274737	-0.031459	0.101286	-0.570781	1	1	1	1	1	1	1
BMC06504	#N/A	-0.141603	-2.02113	2.07105	2.05939	-0.949133	-1.81866	-2.81316	1	0	0	0	1	1	1
BMC06507	#N/A	0.0703301	-1.17695	1.77894	0.949232	0.553095	-0.458659	-1.9448	1	1	1	1	1	1	1
BMC06615	#N/A	0.704794	-3.42757	2.85825	-0.427844	-0.916388	-2.57782	-3.2087	1	1	1	1	1	1	1
BMC06669	#N/A	0.509595	0.286013	1.49677	0.200067	-0.680387	-1.09536	-0.127049	1	1	1	1	1	1	1
BMC06695	Bm1_37105	0.483965	-0.995871	1.06441	0.77639	-0.0474204	-0.718254	0.446497	1	1	1	0	1	1	1
BMC06715	#N/A	-1.96932	-2.00129	2.82465	-0.0437116	-1.68214	-1.39687	-1.83533	1	1	1	1	1	1	1
BMC06750	#N/A	0.578252	0.163533	0.770714	0.112741	-0.140431	-0.225094	-0.700839	1	1	1	1	1	1	1
BMC06796	Bm1_54515	-0.496311	-0.869865	0.712994	1.33763	-0.455073	-0.508302	0.804279	0	1	0	0	0	0	0
BMC06812	Bm1_32130	1.4065	-0.458672	0.439751	-1.06943	-0.429113	-0.725386	0.0812522	1	1	1	1	1	0	1
BMC06819	Bm1_14040	-1.94982	-3.5194	2.04214	-1.26943	-1.62119	-1.74799	-1.81501	1	1	1	1	1	1	1
BMC06871	Bm1_36740	-0.0453564	-0.465184	0.650721	0.782311	-0.0479318	-0.0309037	0.749088	1	1	0	0	0	1	0
BMC06876	#N/A	0.510673	0.334903	0.568062	0.0744135	-0.057851	-0.149265	-0.729626	1	1	1	1	1	1	1
BMC06982	Bm1_01020	-0.605328	-0.754416	1.03899	0.0725964	-0.12907	-0.0220713	0.813144	1	1	1	0	0	0	1
BMC07026	Bm1_32850	-0.0637894	-1.61598	0.696448	0.526116	-0.00816841	-0.224132	0.669823	1	1	1	1	1	1	1
BMC07037	Bm1_23960	-0.336214	-2.14427	2.33561	0.912502	-0.110322	-0.584258	-0.157403	1	1	1	1	1	1	1
BMC07204	Bm1_04980	0.00227783	-1.402	1.71655	0.424029	-0.217179	-0.29465	-0.010658	1	1	1	0	1	1	1
BMC07330	Bm1_05975	0.336985	-0.257976	1.44042	0.511416	0.434756	-0.25356	0.0551538	1	0	0	0	1	0	1
BMC07479	Bm1_09720	-1.51139	-2.80903	3.30417	-0.952174	-0.827516	-1.34014	-2.13095	0	0	0	0	0	0	1
BMC07481	#N/A	-0.413698	-1.39906	1.90763	0.595252	-0.127753	-0.403405	-0.282133	1	1	1	1	1	1	1
BMC07540	Bm1_31220	0.13102	-1.398	0.842473	1.06468	0.295136	-0.119273	0.389587	1	1	1	0	1	1	1
BMC07623	#N/A	0.354257	0.151138	0.512374	0.289789	-0.334182	-0.284835	-1.08292	1	1	1	1	1	1	1
BMC07652	Bm1_20470	0.0468173	-0.151888	1.149	-0.177079	-0.197865	0.120258	-0.147631	1	1	1	1	1	1	1
BMC07672	Bm1_09325	-0.366842	-0.251835	1.13436	-0.361657	-0.362829	-0.550398	0.56529	1	1	1	1	1	1	1
BMC07680	Bm1_02070	-2.37925	-2.77018	3.1238	-2.359	-3.01891	-2.98222	-3.37042	1	0	0	0	1	1	1
BMC07841	Bm1_43315	-0.546578	-1.4219	1.15366	1.15757	0.262733	0.0955566	0.480836	1	1	1	0	0	1	1
BMC07997	Bm1_00490	0.0167306	0.0543557	1.05662	1.20216	-0.663472	-0.619701	-1.23317	1	0	0	0	1	0	1
BMC08050	Bm1_41900	-0.216615	0.395515	1.22721	0.158535	-0.403447	-0.350956	0.231595	1	1	0	0	1	0	1
BMC08081	#N/A	-0.976972	-1.26662	1.61549	-0.329711	-1.06853	-1.0417	0.957371	1	1	1	0	1	1	1
BMC08137	#N/A	0.239333	-0.225722	0.671185	0.457062	-0.125466	0.142096	-1.4426	1	1	1	1	1	1	1
BMC08144	#N/A	-0.850256	0.31235	2.13148	-0.508901	-1.03325	-1.09617	-0.65993	1	1	0	0	1	0	1
BMC08179	Bm1_35200	0.702323	-0.72358	1.24388	1.09668	0.16793	-0.750884	-1.41019	1	1	1	1	1	1	1
BMC08306	#N/A	-1.04831	-2.59079	2.01884	0.830376	-0.441359	-0.76049	0.335103	1	1	1	1	1	1	1
BMC08308	Bm1_04665	0.532166	-0.15971	0.8084	0.516878	-0.172628	-0.400145	-0.760425	1	1	1	1	1	1	1
BMC08319	#N/A	-1.32943	-1.33199	1.67068	-0.641384	-0.110965	-0.159931	0.480338	0	1	0	0	0	0	1
BMC08338	Bm1_00935	-0.403365	-1.45679	1.85325	0.569773	-0.132735	-0.513577	-0.630118	1	1	1	1	1	1	1
BMC08378	Bm1_48065	0.46964	-0.835564	1.80949	0.974712	-0.168593	-0.346442	-1.59872	1	1	1	1	1	1	1
BMC08535	Bm1_34400	-0.629076	-0.802564	0.535854	-0.0251166	0.171095	-0.299009	0.202527	1	1	1	1	1	1	1
BMC08731	Bm1_02090	-0.473753	0.229146	1.62252	0.0171688	-0.333738	-0.212412	0.00137137	1	0	0	0	0	0	1
BMC08745	#N/A	-0.337417	0.252592	1.07635	-0.308464	0.0123884	0.336479	-0.79779	1	0	0	0	0	0	0
BMC08802	#N/A	0.155781	-0.253649	1.17266	0.436027	0.0856273	-0.134733	-0.460917	1	1	1	1	1	1	1
BMC08830	#N/A	0.13322	-1.42546	1.34282	0.137097	0.277457	0.121859	-0.408608	1	1	1	1	1	1	1
BMC08960	Bm1_32845	-1.31561	-0.371381	1.69484	1.17576	-1.1873	-1.48002	1.17409	1	1	0	0	0	1	1
BMC09185	Bm1_47740	0.303707	0.206023	1.3955	0.455967	-0.148757	-0.178646	-0.734965	1	1	1	1	1	1	1
BMC09265	Bm1_18045	0.104672	-0.87438	1.07038	0.626726	0.481353	0.0952627	-0.341577	1	1	1	1	1	1	1
BMC09466	Bm1_45165	-0.334645	-0.236409	0.477289	-0.263853	-0.00657357	0.0174112	0.502448	1	1	1	0	1	0	1
BMC09915	Bm1_17330	0.393747	0.117393	0.921427	0.295691	-0.0555671	-0.298834	-0.834109	1	1	1	1	1	1	1
BMC09936	#N/A	-0.802837	-0.38076	0.656727	-0.16563	0.00325101	0.0552382	0.559856	1	1	1	1	1	1	1
BMC10337	#N/A	0.649315	-1.47086	1.13804	0.156209	0.0902297	-0.0387682	-1.98655	1	0	0	0	1	0	0
BMC10340	Bm1_50230	-0.185662	-0.756974	1.57003	1.04277	0.0694756	-0.0919812	-0.190259	1	1	0	0	0	1	1
BMC10388	Bm1_47745	0.273993	0.187374	0.725472	0.401319	0.103575	0.0897761	-1.27334	1	0	1	0	1	1	1
BMC10914	Bm1_31445	-1.37393	-1.31091	2.06105	0.0525897	-0.891724	-0.864474	0.39113	1	1	0	0	0	0	1
BMC10987	#N/A	1.7402	-0.548133	1.17995	-0.497753	0.0993909	-0.759932	-2.8022	1	0	0	0	1	0	1
BMC11396	#N/A	0.617275	-0.642932	1.09478	0.902961	0.0174251	-0.584444	-1.3259	1	1	1	1	1	1	1
BMC11474	#N/A	-0.351114	-0.458534	0.201853	0.0415565	0.116734	0.0286073	-0.427951	1	1	1	1	1	1	1
BMC11488	Bm1_19065	0.488375	-1.29062	1.63359	1.01508	0.172771	-0.107828	-2.20181	1	1	1	1	1	1	1
BMC11518	Bm1_31125	0.444403	-0.00108855	1.14321	0.815723	0.237495	0.030702	-0.651101	1	1	1	0	1	0	1
BMC11621	#N/A	-0.378585	-0.0815872	1.19701	-0.00304882	-0.637789	-0.282854	0.490633	1	1	1	1	1	1	1
BMC11644	Bm1_37710	0.0940468	-0.0630779	0.759873	0.41992	6.2896e-05	-0.338865	-0.124652	1	1	1	1	1	1	1
BMC11647	Bm1_14360	-6.13221	-6.2375	1.67223	-6.01674	-5.89557	-6.13956	-7.27784	1	0	0	0	1	0	1
BMC11651	#N/A	0.33461	-0.646737	1.13141	1.08092	0.168111	-0.407624	-0.224879	1	0	0	0	0	0	0
BMC11652	#N/A	-0.285331	-0.0352748	1.35597	-0.00093787	-0.0579523	-0.260578	-0.394416	1	1	0	0	1	0	1
BMC11657	Bm1_10595	-5.11686	-5.99036	2.36552	-4.23416	-3.04797	-3.41979	-5.20455	0	0	1	1	0	0	1
BMC11665	Bm1_50755	0.0516009	-1.10393	1.65434	0.440988	0.209053	-0.249013	-2.40768	1	1	1	1	1	1	1
BMC11667	#N/A	-0.175228	-2.4415	1.64554	-0.224077	-0.299838	-0.743082	0.537329	1	1	1	1	1	1	1
BMC11683	#N/A	-1.20591	-1.69629	2.65026	-1.13132	-0.611061	-0.0576216	-1.62096	0	0	0	0	0	0	1
BMC11688	#N/A	-0.902044	-1.93609	2.56613	0.0558652	-1.35702	-1.19513	-1.89305	1	1	1	1	1	1	1
BMC11720	Bm1_56100	-0.28056	0.23808	0.727884	-0.330763	-0.180005	-0.0907325	0.151574	1	1	1	1	1	1	1
BMC11749	Bm1_15350	-0.0942246	-0.57986	0.808516	0.447134	0.310201	-0.109145	-0.574689	1	1	1	1	1	1	1
BMC11754	Bm1_41940	0.371752	-0.150991	0.899232	0.573521	-0.00587541	-0.268081	-1.53937	1	1	1	1	1	1	1
BMC11784	#N/A	-0.399274	-0.932607	1.72316	-0.0487941	0.0556701	-0.0595389	0.0862812	1	1	0	0	0	0	1
BMC11793	#N/A	0.125764	-1.01233	1.53181	0.281412	0.211974	-0.190861	-0.329618	1	1	0	1	1	1	1
BMC11810	Bm1_00095	-4.64933	-5.57433	3.36309	-3.98507	-4.55685	-4.43144	-5.8338	0	0	0	0	0	0	1
BMC11857	Bm1_32535	-0.440174	-0.281937	0.673195	0.427573	-0.295719	-0.383319	0.603165	1	1	1	0	1	1	1
BMC11885	#N/A	-0.754366	0.0700288	0.923386	-0.0171951	-0.548494	-0.314308	0.790944	1	1	0	0	0	0	0
BMC11895	Bm1_18515	0.0230394	-0.109545	1.55717	-0.584429	-0.881671	-1.0916	0.362065	1	1	1	0	1	1	1
BMC11943	#N/A	0.0363225	0.296721	1.23197	0.625619	-0.105603	-0.401947	-0.28794	1	1	1	1	1	1	1
BMC11966	Bm1_21205	0.0225168	-0.0334072	2.36029	-0.181581	-0.311662	-0.848392	-2.18765	1	0	1	1	1	1	1
BMC11967	#N/A	-0.250803	-2.01702	1.51828	0.429208	0.313315	0.446973	-2.48303	1	1	1	1	1	1	1
BMC11978	#N/A	0.491412	-0.383763	0.744669	0.261733	0.326931	0.0605373	-1.46823	1	0	1	0	1	0	1
BMC11979	Bm1_14060	-0.444082	-1.38742	1.81845	0.367507	-0.095388	-0.237625	-0.2106	1	1	1	1	1	1	1
BMC11984	Bm1_00095	-3.16296	-3.04307	3.25243	-3.0862	-3.15061	-2.83671	-3.56094	0	0	0	0	0	0	1
BMC11985	Bm1_00065	-4.05453	-2.58869	2.20251	-3.38806	-3.89234	-2.15765	-3.29368	1	0	1	0	0	0	1
BMC11989	Bm1_19090	0.139539	-0.858942	1.15536	1.29607	0.150806	0.0354805	-1.43268	1	0	1	0	1	1	1
BMC11992	#N/A	-1.45657	-2.65095	3.33791	-0.617535	-1.42531	-1.84405	-2.15824	0	0	0	0	0	0	1
BMC11994	Bm1_04060	0.432573	-0.19583	1.86719	-0.194801	-0.395459	-1.01226	-1.18588	1	1	1	1	1	1	1
BMC12004	Bm1_38555	-0.298341	-1.28802	2.25489	0.248557	-0.13201	-0.456453	-0.627588	1	1	1	0	1	1	1
BMC12010	Bm1_46145	-0.185196	-0.232973	1.22372	0.241742	-0.131198	-0.168104	-0.401709	1	1	1	1	1	1	1
BMC12015	#N/A	0.153071	0.0511188	1.05125	0.0975425	-0.668796	-0.932561	0.547052	1	1	0	0	1	0	1
BMC12019	Bm1_03430	-0.635398	-0.628918	1.23595	-0.474916	0.262942	0.524508	-0.360491	1	1	1	1	1	1	1
BMC12059	Bm1_48120	-0.77769	-0.51144	0.927699	0.496348	-0.585851	-0.775429	0.905271	1	1	0	0	0	0	1
BMC12074	#N/A	-0.191259	-0.977032	0.558441	0.69198	-0.0185915	-0.646374	-0.888182	1	1	1	1	1	1	1
BMC12112	#N/A	-0.340365	-0.517635	0.162954	0.0001788	0.113111	0.0287305	-0.423419	1	1	1	1	1	1	1
BMC12124	Bm1_48810	-0.177108	-1.19033	1.0859	0.607869	0.322656	-0.52182	-1.37934	1	1	1	1	1	1	1
BMC12145	#N/A	0.430544	0.079608	0.581186	0.268879	-0.516538	-0.41599	0.565167	1	1	0	0	1	0	1
BMC12169	#N/A	-0.32995	-0.369579	0.303849	-0.135315	0.0117383	0.0271282	-0.358712	1	1	1	1	1	1	1
BMC12190	#N/A	-0.340019	0.291445	1.87038	0.0496897	-0.955191	-0.410441	-0.500664	1	0	0	0	0	0	1
BMC12191	#N/A	0.274383	-0.170638	0.667917	0.406145	-0.0662612	-0.203512	-1.66014	1	1	1	1	1	1	1
BMC12192	#N/A	-0.423983	0.0380606	0.437744	-0.277589	-0.192797	-0.0866123	0.180162	1	1	1	1	1	1	1
BMC12195	#N/A	-4.57784	-4.26814	1.54297	-4.74413	-4.90791	-5.51967	-6.12278	1	1	1	1	1	1	1
BMC12198	#N/A	-1.45372	-2.87996	3.71336	-1.82133	-2.20071	-1.04176	-2.64008	0	0	0	0	0	0	1
BMC12220	Bm1_20105	-4.75689	-5.47212	2.97703	-4.25828	-3.01451	-4.09502	-5.73985	1	0	0	1	0	0	1
BMC12260	#N/A	-0.329295	-0.461317	0.383076	0.0428836	0.285199	0.145496	-0.423331	1	1	1	1	1	1	1
BMC12261	#N/A	-0.291794	-0.427004	0.348506	0.0500276	0.199638	0.0832051	-0.442615	1	1	1	1	1	1	1
BMC12268	#N/A	0.17734	0.0416831	1.49279	0.278345	-0.0323978	-0.318195	-0.488732	1	1	1	0	0	0	1
BMC12286	Bm1_01300	-0.508743	0.255662	1.21386	-0.0897034	-0.0723644	-0.481158	0.875462	1	1	0	0	0	0	1
BMC12288	#N/A	-1.43225	-2.39892	3.68157	-0.986716	-1.65728	-1.74013	-1.9753	1	0	0	1	1	1	1
BMC12289	#N/A	-0.00865025	-0.605519	1.9276	-0.0194513	-0.406727	-0.370273	0.361443	0	0	0	0	0	0	1
BMC12291	Bm1_14040	-1.88588	-3.48877	1.64	-1.05126	-1.73523	-1.71075	-1.84251	1	1	1	1	1	1	1
BMC12317	#N/A	-1.29354	-2.91574	0.866982	1.25848	1.18768	-0.222657	-1.22456	1	1	1	1	1	1	1
BMC12318	#N/A	-0.503004	-1.62919	1.35247	2.74987	-0.608893	-1.29643	-1.20887	0	0	0	0	0	1	1
BMC12379	Bm1_51160	0.039192	-0.114114	0.964786	-0.01852	-0.320009	-0.231036	0.291606	1	1	1	1	1	1	1
BMC12380	Bm1_24115	0.472156	-0.169852	0.751915	0.618772	0.0915491	-0.38237	-1.559	1	1	1	1	1	1	1
BMC12392	#N/A	-0.388665	-0.659574	0.602385	0.169579	0.207996	0.200676	-0.260119	1	1	1	1	1	1	1
BMC12405	Bm1_56600	-0.394126	-1.02001	1.34006	-0.280587	-0.508618	-0.347363	-1.1559	1	1	1	1	1	1	1
BMC12450	Bm1_13335	-0.583656	-0.326447	0.547711	-0.195508	0.138125	0.294898	0.0852049	1	1	1	1	1	1	1
BMC12455	#N/A	0.527879	-2.06057	1.83835	0.539417	0.197809	0.0196016	-4.224	1	0	1	1	1	1	1
BMC12477	Bm1_55930	-0.777161	-1.12475	1.60085	-0.15502	-0.523446	-0.109097	-1.205	1	1	1	1	1	1	1
BMC12478	#N/A	0.432905	-1.36547	1.46166	1.21369	0.146771	-0.53711	-1.01035	1	0	1	1	1	1	1
BMC12479	#N/A	-0.281815	-1.31263	1.69414	0.349098	-0.0598606	-0.376889	0.123929	1	1	1	1	1	1	1
BMC12488	Bm1_26945	-0.674333	-0.631562	3.00004	-0.639958	-0.370458	-0.362436	-0.772282	0	0	0	0	0	0	1
BMC12495	Bm1_42870	0.18769	-0.855438	0.841772	0.496479	-0.0381405	-0.0631057	-0.900995	1	1	1	1	1	1	1
BMC12501	Bm1_02070	-2.47033	-3.32905	2.21768	-1.61261	-2.05337	-1.80936	-3.16819	1	1	1	1	1	1	1
BMW00014.430	#N/A	-5.56693	-5.97787	1.63445	-5.04124	-5.33562	-5.89927	-6.62877	1	1	1	1	1	1	1
BMW00015.437	Bm1_50760	0.429153	-0.1039	1.59281	1.20676	-0.220564	-1.06864	-0.912705	1	1	1	0	1	1	1
BMW00025.527	Bm1_00065	-5.56113	-5.62433	2.79045	-4.90423	-4.85392	-5.67688	-6.11873	0	0	0	0	0	0	1
BMW00033.3	#N/A	0.198154	-1.79777	2.01195	0.279703	0.116215	-0.533991	-1.33473	1	1	1	1	1	1	1
BMW00062.466	Bm1_00065	-4.9281	-4.92031	2.53963	-5.23994	-5.0863	-5.31217	-6.20382	1	0	0	0	0	0	1
BMW00070.376	#N/A	-0.175442	-1.01659	0.900327	0.230974	0.54919	0.113495	0.296568	1	1	1	1	1	1	1
BMW00077.468	Bm1_07740	-0.306932	-0.531047	1.23644	-0.278531	0.0886807	-0.194361	0.536221	1	1	1	1	1	0	1
BMW00131.485	#N/A	-1.97648	-0.81744	1.00741	-0.29347	-1.12616	-1.15763	1.35544	1	1	1	1	1	1	1
BMW00202.460	Bm1_54520	0.0410163	-0.193792	1.25317	0.734347	-0.090421	-0.231938	0.423333	1	1	0	0	0	0	1
BMW00205.496	Bm1_35870	-1.75546	-0.718684	1.05521	-0.242243	-0.903489	-1.15311	1.57196	1	1	1	0	0	1	1
BMW00238.465	Bm1_25195	-0.734143	-0.44926	2.71654	-0.731742	-0.786237	-1.10121	-0.539106	1	1	1	1	1	1	1
BMW00244.484	#N/A	0.516518	0.420548	1.6488	-1.34798	-0.829833	-1.05344	-0.279428	1	1	1	0	1	0	1
BMW00279.302	#N/A	-0.324422	-0.665064	0.616443	0.0911251	0.389969	0.0106039	-0.305284	1	1	1	1	1	1	1
BMW00285.523	Bm1_48810	-0.134631	-1.07759	0.725785	0.542842	0.317816	-0.424285	-1.35892	1	1	1	1	1	1	1
BMW00290.540	#N/A	-5.91838	-6.01943	1.71117	-5.36991	-5.4688	-6.34498	-6.83446	1	1	1	1	1	1	1
BMW00292.465	Bm1_17410	0.758079	-0.679347	1.08895	0.567206	0.18855	-0.176151	-1.19896	1	1	1	1	1	1	1
BMW00320.28	#N/A	-0.828894	-1.51862	3.37491	-0.411143	-1.05769	-1.4804	-1.98489	0	0	0	0	0	0	1
BMW00347.486	Bm1_48890	0.102027	-0.0481412	0.732941	0.39516	-0.00797433	-0.0446507	-0.535227	1	1	1	1	1	1	1
BMW00355.11	#N/A	-0.485613	-0.78702	0.55668	-0.105311	0.313301	0.216297	-0.165478	1	1	1	1	1	1	1
BMW00420.92	#N/A	0.238332	-0.248908	0.398123	0.594133	-0.381445	-0.573183	0.443329	1	1	1	0	1	1	1
BMW00434.116	#N/A	-0.603078	0.518045	0.739409	0.276016	-0.875627	-0.868975	0.334672	1	1	1	1	1	1	1
BMW00449.32	#N/A	-1.03602	-1.34566	1.9238	-0.392672	0.184997	-0.165442	0.818204	0	1	1	0	0	0	1
BMW00481.479	Bm1_08525	-0.0750895	0.565005	0.381222	-0.116774	-0.561573	-0.869493	0.0912533	1	1	1	1	1	1	1
BMW00486.548	Bm1_18775	-0.165199	-1.41876	1.60663	0.119696	0.220366	0.309471	-0.691928	1	1	1	1	1	1	1
BMW00487.547	#N/A	0.134353	0.158362	0.699512	-0.152372	-0.432258	-0.861154	0.376905	1	1	1	1	1	1	1
BMW00494.549	Bm1_36740	-0.288678	-0.3418	1.33718	0.194666	-0.649643	-0.886296	1.04173	1	1	1	0	1	1	1
BMW00521.235	#N/A	-1.10789	-1.92444	3.05025	-0.0638962	-0.936414	-1.31399	-0.281581	0	1	0	0	0	0	1
BMW00550.481	#N/A	-0.107171	-1.30812	2.048	0.77678	-0.2205	-0.506593	-0.0309239	1	1	1	1	1	1	1
BMW00617.529	#N/A	0.775601	-0.924934	1.1729	0.692147	0.0676751	-0.251739	-1.35902	1	1	1	1	1	1	1
BMW00675.100	#N/A	0.596127	-0.353524	0.970551	0.736228	0.0730156	-0.0358077	-0.962877	1	1	1	1	1	1	1
BMW00681.543	#N/A	-5.04459	-6.55173	3.53401	-4.41085	-4.07992	-5.23835	-5.6659	0	0	0	0	0	0	1
BMW00719.193	#N/A	0.774458	-1.01858	1.21662	0.588394	0.218487	-0.275258	-1.09895	1	1	1	1	1	1	1
BMW00903.467	Bm1_49975	-0.251032	-0.498535	0.492442	0.88892	0.206883	-0.162455	0.0951694	1	1	1	1	1	1	1
BMW00931.522	Bm1_45040	-0.640978	-1.30506	0.660273	0.602121	-0.0810245	-0.702348	1.09187	1	1	1	1	1	1	1
BMW01112.72	#N/A	0.435969	-0.721415	1.12129	0.949799	0.558688	0.252769	-0.484399	0	0	0	0	0	1	1
BMW01194.161	#N/A	-0.521943	-1.47205	2.97151	-0.166532	-0.340119	-0.612989	-1.07319	1	1	1	1	1	1	1
BMW01217.101	Bm1_48810	-0.184086	-1.20069	1.10364	0.595911	0.378248	-0.596182	-1.3096	1	1	1	1	1	1	1
BMW01313.173	Bm1_30835	0.6517	-0.0359014	0.569055	0.385378	0.114373	-0.290993	-0.0180914	1	1	1	1	1	1	1
BMW01448.485	#N/A	-0.150496	-0.297444	0.754462	0.856678	-0.490626	-0.953857	0.696892	1	1	1	1	1	1	1
BMW01482.418	Bm1_50230	-0.288604	-0.742193	1.52106	0.923447	0.242096	0.0513393	-0.179204	1	1	1	0	0	1	1
BMW01501.302	Bm1_27790	-0.32496	-0.552586	0.691181	1.28688	-0.438756	-0.728354	0.565706	1	1	0	0	0	0	0
BMW01525.493	Bm1_24980	0.251182	-0.817127	1.27673	0.420699	0.0911698	-0.110986	0.00249697	1	1	1	0	0	0	1
BU781541	#N/A	-0.38735	-1.32146	1.91709	0.471291	-0.512782	-0.668699	-0.280683	1	1	1	1	1	1	1
CB338537	#N/A	-2.07381	-0.663253	1.4558	1.96979	-1.5803	-1.72555	0.643968	1	1	0	0	0	1	1
CD570927	#N/A	-0.192778	-0.2851	1.19724	0.557666	-0.344581	-0.854773	0.446111	1	1	1	0	1	1	1
CD571197	#N/A	-0.198721	-0.342157	2.08967	0.617591	-0.480216	-0.521611	0.0637396	0	0	0	0	0	0	1
gi|443682|gb|L27686.1|ONGIGGORF	#N/A	0.075543	-1.68622	2.65396	0.238988	-0.258342	-0.924831	0.0597854	0	0	0	0	0	0	1
H16486	Bm1_28735	-6.12383	-6.72562	1.92739	-5.79527	-5.59287	-6.13912	-7.05409	0	0	0	0	0	0	1
H16491	#N/A	-0.351322	-1.04618	2.60438	-0.0672694	0.0150067	-0.0965693	-1.13439	1	0	1	0	0	0	1
H16493	Bm1_17060	-0.12556	-0.260839	1.43736	0.354241	0.110927	-0.317756	-0.376511	1	1	1	1	1	1	1
H21283	Bm1_50755	0.376152	0.0294342	2.41696	0.233259	0.0773057	-0.0864817	0.0764459	0	0	0	0	0	0	1
H21305	#N/A	-4.97123	-4.69401	2.64034	-4.69395	-4.89146	-5.62707	-6.47928	1	0	0	0	0	0	1
H30926	#N/A	0.641362	-1.15914	1.065	0.789777	-0.170649	-0.314665	0.60344	1	1	0	0	0	0	0
H30954	#N/A	-0.250414	-0.463715	1.73166	-0.0212296	0.251816	-0.18777	-0.778902	1	1	1	1	0	0	1
H31019	Bm1_31340	0.196356	-1.11637	1.16129	1.04097	0.12355	-0.554407	-0.0695933	1	1	1	1	1	1	1
H52882	#N/A	-0.338566	-0.571425	2.13459	0.760371	-0.373189	-0.613646	-0.277439	1	1	0	0	1	1	1
H77274	#N/A	-0.394079	-1.41542	2.94317	0.0711282	-0.788701	-1.05767	0.57403	0	1	0	0	0	0	1
H77275	#N/A	-1.20368	-1.1948	1.72232	0.716046	-0.984692	-1.48761	0.954709	1	1	1	1	1	1	1
H77276	#N/A	0.375903	-1.39239	0.978575	0.705202	-0.00891967	-0.21697	-0.941077	1	1	1	1	1	1	1
N41288	#N/A	0.114593	0.439191	2.12663	0.248724	-0.621502	-0.395991	-2.53507	1	0	0	0	0	0	1
N43109	#N/A	-8.09922e-05	0.340995	0.9233	0.00057566	-0.271754	-0.256671	-0.329674	1	1	1	1	1	1	1
N74787	#N/A	-0.328677	-0.580588	1.53694	0.0463468	-0.1886	-0.242427	-0.100959	1	1	1	1	1	1	1
N74861	Bm1_57080	-0.116547	-0.456029	0.836232	-0.184199	-0.176985	-0.441826	0.284149	1	1	1	1	1	1	1
N74865	#N/A	0.193592	-0.861895	1.56197	1.43717	0.375647	-0.117012	-1.40455	1	0	1	0	1	1	1
R47522	#N/A	0.336308	0.22862	0.895529	-0.461323	-0.298012	0.0782937	-0.642679	1	1	1	1	1	1	1
R47630	#N/A	-0.73035	-1.16111	1.1097	0.444912	0.343643	0.110118	0.284141	1	1	1	0	0	0	0
R47641	#N/A	0.181988	0.0110221	0.616097	0.173252	0.140998	0.128776	-0.914354	1	1	1	1	1	1	1
R95203	Bm1_14035	-2.06797	-3.48709	1.81977	-1.17506	-1.59947	-1.4159	-1.79221	1	1	1	1	1	1	1
R95227	#N/A	-1.02787	-1.26106	2.55054	-0.337028	-0.127121	-0.288631	-1.05635	0	0	0	0	0	0	1
TC2780	#N/A	-0.291829	-0.774564	0.45063	0.0540983	0.132603	0.0181427	-0.222932	1	1	1	1	1	1	1
TC2795	#N/A	-0.229676	-0.869463	0.813911	0.146187	0.27316	0.175446	-0.224324	1	1	1	1	1	1	1
TC2796	Bm1_48810	-0.109251	-1.26852	1.15549	0.654685	0.32318	-0.608496	-1.38946	1	1	1	1	1	1	1
TC2805	#N/A	-0.325566	-1.04069	0.549358	-0.106214	0.243856	0.0969402	0.174569	1	1	1	1	1	1	1
TC2809	#N/A	-0.341373	-0.398037	0.19858	0.0300775	0.232475	-0.0217934	-0.639561	1	1	1	1	1	1	1
TC2822	Bm1_15350	-0.0377755	-0.841588	1.12944	0.536449	0.357034	-0.0204062	-0.385754	1	1	1	1	1	1	1
TC2880	Bm1_50135	-0.0262575	-0.245134	1.23362	0.355924	0.0614239	-0.129689	-0.346828	1	1	1	1	1	1	1
TC2884	#N/A	-0.215415	-1.43836	2.23893	0.461742	0.070093	-0.039639	-0.283197	1	1	1	1	1	1	1
TC2907	Bm1_40715	-0.306156	-1.42237	1.90689	0.488936	-0.147614	-0.314002	-0.233981	1	1	1	1	1	1	1
TC2927	#N/A	-0.093038	-1.78038	1.70835	0.754682	0.387167	0.0855511	-1.45799	1	1	1	1	1	1	1
TC2932	#N/A	0.807209	-1.11063	1.13156	0.594635	0.104307	-0.304979	-1.21706	1	1	1	1	1	1	1
TC2936	Bm1_46220	0.0603821	-0.121511	0.815457	-0.215594	0.275454	0.336764	-0.884153	1	1	1	1	1	1	1
TC2953	Bm1_57080	-0.115775	-0.501122	1.03157	-0.118452	-0.177533	-0.375646	0.533338	1	1	1	1	1	1	1
TC2976	Bm1_36410	0.274864	-0.277335	1.05565	0.158944	0.159409	0.205388	-0.713824	1	1	1	1	1	1	1
TC2982	#N/A	0.334524	-0.197172	1.01808	0.427232	0.301805	0.292195	0.556541	1	0	0	0	0	0	1
TC2998	Bm1_46700	1.22738	-0.406949	1.74733	0.907395	-0.197143	-0.37543	-2.5249	1	1	1	1	1	1	1
TC3003	Bm1_04450	0.107314	-1.14687	1.08171	1.12531	0.47509	-0.285024	-0.666117	1	1	1	1	1	1	1
TC3010	Bm1_35660	0.112368	-0.0999774	0.959809	-0.333169	0.201201	0.178583	-0.451677	1	1	1	1	1	1	1
TC3011	#N/A	0.788418	-2.29783	2.88015	-0.206998	-0.364264	-1.73192	-1.4479	0	0	0	0	1	0	1
TC3019	Bm1_14790	0.375954	-0.879559	1.41536	1.30214	0.296416	-0.301279	-0.567725	0	0	0	0	0	1	1
TC3027	#N/A	-0.162552	-0.497132	1.51573	0.540902	-0.616398	-0.560422	1.05141	0	1	0	0	0	0	0
TC3038	Bm1_23080	0.314737	0.0925204	0.746482	0.0747419	-0.105025	-0.160424	-0.790966	1	1	1	1	1	1	1
TC3058	Bm1_40180	-0.3915	-1.73994	1.32329	0.591519	0.534184	-0.34004	-0.260723	1	1	1	1	1	1	1
TC3080	Bm1_30090	0.152733	0.194445	0.984011	0.0380945	-0.192177	-0.0666928	-0.578352	1	1	1	0	1	0	1
TC3171	Bm1_21060	-0.0229978	0.276477	0.453697	0.146715	0.0381558	-0.0768363	-0.74828	1	1	1	1	1	1	1
TC3177	Bm1_06445	-0.20881	-2.06011	1.67478	0.416653	0.520178	0.434756	-2.55794	1	1	1	1	1	1	1
TC3205	#N/A	-1.96592	-0.74373	0.991688	-0.240814	-1.04272	-1.12482	1.39109	1	1	1	1	0	1	1
TC3219	Bm1_09325	-0.342121	-0.470366	1.20768	-0.41133	-0.253303	-0.581796	0.556052	1	1	1	1	1	1	1
TC3266	Bm1_19090	0.190076	-0.661646	1.38169	1.48172	0.384533	0.113077	-1.42579	1	0	1	0	1	1	1
TC3273	Bm1_27880	-0.569241	-1.09228	1.25	0.313269	-0.71688	-1.19636	1.50919	1	1	0	0	0	0	1
TC3321	#N/A	-0.423121	-1.45327	2.05901	0.771284	-0.376029	-0.532705	-0.0900747	1	1	1	1	1	1	1
TC3370	#N/A	-0.221838	-1.60583	1.97852	0.0724501	0.795993	0.224803	-1.03805	1	0	1	1	1	1	1
TC3383	#N/A	0.730682	-0.244978	0.941819	0.722905	-0.0552981	-0.547523	-0.939368	1	1	1	1	1	1	1
TC3385	#N/A	0.000882931	0.30951	2.50833	-0.403986	-1.06009	-0.990935	1.13961	1	1	0	0	0	0	1
TC3395	#N/A	0.025158	-0.0317811	0.827655	0.00740902	-0.0250426	-0.195012	0.396596	1	1	1	1	1	1	1
TC3428	#N/A	0.235873	-0.0868076	0.83892	0.0981026	0.334765	0.191131	-0.880487	1	1	1	1	1	1	1
TC3471	Bm1_25860	-0.592254	0.232239	2.41233	-0.596261	-0.672613	-0.88272	-0.490709	1	0	0	0	0	0	1
TC3472	#N/A	0.327238	-0.43681	0.968172	0.364314	0.13822	0.381513	0.17894	0	0	0	0	0	0	1
TC3497	Bm1_18515	-0.480571	-0.15339	1.81255	-0.346547	-0.745316	-0.789095	0.270358	1	1	1	1	1	1	1
TC3532	Bm1_18775	-0.255171	-1.10411	1.99815	0.0762093	-0.0224786	0.240664	-0.60467	0	0	1	0	0	0	1
TC3576	Bm1_44860	-0.269039	-0.750196	0.659832	0.572913	0.313311	-0.248206	0.562692	1	1	1	1	1	1	1
TC3583	Bm1_53275	0.248828	-0.778657	1.38263	0.935085	0.481462	0.013618	-0.67787	1	0	1	0	1	1	1
TC3590	Bm1_33275	0.448449	-0.181918	0.978329	0.644553	-0.166882	-0.332005	-0.458536	1	1	1	1	1	1	1
TC3621	Bm1_42980	0.00946155	-1.53051	1.99747	1.28203	0.108221	-0.295333	-0.295204	1	1	0	0	0	1	1
TC3639	Bm1_32225	0.726351	-1.40872	1.61076	1.27812	0.202349	-1.00673	-0.736326	0	0	0	0	0	0	1
TC3705	#N/A	-0.65183	0.269284	1.88097	-0.436233	-1.32011	-0.595187	0.738892	1	1	0	0	0	0	1
TC3728	#N/A	0.0553222	-2.71793	2.45254	1.68127	0.0269465	-1.42681	-0.838942	1	1	1	1	1	1	1
TC3733	Bm1_16555	-0.129584	-0.534333	1.0437	0.294672	0.250886	0.028682	-0.227769	1	1	1	1	1	1	1
TC3763	Bm1_46145	-0.0324659	-0.215939	1.62384	0.390979	-0.233917	-0.17551	-0.1787	1	1	1	1	1	1	1
TC3767	#N/A	0.202915	0.14934	1.59026	0.890987	0.0158463	-0.412354	0.681884	0	0	0	0	0	0	1
TC3772	Bm1_47450	0.152695	-0.363193	0.608761	0.401796	0.171526	0.518266	-0.258459	1	1	1	1	1	1	1
TC7808	#N/A	-0.42523	-0.347761	0.379707	-0.0368797	0.192385	0.101253	-0.289764	1	1	1	1	1	1	1
TC7891	Bm1_57080	-0.110417	-0.331743	0.604469	-0.255856	-0.391259	-0.404741	0.219985	1	1	1	1	1	1	1
TC8002	Bm1_23080	0.256379	0.150507	0.569858	0.0824973	-0.048571	-0.163471	-0.711702	1	1	1	1	1	1	1
TC8275	#N/A	0.204556	-0.614701	0.987824	0.565908	0.350822	0.36839	-2.05188	1	0	1	0	1	1	1
TC8532	#N/A	0.106844	0.240339	0.986268	0.169223	-0.262851	-0.320623	-0.224099	1	1	1	1	1	1	1
TC8602	#N/A	-0.531262	-0.806253	3.34247	-0.42324	-0.847502	-1.18937	-0.838834	0	0	0	0	0	0	1
TC8638	Bm1_56600	-0.403038	-1.01454	1.50401	-0.0496984	-0.468924	-0.403558	-1.12624	1	1	1	1	1	1	1
TC8935	#N/A	0.209306	0.0731665	0.538386	0.534337	-0.207491	-0.0994423	-0.423744	1	1	1	1	1	1	1
TC9024	#N/A	-0.170351	0.786169	0.415253	0.109469	-0.600494	-0.715797	0.108366	1	1	1	1	1	1	1
TC9220	#N/A	-0.254753	0.348063	0.887324	0.152964	-0.493902	-0.513881	0.11803	1	1	1	1	1	1	1
TC9683	#N/A	0.591037	-3.16689	2.96521	-0.244818	-0.744123	-2.44412	-2.76619	1	0	0	1	1	1	1
W05373	#N/A	-0.448946	-0.704482	2.03186	1.15611	-0.0546203	-0.262471	-0.511324	1	1	1	0	0	1	1
W39858	#N/A	-0.448867	-1.5277	2.1245	0.651485	-0.396103	-0.530352	-1.08512	1	1	1	1	1	1	1
W51545	#N/A	0.00616038	-1.01222	1.7741	0.522631	0.473958	-0.0996371	-2.62264	1	1	1	1	1	1	1
W91854	#N/A	-0.38735	-0.952735	1.0206	0.045675	0.475715	0.259535	0.11117	1	1	1	1	1	1	1
WB-contig_1014	Bm1_35200	0.63522	-0.684708	1.37473	0.880518	0.173736	-0.531574	-1.63637	1	1	1	1	1	1	1
WB-contig_1020	Bm1_53540	0.0564814	-1.04328	2.57977	-0.130241	-0.0926233	-0.216554	-1.60213	0	0	0	0	0	0	1
WB-contig_1047	#N/A	0.126129	-0.613346	1.98395	0.509309	-0.165622	-0.378572	-0.295054	0	0	0	0	0	0	1
WB-contig_1157	Bm1_47135	-0.133716	-0.930743	1.01426	0.359967	-0.475839	-0.0821906	1.0149	0	1	0	0	0	0	1
WB-contig_1160	#N/A	-0.217952	-1.50712	2.7847	0.115263	-0.0990938	-0.463814	-0.50249	0	0	0	0	0	0	1
WB-contig_1168	Bm1_37260	0.0548012	0.460332	0.661925	0.434818	-0.532518	-0.654678	0.294837	1	1	0	0	1	1	1
WB-contig_1179	Bm1_30090	0.227031	0.31195	1.00292	0.0385162	0.0644842	-0.0187867	-0.697244	1	1	1	0	1	1	1
WB-contig_1217	Bm1_38370	-0.289836	-1.58912	2.3939	1.35875	0.190789	-0.333282	-1.89471	0	0	0	0	0	1	1
WB-contig_1225	#N/A	-0.504202	-0.494332	1.53587	-0.128031	-0.903008	-0.891453	0.788697	1	1	1	0	1	1	1
WB-contig_1230	#N/A	-0.00407289	-0.132501	0.984659	0.11452	-0.651671	-0.872292	1.00516	1	1	0	0	1	0	1
WB-contig_1234	#N/A	-0.309015	-1.09044	2.11708	-0.174248	-0.0868722	-0.452884	0.00502262	0	1	0	0	1	0	1
WB-contig_1238	Bm1_32100	0.0888388	-1.03676	2.81395	0.714492	-0.871329	-1.03634	-1.41275	1	0	0	0	1	1	1
WB-contig_1242	Bm1_46140	-0.0567235	-0.522132	0.944868	0.378721	0.499839	0.0123783	-0.537601	1	1	1	1	1	1	1
WB-contig_1260	#N/A	0.103505	0.24446	0.587027	0.285001	0.0769564	0.0537305	-0.665097	1	1	1	1	1	1	1
WB-contig_1273	#N/A	-0.17697	-0.861321	0.988764	-0.00963402	0.492938	0.0626562	-0.102284	1	1	1	1	1	1	1
WB-contig_1280	Bm1_01550	-0.877284	-1.0813	2.31696	-3.11773	-0.907643	-1.43649	0.642899	1	1	1	1	1	0	1
WB-contig_1297	Bm1_34295	0.614963	0.0573815	0.557167	0.404125	-0.0620668	-0.707547	0.21445	1	1	0	0	1	0	0
WB-contig_1305	#N/A	-0.699027	-0.922949	1.14138	0.284937	-0.802574	-1.48617	1.43078	1	1	0	1	1	1	1
WB-contig_1330	Bm1_14790	0.243652	-1.27845	1.60727	1.27823	0.0529999	-0.344872	-1.10874	1	1	1	0	1	1	1
WB-contig_1334	Bm1_44855	0.42582	0.159199	1.35274	0.235767	0.262218	-0.270008	-1.48077	1	0	0	0	0	0	1
WB-contig_1351	Bm1_26945	-0.844412	-1.40278	2.6502	-0.258118	-0.636819	-0.905332	-0.616479	0	0	0	0	0	0	1
WB-contig_1352	#N/A	0.569749	-0.729117	1.65227	0.817666	-0.406276	-0.391034	0.252286	0	0	0	0	0	0	1
WB-contig_1398	Bm1_39895	0.30732	-0.351741	0.887972	0.311166	-0.0150532	-0.377347	-0.00231736	1	1	1	1	1	1	1
WB-contig_1429	#N/A	0.335468	0.384307	0.734997	0.47183	0.0287754	-0.241601	-0.423046	1	1	1	1	1	1	1
WB-contig_1436	Bm1_20105	-4.35622	-5.29837	3.74084	-3.66634	-3.52085	-3.62091	-4.53466	0	0	0	0	0	0	1
WB-contig_1453	Bm1_13335	-0.500871	-0.341638	0.859877	0.184937	0.16334	0.254553	-0.0974184	1	1	1	1	1	1	1
WB-contig_1460	Bm1_39280	0.523534	-0.0976312	1.01143	0.0449251	-0.0486522	-0.2652	-0.834324	1	1	1	1	1	1	1
WB-contig_1466	#N/A	-0.0719365	0.0970703	0.619797	0.717494	-0.261009	-0.522028	0.164586	1	1	1	0	1	1	1
WB-contig_1474	#N/A	-0.233177	-1.01099	0.742933	0.347929	0.211126	0.315383	0.0723516	1	1	1	1	0	1	1
WB-contig_1484	Bm1_40715	-0.344801	-1.52373	1.66872	0.430814	0.10404	-0.419903	-0.418849	1	1	1	1	1	1	1
WB-contig_1492	Bm1_25085	-0.508623	-1.57829	1.08681	0.459946	-0.592527	-0.903517	1.15188	1	1	1	1	1	1	1
WB-contig_1497	Bm1_36870	-0.712518	-1.51764	2.28865	0.420697	0.166317	-0.0130796	-0.638389	0	0	0	0	0	0	1
WB-contig_1501	#N/A	0.441336	-0.356658	0.873183	0.917654	-0.0446324	-0.242625	-0.350716	1	1	1	1	1	1	1
WB-contig_1527	#N/A	0.602913	-0.0549571	0.644206	0.202759	-0.418149	-0.486767	0.23128	1	1	0	0	1	0	1
WB-contig_1558	#N/A	0.62884	-1.595	1.82812	0.956035	0.699111	0.0455385	-1.90781	1	0	1	1	1	1	1
WB-contig_1567	#N/A	-0.428561	-0.985847	0.775247	-0.0464994	0.569923	0.365307	0.130939	1	1	1	1	1	1	1
WB-contig_1573	#N/A	-0.135107	-0.345641	1.80588	-0.409528	-0.068913	-0.254132	0.104089	1	1	1	1	1	1	1
WB-contig_1574	#N/A	-0.00928727	-0.39664	1.12684	0.308032	-0.478777	-0.446701	0.433706	1	1	1	1	1	1	1
WB-contig_1600	Bm1_52070	0.14312	-0.100863	1.51129	0.121515	-0.0927076	-0.132708	0.330557	0	0	0	0	0	0	1
WB-contig_1607	#N/A	0.713797	0.451862	1.08755	0.446819	-0.256833	-0.209173	0.0147531	1	0	0	0	1	0	1
WB-contig_1613	Bm1_24615	0.135352	-0.451068	1.26497	0.185484	0.208233	-0.0347692	-0.43495	1	1	1	1	1	1	1
WB-contig_1669	#N/A	0.00931131	-0.0644095	1.28166	0.0978205	-0.32415	-0.678775	0.961389	1	1	0	0	0	0	0
WB-contig_1687	#N/A	-1.15653	-1.25646	1.1416	-0.533513	-0.224145	-0.102194	0.895014	1	1	1	1	0	0	1
WB-contig_1690	#N/A	-0.960243	-1.13165	2.42114	0.480226	-0.864573	-1.54314	0.933583	1	1	0	0	0	1	1
WB-contig_176	Bm1_09325	-0.456731	-0.348648	1.21806	-0.402552	-0.312688	-0.507888	0.572152	1	1	1	1	1	1	1
WB-contig_205	Bm1_09135	-1.79271	-0.063115	0.674057	-1.73818	-1.61	-1.3208	0.161519	1	1	0	0	1	0	1
WB-contig_217	#N/A	0.157242	-1.54333	1.29681	0.853105	0.081681	-0.315317	-0.672979	1	1	1	1	1	1	1
WB-contig_220	Bm1_33275	0.614806	-0.142198	0.756805	0.547827	0.159011	-0.460057	-0.85888	1	1	1	1	1	1	1
WB-contig_228	Bm1_44860	-0.0687975	-0.702777	0.666721	0.696977	0.0427503	-0.280672	0.52043	1	1	1	1	1	1	1
WB-contig_230	Bm1_35870	-1.93764	-0.646565	1.00648	-0.334873	-0.953132	-1.06841	1.31695	1	1	1	1	1	1	1
WB-contig_234	#N/A	-0.000144264	-1.19318	1.21121	0.162514	0.366302	-0.0568245	0.0458735	1	1	1	1	1	1	1
WB-contig_240	#N/A	-0.804392	0.186785	1.70513	-0.640053	-1.05347	-1.10469	0.337146	1	1	1	1	1	1	1
WB-contig_253	Bm1_20385	-2.45645	-2.7932	3.78011	-2.692	-2.59035	-2.20306	-2.43582	0	0	0	0	0	0	1
WB-contig_255	Bm1_43315	-0.567984	-1.34136	0.906607	1.57982	0.0412149	-0.129766	0.510317	0	1	1	0	0	1	1
WB-contig_281	Bm1_40715	-0.298088	-1.32295	1.58631	0.259814	0.050543	-0.423179	-0.252053	1	1	1	1	1	1	1
WB-contig_297	Bm1_23960	-0.285509	-1.73998	2.15005	1.10603	-0.2381	-0.732234	-0.00327063	1	1	1	1	1	1	1
WB-contig_302	#N/A	-0.15043	-0.347353	1.61099	-0.225802	-0.534611	-0.173392	0.615494	0	0	0	0	0	0	1
WB-contig_342	#N/A	0.383305	-0.986378	1.10206	0.996138	0.256575	-0.10689	-0.89655	1	1	1	1	1	1	1
WB-contig_350	#N/A	0.106553	-0.880026	2.84667	-0.730835	-0.239678	-0.487756	0.0743839	0	0	0	0	0	0	1
WB-contig_352	Bm1_55030	-0.0693331	-0.420386	1.74443	-0.0142607	-0.209968	-0.670644	0.0693807	1	1	1	1	1	1	1
WB-contig_353	Bm1_15545	-1.00191	-1.23315	1.69926	0.854648	-0.680309	-1.61	0.896201	1	1	0	0	1	1	1
WB-contig_375	Bm1_07250	0.172404	-0.414641	0.975826	0.236268	0.332876	0.181628	-0.615487	1	1	1	1	1	1	1
WB-contig_376	Bm1_31550	0.173612	0.0392026	1.12918	0.121142	-0.227064	-0.17055	-0.645724	1	1	1	1	1	1	1
WB-contig_379	#N/A	-0.278821	-0.948478	1.94936	-0.38268	-0.657772	-0.272195	-1.21713	1	1	1	1	1	1	1
WB-contig_386	Bm1_14140	0.471608	-0.083905	1.76822	0.921689	-0.344945	-0.734973	-0.950819	1	0	0	0	1	1	1
WB-contig_401	Bm1_46105	-0.495862	-2.05687	2.0935	0.807111	0.298211	-0.26332	-0.200659	1	1	1	1	0	1	1
WB-contig_406	Bm1_38610	0.848739	-0.987989	1.3906	-0.0872731	-0.145523	-0.521977	0.494951	1	1	0	0	1	0	1
WB-contig_410	#N/A	-4.15478	-6.20332	2.80377	-3.50746	-3.40615	-4.43024	-4.6107	0	0	0	0	0	0	1
WB-contig_425	#N/A	0.0212476	-0.470513	0.755199	0.392763	0.107323	0.187025	-0.461804	1	1	1	1	1	1	1
WB-contig_427	Bm1_10595	-4.90567	-6.30051	2.75234	-4.4078	-3.32488	-3.43474	-6.0061	0	0	1	0	0	0	1
WB-contig_445	Bm1_02060	-0.763648	0.194849	0.898545	-0.233546	-0.410375	-0.708429	0.478643	1	1	1	0	1	1	1
WB-contig_469	Bm1_29610	0.160106	-0.89543	1.20323	0.664696	0.145726	0.0977061	0.196285	0	0	1	0	0	0	1
WB-contig_508	#N/A	-0.219685	0.458413	1.23557	-0.525928	-0.550702	-0.621724	0.848316	1	1	1	0	1	0	1
WB-contig_510	#N/A	-0.572712	0.405122	0.823507	0.382825	-0.617846	-0.525929	0.458426	1	1	1	1	1	1	1
WB-contig_517	#N/A	0.240941	-0.493078	1.22319	0.33375	-0.493113	-0.316347	0.406365	1	1	1	0	1	1	1
WB-contig_54	Bm1_22350	-0.678853	-0.516988	1.67539	-0.167524	-0.0720553	-0.416158	0.021013	1	1	1	1	1	1	1
Wbm0479		0.357617	-0.309934	1.20275	0.0681001	0.254218	0.266233	0.361482	1	0	0	0	0	0	1
				5.06585
		-0.372007	-0.915786	1.45423	0.0554793	0.0554793	0.0554793	0.0554793

## Sheet: Cluster 3
		expression ratio (log 2) in a given stage							stage-specific, present (1) or absent (0)
Gene ID	Pub_Locus	6WF	AF	L3	L4	6WM	AM	Mf	AF	Mf	AM	6WM	6WF	L4	L3
12429.m00204	Bm1_00275	0.336902	0.0293141	0.161615	0.331569	0.206388	0.0170026	-0.641967	1	1	1	1	1	1	1
12484.m00023	Bm1_00730	-0.28225	-0.49021	-0.891718	1.83839	-0.688948	-0.824027	-0.287564	1	0	0	0	1	1	1
12518.m00045	Bm1_43540	1.25364	-1.81234	-1.35467	1.45429	0.955939	-0.199665	-3.02943	1	0	1	1	1	1	0
12537.m00012	Bm1_01140	0.742411	-0.246008	-0.952752	0.230117	-0.217379	0.0813538	-0.70978	1	1	1	1	1	1	1
12550.m00036	Bm1_01235	0.226448	-1.14838	0.392117	0.722364	1.09699	-0.574312	-1.34821	1	1	1	1	1	1	1
12572.m00009	Bm1_01400	0.889203	0.0571732	-1.06139	1.10082	0.453392	-0.475038	-1.1014	1	0	1	1	1	1	0
12577.m00007	Bm1_01465	0.673051	-0.609605	0.491729	1.55891	0.144535	-0.610029	-4.2264	1	1	1	1	1	1	1
12582.m00015	Bm1_01505	0.261795	0.0230904	-0.366954	0.407926	0.178265	0.164316	-0.412756	1	1	1	1	1	1	1
12596.m00127	Bm1_01675	1.08538	-0.240422	-1.38888	0.595424	0.437208	-0.39279	-0.944974	1	1	1	1	1	1	0
12605.m00011	Bm1_01790	1.25221	-0.612862	-0.404619	0.871957	0.508345	0.430055	-1.44124	1	0	1	0	1	0	0
12608.m00131	Bm1_01825	-0.377076	-0.795469	-0.0910577	0.598603	0.590533	-0.0970447	0.527991	1	1	1	1	1	1	1
12609.m00016	Bm1_01830	1.37794	-1.0856	-0.0492562	1.53596	0.617236	-1.49457	-4.41606	1	0	1	1	1	1	1
12621.m00166	Bm1_01990	0.873179	-0.373049	-0.504074	-0.0950624	0.46251	0.458338	-1.81993	1	0	1	0	1	0	0
12655.m00013	Bm1_02205	0.775667	-0.26223	0.775589	1.05528	0.052033	0.155028	-0.472552	1	0	1	0	1	1	1
12669.m00028	Bm1_02305	0.720595	-0.97455	1.43377	1.50802	0.258421	-0.420807	-2.31545	1	0	1	1	1	1	1
12711.m00019	Bm1_02615	0.0886233	-1.29251	0.948783	1.18755	0.570026	-0.339544	-1.05241	1	1	1	1	1	1	1
12715.m00108	Bm1_02640	0.620731	0.0996372	-0.590011	0.787741	0.300366	0.359796	-0.216599	1	0	0	0	0	0	0
12737.m00158	Bm1_02780	0.0911798	-1.34294	-0.086496	0.765459	0.950856	0.570673	-3.58875	1	0	1	1	1	1	1
12776.m00030	Bm1_02990	1.196	-1.13415	0.580571	1.94246	-0.0176405	-1.39696	-1.33675	1	0	0	0	1	1	1
12776.m00031	Bm1_02995	1.54659	-0.945563	0.619525	1.91317	-0.0707413	-1.11164	-2.0268	1	0	0	0	1	1	1
12787.m00389	Bm1_03100	0.384528	0.163272	-0.874468	1.03097	0.344568	-0.0557959	-1.11354	1	0	0	0	0	0	0
12787.m00391	Bm1_03100	0.794032	0.230928	-0.759832	0.842454	0.370364	0.0482641	-0.424277	1	0	0	0	1	1	0
12787.m00395	Bm1_03135	0.783907	-0.0561908	-0.41049	1.28122	-0.544536	-0.738122	-0.635239	1	0	0	0	1	1	0
12844.m00021	Bm1_03490	0.365482	-0.812737	-0.048105	0.53348	0.226962	0.320999	0.118822	1	1	1	1	1	0	0
12859.m00021	Bm1_03565	0.271475	-0.896716	1.06642	1.10606	0.646363	-0.548458	-1.64289	1	1	1	1	1	1	1
12878.m00013	Bm1_03690	-1.01606	-1.80193	-1.33259	2.91135	-1.61517	-1.59117	-1.35023	1	0	0	0	0	1	0
12897.m00018	Bm1_03800	0.421545	-0.537216	0.400922	1.12378	-0.320707	-0.0855848	-0.297914	0	0	0	0	1	0	0
12915.m00014	Bm1_01400	0.731487	-0.252359	-1.16104	1.14852	0.609375	-0.40477	-1.64192	1	0	1	1	1	1	0
12994.m00035	Bm1_04410	1.46282	-0.140963	-0.543834	0.159795	0.0980341	-0.255554	-0.798806	1	0	0	0	1	0	0
13010.m00086	Bm1_04490	1.00505	-0.580659	-0.99329	1.34318	0.0430549	0.181794	-1.49515	1	0	1	0	1	1	0
13051.m00021	Bm1_04685	1.69886	-0.924685	0.0488706	0.866061	-0.303007	-1.05637	-0.894021	1	1	1	1	1	1	1
13155.m00079	Bm1_05465	1.61844	0.0929397	-0.0897771	0.251742	-0.033025	-0.422591	-0.699587	1	1	1	1	1	1	1
13161.m00025	Bm1_05545	0.206557	-0.0836668	-0.501451	0.261774	0.33154	0.224627	-0.893614	1	1	1	1	1	1	1
13178.m00007	Bm1_01465	0.702886	-0.0553776	0.382331	1.30858	0.277593	-0.681337	-4.33855	1	0	1	1	1	1	1
13206.m00040	Bm1_05910	-0.498179	-0.540225	-1.47555	2.18485	-0.744705	-1.14326	-1.31031	1	0	0	0	1	1	0
13247.m00720	Bm1_06400	0.414366	0.165046	0.221976	0.716348	0.0070727	-0.164771	-1.01551	1	1	1	1	1	1	1
13291.m00054	Bm1_07125	0.213429	-2.538	-0.48951	1.6733	-0.244459	0.944716	-2.33613	1	1	1	1	1	1	1
13314.m00595	#N/A	1.21337	-1.25907	0.0227076	1.48566	0.468266	-0.157973	-3.9289	1	0	1	1	1	1	1
13346.m00180	Bm1_07835	1.39289	-0.753066	-2.33888	0.859373	0.466047	-0.0718578	-2.06577	1	1	1	1	1	1	0
13355.m00163	#N/A	0.772626	0.0267682	-1.19861	2.02963	-0.0103374	-0.801745	-0.246453	1	0	0	0	1	1	0
13406.m00217	Bm1_08655	1.15865	0.138288	-0.401792	0.105286	0.449691	-0.434838	-0.883071	1	0	0	0	0	0	0
13415.m00440	Bm1_08805	0.54256	0.2854	0.299775	0.392037	0.0381449	0.0330728	-0.717904	1	1	1	1	1	1	1
13415.m00451	Bm1_08860	-0.250453	-0.391549	0.0913766	1.62157	-0.0495163	-0.397793	-0.421009	0	0	0	0	0	1	0
13415.m00453	Bm1_08870	1.12423	-1.08335	0.737516	0.941693	-0.0409364	-0.142271	-0.744122	1	1	0	0	1	0	1
13426.m00019	Bm1_08985	1.49701	-0.653859	0.268594	1.6484	0.431686	-0.45889	-1.45522	0	0	0	0	1	1	0
13451.m00020	Bm1_09170	0.518681	-0.16357	-0.779955	0.574289	0.0735561	0.127285	-1.48028	1	1	1	1	1	1	1
13500.m00096	Bm1_09740	0.866369	-0.510003	-0.15651	0.908538	0.0576494	-0.143282	-0.479063	1	1	1	1	1	1	1
13520.m00021	Bm1_09885	0.455139	-0.46104	0.691448	1.27897	0.451814	0.0301692	-0.799433	1	0	0	0	0	0	0
13522.m00031	Bm1_09895	1.33749	-1.33007	0.181664	1.93426	0.0896041	-1.66195	-2.87481	1	0	0	0	1	1	1
13532.m00015	Bm1_09955	1.93973	-2.21752	0.00113963	0.924937	-0.110627	-1.26219	-3.47219	1	0	1	1	1	1	1
13555.m00076	Bm1_10125	1.0472	-2.65429	-0.216681	2.52459	-1.90262	-3.57085	-5.44055	1	0	0	1	1	1	1
13562.m00092	Bm1_10180	1.50695	-0.87898	-1.1517	-0.623648	0.540008	0.228369	-1.47626	1	0	0	0	1	0	0
13606.m00009	Bm1_10435	0.954245	-0.0692335	0.273694	-0.0669644	0.185726	-0.0325879	-0.719872	1	0	0	0	1	0	0
13632.m00191	Bm1_10700	1.32825	-0.18479	-1.2708	0.282188	-0.411025	-0.680334	-0.0240724	1	1	1	1	1	1	0
13693.m00017	Bm1_02995	1.47815	-1.14468	0.472699	1.78938	0.0521007	-1.06179	-2.13521	1	0	0	0	1	1	1
13742.m00024	Bm1_11640	0.394506	0.0203571	0.38074	0.682243	-0.0477173	-0.0267386	-0.63886	1	0	0	0	1	1	1
13750.m00020	Bm1_11675	1.63736	-1.45692	0.230047	1.86837	0.060938	-1.24393	-1.58517	0	0	0	0	1	1	1
13768.m00013	Bm1_04695	1.49135	-2.07777	0.209875	1.41119	-0.00438736	-2.04479	-5.02833	1	1	1	1	1	1	1
13774.m00007	Bm1_05365	1.95433	-0.529777	-0.127123	0.538608	0.14154	0.384619	-1.10135	1	0	1	1	1	1	1
13786.m00076	Bm1_11865	1.15086	-1.45142	-0.192766	2.25953	0.0492655	-0.845375	-0.613769	0	0	0	0	1	1	0
13790.m00132	Bm1_11920	1.79506	-1.69019	0.824765	0.932121	-0.067219	-0.396776	-0.358547	1	1	0	1	1	1	1
13818.m00240	Bm1_05860	0.598874	0.238693	-1.33815	0.649069	0.256424	0.132078	-1.0679	1	0	1	0	0	0	0
13828.m00099	Bm1_12255	0.735249	-0.87746	0.963589	1.44669	0.58529	-0.23157	-5.29578	1	0	1	1	1	1	1
13828.m00102	Bm1_12270	1.23191	-1.49371	-0.767757	1.80662	0.300464	-0.09588	-4.4725	1	0	1	1	1	1	1
13828.m00103	Bm1_12255	0.632383	-1.65204	1.67616	1.91131	0.105313	-0.961682	-4.2318	1	0	1	1	1	1	1
13888.m00008	Bm1_12540	1.03381	-0.866905	-3.01042	1.54773	0.353902	-0.140717	-5.13956	1	0	1	1	1	1	0
13898.m00009	Bm1_12640	0.742733	-0.477703	0.716612	0.870429	0.232611	0.320593	-1.69067	1	0	1	1	1	0	1
13939.m00062	Bm1_13015	1.32345	-1.82302	-3.73904	1.22834	0.451322	-1.13272	-5.6149	1	0	1	1	1	1	1
13970.m00031	Bm1_13225	1.23882	-2.33227	-0.128034	0.724863	-0.29947	-1.61066	-3.81183	1	1	1	1	1	1	1
14037.m00201	Bm1_13815	0.653244	-0.267119	-1.09028	0.789382	0.102777	-0.192884	-0.0818552	1	1	1	1	1	1	0
14039.m00112	Bm1_13880	1.0085	-0.757459	-2.03056	0.646776	0.478833	0.219753	-2.37527	1	1	1	1	1	1	1
14041.m00077	Bm1_13945	1.70313	-1.09696	-0.51654	1.05117	0.484181	0.0206778	-0.742367	0	0	0	0	1	0	0
14046.m00194	Bm1_14055	0.9551	-1.31988	-2.531	1.98101	0.170307	0.0372297	-2.75955	1	0	1	0	1	1	0
14058.m00575	Bm1_14325	0.392759	-0.00775504	0.561469	0.978429	0.0198516	0.0643906	-0.653113	1	0	0	0	0	0	0
14060.m00120	Bm1_14385	1.33886	-2.0342	0.829411	1.4639	-0.178557	-1.9075	-3.8708	1	1	1	1	1	1	1
14101.m00158	Bm1_14820	0.684378	0.234877	0.0823044	0.710696	0.0560696	-0.187061	-1.39558	1	1	1	0	1	1	1
14122.m00158	Bm1_14935	1.01388	-0.329978	-0.348637	1.55991	-0.114981	0.363626	-0.359498	0	0	0	0	0	1	0
14123.m00082	Bm1_14970	1.01314	-1.03689	0.327578	1.07718	-0.208635	-0.29214	-1.03537	0	0	0	0	1	0	0
14144.m00023	Bm1_01400	0.645868	-0.325352	-1.05795	1.32225	0.257007	-0.214544	-1.17053	1	0	0	0	0	0	0
14158.m00114	Bm1_15200	1.56237	-0.445963	-0.224109	0.943291	0.253873	-0.0093026	-0.144456	1	0	0	0	1	1	0
14158.m00116	Bm1_15210	-1.08006	-2.10628	-0.492876	1.57768	-0.725144	-1.53132	-0.54475	0	1	0	0	0	1	1
14162.m00045	Bm1_15225	1.70609	-0.96516	0.402154	0.709856	0.137416	-0.436578	-0.167605	0	0	0	0	1	1	0
14164.m00122	Bm1_15250	0.641779	-0.327215	-0.999349	0.204876	-0.123202	0.209132	-0.377639	1	1	1	1	1	1	1
14231.m00142	Bm1_15475	1.01351	-0.428202	-1.18719	0.758785	0.521752	0.0242003	-0.147171	1	1	1	0	1	0	0
14237.m00403	Bm1_16270	0.672798	-1.24912	0.402318	0.494923	0.682779	0.307276	-0.240946	1	1	1	1	1	1	1
14243.m00192	Bm1_16430	0.646411	-0.56862	0.502517	1.56564	0.340966	-0.0162702	-2.69387	1	0	1	1	1	1	1
14243.m00193	Bm1_16430	0.658215	-0.820186	0.547463	1.52541	0.273375	0.460086	-1.64733	1	0	1	0	1	1	0
14276.m00243	#N/A	0.324458	-1.10206	0.335895	0.721178	0.82092	0.0723115	-2.54685	1	1	1	1	1	1	1
14284.m00382	Bm1_17285	2.10339	-1.21505	0.37262	0.835662	-0.199869	-0.97704	-0.353609	0	0	0	0	1	1	1
14291.m00076	Bm1_17370	0.0567239	-0.884077	0.0663721	1.6285	1.13592	-0.311716	-0.172901	0	0	0	0	0	1	0
14291.m00077	Bm1_17375	0.315135	-0.934785	-1.77469	0.236604	2.52987	-0.264946	-1.90962	1	0	1	1	1	1	0
14296.m00062	Bm1_02670	1.19441	-0.0962235	0.624098	1.1319	-0.130507	-1.99372	-3.59962	1	1	1	1	1	1	1
14303.m00140	Bm1_17590	0.976982	-0.065505	-0.591814	0.402784	0.294313	0.0878807	-1.98286	1	1	1	1	1	1	1
14330.m00204	Bm1_17970	1.5813	-0.694231	0.86881	0.399083	-0.185683	-0.674801	0.135726	0	0	0	0	1	0	0
14362.m00105	Bm1_18415	-0.0121837	-0.0209936	-0.287374	0.833904	0.294987	0.314862	-0.0511244	1	1	1	0	1	1	0
14367.m00303	Bm1_18520	0.555323	-0.937199	-1.76879	1.19484	1.03007	0.399198	-1.72577	0	0	1	0	1	1	0
14378.m00177	#N/A	0.400393	-0.00406593	-0.156859	0.173264	0.297376	0.0409413	-0.741563	1	1	1	1	1	1	1
14379.m00151	Bm1_18695	1.70442	-0.29284	1.3755	1.26303	0.0678669	-1.7196	-2.37577	1	0	0	1	1	1	1
14396.m00009	Bm1_19065	0.581609	-0.700532	1.10968	0.728688	0.311624	0.165756	-2.1102	1	1	1	1	1	1	1
14407.m00017	Bm1_19130	1.16035	-1.28028	1.4148	1.72948	-0.201855	-0.507846	-1.08775	0	0	0	0	1	1	1
14440.m00048	Bm1_19570	-0.37952	-1.01827	-0.540596	2.25943	-0.340544	-0.508017	-1.03788	1	0	1	0	0	1	0
14469.m00105	Bm1_19890	0.666872	0.341757	-0.771239	0.609071	-0.156956	-0.589317	-0.283555	1	1	1	1	1	1	0
14479.m00132	#N/A	1.58768	-3.03582	0.499269	1.66377	-0.0933444	-2.98129	-6.06525	1	0	1	1	1	1	1
14482.m00009	Bm1_10630	0.394009	-0.498454	0.642346	1.07479	0.172823	-0.078277	-0.403301	1	0	0	0	0	0	1
14536.m00009	Bm1_20750	0.752657	-1.17899	1.46334	1.40947	0.504954	-0.372723	-2.12262	1	0	1	1	1	1	1
14558.m00022	Bm1_21100	0.610391	-0.468923	-0.987814	0.708324	0.520399	0.691428	-1.45929	1	0	0	0	0	0	0
14569.m00223	Bm1_21250	0.684243	-1.87522	-1.26192	2.31459	0.643468	-0.195667	-3.86153	1	0	1	1	1	1	0
14604.m00045	Bm1_22000	0.728527	-0.560759	1.11842	1.39413	0.475342	-0.241205	-0.622839	0	0	0	0	0	0	1
14605.m00049	Bm1_22005	0.214053	-0.310942	-0.92917	1.44949	0.408011	0.168676	-0.395984	1	0	1	0	0	1	0
14614.m00130	Bm1_22260	0.909959	-0.0508591	0.216239	0.723636	-0.102779	0.0644	-1.2598	1	1	1	1	1	1	1
14615.m00141	Bm1_22290	0.433802	-0.030654	-0.991649	0.939721	0.331532	0.275503	-0.939993	1	0	1	0	1	0	0
14651.m00260	Bm1_22975	0.945161	-0.779487	-0.420103	0.564966	0.144345	-0.127175	0.862635	1	1	0	0	1	0	0
14652.m00405	Bm1_23005	1.15258	-1.73949	0.486902	1.15646	0.744921	0.0370732	-1.68854	1	0	1	1	1	1	1
14656.m00218	Bm1_23140	0.042585	-0.016933	0.599302	1.58917	-0.320922	-0.580482	-0.041311	1	1	0	0	0	1	0
14677.m00167	Bm1_23550	0.343917	-0.33243	-0.229966	0.44516	0.145784	0.347667	-0.135765	1	1	1	1	1	1	0
14702.m00393	Bm1_24050	0.679664	-0.229492	-0.567535	1.34709	0.337438	-0.0441766	-0.220045	1	1	0	0	0	0	0
14712.m00223	Bm1_24405	1.26784	-1.51081	-0.568417	0.897589	0.232814	0.216418	0.2644	0	0	0	0	1	0	0
14724.m00035	Bm1_24760	0.864992	-0.653948	-0.649034	-0.0258317	0.769361	0.339277	-1.36327	1	1	1	1	1	1	1
14731.m01013	Bm1_24945	1.92316	-1.00663	-0.206876	0.754467	-0.317744	-0.896431	-1.38599	1	1	1	1	1	1	1
14740.m00011	Bm1_25060	0.981745	-0.0296686	0.633405	0.87595	0.0402249	-0.00964162	-0.74983	0	0	0	0	0	1	0
14761.m00200	Bm1_25370	0.795274	-1.36874	1.57616	1.70201	0.370346	-0.226715	-1.02376	0	0	0	0	0	1	1
14761.m00202	Bm1_25380	1.76011	0.0880467	-0.415536	0.502781	-0.154702	-0.609607	-0.0425408	1	0	0	0	1	1	1
14773.m00930	Bm1_25835	1.18169	-1.09911	-0.164727	1.7465	0.678998	0.223558	-1.90159	0	0	0	0	1	1	0
14777.m00109	Bm1_25940	0.381755	-1.28197	0.419713	1.51891	-0.70664	-1.34045	1.20054	1	1	0	0	0	1	0
14796.m00102	Bm1_26325	0.84625	-0.588242	1.39271	1.68365	0.0855999	-0.511888	-0.805132	1	0	0	0	1	1	1
14806.m00010	Bm1_01400	0.675332	-0.187382	-1.40606	1.32464	0.261526	-0.268649	-1.37542	1	0	1	1	1	1	0
14813.m00045	Bm1_26455	-0.794943	-1.24197	-0.855908	1.45588	0.454675	1.14695	-2.57405	0	0	1	0	0	1	0
14841.m00011	Bm1_26660	0.616598	-0.481465	0.272449	0.590957	0.270993	-0.0961036	-0.17394	1	0	0	0	0	0	0
14853.m00060	Bm1_26745	0.307253	-0.520272	0.319061	1.83453	0.186523	-0.330848	-1.06103	1	0	0	0	0	1	0
14907.m00563	Bm1_27325	0.841199	-0.854413	0.31234	0.581985	-0.121663	-0.652458	-0.333825	1	1	1	1	1	1	1
14919.m00203	Bm1_27805	-0.85136	0.227	0.0870204	1.84681	-0.133345	-0.986464	0.73621	1	1	0	0	0	0	0
14920.m00414	Bm1_27925	1.02535	-0.00601804	-0.123246	1.46768	0.48991	-1.24768	-1.84578	0	0	0	0	1	1	0
14924.m00113	#N/A	0.621094	0.0298743	-0.686312	1.47875	0.0882505	-0.638818	-2.19373	1	1	1	1	1	1	0
14929.m00398	Bm1_28365	-0.311682	0.498318	-0.21185	1.72258	-0.0794999	0.220677	-0.957923	1	0	0	0	0	0	0
14947.m01125	Bm1_29620	1.0621	-0.102996	-0.652524	0.623497	-0.0125782	-0.21044	0.648699	1	0	0	0	0	0	0
14954.m01568	Bm1_30520	0.689034	0.0514558	-1.06905	0.425334	0.301004	-0.044225	-1.02791	1	1	1	1	1	1	0
14954.m01653	Bm1_30930	-0.0369852	0.611344	-0.0861013	1.4012	-0.764375	-0.697545	-0.900077	1	0	0	0	0	0	0
14961.m04937	Bm1_25370	0.723772	-1.77513	1.0202	1.2272	0.281261	-0.229335	-1.00563	0	0	0	0	1	1	1
14961.m04953	Bm1_32305	1.13109	-0.793658	1.0466	1.31656	0.394915	-0.518722	-1.27678	1	0	1	1	1	1	1
14961.m04958	Bm1_32335	1.04433	-0.988624	0.880757	1.04191	0.750568	-0.0171028	0.445495	0	0	0	0	1	0	0
14961.m04968	Bm1_32385	1.58907	-1.06306	0.515001	1.63426	0.0473096	-0.979247	-1.12055	1	0	0	0	1	1	1
14961.m05029	Bm1_32690	-0.3315	-0.756101	-0.789119	1.30289	0.0364579	0.668685	-0.938141	1	1	1	0	1	1	0
14961.m05070	Bm1_32895	0.726177	-0.678349	0.888778	0.895174	0.138079	-0.239239	-1.75594	1	1	1	1	1	1	1
14961.m05122	Bm1_33150	0.565215	-0.993513	0.734954	1.01321	0.3126	-0.118938	-1.88005	1	0	1	1	1	1	1
14961.m05125	Bm1_33165	0.405824	-0.0343498	-0.195615	1.08992	0.410993	-0.27045	0.00980181	1	1	1	0	1	0	0
14961.m05243	Bm1_33735	0.278388	-0.133062	-1.50557	0.507332	0.367721	-0.0222226	-0.612004	1	0	1	0	1	0	0
14961.m05327	Bm1_34155	0.324508	-0.150194	0.649812	1.76699	-0.1973	-0.251722	-0.0783199	1	0	0	0	1	1	0
14961.m05328	Bm1_34160	0.137112	0.439735	0.339688	1.38672	-0.278813	-0.572507	-1.01087	1	0	1	0	1	1	1
14961.m05371	Bm1_34380	1.32862	-1.23802	0.563301	0.710994	0.461031	-0.258789	-1.43623	1	1	1	1	1	1	1
14963.m01805	Bm1_34675	0.491875	-0.831611	0.600757	1.25752	-0.156285	-0.735808	0.698184	1	1	0	0	1	1	1
14967.m01538	Bm1_35070	-0.0499047	-0.615229	0.464526	1.25509	0.372943	0.302802	-0.291609	1	1	1	1	1	1	1
14967.m01539	Bm1_35070	0.0371664	-0.664688	0.602222	1.66237	-0.00538029	-0.151989	-0.0772329	1	0	0	0	0	1	1
14968.m01463	Bm1_35355	0.454006	-1.09237	-0.483882	0.953152	0.224306	-0.794866	0.835955	0	1	0	0	1	1	0
14971.m02896	Bm1_36270	0.300465	-0.0766841	0.116927	0.572169	0.104077	-0.375049	-0.499021	1	1	1	1	1	1	1
14972.m07014	Bm1_36625	0.426424	-0.812371	0.475029	0.986447	0.638906	0.054735	-0.357706	0	0	0	0	1	0	1
14972.m07016	Bm1_36635	0.699798	-0.560969	-0.0170705	0.463411	0.899872	0.185474	-1.11074	1	0	0	0	1	0	0
14972.m07083	Bm1_36965	1.12859	0.0518138	0.723484	0.814504	0.227735	-0.630928	-2.87475	1	0	1	1	1	1	1
14972.m07107	Bm1_37070	-0.131372	-1.24651	0.524521	1.11287	0.0932702	-0.319773	0.602816	0	1	0	0	0	0	0
14972.m07123	Bm1_37150	1.25739	-0.607789	0.286683	1.29364	0.0757082	-0.100727	-1.1847	0	0	0	0	1	1	0
14972.m07147	Bm1_37270	0.25653	-1.03612	0.512225	1.71021	0.267497	-0.163439	-1.26474	1	0	1	0	1	1	1
14972.m07232	Bm1_37680	1.03094	-0.220075	0.837587	0.82518	0.366546	-0.385294	-3.00804	1	0	1	1	1	1	1
14972.m07233	#N/A	1.00182	-0.402986	0.737811	1.13542	0.320726	-0.224494	-3.51162	1	0	1	1	1	1	1
14972.m07327	Bm1_38150	0.427361	-0.510556	-0.461163	0.445057	0.266138	0.0730958	-0.526287	1	1	1	1	1	1	1
14972.m07392	Bm1_38470	1.02748	-0.823815	0.0681595	1.14434	0.486077	-0.548905	-1.29299	1	0	0	0	1	1	0
14972.m07530	Bm1_39145	0.924335	-0.150103	0.57776	1.20133	-0.0389652	-0.256818	-1.36778	1	0	1	0	1	1	1
14972.m07554	Bm1_39260	0.578224	0.451565	0.313585	0.76331	-0.226877	-0.773889	-0.0618437	1	1	0	0	1	1	0
14972.m07601	Bm1_39495	0.345232	-1.05831	-0.940996	0.400688	1.01009	0.671085	-3.26895	1	0	1	1	1	1	0
14972.m07829	Bm1_40580	0.730486	-0.952126	-0.188013	1.14051	0.523829	0.416098	-1.13327	1	0	1	1	1	1	0
14972.m07877	Bm1_40800	0.012355	0.372334	-0.0924461	1.25737	-0.295394	0.0901208	-0.635981	1	0	1	0	0	1	0
14973.m02591	Bm1_40960	0.938364	-1.20436	0.327039	0.721933	0.414554	0.19875	-2.93076	1	0	1	1	1	1	1
14973.m02620	Bm1_41125	0.697109	-0.328408	0.565859	0.522924	0.0557629	-0.167937	0.482246	1	0	0	0	1	0	0
14973.m02655	Bm1_08715	0.489006	-0.83656	-0.0865894	2.01278	0.232909	-0.242319	-0.929322	1	1	1	0	1	1	0
14973.m02658	Bm1_41330	1.75683	-0.660837	-0.247041	0.700044	-0.159055	-0.644585	-1.89519	1	1	1	1	1	1	1
14973.m02677	Bm1_41425	0.217236	-0.555286	-1.31646	0.651835	0.460913	0.604521	-0.753219	1	1	1	1	1	1	1
14975.m04354	#N/A	1.56774	-1.06792	0.183521	-0.753476	0.547206	0.21486	-1.52349	0	0	1	0	1	0	0
14975.m04374	Bm1_42190	1.19121	-0.687112	-0.429006	1.30023	-0.0408488	0.0962161	-1.16749	1	0	0	0	1	1	0
14975.m04406	Bm1_42345	0.60955	0.207243	-0.599832	0.65699	0.0555078	0.0729642	-1.37237	1	1	1	1	1	1	1
14975.m04419	Bm1_42410	0.155092	-1.27961	0.684684	0.851203	0.835374	0.70074	-1.42448	0	0	0	0	1	1	0
14975.m04426	Bm1_42445	0.0781728	-0.539493	0.671363	1.39028	-0.121069	-0.137184	-0.297333	1	0	1	0	1	1	1
14975.m04526	Bm1_42925	0.598112	-1.11134	0.441671	1.86769	0.295315	0.0446912	-1.20553	0	0	1	0	1	1	0
14975.m04549	Bm1_43040	1.55874	-0.944622	0.577851	1.64157	-0.109211	-1.79152	-2.60103	1	1	1	1	1	1	1
14975.m04550	Bm1_43045	1.32761	-2.25897	0.923881	0.93188	0.0499956	-1.97262	-6.03236	1	1	1	1	1	1	1
14977.m04868	Bm1_43130	-0.573571	-0.0647618	-0.895502	0.817171	0.259293	0.0900488	-0.10139	1	1	1	1	1	1	1
14977.m04898	Bm1_43265	0.499874	-0.140863	0.641707	0.561457	0.151055	0.0378695	-1.26692	1	1	1	1	1	1	1
14977.m04927	Bm1_43410	0.919586	-0.297186	-0.564896	0.90895	0.195714	-0.259048	0.126109	0	0	0	0	1	0	0
14977.m04954	Bm1_43540	1.45338	-1.21474	-1.41567	1.81734	0.768196	-0.232952	-2.76756	0	0	1	1	1	1	0
14977.m04975	Bm1_43635	1.44399	-0.657058	-0.09895	0.764064	0.403576	0.152994	-0.880424	0	0	0	0	1	0	0
14977.m05035	Bm1_43935	1.15942	0.545178	-0.131965	0.836611	0.0530637	-0.667216	-1.6549	1	0	0	0	1	0	0
14977.m05062	Bm1_44065	2.77297	-1.23887	-0.61078	-0.165592	-0.227731	-0.475801	-0.584264	0	0	0	0	1	0	0
14979.m04518	Bm1_45045	0.583919	-1.55079	1.26281	1.36709	1.04617	-0.393835	-1.42269	0	0	0	1	0	1	1
14980.m02718	Bm1_45990	0.644524	-1.05825	0.556778	1.14688	0.808665	-0.0187753	-0.603805	1	0	1	0	1	1	1
14980.m02738	Bm1_46090	-0.884864	-1.30196	0.328272	2.49027	-0.384581	-0.35401	-0.843481	0	0	0	0	0	1	0
14980.m02780	Bm1_46285	1.82368	-2.5546	-0.00161208	0.894686	-0.0149839	-0.713688	-3.8959	1	0	1	1	1	1	1
14980.m02797	Bm1_46360	0.484294	-0.069727	-0.45975	0.571102	0.0927992	0.446327	-0.275586	1	1	1	0	1	0	0
14980.m02832	Bm1_46540	1.06045	-1.07913	0.923143	1.24239	-0.0517539	-0.79063	-0.195321	1	1	1	1	1	1	1
14981.m02379	Bm1_46700	0.525546	-0.0980847	0.699089	0.466449	-0.172973	-0.246879	-2.02952	1	1	1	1	1	1	1
14981.m02380	Bm1_46700	0.570068	-0.15644	0.769502	0.522401	-0.131374	-0.245131	-1.98617	1	1	1	1	1	1	1
14982.m02208	Bm1_47175	0.081488	0.37242	-0.475562	1.14103	-0.0393203	-0.178472	-1.18665	1	0	0	0	0	0	0
14985.m00040	Bm1_47505	0.404213	0.277604	0.460944	0.57455	0.266105	0.376249	-1.27207	1	0	1	0	0	0	0
14990.m07692	Bm1_47860	0.51895	-0.828567	-4.54151	1.53401	0.40016	0.202414	-6.55641	1	0	1	1	1	1	1
14990.m07919	Bm1_48975	0.583098	0.081245	0.0448553	0.299438	0.11777	-0.141853	-0.790888	1	1	1	1	1	1	1
14990.m07940	Bm1_49080	0.304107	-0.862948	0.971363	1.47398	0.574445	0.0356414	-1.65429	1	0	1	1	1	1	1
14990.m08029	Bm1_49515	0.707186	0.0377892	-0.856989	1.12351	-0.33313	-0.435355	0.702459	0	1	0	0	0	0	0
14990.m08068	Bm1_49705	0.348218	-0.474414	-1.13155	0.632683	0.586366	0.37451	-1.16301	1	1	1	1	1	1	1
14990.m08094	Bm1_49840	0.280399	-0.28229	-0.859896	1.08705	0.374157	0.122825	-0.329372	1	1	1	1	1	1	1
14992.m10945	Bm1_50850	2.10736	-0.546956	-0.381878	0.521796	0.550953	-1.12368	-1.98935	1	0	0	0	1	0	0
14992.m10953	#N/A	1.02838	-0.926759	0.622168	2.62932	-0.203963	-0.219444	-0.830696	0	0	0	0	1	1	1
14992.m10972	Bm1_50990	0.182793	-0.77607	0.291721	1.40347	-0.202635	-0.829914	0.627374	1	1	0	0	0	1	1
14992.m11031	#N/A	0.0151369	-0.55822	0.175611	0.41512	0.551836	0.233306	-0.940996	1	1	1	1	1	1	1
14992.m11071	Bm1_51460	0.0311868	0.697996	-0.216159	1.40361	-0.088672	-0.209194	-0.266392	1	0	0	0	0	1	0
14992.m11075	Bm1_51480	0.349937	-0.298304	0.648851	0.995859	0.272313	-0.306954	0.0230886	1	0	0	0	0	0	0
14992.m11085	Bm1_51520	1.41462	-0.734873	-1.07687	0.436135	0.726186	0.039608	-2.38318	1	0	1	1	1	1	0
14992.m11107	Bm1_51625	0.0104549	-0.715432	0.166191	1.09599	0.606835	0.273024	-0.511391	1	1	1	1	1	1	1
14992.m11111	Bm1_51650	0.590129	-1.16888	-0.346983	1.45596	0.196326	0.199443	-1.16487	0	0	1	0	0	1	0
14992.m11129	Bm1_51735	0.0821189	-0.723938	0.936494	1.5968	-0.349714	-0.282992	-1.58615	1	0	0	0	0	1	1
14992.m11137	Bm1_51775	0.963932	-1.03529	0.585666	0.762747	0.572115	0.388916	-5.0431	1	0	1	1	1	1	1
14992.m11165	Bm1_51915	-0.135528	-0.388712	-0.678302	2.21559	0.0315507	-0.181229	-1.44937	1	0	0	0	0	1	0
14992.m11216	Bm1_52160	-0.381626	-2.59207	0.250873	1.75103	0.365371	0.989586	-1.97247	0	0	1	0	0	1	0
14992.m11290	Bm1_52535	-1.1795	-3.66644	-1.67187	3.06082	-1.40166	-2.22633	-3.60404	0	0	0	0	0	1	0
14992.m11377	Bm1_52945	0.965855	-0.170497	-0.567786	0.644777	0.0289797	-0.363764	-0.441429	1	1	1	1	1	1	0
14992.m11378	Bm1_52945	0.888572	-0.0471272	-0.408508	0.771152	0.044814	-0.39586	-0.139629	1	0	0	0	1	1	0
14992.m11402	Bm1_53055	1.92147	-0.024867	-0.760466	-0.335298	-0.0539732	0.160334	-0.718298	1	0	0	0	1	0	0
15059.m00091	Bm1_53510	0.862855	-0.828862	-1.0246	-0.41561	1.01795	0.300088	-3.31338	1	0	1	1	1	0	1
15099.m00102	Bm1_01400	0.989147	0.00405657	-1.01388	0.901954	0.552681	-0.180416	-1.29708	1	0	1	0	1	1	0
15099.m00106	Bm1_08405	-0.444768	-1.37765	0.474772	1.61212	0.418689	0.00127194	-0.593156	0	0	1	0	0	1	0
15128.m00006	Bm1_54090	-0.521864	-1.23227	-0.384575	2.09315	-0.469348	-0.577259	-0.936345	0	0	0	0	0	1	0
15181.m00020	Bm1_54700	0.558615	-0.323835	-0.17971	0.817049	-0.095983	0.0223185	-0.783361	1	1	1	1	1	1	1
15213.m00007	Bm1_09610	0.56326	-1.6484	1.21282	0.838126	0.594462	-0.506536	-2.30929	1	1	1	1	1	1	1
15273.m00028	Bm1_55535	0.662842	0.139599	-0.822312	0.854757	-0.0375512	-0.216311	-1.13248	1	1	1	1	1	1	1
15323.m00014	Bm1_55975	2.17992	-0.275342	0.32365	1.03349	-0.326271	-1.16994	-0.491869	1	0	0	0	1	1	1
15350.m00008	Bm1_56185	0.220305	-1.04515	-1.04688	0.497145	0.802087	0.762892	-1.87514	0	0	1	0	0	0	0
15366.m00007	Bm1_56270	0.712114	-1.2701	0.0301937	0.627872	0.263855	-1.30428	-3.91308	1	1	1	1	1	1	1
15430.m00015	Bm1_56680	0.0238806	-0.709117	0.207933	1.20963	-0.0240181	-0.497193	0.559412	0	1	0	0	0	1	0
15463.m00018	Bm1_56985	0.522491	-1.29962	1.04417	1.09255	0.463623	-0.166296	-1.4202	1	0	1	1	1	1	1
15484.m00016	Bm1_57135	0.74295	0.27555	0.598065	0.447218	-0.0644727	-0.383539	-1.41799	1	1	1	1	1	1	1
15488.m00007	Bm1_57150	0.77199	0.33718	0.194214	0.364038	0.108853	-0.19763	-1.27279	1	1	1	1	1	1	1
AA052051	#N/A	0.0577708	-0.0520409	-1.00269	0.700566	-0.258482	-0.301661	0.214153	1	1	1	1	1	1	1
AA054899	Bm1_21380	0.0963365	-0.162983	-0.0759324	0.195323	0.323645	0.222189	-1.09263	1	1	1	1	1	1	1
AA068382	#N/A	0.594555	-0.716112	0.263906	0.557786	0.37496	0.19998	-1.23979	1	1	1	1	1	1	1
AA072484	#N/A	0.122276	-1.30957	1.04277	1.1728	0.637649	-0.357231	-1.39696	1	1	1	1	1	1	1
AA072511	#N/A	1.77115	-2.98092	1.38596	1.60507	-0.0316994	-2.82465	-5.0362	1	0	0	1	1	1	1
AA080303	#N/A	0.203955	-0.0214823	0.421197	1.69379	-0.439186	-0.339314	-0.510465	1	0	0	0	1	1	0
AA114397	#N/A	0.25897	-0.154106	0.118924	0.335852	0.0657889	0.199166	-0.755887	1	1	1	1	1	1	1
AA161569	#N/A	0.0806695	0.185587	-0.29302	0.948687	-0.28843	-0.816169	-0.12791	1	1	1	1	1	1	1
AA199949	#N/A	1.26022	-0.445568	-0.492452	0.527232	0.332272	-0.0322101	-1.83914	1	1	1	1	1	1	1
AA199952	#N/A	1.6919	-0.599415	-0.721151	0.597979	0.386135	-0.877545	-2.82627	1	1	1	1	1	1	1
AA228541	#N/A	0.448897	-0.180088	0.665774	0.992527	-0.368572	-0.924195	-1.25581	1	1	1	1	1	1	1
AA241571	#N/A	0.834435	-0.340997	0.986045	0.868198	-0.0437402	-0.343252	-1.54257	1	1	1	1	1	1	1
AA246176	#N/A	-2.27353	-3.37421	-1.63793	3.18379	-2.0582	-2.9955	-2.37967	0	0	0	0	0	1	0
AA389866	#N/A	1.70965	-2.76931	-1.29756	3.03905	-2.27402	-4.58895	-4.82502	1	0	0	0	1	1	1
AA389874	#N/A	1.54312	-1.28028	-0.244897	3.2255	-1.01	-0.607378	-0.844275	0	0	0	0	1	1	0
AA389879	#N/A	0.168905	-1.31825	0.925253	1.02593	0.285724	0.141706	-1.52379	1	1	1	1	1	1	1
AA471453	#N/A	0.788297	-0.600401	0.395132	0.810448	0.137507	-0.0279409	-1.06448	1	1	1	1	1	1	1
AA480693	#N/A	0.684708	-0.254623	-0.579908	0.329102	-0.499254	-0.424071	-0.58874	1	1	1	1	1	1	1
AA480709	#N/A	0.44158	0.205857	-0.513563	0.757756	0.214799	-0.19148	-0.083719	1	0	0	0	0	0	0
AA545881	#N/A	-2.39873	-3.80968	-2.07105	3.18527	-1.83321	-2.61721	-2.04995	0	0	0	0	0	1	0
AA545902	#N/A	-1.46378	-2.11513	-1.14953	3.48115	-1.14926	-1.65523	-1.40234	0	0	0	0	0	1	0
AA547832	Bm1_14445	0.214111	-0.556707	0.619501	0.565844	0.63412	0.651356	-1.72702	1	0	1	0	1	1	1
AA570858	#N/A	-0.656325	-1.04651	-1.33908	2.66436	-0.0920009	-0.819538	-1.2464	0	0	0	0	0	1	0
AA585018	#N/A	0.870403	-0.965063	0.599634	0.66496	0.108523	-0.519781	-0.390817	1	1	1	1	1	1	1
AA592049	#N/A	0.929223	-1.01082	0.229879	0.673306	0.179081	0.312696	-1.67805	1	1	1	1	1	1	1
AA661174	#N/A	1.22959	-0.677051	-0.0529866	1.02803	0.397426	-0.282708	-0.497801	1	0	0	0	1	0	0
AA749469	#N/A	1.4375	-3.02011	1.68229	1.60076	0.0582645	-1.81099	-4.1338	1	0	1	1	1	1	1
AA840846	#N/A	1.24227	-0.69768	-0.557809	1.69985	-0.614866	-0.716905	-0.386372	0	0	0	0	0	1	0
AA841374	Bm1_07780	0.0583823	-1.64326	0.868779	0.816602	0.555302	0.180937	-0.898946	1	1	1	1	1	1	1
AA841478	Bm1_46540	0.827788	-0.747653	0.488398	1.10047	-0.0757415	-0.554104	-0.242275	1	1	1	1	1	1	1
AA841602	Bm1_38495	0.448615	-1.34867	-0.381582	1.44062	0.756629	0.106705	-1.7714	1	1	1	1	1	1	1
AA842541	#N/A	1.07941	-1.17512	-0.823055	2.3367	-0.168402	-0.829027	-0.790747	0	0	0	0	1	1	0
AA842602	#N/A	1.53396	-0.265693	-0.652876	1.89395	-0.439972	-2.78051	-3.68434	1	0	1	1	1	1	1
AA842874	#N/A	0.816262	-0.165083	-0.12705	0.715831	0.165264	0.197875	-1.21104	1	0	1	0	1	1	0
AI058029	#N/A	1.02616	-0.887197	-0.297668	1.42763	0.166652	-0.0655094	-1.13124	1	0	1	0	1	1	0
AI069540	#N/A	-0.0811221	-0.781213	0.85616	1.97553	-0.0753443	-0.0981912	0.231732	0	0	0	0	0	1	0
AI083432	#N/A	0.974833	-1.40783	-5.3079	-0.130337	0.796114	0.625962	-5.99875	1	0	1	1	1	1	0
AI087642	#N/A	0.925523	-1.36392	0.279233	0.461099	0.617079	0.732364	-2.00362	1	0	1	0	1	0	0
AI105736	#N/A	0.105872	-1.48469	-1.54302	0.708366	1.05292	0.564409	-1.22458	1	1	1	1	1	1	0
AI508010	#N/A	1.05944	-0.597945	0.835094	1.59885	0.106303	-0.419913	-1.13508	0	0	0	0	1	0	0
AI546760	#N/A	0.668203	-0.658808	0.038485	0.430946	0.211555	0.152531	-1.07339	1	1	1	1	1	1	1
AI658471	#N/A	0.444987	0.218228	0.911123	0.328022	0.232951	0.233947	-3.66765	1	0	1	1	1	1	1
AI723683	#N/A	0.559717	-0.159964	0.746506	1.0378	-0.407081	-0.656328	-1.29975	1	1	1	1	1	1	1
AI771049	#N/A	0.412157	-0.672826	-1.54468	1.79754	0.556002	-0.450811	-1.03887	1	1	1	1	1	1	0
AI783183	#N/A	1.16462	-0.125716	0.369846	0.623403	0.50114	0.165447	-1.18192	1	0	0	0	0	0	0
AI784803	#N/A	1.3788	-1.12388	0.265435	0.629053	0.559627	0.122336	-3.65073	1	0	1	1	1	1	1
AI856833	#N/A	0.778887	-0.350097	0.811908	1.03049	0.28935	0.0831045	-2.15123	1	0	1	0	1	1	1
AI856863	#N/A	0.541965	-1.39072	-0.26634	0.975672	0.858704	0.550354	-2.67013	1	1	1	1	1	1	1
AI919741	#N/A	0.368387	0.237921	0.329663	0.611068	0.0715503	-0.0989933	-0.710986	1	1	1	1	1	1	1
AI939704	#N/A	-0.883015	-2.09282	-1.35233	3.00772	-0.98868	-1.08051	-0.823889	0	0	0	0	0	1	0
AW041947	#N/A	0.531851	-0.254213	-2.07553	0.751266	0.200174	0.61972	-1.88555	1	1	1	1	1	1	0
AW042029	#N/A	0.650628	-0.799478	0.491082	1.11538	0.475977	0.351157	-0.614065	1	1	1	1	1	1	0
AW042044	#N/A	0.965557	-0.340084	0.464429	1.41792	0.168189	0.0745344	-1.34154	0	0	0	0	1	0	0
AW140322	#N/A	0.136609	-0.936939	-0.150878	0.951304	0.795158	0.452578	-1.60125	1	1	1	1	1	1	1
AW179623	#N/A	-1.49182	0.463625	0.02387	1.7101	-0.203783	0.0755104	-1.8869	1	0	1	0	0	1	1
AW179624	#N/A	0.507746	-0.69653	-1.34956	1.68812	0.167705	-0.0327711	-5.03384	1	0	1	1	1	1	0
AW179696	#N/A	0.444343	0.400871	-0.510126	0.983664	-0.301765	-0.520834	-1.43107	1	1	1	1	1	1	1
AW179760	#N/A	1.12454	-1.88044	-1.77289	2.86234	-0.981237	-2.31586	-2.13982	1	0	0	0	1	1	0
AW245031	#N/A	-0.128151	-0.946378	-0.180232	2.82522	-0.475545	-0.931414	-0.213404	0	0	0	0	0	1	0
AW562033	Bm1_51655	0.49038	-0.250414	-0.294202	1.064	0.267422	0.102957	-0.816154	0	0	0	0	1	1	0
AW562072	#N/A	-0.807367	-1.05791	-1.09444	3.14248	-1.4178	-1.01574	-0.623176	0	0	0	0	0	1	0
AW874716	#N/A	0.704756	-1.45522	0.136368	1.27988	-0.412947	-2.48983	-2.59278	1	1	1	1	1	1	1
AW874720	#N/A	-0.404341	-0.222384	-1.38528	1.99128	-0.0120708	0.393732	-2.95987	1	0	1	1	1	1	0
AW874797	#N/A	1.64567	-3.86763	-0.48336	-1.44843	1.53033	0.0571804	-5.24641	0	0	1	1	1	0	1
AW888260	#N/A	0.138922	0.260016	0.410126	0.904273	-0.205571	-0.265391	-0.760296	1	1	1	1	1	1	1
BE124987	#N/A	0.952246	-0.363208	0.438968	1.58289	0.137863	-0.107071	-2.29998	1	0	1	1	1	1	1
BE352766	#N/A	-0.176018	-0.709919	-0.582585	2.44682	-0.296814	-0.269535	-0.637889	0	0	0	0	0	1	0
BE352804	#N/A	0.524005	-0.979177	-0.473549	0.69804	0.532703	0.274773	0.621377	0	1	1	0	1	0	0
BMB_gene_32.412	#N/A	-1.95103	-3.29661	-2.06915	3.34386	-1.88892	-2.6486	-2.28903	0	0	0	0	0	1	0
BMB_gene_7.521	#N/A	0.319793	-0.3605	0.170127	1.05732	0.0520711	-0.634254	-0.0655797	1	1	1	1	1	1	1
BMBC_gene_61.408	#N/A	-0.35129	-0.868753	0.265074	0.352855	0.39352	-0.145574	-0.916258	1	1	1	1	1	1	1
BMBC_gene_62.458	#N/A	-0.210623	-0.840944	0.192763	0.233805	0.405991	-0.0712826	-0.8324	1	1	1	1	1	1	1
BMBC_gene_63.1068	#N/A	-0.279641	-0.675746	0.0335943	0.212781	0.360461	-0.203993	-0.876364	1	1	1	1	1	1	1
BMBC_gene_64.1319	#N/A	-0.393954	-0.704005	-0.0776763	0.0778498	0.202562	-0.255258	-1.00696	1	1	1	1	1	1	1
BMC00003	Bm1_08810	0.334868	0.0161807	0.237865	0.355759	0.149688	0.019175	-0.826721	1	1	1	1	1	1	1
BMC00075	#N/A	0.585086	-1.37687	0.830782	0.738837	0.393045	-0.463174	-2.45583	1	1	1	1	1	1	1
BMC00077	#N/A	0.475834	-1.06488	-0.715236	1.42886	0.554851	0.184788	-1.76807	1	1	1	1	1	1	1
BMC00090	Bm1_37575	0.998422	-0.597296	0.632746	0.863122	0.114983	0.0133531	-1.60668	1	1	1	1	1	1	1
BMC00097	#N/A	-0.176872	-0.408153	-0.0939927	0.0754212	0.242259	-0.0229137	-0.63499	1	1	1	1	1	1	1
BMC00098	Bm1_18805	0.87682	-0.812137	-1.41895	0.932658	0.542683	0.415906	-5.96884	1	0	1	1	1	1	1
BMC00126	#N/A	0.292024	-1.25664	0.251946	0.576126	0.800118	0.0919358	-2.48005	1	1	1	1	1	1	1
BMC00135	Bm1_09610	0.500198	-1.46732	1.20146	0.756685	0.56868	-0.400506	-2.47412	1	1	1	1	1	1	1
BMC00139	Bm1_35060	0.525856	-1.10678	0.0978026	0.66128	0.626784	0.0834193	-1.76874	1	1	1	1	1	1	1
BMC00147	#N/A	0.538308	-0.420984	0.0547473	1.0809	-0.00594862	0.0899088	-5.01688	1	0	1	1	1	1	1
BMC00153	#N/A	0.445771	-0.158234	0.637682	0.429482	-0.192321	-0.170622	-1.88718	1	1	1	1	1	1	1
BMC00164	#N/A	0.963518	-1.8668	0.577524	0.865261	0.244093	-2.4306	-5.41472	1	1	1	1	1	1	1
BMC00173	#N/A	0.590739	-0.336013	0.57276	0.868128	0.429881	-0.414499	-1.94095	1	1	1	1	1	1	1
BMC00196	#N/A	0.0505747	-1.34996	0.569469	0.882275	0.172293	0.19202	-1.49903	1	1	1	1	1	1	1
BMC00197	#N/A	0.285686	-0.613496	-1.0257	0.431405	0.571847	0.253151	-1.16629	1	1	1	1	1	1	1
BMC00254	#N/A	1.21778	-1.36252	1.51442	1.33669	0.205895	-0.837861	-1.879	1	0	0	0	1	1	1
BMC00263	#N/A	0.394295	-1.3231	-0.510964	1.28833	0.626054	0.034065	-1.93053	1	1	1	1	1	1	1
BMC00276	#N/A	0.430533	-0.219199	0.92263	1.33954	0.0632068	-0.28881	-1.33568	1	0	0	0	0	0	0
BMC00300	#N/A	-3.47386	-6.05155	-3.4284	3.16423	-2.96562	-3.69843	-2.27978	0	1	0	0	1	1	0
BMC00478	#N/A	-1.20932	-2.85183	-0.93331	2.86869	-1.58967	-1.29262	-2.32474	0	0	0	0	0	1	0
BMC00497	#N/A	-0.00560343	-0.849738	-0.466273	2.16688	-0.533597	-0.614476	-0.398665	0	0	0	0	0	1	0
BMC00520	#N/A	-0.69925	-1.95364	-0.962424	2.97878	-0.848845	-1.0567	-0.495506	0	0	0	0	0	1	0
BMC00540	Bm1_21705	0.0951029	-1.14996	0.476425	0.787504	0.52032	-0.321493	-0.995802	1	1	1	1	1	1	1
BMC00558	Bm1_34675	0.671099	-0.698247	0.480544	1.23989	-0.55708	-0.922662	0.695782	1	1	1	0	1	1	1
BMC00613	Bm1_28825	0.387351	-0.217989	0.0227569	1.05938	-0.00425734	-0.195489	-0.0681202	1	1	1	0	1	1	0
BMC00653	#N/A	0.668818	-0.191607	-0.576509	1.1108	-0.114674	0.0415435	0.234054	1	0	0	0	0	0	0
BMC00677	#N/A	0.364815	-0.359524	0.00791233	1.05936	-0.00423323	-0.406381	-0.154995	1	1	1	1	1	1	1
BMC00686	Bm1_32895	0.489329	-0.741111	0.831936	0.965503	0.348032	-0.244736	-1.53246	1	1	1	1	1	1	1
BMC00741	#N/A	0.336588	-0.0703303	0.0495181	0.259689	0.408217	0.286767	-1.04458	1	1	1	1	1	1	1
BMC00743	#N/A	1.10672	-0.572678	0.440011	0.479113	-0.191311	-0.598	-0.457783	1	1	1	1	1	1	1
BMC00763	#N/A	0.775483	-0.091619	0.577479	0.63978	0.240427	-0.212312	-1.22763	1	1	1	1	1	1	1
BMC00857	#N/A	-0.404678	-3.93982	-2.56623	3.03861	-0.757748	-2.93081	-1.54406	0	0	0	0	1	1	0
BMC00907	#N/A	-0.8556	-1.13897	-0.23905	2.72299	-0.509152	-0.712401	-0.253078	0	0	0	0	0	1	0
BMC00928	#N/A	-0.482028	-1.73085	-0.407596	2.84358	-0.384573	-0.753794	-1.28705	0	0	0	0	0	1	0
BMC00954	Bm1_21080	0.152244	0.223359	0.00644107	0.593737	-0.155707	-0.257353	-0.344907	1	1	1	1	1	1	1
BMC00973	Bm1_00545	-0.847025	-1.73672	-1.01514	2.77511	-0.949199	-1.02217	-0.67577	1	1	1	0	1	1	0
BMC00990	Bm1_56305	1.07251	0.098763	-0.830285	0.194766	-0.269169	-0.533121	-0.134354	1	1	1	0	1	1	0
BMC01032	Bm1_24115	0.545737	0.00895205	0.71098	0.638067	-0.0710315	-0.349058	-1.57924	1	1	1	1	1	1	1
BMC01070	Bm1_01585	0.250167	-0.527792	-0.634517	1.1579	-0.451817	-0.467263	0.271702	1	1	1	1	1	1	1
BMC01077	#N/A	-1.46589	-3.72493	-0.60261	3.16556	-0.993515	-1.50213	-2.01766	0	0	0	0	0	1	0
BMC01093	#N/A	-1.22591	-2.53254	-0.988602	2.87623	-1.33569	-1.27261	-1.16839	1	1	1	0	0	1	0
BMC01127	#N/A	-0.411	-0.916717	-0.957224	2.65402	-0.741565	-1.0738	-1.19782	0	0	0	0	0	1	0
BMC01131	#N/A	-1.29339	-2.20793	-1.37665	3.23839	-1.19156	-1.64045	-1.32073	0	0	0	0	0	1	0
BMC01160	#N/A	1.59424	-1.39875	0.234239	1.15316	-0.0403993	0.0147543	-0.618611	0	0	0	0	1	1	0
BMC01217	#N/A	-0.605335	-0.25203	-0.546618	0.751512	0.205746	0.0331929	0.257505	1	1	1	1	1	1	0
BMC01257	#N/A	0.243574	-0.99933	0.567917	0.719148	0.239365	-0.129156	-1.00479	1	1	1	1	1	1	1
BMC01276	#N/A	0.18747	0.210137	-0.000453588	0.619129	-0.277207	-0.319383	0.253161	1	1	1	1	1	1	1
BMC01298	#N/A	0.206685	-0.690132	-0.560342	0.877177	0.562728	0.324709	-1.77344	1	0	1	0	1	1	0
BMC01393	#N/A	-2.22547	-4.67013	-3.41561	3.0614	-2.45276	-4.01677	-1.32002	0	1	0	0	1	1	0
BMC01478	Bm1_28165	1.06669	-0.060899	-0.580626	1.47293	0.278345	-0.632486	-1.09053	1	0	0	0	1	1	0
BMC01483	#N/A	-1.20473	-2.31891	-0.763701	2.99837	-0.920277	-1.00299	-1.45475	0	0	0	0	0	1	0
BMC01484	#N/A	-0.949699	-2.15423	-0.274889	2.78328	-0.478504	-1.16487	-1.22573	0	0	0	0	0	1	0
BMC01497	#N/A	-3.14753	-4.55421	-2.9806	3.22069	-2.71362	-3.75436	-1.47232	0	1	0	0	0	1	0
BMC01558	#N/A	2.03566	-1.9595	0.210864	1.13242	-0.159827	-0.903878	-1.57365	1	0	1	1	1	1	1
BMC01568	#N/A	-0.351402	-0.794094	-0.364373	2.49773	-0.363052	-0.142271	-0.155696	0	0	0	0	0	1	0
BMC01643	Bm1_24115	0.523201	0.210747	0.691756	0.847198	-0.136239	-0.427338	-1.51995	1	1	1	1	1	1	1
BMC01662	#N/A	1.11642	-0.702624	-2.15206	0.691308	0.369876	0.305185	-2.29244	1	1	1	1	1	1	1
BMC01677	#N/A	0.961295	-1.76502	-4.35482	1.15399	0.44696	-1.38361	-7.22793	1	0	1	1	1	1	1
BMC01688	#N/A	-0.0793074	-0.551072	-0.0986237	0.297911	0.221923	-0.715158	-2.52188	1	1	1	1	1	1	1
BMC01744	Bm1_39940	0.473056	-1.21944	0.809809	1.55818	0.286678	-0.605496	-1.2022	1	1	1	1	1	1	1
BMC01881	Bm1_56305	1.06093	0.0699745	-0.522533	0.354158	-0.192112	-0.329845	0.039988	1	1	1	1	1	1	1
BMC02052	Bm1_36635	0.406468	-0.519475	0.337738	0.533385	0.532161	0.347896	-1.26037	1	1	1	1	1	1	1
BMC02053	Bm1_21625	0.110935	0.0160048	-0.0536342	0.372294	0.20884	0.385607	-1.11343	1	1	1	1	1	1	1
BMC02054	Bm1_38755	0.458195	0.247203	-0.715924	1.62545	-0.306915	-0.525778	-1.89443	1	1	1	1	1	1	1
BMC02059	Bm1_19805	0.886394	-1.07666	1.17666	0.89718	0.190974	-0.442194	-4.51298	1	1	1	1	1	1	1
BMC02140	#N/A	0.138298	-0.657357	0.458382	0.722482	0.642914	-0.0338709	-1.05442	1	1	1	1	1	1	1
BMC02229	#N/A	0.0547317	-0.713806	0.63312	0.970919	0.633436	0.351668	-2.54621	1	0	1	1	1	1	1
BMC02241	#N/A	1.40412	-0.508614	-2.30829	0.802814	0.374221	-0.191579	-1.489	1	1	1	1	1	1	0
BMC02242	#N/A	0.517623	-3.72574e-05	-0.579026	0.119455	-0.621183	0.0348143	-0.836647	1	1	1	1	1	1	1
BMC02256	#N/A	0.35893	-0.549086	-4.56583	1.2421	0.263536	0.19443	-6.01348	1	1	1	1	1	1	1
BMC02292	#N/A	1.3337	-0.226601	-0.751358	0.411319	0.270079	0.12422	-1.06321	1	1	0	0	1	1	0
BMC02365	#N/A	0.760588	-1.28012	0.10467	1.19125	-0.361206	-2.60796	-2.4315	1	1	1	1	1	1	1
BMC02375	#N/A	0.75447	-0.544833	0.104728	0.566252	0.143849	0.147126	-0.671904	1	1	1	1	1	1	1
BMC02392	Bm1_11625	0.596719	-0.358372	0.411025	0.400702	0.190185	0.140669	-0.778575	1	1	1	0	1	1	0
BMC02401	Bm1_33930	0.326526	-0.160966	-0.120906	0.510139	0.0911357	0.15791	-0.855689	1	1	1	1	1	1	1
BMC02422	Bm1_32545	0.203549	-1.03896	-0.0793818	0.747895	0.213739	0.397099	-0.00461267	1	1	1	0	1	1	0
BMC02427	Bm1_55540	0.873758	0.262274	-0.58332	0.753594	-0.0343691	-0.382152	-1.24357	1	1	1	1	1	1	1
BMC02578	Bm1_46745	0.00304412	0.196265	-0.973774	0.843296	0.105465	-0.14348	-0.594232	1	1	1	1	1	1	0
BMC02591	Bm1_48635	0.462017	-0.626817	0.334694	0.915293	0.36876	0.126932	-0.869317	1	1	1	1	1	1	1
BMC02613	#N/A	0.888909	-1.03208	-2.77467	1.53593	0.29666	0.0196649	-4.2822	1	0	1	1	1	1	1
BMC02628	Bm1_35855	0.557834	-0.505289	-0.700446	0.911067	0.315396	0.0642392	-0.642426	1	1	1	1	1	1	1
BMC02633	Bm1_37935	-0.322627	-0.278117	-0.0588308	0.975283	-0.0827516	-0.565589	0.4867	1	1	1	1	1	1	1
BMC02671	Bm1_32415	0.119789	0.0885226	-0.585634	0.690343	-0.0413033	-0.160541	0.13695	1	1	1	1	1	1	0
BMC02725	Bm1_57360	0.336208	-0.564264	-0.483176	1.32097	0.487688	0.288439	-0.493656	1	1	1	1	1	1	0
BMC02844	#N/A	0.448959	-0.884582	0.399278	0.311316	0.387592	0.451571	-1.12496	1	1	1	1	1	1	1
BMC02916	#N/A	1.88331	-2.56316	-1.01438	1.89844	-0.565222	-1.29067	-1.83367	0	0	0	0	1	1	0
BMC02918	Bm1_35025	0.745491	-0.574254	0.210872	0.494879	0.359889	0.0327957	-0.398749	1	1	0	1	1	0	0
BMC02934	#N/A	0.642229	-1.20459	0.26855	1.50363	0.262647	-0.499632	-4.70511	1	1	1	1	1	1	1
BMC02965	#N/A	0.660028	-1.19746	-0.238042	1.04926	0.725535	0.521045	-2.59093	1	1	1	1	1	1	1
BMC03003	#N/A	0.541234	-1.10107	0.140977	0.744039	0.477756	0.61373	-0.344528	0	0	1	0	0	0	0
BMC03014	Bm1_03235	0.673295	-0.911654	0.517445	1.16122	0.547306	-0.0284735	-1.89549	1	0	1	1	1	1	1
BMC03123	Bm1_36655	0.897887	-0.103986	-0.308814	-0.203719	0.0182413	-0.0142186	-0.600876	1	1	1	1	1	1	1
BMC03128	#N/A	1.02406	-0.458004	0.232837	0.173099	0.166388	-0.098256	-0.713462	1	1	1	0	1	0	0
BMC03175	#N/A	0.224984	-1.1558	0.940825	1.24968	0.522369	-0.445873	-1.17817	1	1	1	1	1	1	1
BMC03179	Bm1_15795	0.504454	-1.03747	0.585902	0.359008	0.330312	0.199408	-1.017	1	1	1	1	1	1	1
BMC03244	Bm1_45455	1.00162	-0.115469	-0.947042	1.1052	0.285592	-0.146007	-1.62962	1	0	1	0	1	1	0
BMC03349	#N/A	0.87018	-0.728384	-2.68048	0.788344	0.801949	0.557622	-1.89142	1	1	1	1	1	1	0
BMC03356	#N/A	0.0599814	0.0721022	-0.163555	0.398589	-0.0744704	0.166967	-1.11281	1	1	1	1	1	1	1
BMC03366	Bm1_48635	0.595986	-0.787805	0.317821	0.941061	0.283218	0.0671366	-0.945568	1	1	1	1	1	1	1
BMC03404	#N/A	0.809721	-0.610638	-0.879517	0.912072	0.421195	0.424442	-0.829985	1	0	1	0	1	1	0
BMC03418	#N/A	0.110322	-0.0747504	0.153418	0.223067	0.00988302	0.0403762	-0.821884	1	1	1	1	1	1	1
BMC03439	Bm1_24035	0.10369	0.332072	-0.385119	1.26168	0.035512	-0.582094	-0.298457	1	1	1	1	1	1	1
BMC03443	#N/A	0.692979	-0.754468	0.143814	0.5452	0.16285	0.181292	-1.34765	1	1	1	1	1	1	1
BMC03476	#N/A	0.292842	-0.730484	-0.4667	0.675581	0.175809	-0.0811674	0.764251	1	1	0	0	0	0	0
BMC03587	Bm1_02780	0.200729	-1.20886	0.26961	0.794938	0.851311	0.486671	-3.75541	1	0	1	1	1	1	1
BMC03611	Bm1_23560	0.182507	0.24279	0.336815	0.525657	-0.0185331	0.210396	-1.66499	1	1	1	1	1	1	1
BMC03645	Bm1_39050	0.695024	-2.25901	1.26165	1.37335	0.0338201	-1.48018	-3.8459	1	1	1	1	1	1	1
BMC03691	Bm1_00455	0.461707	-0.0631678	-0.586822	1.02763	0.0257197	-0.205949	-0.334992	1	1	1	1	1	1	1
BMC03698	#N/A	1.57628	-1.23594	-1.67332	2.23472	-0.502908	-1.59403	-2.39721	1	0	0	0	1	1	0
BMC03699	#N/A	0.230688	-1.6699	-0.340569	0.691477	0.866274	0.793074	-4.79437	1	0	1	1	1	1	1
BMC03726	#N/A	0.972351	-1.43838	0.339878	0.934955	0.205836	-1.33837	-6.16497	1	1	1	1	1	1	1
BMC03733	Bm1_03045	1.58225	-2.36067	0.318496	1.31108	0.0863529	-2.36192	-5.88859	1	0	1	1	1	1	1
BMC03750	#N/A	0.70939	-0.398311	0.604064	0.322121	0.0305127	-0.0822426	-0.638615	1	1	1	1	1	1	1
BMC03890	#N/A	-0.270324	-0.437191	-0.00196228	0.0994608	0.286564	-0.0387819	-0.56638	1	1	1	1	1	1	1
BMC03899	#N/A	0.625177	-0.151287	-0.381784	0.221478	-0.73395	-0.463131	-0.515532	1	1	1	1	1	1	1
BMC03968	#N/A	0.421215	-0.21078	-0.198153	0.497603	0.575848	0.416534	-0.738073	1	0	1	0	0	1	1
BMC03995	Bm1_42360	0.267271	0.0558641	-0.195333	0.533273	-0.192036	0.0836372	-0.946264	1	1	1	1	1	1	1
BMC04004	Bm1_51935	0.302389	-1.22481	0.241335	1.10744	0.64558	0.450656	-1.60433	1	0	1	0	1	1	1
BMC04005	#N/A	0.120155	-0.759996	0.0812826	0.185407	0.830317	0.11567	-1.04435	1	1	1	1	1	1	0
BMC04080	Bm1_43795	0.592736	-1.76643	0.185289	1.93802	0.232573	0.154278	-3.72173	1	0	1	1	1	1	1
BMC04112	Bm1_41425	0.212839	-0.472754	-1.5171	0.472545	0.304663	0.400086	-0.777035	1	1	1	1	1	1	1
BMC04116	#N/A	0.0856857	-1.20619	0.315382	0.986921	0.214339	0.619627	-0.770507	0	0	0	0	0	1	0
BMC04146	Bm1_42895	0.427046	-0.881088	-0.0852087	0.763584	0.590637	0.0631284	-2.59862	1	0	1	1	1	1	1
BMC04151	#N/A	-3.50562	-6.4359	-4.0495	2.3484	-3.69772	-5.09013	-4.66918	1	1	0	1	1	1	1
BMC04163	Bm1_30575	0.833214	-0.482497	0.647689	1.30733	0.0366994	-0.253133	-0.722922	1	0	0	0	1	1	0
BMC04234	Bm1_09260	0.24484	-2.30574	-0.231401	1.05027	0.924377	0.719835	-4.53876	1	0	1	1	1	1	1
BMC04238	#N/A	0.715423	-0.676847	-0.888897	0.57902	0.210597	0.394926	-1.08245	1	1	1	1	1	1	1
BMC04290	#N/A	0.245456	-1.95489	-0.283965	0.816952	1.03382	0.777806	-4.06692	1	0	1	1	1	1	1
BMC04296	Bm1_12265	0.642476	-1.18588	1.2335	1.53487	0.157161	-0.582062	-4.12939	1	0	1	1	1	1	1
BMC04302	#N/A	0.806805	-1.43864	-1.21132	0.928267	0.749878	0.283217	-4.73029	1	0	1	1	1	1	1
BMC04376	Bm1_11460	1.45662	-1.8601	-1.30033	2.23504	-1.72636	-3.86814	-3.56207	1	1	1	1	1	1	1
BMC04437	Bm1_25780	0.367942	0.288075	-0.835301	0.718358	-0.0106978	-0.347349	-0.644752	1	1	1	1	1	1	1
BMC04495	#N/A	1.91914	-1.58448	-0.267247	1.27945	0.96856	-0.994098	-2.15485	1	0	0	1	1	1	0
BMC04530	#N/A	1.57849	-2.28397	-1.0332	2.63443	-1.99479	-4.02416	-3.82601	1	0	0	1	1	1	1
BMC04753	#N/A	1.00857	-0.576431	1.40299	1.7394	-0.231443	-0.482403	-0.822603	1	0	0	0	1	1	1
BMC04761	Bm1_27180	1.1195	-3.33264	-3.33175	3.02325	-1.00143	-3.09056	-4.8736	1	0	0	1	1	1	0
BMC04762	Bm1_13245	1.46836	-2.66575	0.295965	1.68689	-0.2794	-2.57132	-6.17163	1	0	1	1	1	1	1
BMC04765	#N/A	-0.253333	-2.15544	0.264119	1.66238	0.332993	0.881706	-2.28749	0	0	1	1	0	1	0
BMC04766	Bm1_02060	0.325295	-1.11756	-0.135995	0.82069	1.04626	-0.262082	-1.68137	1	1	1	1	1	1	1
BMC04783	Bm1_04830	0.452764	-0.090104	-0.751121	0.552972	0.20097	0.00175392	-0.285365	1	1	1	1	1	1	1
BMC04796	Bm1_46645	0.188723	-0.746313	0.545111	0.577007	0.417196	0.273498	-0.975354	1	1	1	1	1	1	1
BMC04799	#N/A	0.742962	-1.04783	-0.0985216	1.28275	-0.0179634	0.150064	-1.67775	1	1	1	1	1	1	1
BMC04810	Bm1_07410	1.26116	-1.09197	-2.65157	0.49749	1.51489	-0.422946	-3.59605	1	0	1	1	1	1	0
BMC04841	Bm1_13245	1.27409	-3.60431	0.52495	1.79158	-1.05989	-3.52446	-6.30718	1	0	1	1	1	1	1
BMC04860	#N/A	1.36328	-0.334723	0.191566	0.177749	0.362312	0.18767	-0.622843	1	0	0	0	0	0	0
BMC04905	#N/A	0.196875	0.00085106	-0.469484	0.433102	0.441986	0.253772	-0.596927	1	1	1	1	1	1	1
BMC04908	Bm1_50245	0.975337	-0.762462	0.645356	0.843338	-0.00634976	-0.143193	-0.718964	1	1	1	0	1	1	1
BMC04926	Bm1_51495	0.718649	0.00128426	-0.928645	0.152676	-0.539437	-0.0793257	-0.428492	1	1	1	1	1	1	1
BMC04941	#N/A	0.673474	-1.74967	1.16219	1.73075	0.19534	-0.244021	-3.38404	1	0	1	1	1	1	1
BMC05026	Bm1_03900	1.32026	-2.25093	1.07057	0.919598	0.131344	-2.21785	-4.79361	1	1	1	1	1	1	1
BMC05057	Bm1_51495	0.829457	-0.00410116	-0.686805	0.189879	-0.583235	0.159387	-1.29479	1	1	1	1	1	1	1
BMC05103	#N/A	0.539291	0.24335	-0.21765	0.607065	0.446506	0.160842	-1.83505	1	1	1	1	1	1	1
BMC05122	Bm1_31690	0.753852	-1.40266	-0.0852231	1.35402	0.684387	-0.24843	-3.63621	1	0	1	1	1	1	1
BMC05172	Bm1_34840	1.44544	-4.25724	0.474876	2.24023	-0.651861	-3.80591	-5.89061	1	0	1	1	1	1	1
BMC05175	Bm1_17485	1.12716	-2.02273	0.72486	0.819224	0.241152	-1.39522	-5.08692	1	1	1	1	1	1	1
BMC05180	#N/A	0.72368	-1.16713	0.400353	1.8166	0.338901	-0.216566	-0.862341	1	1	0	0	1	1	0
BMC05208	#N/A	1.56239	-0.460923	-0.795869	0.788304	0.402682	-0.788046	-2.95706	1	1	1	1	1	1	1
BMC05247	#N/A	0.341884	-0.2558	0.128757	0.231278	0.244891	-0.280982	-1.2602	1	1	1	1	1	1	1
BMC05326	Bm1_26275	0.293863	-1.10985	1.09393	1.04673	0.485762	0.0233593	-2.85601	1	0	1	1	1	1	1
BMC05333	Bm1_45215	0.431857	-1.51556	0.792312	1.68313	0.434522	-0.166092	-3.34568	1	0	1	1	1	1	1
BMC05337	#N/A	0.947816	-0.602152	1.11279	0.762508	0.173483	0.147911	-1.49725	1	0	1	1	1	1	1
BMC05346	Bm1_43820	0.730461	-1.66701	0.790055	1.5542	0.727167	-0.265013	-1.67885	1	1	1	0	1	1	1
BMC05348	#N/A	0.603236	-0.768274	-0.183592	0.364623	0.48581	0.288067	-0.758488	1	1	1	1	1	1	1
BMC05359	#N/A	0.325774	-1.89557	-0.162155	0.465289	0.15354	-1.7818	-5.43702	1	1	1	1	1	1	1
BMC05369	#N/A	0.412586	-1.82665	1.3044	1.50666	0.118488	-0.444806	-3.61468	1	0	1	1	1	1	1
BMC05407	Bm1_40320	0.641189	-0.635064	0.830074	1.07559	-0.0947252	-0.443878	-0.0653176	1	0	0	0	1	0	1
BMC05475	Bm1_14770	1.2199	0.0589442	0.923225	0.359162	-0.119574	-0.694676	-1.91728	1	0	1	1	1	1	1
BMC05537	#N/A	1.44006	-2.14684	0.584859	1.38304	0.0711568	-2.7274	-6.22096	1	0	1	1	1	1	1
BMC05570	#N/A	0.540649	-1.04954	0.713505	0.245049	0.356209	0.645565	-1.74685	1	0	0	0	0	0	0
BMC05667	Bm1_45215	0.381815	-1.53444	0.949655	1.64301	0.243393	-0.248902	-3.77786	1	0	1	1	1	1	1
BMC05705	Bm1_46740	0.0332598	-1.54477	1.14077	1.34775	0.519364	0.167352	-2.59946	1	0	1	1	1	1	1
BMC05759	#N/A	-1.25267	-3.44576	-1.66083	3.09392	-1.20991	-2.15233	-1.90424	0	0	0	0	0	1	0
BMC05791	Bm1_36520	0.374952	-0.111736	0.00298217	0.519339	0.196344	0.209074	-1.1328	1	1	1	1	1	1	1
BMC05798	#N/A	1.47429	-0.595153	-0.220979	-0.56021	0.225704	0.338273	-1.9651	1	0	1	0	1	0	0
BMC05800	#N/A	-3.92581	-5.5874	-3.87281	2.85997	-3.70047	-3.92035	-1.69709	0	1	0	0	0	1	0
BMC05863	Bm1_36380	2.00154	-1.75333	0.124817	1.03161	-0.39953	-2.40579	-2.64543	1	1	0	1	1	1	1
BMC05897	Bm1_52850	0.971612	0.440548	0.0273875	0.718909	0.353789	0.0261969	-1.48335	1	0	0	0	1	0	0
BMC05907	#N/A	-1.64305	-2.40037	-0.791419	3.20546	-1.3541	-1.65603	-2.5395	1	0	0	0	0	1	1
BMC05959	#N/A	0.680613	-0.570194	0.158222	0.456134	0.109436	0.193361	-1.00194	1	1	1	1	1	1	1
BMC05960	#N/A	0.726304	0.38567	-0.252652	0.855914	-0.273222	0.00289149	-1.44485	1	1	1	1	1	1	1
BMC05990	Bm1_46045	-0.0578886	-0.522662	-0.611496	0.948103	0.21701	0.0434398	0.384296	1	1	1	1	1	1	0
BMC06018	#N/A	2.46987	-0.664418	-0.537659	-0.80603	-0.18604	-0.605021	-0.762637	1	0	0	0	1	0	0
BMC06043	#N/A	0.570479	-0.287408	0.0697604	0.327807	0.280964	0.429626	-1.2759	1	1	1	1	1	1	1
BMC06056	#N/A	-0.292588	-1.16282	0.0664577	1.94993	-0.103439	-0.16624	-0.720048	0	0	0	0	0	1	0
BMC06067	#N/A	-1.18497	-2.08533	-0.907772	3.00897	-0.821225	-0.888367	-0.92884	0	0	0	0	0	1	0
BMC06090	Bm1_10280	0.181816	-0.238435	-0.73206	0.647078	-0.185326	-0.227969	0.332604	1	1	1	0	1	1	0
BMC06308	#N/A	0.610195	0.213408	0.253402	0.434058	-0.104992	-0.121909	-0.970469	1	1	1	1	1	1	1
BMC06331	#N/A	0.926401	-1.18953	-1.04695	1.83501	-0.162534	-1.05107	-1.34722	1	1	1	1	1	1	1
BMC06340	Bm1_06665	0.203299	0.433888	0.126388	1.30186	-0.277694	-0.738985	-0.680143	1	1	0	0	1	1	1
BMC06442	#N/A	-0.647144	-1.3235	-0.27027	2.49856	-0.61632	-0.453899	-0.492524	0	0	0	0	0	1	0
BMC06459	#N/A	0.584494	0.188905	0.164834	0.511878	-0.141128	-0.156982	-1.01692	1	1	1	1	1	1	1
BMC06468	#N/A	-0.445723	-1.50524	-0.548295	3.10613	-0.584553	-0.928467	-0.595091	0	0	0	0	0	1	0
BMC06478	#N/A	1.45442	-1.56113	0.675775	1.95875	-0.017914	-1.83829	-3.446	1	0	1	1	1	1	1
BMC06485	#N/A	-1.25468	-4.38632	-2.07024	3.05522	-1.1763	-2.94371	-2.27351	0	0	0	0	1	1	0
BMC06577	#N/A	1.05226	-0.88635	0.391365	1.2832	0.339315	-0.851525	-4.19156	1	1	1	1	1	1	1
BMC06646	#N/A	-0.722819	-0.891347	0.245343	2.23829	-0.458024	0.125046	-0.63666	0	0	0	0	0	1	0
BMC06686	#N/A	1.78871	-0.322876	-0.346858	0.704035	-0.278126	-1.13975	-2.12803	1	1	1	1	1	1	1
BMC06726	#N/A	0.845421	-1.10148	0.237619	0.869553	0.191801	0.122566	-1.48835	1	1	1	0	1	1	1
BMC06747	#N/A	-2.67533	-4.18254	-2.09365	3.13546	-2.50183	-3.18764	-1.18984	0	1	0	0	0	1	0
BMC06764	#N/A	-0.306629	-0.798798	0.158488	1.87157	-0.59972	-0.705573	-0.497742	1	0	1	0	1	1	1
BMC06790	#N/A	1.60283	-0.166718	-0.123086	1.8466	-0.532648	-2.70982	-4.1694	1	1	1	1	1	1	1
BMC06825	Bm1_41755	0.448535	-0.322217	-0.14048	0.536801	0.524634	0.383526	-0.371023	1	1	0	0	1	0	0
BMC06828	Bm1_36555	0.156477	-0.606648	-0.0556743	0.442974	0.30629	-0.77365	-3.36774	1	1	1	1	1	1	1
BMC06834	#N/A	1.60633	-2.58805	0.923687	1.37129	-0.0351684	-3.41024	-5.41922	1	1	1	1	1	1	1
BMC06840	Bm1_19990	1.33038	0.349836	-0.482768	0.97514	0.701599	-1.17	-2.01476	1	0	0	0	1	0	0
BMC06865	#N/A	1.62666	-2.94541	1.18261	1.02155	-0.12953	-2.55064	-5.80046	1	0	1	1	1	1	1
BMC06872	Bm1_56360	0.947549	-2.01253	0.286682	1.38868	0.0279725	-1.50007	-4.09236	1	1	1	1	1	1	1
BMC06875	Bm1_54705	1.03304	-1.54015	0.702352	0.99043	0.342238	-1.86634	-4.01161	1	1	1	1	1	1	1
BMC06880	#N/A	-0.979388	-3.09742	-1.12224	3.03918	-0.926693	-1.07626	-1.20994	0	0	0	0	0	1	0
BMC06882	Bm1_56360	1.10823	-1.8918	0.393922	1.29319	0.0983928	-1.24843	-3.88941	1	1	1	1	1	1	1
BMC06890	#N/A	-0.218762	-1.28439	-1.05508	1.78332	-0.478182	-0.763978	-0.248279	1	0	0	0	0	1	0
BMC06931	Bm1_35600	0.668694	-1.1731	-0.00922793	1.55133	0.396847	-0.240513	-0.925763	1	1	1	1	1	1	1
BMC06968	#N/A	-0.995962	-2.10568	-0.531269	2.83562	-0.624609	-0.927981	-0.850495	0	0	0	0	0	1	0
BMC06992	#N/A	-1.80987	-4.22698	-1.72881	3.00569	-1.17632	-2.06234	-4.27148	0	0	0	0	0	1	0
BMC07002	#N/A	0.0491683	0.915098	-0.492534	1.44559	-0.788292	-1.2581	0.296133	1	0	0	0	0	1	0
BMC07005	#N/A	1.12523	-2.18765	-0.180372	0.796384	-0.274758	-1.80425	-3.74705	1	1	1	1	1	1	1
BMC07008	Bm1_43380	0.281507	-0.689007	0.256863	0.495161	-0.0746985	-0.0452755	0.3226	1	1	1	1	1	1	1
BMC07029	Bm1_45215	0.529797	-1.25432	0.756858	1.72976	0.00921677	-0.272542	-3.827	1	1	1	1	1	1	1
BMC07034	#N/A	0.211145	-0.809943	0.462833	1.10673	0.679054	0.146639	-3.09162	1	0	1	1	1	1	1
BMC07192	Bm1_47310	0.38545	-0.515541	-0.475982	0.802561	0.416081	-0.13878	-0.218971	1	1	1	1	1	1	1
BMC07197	#N/A	0.210127	-1.1165	0.94912	1.25242	0.578606	-0.456013	-0.91366	1	1	1	1	1	1	1
BMC07213	#N/A	0.148308	-1.32058	0.41822	1.05899	0.679027	-0.538765	-1.12157	1	1	1	1	1	1	1
BMC07304	Bm1_57370	1.094	-0.948179	0.959314	1.13528	0.288343	-0.952134	-3.07632	1	1	1	1	1	1	1
BMC07313	#N/A	0.331434	-0.579464	-0.227185	0.487171	1.00864	0.0176451	-1.82036	1	1	1	1	1	1	1
BMC07329	#N/A	-1.11336	-2.05665	-0.835787	2.973	-0.646117	-1.12104	-1.2844	0	0	0	0	0	1	0
BMC07355	Bm1_40005	0.436838	-0.0412782	0.331691	0.530122	0.414173	-0.0907265	-0.707811	1	0	1	0	1	1	0
BMC07691	Bm1_13480	0.660976	-0.578199	-2.64499	1.46656	-0.0888727	0.241709	-1.74393	1	0	1	1	1	1	0
BMC07730	#N/A	1.93296	-0.311175	-0.0225376	0.930249	-0.181492	0.215072	-0.742433	1	0	0	0	1	1	1
BMC07907	#N/A	0.256393	-0.274921	-1.58311	0.322216	0.156851	0.381662	-0.684007	1	1	1	1	1	1	1
BMC07913	#N/A	-2.22455	-4.56089	-2.59	3.18938	-2.5505	-2.77063	-1.39012	0	1	0	0	1	1	0
BMC07934	Bm1_10280	0.443248	-0.322825	-1.01362	0.607116	-0.0367547	-0.136128	0.339151	1	1	1	1	1	1	0
BMC07967	#N/A	0.60202	-1.13641	1.32769	1.53644	0.296306	-0.391531	-3.19335	1	0	1	1	1	1	1
BMC07973	#N/A	1.48453	-2.07068	-1.93511	2.5895	-1.47056	-2.73004	-2.79419	1	0	0	0	1	1	0
BMC08041	#N/A	0.863953	-1.95497	1.52494	1.01039	0.666605	-0.678462	-2.45341	1	1	1	1	1	1	1
BMC08177	#N/A	0.298954	-1.34421	0.369726	1.12096	0.471012	-0.201838	-2.41038	1	1	1	1	1	1	1
BMC08281	Bm1_41065	1.15341	-0.587004	-2.61106	0.13075	0.471645	0.470846	-2.52022	1	1	1	1	1	1	0
BMC08476	#N/A	-0.47057	-2.33983	-0.334455	2.5109	-0.34257	-0.0291136	-1.2005	0	0	0	0	0	1	0
BMC08491	#N/A	-0.46747	-1.48921	-0.342747	2.70421	-0.896481	-0.777443	-0.880167	0	0	0	0	0	1	0
BMC08805	#N/A	0.809303	-0.745342	0.306702	0.775958	0.0279719	-0.202961	0.0707943	1	1	1	0	1	0	1
BMC08961	Bm1_37110	1.59584	-2.1411	-0.94812	1.98592	-0.399042	-1.61743	-1.85866	1	1	1	1	1	1	1
BMC08992	Bm1_08800	0.72785	-0.0342208	0.19606	0.659021	0.124576	-0.30068	-0.788996	1	1	1	1	1	1	1
BMC08995	#N/A	-0.435039	0.350117	0.0714123	1.86156	-0.529682	-0.347076	-0.680169	1	0	0	0	0	1	0
BMC08998	Bm1_16850	1.24154	-1.45475	0.677499	1.73177	0.554666	-1.3795	-4.78177	1	0	1	1	1	1	1
BMC09040	#N/A	0.546533	-1.08653	-5.32874	1.32423	0.313694	-0.0986051	-6.9693	1	0	1	1	1	1	1
BMC09088	Bm1_10410	1.80257	-3.1758	0.871778	1.40952	0.181479	-3.1686	-5.40627	1	0	1	1	1	1	1
BMC09221	#N/A	0.74449	-1.31787	1.32526	1.8976	-0.0773974	-0.460328	-3.31034	1	0	1	1	1	1	1
BMC09228	Bm1_36635	0.510616	-0.253701	0.239556	0.683388	0.511146	-0.0732332	-1.06673	1	0	0	0	1	0	1
BMC09229	Bm1_32235	1.61064	0.182704	-0.153782	0.678486	0.10932	-0.893668	-2.33211	1	0	1	1	1	1	1
BMC09270	Bm1_42450	1.11728	-1.5409	-0.809662	2.296	0.118473	-0.534806	-1.65967	0	0	0	0	1	1	0
BMC09595	Bm1_41065	1.06032	-0.417477	-0.985342	0.172809	0.279847	0.206139	-2.24768	1	1	1	1	1	1	1
BMC09631	Bm1_34840	0.342684	-1.20225	-0.087361	0.409574	0.226651	-1.33199	-4.14671	1	1	1	1	1	1	1
BMC09735	#N/A	1.39048	-1.09153	-1.04299	1.98386	-0.36712	-0.833738	-1.25838	1	0	0	0	1	1	0
BMC09759	#N/A	0.00976298	-0.417818	-0.197132	1.14744	0.347526	0.277777	-1.81192	1	0	1	1	1	1	0
BMC09972	#N/A	1.26066	-1.2427	0.463331	0.740496	0.209702	0.20403	-2.93539	1	0	1	1	1	1	1
BMC10568	#N/A	0.579885	0.225521	0.707054	0.942312	0.387689	0.186154	-0.619854	1	0	0	0	0	0	0
BMC10604	Bm1_06475	0.166001	-0.237067	0.11698	0.649887	1.36566	-0.123144	0.125024	0	0	0	1	0	0	0
BMC10762	#N/A	1.51498	-1.07888	-1.26159	1.17398	0.167916	-0.274166	-2.65682	1	0	1	1	1	1	0
BMC10955	Bm1_54705	1.49374	-2.1039	1.21394	1.1805	0.481989	-2.44472	-5.01929	1	1	1	1	1	1	1
BMC11139	#N/A	0.886089	-1.14325	-2.41361	2.75219	-1.1485	-1.986	-2.85219	1	0	0	0	1	1	0
BMC11215	#N/A	0.847107	-0.498504	-0.908195	1.30697	0.369494	0.162029	-1.39813	1	0	0	0	1	1	0
BMC11316	Bm1_11225	1.52774	-1.47121	0.256251	1.93347	-0.0337269	-1.23973	-2.34527	1	0	0	1	1	1	1
BMC11372	#N/A	0.173331	-0.183372	-0.197221	0.184031	-0.37249	-0.296351	-0.695978	1	1	1	1	1	1	1
BMC11411	Bm1_27775	0.366112	-1.20552	0.684967	0.86995	0.329328	-0.00314711	0.345536	0	1	0	0	0	0	0
BMC11473	#N/A	-1.60266	-2.5018	-0.926631	-0.780738	-0.822069	-1.54862	-2.13845	1	1	1	1	1	1	1
BMC11477	Bm1_46750	1.18357	-0.300092	0.385385	0.811833	-0.112629	-0.646954	-0.932158	1	0	1	1	1	1	1
BMC11530	#N/A	0.634578	-0.505292	0.651645	0.991821	0.065106	0.336537	-0.909762	1	0	1	0	1	1	1
BMC11556	Bm1_21035	0.0864766	-0.0743553	0.426172	0.504494	0.180493	0.489603	-0.852628	1	0	1	0	0	0	0
BMC11620	Bm1_14445	0.194663	-0.773934	0.432864	0.362997	0.436239	0.476402	-2.14219	1	0	1	0	1	1	1
BMC11643	#N/A	-1.55725	-2.40452	-0.764137	3.11095	-1.25901	-1.46819	-0.642072	0	0	0	0	0	1	0
BMC11650	#N/A	-1.14006	-2.34458	-0.722892	2.81126	-0.99994	-1.01696	-1.25618	0	0	0	0	0	1	0
BMC11697	#N/A	-2.75243	-3.86705	-2.29729	3.09662	-2.80421	-3.63383	-1.49865	0	0	0	0	0	1	0
BMC11698	#N/A	-3.32344	-6.34807	-4.20442	2.92528	-2.84254	-4.95694	-2.03331	0	1	0	0	1	1	0
BMC11745	#N/A	1.59289	-1.08431	0.159337	0.707113	-0.16789	-0.915477	-1.13757	1	1	1	1	1	1	1
BMC11765	Bm1_07780	0.0887375	-1.56469	0.807455	0.716232	0.610511	-0.0264429	-0.906668	1	1	1	1	1	1	1
BMC11767	#N/A	-0.247128	-0.716076	-0.459237	2.57221	-0.397089	-0.632251	-0.5531	0	0	0	0	0	1	0
BMC11845	Bm1_35510	0.667953	0.619558	0.0228333	0.764646	-0.782239	-0.553968	-0.945343	1	1	1	0	1	1	1
BMC11851	#N/A	0.971762	-1.18471	1.38682	1.0553	0.126514	-0.506684	-4.72542	1	1	1	1	1	1	1
BMC11867	#N/A	0.782896	-0.113512	0.537445	0.854276	0.251594	-0.228006	-0.480878	1	0	0	0	1	1	1
BMC11896	#N/A	-0.812985	-1.26884	-0.22673	1.94049	0.284157	0.308932	-0.501572	0	0	0	0	0	1	0
BMC11922	#N/A	0.63693	-0.698676	0.127565	0.594234	0.223875	0.0897382	-1.11913	1	1	1	1	1	1	1
BMC11971	Bm1_13245	1.50409	-2.89227	0.64539	1.93762	-0.571332	-2.42013	-4.85866	1	1	1	1	1	1	1
BMC11972	Bm1_13245	1.51826	-3.16803	0.69124	1.98475	-0.505332	-2.87783	-4.66847	1	1	1	1	1	1	1
BMC12035	#N/A	0.11692	-0.717765	0.170291	1.54371	0.0758749	0.172307	-0.0780398	0	0	0	0	0	1	0
BMC12046	#N/A	-0.0298519	-1.48749	-1.73016	0.781571	1.12497	0.555049	-1.07853	1	1	1	1	1	1	0
BMC12051	Bm1_13325	2.25073	-0.0672213	1.41763	0.691335	1.02174	-1.71426	-2.34397	1	0	0	1	1	1	1
BMC12069	#N/A	-2.50797	-3.69756	-2.68536	3.17944	-2.43093	-3.73357	-1.35447	0	1	0	0	0	1	0
BMC12100	#N/A	-0.603805	-1.62781	-0.322976	3.09672	-0.868147	-0.587425	-0.426424	0	0	0	0	0	1	0
BMC12102	Bm1_43675	0.713615	-0.134975	-0.684058	0.166193	-0.677875	-0.42403	-0.373591	1	1	1	1	1	1	1
BMC12134	#N/A	0.461331	-0.0959109	-1.90355	1.5	-0.529397	-0.347349	-0.243502	1	1	1	1	1	1	0
BMC12149	#N/A	-0.22209	-0.156375	-0.17171	0.0743768	0.294782	-0.0567784	-0.746899	1	1	1	1	1	1	1
BMC12161	#N/A	-1.37935	-3.04549	0.181937	2.83711	-1.05698	-1.09636	-1.306	0	0	0	0	0	1	0
BMC12179	Bm1_09610	0.439146	-1.45988	1.06883	0.875134	0.530146	-0.417134	-1.93357	1	1	1	1	1	1	1
BMC12205	#N/A	1.5385	-1.96609	0.969094	1.11986	0.444762	-2.46912	-5.08187	1	0	1	1	1	1	1
BMC12234	Bm1_45635	0.183309	-1.41936	0.829971	1.11489	0.369172	0.0852069	-1.34387	1	1	1	1	1	1	1
BMC12240	#N/A	0.607595	-0.166332	0.843024	1.24461	-0.330313	-0.766031	-1.14713	1	1	1	1	1	1	1
BMC12241	#N/A	0.635529	-0.0823655	0.763879	1.24904	-0.41224	-0.706481	-1.25048	1	1	1	1	1	1	1
BMC12336	#N/A	0.517829	-0.0425859	-0.785949	0.441233	0.304701	0.0238336	-0.450195	1	1	1	1	1	1	1
BMC12386	#N/A	1.36657	-0.526748	-0.75845	1.78648	-0.205264	-0.675919	-1.31497	1	1	1	1	1	1	1
BMC12431	#N/A	0.351464	-0.714217	-5.03114	1.28666	0.37267	0.207528	-6.64562	1	0	1	1	1	1	1
BMC12441	#N/A	0.544058	-1.33496	0.258301	1.25684	0.230852	-0.438517	-3.71334	1	1	1	1	1	1	1
BMC12461	Bm1_23560	0.210377	0.267831	0.170732	0.487306	-0.0235798	0.203797	-1.64573	1	1	1	1	1	1	1
BMC12465	Bm1_03045	1.45919	-1.85101	0.128838	1.19308	0.0834303	-2.40384	-5.88587	1	0	1	1	1	1	1
BMC12467	Bm1_39050	0.695357	-2.55608	1.56265	1.55567	0.0766196	-1.52139	-3.34844	1	1	1	1	1	1	1
BMC12468	Bm1_39050	1.3467	-2.54579	1.13231	1.5299	-0.110788	-1.91177	-3.87495	1	1	1	1	1	1	1
BMC12474	Bm1_39000	1.17138	-1.54045	-1.49073	0.0896451	0.678396	0.0830192	-3.60289	1	1	1	1	1	1	1
BMC12490	Bm1_34840	1.26193	-3.8116	0.293904	2.12437	-0.585628	-3.56354	-5.74158	1	0	1	1	1	1	1
BMC12491	Bm1_34840	1.30102	-3.99944	0.390031	2.04552	-0.593321	-3.95437	-6.31674	1	0	1	1	1	1	1
BMC12497	#N/A	2.38756	-1.64188	0.664133	2.68457	-0.398258	-1.76815	-1.91493	1	0	0	0	1	1	1
BMC12503	#N/A	0.734018	0.0236588	-0.999879	0.163976	-0.559196	0.00994868	-1.39498	1	1	1	1	1	1	1
BMC12504	#N/A	0.636565	-0.112506	-0.824766	0.330121	-0.618096	0.0528147	-1.23924	1	1	1	1	1	1	1
BMC12506	Bm1_56360	1.09962	-2.00774	0.204962	1.14402	0.0271204	-1.32871	-4.13385	1	1	1	1	1	1	1
BMW00059.485	#N/A	1.46635	-0.351577	0.40579	0.849615	0.0269356	-0.143931	-0.187719	0	0	0	0	1	0	0
BMW00122.341	#N/A	0.870621	0.17077	-0.171708	0.389621	-0.104292	-0.480879	-0.835242	1	0	1	1	1	1	1
BMW00134.310	Bm1_56360	1.23428	-2.35773	0.414025	1.33826	0.138332	-1.39633	-4.11219	1	1	1	1	1	1	1
BMW00154.457	Bm1_34230	0.914869	-0.104108	-1.12562	0.206962	0.368514	0.22271	-1.16564	0	0	0	0	1	0	0
BMW00215.372	Bm1_06130	0.709679	-0.0559446	-0.391596	0.765919	-0.636879	-0.335423	0.278794	1	1	1	1	1	1	1
BMW00219.418	Bm1_51485	1.14588	-1.6193	0.94852	1.53379	-0.101936	-1.01115	-1.79077	1	1	1	1	1	1	1
BMW00262.171	Bm1_31575	1.15679	-1.45519	0.462368	0.940455	0.271169	-1.2898	-6.5629	1	0	1	1	1	1	1
BMW00263.431	Bm1_37035	0.530653	-1.42228	-0.405754	1.11361	0.29721	0.312253	-0.645231	1	1	1	1	1	1	0
BMW00277.402	Bm1_06130	0.625278	0.0323256	-0.190165	1.06517	-0.57881	-0.291001	0.386406	1	1	1	1	1	1	1
BMW00281.382	Bm1_33255	0.52326	0.00672599	-0.35107	0.318268	0.338252	0.167747	-1.07931	1	1	1	1	1	1	1
BMW00289.432	Bm1_55540	0.743961	0.171272	-0.827875	0.888973	-0.0827977	-0.303811	-0.998409	1	1	1	1	1	1	1
BMW00306.468	Bm1_46680	0.756807	-0.180245	-1.45985	0.249544	-0.00128092	0.256623	-1.13474	1	0	1	1	1	1	0
BMW00364.476	#N/A	0.166262	-0.672789	-0.355067	0.220743	0.335632	0.175501	-0.0372185	1	1	1	1	1	1	1
BMW00374.174	#N/A	0.689917	-1.7523	0.545339	0.703285	0.279881	-1.46876	-5.24672	1	1	1	1	1	1	1
BMW00388.51	#N/A	0.885919	-0.990591	1.28365	0.649644	0.200799	-0.12286	-2.56019	1	1	1	1	1	1	1
BMW00429.200	#N/A	-0.242538	-0.471012	-0.711851	0.600797	0.271228	0.0802401	0.271633	1	1	1	1	1	1	1
BMW00613.288	#N/A	-0.627969	0.381324	0.081972	1.4419	-0.993393	-0.834271	-0.247991	1	1	1	1	1	1	1
BMW00676.99	#N/A	0.357152	-0.514833	0.512283	0.798942	0.0881373	0.127739	-0.86605	1	1	1	1	1	1	1
BMW00692.160	#N/A	-0.165579	-0.437158	-0.551666	0.757414	0.110223	0.0465799	0.396545	1	1	1	1	1	1	1
BMW00704.527	#N/A	0.825202	0.466189	-1.02669	0.794371	-0.12893	-0.168117	-0.931092	1	1	1	1	1	1	1
BMW00910.526	Bm1_51495	0.814618	-0.220685	-0.935471	0.104548	-0.744515	-0.109399	-0.362182	1	1	1	1	1	1	1
BMW00915.413	#N/A	0.436968	-1.24738	-2.36512	2.66746	0.466602	-1.24331	-1.96827	1	0	1	1	1	1	0
BMW01314.476	Bm1_33440	0.644383	0.395136	-0.617678	0.643186	-0.551437	-0.53119	0.00219686	1	1	1	0	1	1	0
BMW01496.504	Bm1_17485	1.19371	-2.19363	0.639226	0.951316	0.37146	-1.47141	-5.58507	1	1	1	1	1	1	1
BMW01523.487	Bm1_38145	0.228558	-0.100206	-0.438554	0.584896	0.380955	0.206495	-0.454956	1	1	1	0	1	1	0
BMW01614.484	Bm1_47660	1.36547	-0.378773	-0.0858132	0.284711	0.307934	0.128293	-0.559226	1	0	0	0	1	0	0
H21312	Bm1_54705	1.48201	-2.27105	1.09602	1.08193	0.370023	-2.33484	-5.1174	1	0	1	1	1	1	1
H97257	#N/A	1.90356	-2.12159	-0.763361	3.36333	-1.46717	-1.80983	-2.62909	0	0	0	0	1	1	0
H97262	#N/A	2.15255	-2.95068	-1.16141	3.57676	-2.54595	-3.70883	-4.55176	1	0	0	0	1	1	1
H98436	Bm1_39000	1.34972	-1.6201	-2.28714	0.28583	0.636888	-0.177555	-3.94696	1	1	1	1	1	1	1
H98443	#N/A	1.32023	-0.988977	0.598353	0.876228	0.368386	0.458546	-1.78872	1	0	1	0	1	1	1
H98447	#N/A	0.167063	-1.43722	0.901217	1.21236	0.295181	0.0309379	-1.31814	1	1	1	1	1	1	1
H98453	Bm1_39000	1.55706	-1.6583	-2.48978	0.30768	0.779517	-0.130291	-3.99285	1	1	1	1	1	1	1
N37112	Bm1_15795	0.67435	-0.964951	0.67228	0.326429	0.230982	0.261347	-1.07197	1	1	1	1	1	1	1
N43097	Bm1_04325	1.13608	-2.36983	0.952922	0.884521	0.388109	-1.50257	-5.36555	1	0	1	1	1	1	1
N43152	#N/A	1.20969	-0.49492	0.253797	0.226915	0.401555	-0.905077	-0.462929	0	0	0	0	0	0	1
N44356	Bm1_04185	1.32602	0.36286	0.214809	0.671303	-0.25679	-0.74115	-1.09757	1	0	0	0	1	1	1
N52100	#N/A	0.820204	-0.752589	-0.548705	2.6427	-0.220222	-0.193802	0.0391786	0	0	0	0	0	1	0
N52124	#N/A	0.311687	-0.691465	-1.00692	0.557289	0.862433	0.497224	-0.895596	1	1	1	1	1	1	1
N52127	#N/A	2.21878	-1.31625	-0.916542	3.08892	-1.27435	-2.0412	-1.9057	0	0	0	0	1	1	0
N89541	#N/A	1.51416	-1.55876	-2.25544	0.293466	0.668245	-0.227786	-3.94788	1	1	1	1	1	1	1
R86410	Bm1_52065	-1.45832	-0.282591	-1.20385	1.58462	-0.0790874	0.359313	-1.78791	1	1	1	1	1	1	1
TC2762	#N/A	1.93955	-1.88486	1.05002	2.20123	-0.14659	-1.82087	-1.28909	0	0	0	0	1	1	1
TC2764	#N/A	2.04559	-3.10397	0.334068	2.26048	-0.78665	-4.26594	-3.77561	1	1	0	1	1	1	1
TC2765	#N/A	1.90741	-0.262695	0.216111	2.57308	-0.781834	-2.3191	-2.80416	1	0	0	1	1	1	1
TC2770	#N/A	0.455975	-0.271093	1.00246	1.71088	-0.0911497	-0.0319589	-0.278823	0	0	0	0	0	1	0
TC2775	Bm1_39050	0.69533	-2.7967	1.75954	1.70848	0.05946	-1.63424	-3.5771	1	1	1	1	1	1	1
TC2798	#N/A	1.08178	-1.4363	0.253645	1.38212	0.140051	-0.890293	-3.77282	1	1	1	1	1	1	1
TC2812	Bm1_03900	1.64954	-2.802	1.1069	1.3999	0.21043	-2.59566	-4.0584	1	0	1	1	1	1	1
TC2813	#N/A	0.536356	-1.4933	0.733448	1.55457	0.919558	-0.554524	-0.403194	1	1	1	1	1	1	1
TC2815	Bm1_21705	-0.0179941	-1.17906	0.680155	0.974666	0.887199	-0.408569	-0.907635	1	1	1	1	1	1	1
TC2817	#N/A	2.47016	-2.85284	-3.89158	2.13105	0.709095	-1.81747	-4.62606	0	0	1	1	1	1	0
TC2845	Bm1_31575	1.45921	-1.89778	0.516478	1.01153	0.439674	-1.26905	-5.48462	1	0	1	1	1	1	1
TC2865	#N/A	0.491488	-0.196246	0.0760974	0.568446	0.197849	0.147585	-0.705714	1	1	1	1	1	1	1
TC2896	Bm1_31690	0.895952	-1.22604	-0.073667	1.28038	0.804956	-0.234354	-3.52767	1	0	1	1	1	1	1
TC2915	#N/A	1.97835	-3.41973	0.584037	1.74102	0.231009	-3.22756	-5.34592	1	0	1	1	1	1	1
TC2935	Bm1_08010	0.877372	0.0632798	-0.823927	2.04934	-0.00607547	-0.598925	-0.645728	1	0	0	0	0	1	0
TC2944	#N/A	0.771771	-1.37993	0.160373	1.29164	0.104053	0.0709029	-1.49493	1	1	1	1	1	1	1
TC2947	#N/A	1.85913	-3.69771	0.923868	2.30153	-0.448126	-2.87352	-5.6365	1	0	1	1	1	1	1
TC3006	Bm1_56360	1.73211	-1.19918	0.497222	1.88488	0.141761	-1.12793	-1.24067	0	0	0	1	1	1	1
TC3016	Bm1_26275	0.411485	-1.00013	1.21565	1.198	0.504277	0.129162	-2.54155	1	0	1	1	1	1	1
TC3044	#N/A	2.33764	-3.02934	0.662073	1.81033	0.148736	-2.82495	-4.30687	1	0	0	1	1	1	1
TC3057	Bm1_08810	0.244531	0.0588607	0.113702	0.321564	0.0671749	-0.0185288	-0.743383	1	1	1	1	1	1	1
TC3064	Bm1_43675	0.814916	-0.259058	-0.614232	0.25068	-0.709122	-0.498736	-0.358894	1	1	1	1	1	1	1
TC3085	#N/A	1.5794	-0.254718	-1.49712	2.19044	-0.846374	-1.17223	-0.510576	0	0	0	0	1	1	0
TC3089	#N/A	1.79009	-0.834631	-1.70704	1.99508	-0.235669	-0.984065	-1.24726	0	0	0	0	1	1	0
TC3098	#N/A	0.74474	-0.726399	-2.26218	2.54097	-1.17093	-2.26656	-2.45672	1	0	0	0	1	1	0
TC3115	Bm1_27325	0.922732	-0.827851	0.506676	0.660257	0.0287818	-0.536291	-0.229346	1	1	1	1	1	1	1
TC3121	#N/A	1.09559	-1.80802	-2.59966	2.42893	-0.874336	-1.87739	-2.32166	1	0	0	0	1	1	0
TC3128	Bm1_14790	0.451713	-1.18229	1.09047	1.42507	0.224315	-0.320467	-1.13751	1	1	1	0	1	1	1
TC3133	Bm1_51495	0.819026	-0.227154	-0.894639	0.225613	-0.529793	0.0314645	-1.19867	1	1	1	1	1	1	1
TC3152	Bm1_34675	1.05034	-0.733627	0.285723	1.26249	-0.109916	-0.356273	0.427	1	1	0	0	1	0	0
TC3183	#N/A	0.84146	-0.651086	0.577217	1.11104	0.222978	-0.268533	0.0424703	1	0	0	0	1	1	1
TC3210	Bm1_01585	0.000904927	-0.610569	-0.462344	0.777338	0.0321266	-0.409089	-0.360105	1	1	1	1	1	1	1
TC3237	Bm1_01925	0.54063	-0.214951	0.484171	0.764904	0.03774	-0.21955	-1.00585	1	1	1	1	1	1	1
TC3275	Bm1_00275	0.384355	0.141416	0.389203	0.553824	0.255615	-0.138351	-0.599208	1	1	1	1	1	1	1
TC3286	#N/A	0.912475	-0.482341	0.485956	1.82694	0.98567	-1.44468	-3.10913	1	0	1	1	1	1	1
TC3310	#N/A	2.12418	-1.10822	-1.66498	1.34388	0.802019	0.62741	-3.36887	1	0	1	1	1	1	0
TC3318	#N/A	0.480903	-0.78917	0.35169	0.883177	0.814879	0.377745	-1.03116	1	0	1	0	0	0	1
TC3366	Bm1_01515	0.539805	-0.535913	0.241325	0.566114	0.411083	0.209611	-1.21762	1	1	1	1	1	1	1
TC3371	Bm1_54705	1.33396	-2.14202	1.02122	1.09345	0.421545	-2.12761	-4.40695	1	0	1	1	1	1	1
TC3388	#N/A	0.658803	-0.37283	-1.88987	0.40986	0.234692	0.909693	-1.16107	1	0	1	1	1	1	0
TC3413	#N/A	1.59369	-1.21645	0.0167826	1.56077	0.654836	-0.235437	-1.67751	0	0	1	0	1	1	0
TC3453	#N/A	0.580732	-0.387077	-0.800352	0.433084	0.416199	0.642398	-1.26726	1	0	1	0	1	0	0
TC3455	Bm1_18695	1.62971	-0.1381	0.775518	0.815805	0.239378	-0.499844	-0.813124	1	0	0	0	1	1	1
TC3482	#N/A	1.16517	-1.38553	0.314972	1.45223	0.629303	-1.47417	-4.6944	1	0	1	1	1	1	1
TC3542	Bm1_32340	0.756153	0.230063	-0.0214592	0.520581	-0.00637267	0.00303366	-0.806566	1	0	1	0	1	1	1
TC3560	Bm1_50930	0.430722	-0.271468	-0.243048	0.532167	0.0637362	0.0304652	0.387052	1	1	1	1	1	1	1
TC3565	Bm1_45635	0.174964	-1.48081	0.82977	1.13079	0.42533	0.147803	-1.41728	1	1	1	1	1	1	1
TC3628	Bm1_21250	0.523654	-1.75305	-1.5953	2.09934	0.443855	0.0203399	-3.46331	1	0	1	1	1	1	0
TC3631	#N/A	0.440891	0.387174	-0.267273	1.83386	-0.155359	-0.0135238	-0.813743	0	0	0	0	0	1	0
TC3642	Bm1_19805	0.864112	-1.47992	1.33897	1.13589	0.186433	-0.356097	-4.17319	1	0	1	1	1	1	1
TC3722	#N/A	0.78299	0.0295093	0.598951	0.777437	-0.115278	0.11473	-0.605974	1	1	1	1	1	1	1
TC3797	Bm1_43265	0.523317	-0.201614	0.699126	0.733685	0.328648	-0.0250426	-0.627956	1	0	1	1	1	1	1
TC8075	#N/A	0.283175	-0.333624	0.0851126	0.963463	-0.0450943	-0.487523	-0.128604	1	1	1	1	1	1	1
TC8334	#N/A	1.11616	-0.778212	-0.435892	2.36718	-0.69591	-0.76233	-1.25001	1	0	0	0	1	1	0
TC8514	#N/A	-1.21497	-2.58548	-1.50557	3.18414	-1.19155	-2.40539	-2.03788	0	0	0	0	0	1	0
TC8535	#N/A	0.660223	-0.74169	1.19829	1.40141	0.577747	-0.212421	-1.59661	1	0	1	0	1	1	1
TC8654	#N/A	0.669305	-0.192624	0.56327	1.36863	-0.0552029	-0.80094	-1.08926	1	0	0	0	1	1	0
TC8785	#N/A	-1.25881	-2.42002	-1.7834	4.05543	-1.42813	-1.94042	-0.769816	0	0	0	0	0	1	0
TC8947	#N/A	0.439692	-0.431116	0.840721	0.758809	0.145078	-0.0883995	-1.22875	1	1	1	1	1	1	1
TC9080	#N/A	0.392432	-0.757376	0.604856	0.710987	0.589979	-0.0207367	-0.87882	1	1	1	1	1	1	1
TC9153	#N/A	-0.611901	-2.23504	0.206512	2.8164	0.173198	-0.988261	-1.74084	0	0	0	0	0	1	0
TC9316	#N/A	1.23804	-1.65118	-0.0982636	2.32765	-0.315949	-1.00902	-2.51652	1	0	1	1	1	1	1
TC9340	#N/A	0.877041	-0.0497294	0.937834	0.820307	0.64127	-0.432574	-0.652499	1	0	0	0	1	0	1
TC9759	#N/A	0.606966	-0.910058	0.757368	0.823802	1.05379	0.141644	-1.32183	0	0	0	0	1	0	1
W59908	#N/A	0.138543	-0.0902012	-0.385657	0.685229	-0.0932171	-0.210617	0.221752	1	1	1	1	1	1	1
W91820	#N/A	0.405583	0.263406	0.265319	0.325519	-0.0442135	0.0869713	-0.899557	1	1	1	1	1	1	1
W91827	Bm1_21705	0.0785847	-1.14749	0.453429	0.927736	0.608645	-0.314467	-1.13684	1	1	1	1	1	1	1
WB-contig_1037	#N/A	1.78736	-1.49011	-0.270642	1.93919	-0.501295	-1.78459	-2.03321	1	1	1	1	1	1	1
WB-contig_1063	Bm1_49975	0.0919804	-0.593073	0.15445	0.775946	0.3844	-0.250111	0.0685327	1	1	1	1	1	1	1
WB-contig_1150	Bm1_51685	0.739024	0.143035	-0.932178	0.453648	0.0570696	-0.379723	-0.129719	1	1	1	1	1	1	0
WB-contig_1184	Bm1_43675	1.00144	-0.482897	-0.660761	0.356609	-0.64491	-0.573477	-0.027386	1	1	1	1	1	1	1
WB-contig_1207	#N/A	0.462731	-0.40746	0.569426	0.541459	-0.0843215	-0.331504	-0.641143	1	1	1	1	1	1	1
WB-contig_1214	Bm1_21705	0.111755	-1.25873	0.47749	0.913301	0.683725	-0.260533	-1.0054	1	1	1	1	1	1	1
WB-contig_1282	Bm1_47735	0.490784	-0.900148	0.986085	1.72513	-0.135389	-0.419674	0.300599	0	1	0	0	0	1	0
WB-contig_1292	#N/A	0.896847	-0.43962	-0.591136	0.585823	0.584998	-0.0734471	-0.4519	1	0	1	1	1	1	0
WB-contig_1306	Bm1_40320	0.632248	-0.443779	0.490116	1.10794	0.0782134	-0.650324	-0.0363905	1	1	0	1	1	1	1
WB-contig_1367	Bm1_37390	0.79893	0.390077	0.12175	0.772303	-0.249216	-0.559774	-0.40696	1	1	1	0	1	1	1
WB-contig_1457	Bm1_01925	0.631733	-0.144358	0.243484	0.647028	0.228324	0.253692	-1.31664	1	1	1	1	1	1	1
WB-contig_1470	Bm1_35070	-0.141121	-0.209516	0.428863	1.45236	0.057445	0.113783	-0.348034	1	1	1	0	1	1	1
WB-contig_1471	Bm1_09680	0.496895	-0.852755	0.147234	1.57313	0.27791	-0.0882363	-1.91779	1	1	1	1	1	1	1
WB-contig_1472	Bm1_13815	0.625801	-0.369151	-0.970342	0.966604	0.479813	-0.358759	-0.371444	1	1	1	1	1	1	0
WB-contig_1494	#N/A	-3.37171	-4.61226	-3.32979	2.93427	-2.54925	-3.51793	-1.21284	0	1	0	0	0	1	0
WB-contig_1543	#N/A	1.50249	0.441513	-1.41747	0.908628	0.46282	-1.65904	-2.90278	1	0	0	1	1	1	0
WB-contig_1545	Bm1_35600	0.724111	-1.40185	-0.215186	1.58897	0.317774	-0.327684	-0.830163	1	1	1	1	1	1	1
WB-contig_1583	#N/A	0.624518	-0.20289	-0.126139	0.635457	0.207025	0.259172	-1.203	1	1	1	1	1	1	1
WB-contig_1604	#N/A	0.647261	-1.4351	0.630375	0.539943	0.135818	-0.688072	0.520904	1	1	1	1	1	1	1
WB-contig_1624	#N/A	1.16854	-1.71404	-2.87377	2.6734	-1.43034	-3.00561	-3.25179	1	0	0	0	1	1	0
WB-contig_1637	Bm1_33155	0.405756	-0.774489	0.893385	1.06842	0.332934	-0.0608855	-1.36462	1	0	1	1	1	1	1
WB-contig_1651	Bm1_37575	0.835073	-0.803535	0.730615	0.901097	0.101606	0.0696651	-1.46913	1	0	1	1	1	1	1
WB-contig_183	#N/A	2.69557	-1.46094	1.06685	1.92863	0.0577877	-1.3008	-1.78336	1	0	0	1	1	1	1
WB-contig_185	#N/A	0.937561	-0.66214	0.379291	0.628745	-0.102025	-0.623934	-0.455321	1	1	1	1	1	1	1
WB-contig_204	#N/A	0.403484	-0.635661	-0.372574	1.39036	0.0332726	0.0556793	0.495587	0	1	0	0	0	0	0
WB-contig_250	Bm1_27535	0.340564	-0.0142875	0.224967	0.361988	-0.0633232	0.153069	-0.822922	1	1	1	1	1	1	1
WB-contig_271	#N/A	-0.319039	-1.55005	-1.08876	2.21879	-0.507905	-1.28748	-0.486479	0	0	0	0	0	1	0
WB-contig_321	#N/A	-3.20063	-5.43436	-3.13421	3.14825	-2.75597	-3.97374	-1.26609	0	1	0	0	0	1	0
WB-contig_339	Bm1_01235	0.47498	-1.04044	0.457144	0.910313	0.913686	-0.25615	-1.08797	1	1	1	1	1	1	1
WB-contig_346	Bm1_08800	0.756382	0.206321	-0.0306828	0.649259	-0.0970105	-0.307794	-0.732221	1	1	1	1	1	1	1
WB-contig_347	#N/A	1.92486	-3.0275	0.544768	1.26621	0.183759	-3.4711	-6.44812	1	0	1	1	1	1	1
WB-contig_363	Bm1_09170	0.448946	0.0635326	-0.801207	0.724032	0.267103	0.338758	-1.42918	1	1	1	1	1	1	1
WB-contig_382	#N/A	0.130478	-0.83175	0.873882	1.15733	0.733072	-0.252836	-2.04462	1	1	1	1	1	1	1
WB-contig_417	#N/A	0.225003	-0.662844	-0.890279	0.997408	0.715229	0.303685	-1.43949	1	0	1	1	1	1	0
WB-contig_429	#N/A	1.07682	-1.42075	-0.557553	0.792759	0.516208	-0.369385	0.27341	0	0	0	0	1	0	0
WB-contig_448	#N/A	0.291761	0.538962	0.602084	1.31502	-0.221315	-0.524167	-0.550317	1	0	0	0	0	1	0
WB-contig_453	#N/A	1.59094	-0.104868	-1.88302	1.8463	-0.225867	-1.24548	-1.62702	1	0	0	0	1	1	0
WB-contig_458	Bm1_57370	1.02279	-1.14551	1.30562	1.2845	0.416945	-0.74951	-2.66467	1	0	1	1	1	1	1
WB-contig_485	#N/A	0.340621	-1.16754	0.365823	0.710239	0.942514	0.1514	-2.28038	1	1	1	1	1	1	1
WB-contig_490	#N/A	0.313707	-1.05861	0.571911	1.06771	0.497458	0.00869336	-0.436138	1	1	1	1	1	1	1
WB-contig_491	#N/A	-1.78863	-3.50567	-1.14326	2.9954	-1.1969	-2.12377	-1.4492	0	1	0	0	0	1	0
WB-contig_492	#N/A	-0.170748	-0.512321	-0.912728	1.47351	-0.353161	-0.0140171	-0.264892	1	1	1	0	0	1	0
WB-contig_495	#N/A	-0.600394	-0.996523	0.442568	2.55525	-0.697712	-0.165374	-0.927297	0	0	0	0	0	1	0
WB-contig_959	Bm1_14540	0.988516	-1.07847	0.822792	0.597848	-0.0481609	-0.670954	-0.667711	1	1	1	1	1	1	1
WB-contig_979	Bm1_48635	0.458956	-0.79483	0.456262	0.896902	0.107921	0.221731	-0.783762	1	1	1	1	1	1	1
WB-contig_982	Bm1_46045	-0.159176	-0.475752	-0.407817	0.613899	-0.00383348	0.104721	0.45054	1	1	1	1	1	1	1
WB-contig_998	Bm1_57360	0.124657	-0.682996	-0.501312	1.00637	0.531795	0.0467391	-0.696783	1	1	1	1	1	1	0
Wbm0147	#N/A	0.802571	-0.992956	-0.825638	0.986523	0.0909286	0.445649	-1.47545	1	0	0	0	1	0	0
Wbm0339	#N/A	0.540118	-0.290544	-1.29461	0.955503	0.378713	0.45172	-1.90481	1	0	1	1	1	1	0
Wbm0340	#N/A	0.860199	-0.614104	-0.715648	1.36497	-0.310318	0.622169	-1.28046	0	0	0	0	0	1	0
Wbm0349	#N/A	1.98744	-2.88994	-0.653317	2.10809	-0.643925	-1.3524	-2.12719	0	0	0	0	1	1	0
Wbm0350	#N/A	1.79514	-2.43124	-0.770081	1.80503	-0.892284	-1.46974	-1.83545	0	0	0	0	1	1	0
Wbm0495	#N/A	1.59701	-1.24621	-0.496297	1.73561	-0.570393	-0.786436	-0.564174	0	0	0	0	1	1	0
Wbm0531	#N/A	0.851525	-0.812285	-1.51305	1.03775	0.320328	0.084437	-2.05869	1	0	1	1	1	1	0
Wbm0632	#N/A	0.316131	-1.1746	0.0991718	1.4416	-0.0346046	-0.0528512	-1.49938	0	0	0	0	1	1	0
Wbm0661	#N/A	0.637383	-0.880264	-0.500734	1.08633	0.290876	0.227141	-1.60047	1	0	1	0	1	1	0

## Sheet: Cluster 4
		expression ratio (log 2) in a given stage							stage-specific, present (1) or absent (0)
Gene ID	Pub_Locus	6WF	AF	L3	L4	6WM	AM	Mf	AF	Mf	AM	6WM	6WF	L4	L3
12404.m00015	Bm1_00055	0.759551	0.367764	-0.362084	-0.850414	-0.34626	-0.412717	-0.506469	1	0	0	0	1	0	0
12417.m00015	Bm1_00130	0.211822	1.30291	-0.0599312	-0.296392	-0.627428	-0.676442	-1.24851	1	1	1	0	1	1	1
12422.m00026	Bm1_00210	0.153863	0.901701	-0.573044	-0.636437	-0.284141	-0.248287	-0.396559	1	0	0	0	0	0	0
12437.m00033	Bm1_00345	-0.966371	0.887226	-1.09593	-0.891005	-0.30898	0.671378	0.0857454	1	0	0	0	0	0	0
12461.m00131	Bm1_00545	0.38888	0.45954	-0.868068	0.189474	-0.138217	-0.38158	-0.251239	1	1	1	1	1	1	1
12485.m00052	Bm1_00740	0.517664	0.981153	-0.681478	-0.990407	-0.344971	-0.390607	-0.913555	1	0	1	0	1	0	1
12495.m00012	Bm1_00775	-3.96918	2.15691	-3.16902	-3.29371	-3.98535	-1.93801	-4.83402	1	0	1	0	0	0	0
12496.m00290	Bm1_00780	0.530087	0.376734	-0.532505	-0.75721	-0.0549255	-0.0647191	-0.654355	1	0	1	0	1	0	0
12501.m00019	Bm1_00865	1.43701	1.35851	-3.83285	-3.80062	-0.263464	-3.06727	-4.52246	1	0	1	1	1	0	0
12506.m00095	Bm1_00905	0.810296	0.690798	-1.02691	-0.93276	-0.402595	-0.168309	-0.453775	1	0	0	0	1	0	0
12513.m00012	Bm1_00970	-1.03271	1.59107	-1.77185	-2.03728	-1.76451	-0.959704	-0.273642	1	1	1	0	0	0	0
12522.m00013	Bm1_01025	0.171193	1.61056	-1.71591	-1.68453	-0.461123	-0.257279	-1.60557	1	0	1	0	1	0	0
12539.m00102	Bm1_01150	0.31892	0.0403448	0.227742	-0.806425	-0.13514	0.00294713	-1.19037	1	0	0	0	0	0	0
12570.m00034	Bm1_01390	0.851075	1.54056	-2.04211	-1.37172	-1.19645	-1.21889	-3.145	1	0	0	0	1	0	0
12575.m00210	Bm1_01430	0.758993	1.02196	-0.94528	-0.637142	0.0504159	-0.213245	-1.14018	1	0	0	0	1	0	0
12575.m00211	Bm1_01435	-0.329394	0.952189	-1.38977	-0.916439	0.143685	0.177631	-2.59048	1	0	1	1	1	0	0
12613.m00116	Bm1_01890	-0.313105	2.73455	-2.21351	-1.46106	-1.56844	-1.1441	-1.34715	1	1	1	0	1	0	0
12651.m00030	Bm1_02185	1.80093	0.174286	-0.209605	-0.275375	0.00978662	-0.10773	-0.491028	1	0	0	0	1	0	0
12696.m00104	Bm1_02460	0.86241	0.494851	0.502229	-0.858912	-0.14181	-0.672888	-0.795455	1	0	0	0	1	0	1
12698.m00326	Bm1_02495	-1.56445	0.342312	-2.57074	-0.805152	0.141613	0.798858	-0.596269	1	1	1	1	0	1	0
12698.m00332	Bm1_02525	0.0129772	0.345667	-0.587909	-0.760022	0.379946	0.339791	-1.25661	1	0	1	0	1	0	0
12719.m00015	Bm1_02670	-0.570588	1.99008	-0.0634991	0.0195423	-1.38346	-2.05009	-4.29024	1	0	1	1	1	1	1
12741.m00013	Bm1_02790	-0.837685	1.16062	0.158249	-0.247658	-0.840219	-0.73969	-0.160273	1	0	0	0	0	0	0
12743.m00017	Bm1_02800	-0.250164	-0.167017	-3.04811	-2.9576	0.839046	1.08741	-3.46	1	0	1	1	1	0	0
12759.m00009	Bm1_02920	-0.684502	0.773394	-0.925264	0.787616	-1.70599	-1.31946	-0.059241	1	1	1	0	1	1	1
12850.m00014	Bm1_03525	-0.376102	1.13963	-0.331237	0.00124834	-0.524452	-0.287247	-0.500843	1	0	0	0	0	0	0
12895.m00007	Bm1_03790	0.0965498	0.815268	-1.42941	-0.628371	0.245956	-0.801316	-0.501472	1	0	0	0	0	0	0
12920.m00009	Bm1_04050	1.83158	1.02478	-2.0873	-0.784364	-0.603939	-2.17103	-3.02864	1	0	1	1	1	1	1
12935.m00013	Bm1_04125	-1.29109	1.63148	-0.283319	-0.982655	-1.0354	-0.573407	-1.99921	1	0	0	0	0	0	0
12947.m00021	Bm1_04050	1.6185	0.915	-2.4483	-1.43682	-0.24981	-2.03651	-4.11928	1	1	1	1	1	1	1
12962.m00049	Bm1_04280	-0.225488	0.975109	-1.10261	-1.31688	0.295658	-0.557166	-0.484539	1	0	0	0	0	0	0
13016.m00022	Bm1_04515	0.450741	1.33378	-0.929128	0.0679509	-1.08565	-0.327315	-1.06236	1	0	1	0	1	0	0
13033.m00088	Bm1_04610	0.113745	0.583465	0.368723	0.679918	-0.298926	-0.135729	-0.783017	1	0	1	0	0	1	0
13066.m00246	Bm1_04850	1.00074	0.0911907	-1.32789	0.0809078	-0.257883	0.0612832	-0.091536	1	0	0	0	1	0	0
13089.m00015	Bm1_05015	-0.0808347	1.09792	-0.606493	-0.247851	-0.421138	-0.432314	-0.51603	1	0	0	0	0	0	0
13093.m00036	Bm1_04050	1.65593	0.913454	-2.48791	-1.65793	-0.305471	-2.30141	-4.66183	1	0	1	1	1	1	1
13113.m00030	Bm1_05130	-0.105834	0.551884	-0.961394	-0.456027	-0.105177	-0.602034	-0.0443611	1	1	1	0	1	0	0
13123.m00029	Bm1_05160	0.389567	0.607386	-0.545773	0.688072	0.0236891	-0.545506	-1.49082	1	0	1	0	1	1	0
13144.m00042	Bm1_05350	0.358492	1.2552	-0.498009	-0.11642	-1.02138	-1.04892	-1.94301	1	0	0	0	1	0	0
13165.m00016	Bm1_05570	-1.77351	1.69004	-1.16692	-1.54991	-1.36505	-0.674029	-2.27531	1	0	1	0	0	0	0
13214.m00023	Bm1_05995	-0.359704	1.32384	-0.385679	-0.672917	-0.577761	-0.258324	-1.017	1	0	0	0	0	0	0
13249.m00085	Bm1_06440	-0.107698	0.680805	-0.41108	-0.223219	0.0735045	-0.190704	-1.38603	1	0	1	0	1	0	1
13258.m00169	Bm1_06565	-0.323596	0.946486	0.0474238	-0.280022	-0.705232	-0.459601	-0.127422	1	1	0	0	0	0	0
13261.m00252	Bm1_06645	0.638719	0.744313	-0.977203	-0.734144	-0.00698323	-0.0768496	-1.01267	1	0	1	0	1	0	0
13261.m00261	Bm1_06690	-0.871203	0.852335	-0.265402	-0.708068	-0.91419	-0.379714	-0.556456	1	0	0	0	0	0	0
13276.m00050	Bm1_06905	0.676257	0.291839	-1.4227	-0.646057	0.360159	0.342146	-1.57434	1	0	1	1	1	0	0
13289.m00064	Bm1_07090	0.761545	1.00135	-0.90085	-1.42342	-0.624068	-0.388827	-1.70317	1	0	1	0	1	0	0
13298.m00053	Bm1_07205	1.01094	0.139783	-0.552899	-0.0149768	1.01306	0.122124	-1.5411	1	0	1	1	1	0	0
13308.m00021	Bm1_07260	0.310251	0.673601	-0.560401	-0.669656	0.073092	-0.151466	-0.491342	1	0	1	0	1	0	0
13311.m00338	Bm1_04850	0.889612	0.349097	-0.901006	-0.182329	-0.46757	-0.486421	-0.249784	1	1	1	0	1	0	0
13313.m00085	Bm1_07340	1.31771	0.748878	-1.02461	-0.704143	-0.179738	-0.523598	-1.47298	1	0	1	1	1	0	0
13314.m00584	Bm1_07350	-0.254131	1.07839	0.00632191	-0.29233	-0.872142	-0.238984	-1.28551	1	0	0	0	0	0	0
13314.m00588	Bm1_07380	0.103921	0.307015	-0.362749	-0.720452	-0.0552595	0.429553	-0.451188	1	1	1	0	1	0	0
13329.m00009	Bm1_07725	0.88202	1.32617	-0.281244	-0.0440199	-0.146769	-0.374555	-0.691965	1	0	0	0	0	0	0
13333.m00081	Bm1_07775	-0.152934	0.609768	-0.624753	-0.377255	-0.147954	0.0190685	-0.659222	1	1	1	1	1	1	1
13355.m00156	Bm1_07975	1.10511	1.00421	-1.3647	-1.83062	-0.951231	-1.12498	-2.11811	1	0	0	0	1	0	0
13360.m00076	Bm1_08130	0.869221	1.06232	-1.05895	-1.03169	-0.755532	-0.860498	-1.49318	1	0	0	0	1	0	0
13377.m00041	Bm1_08345	0.490998	0.91313	-0.466604	-0.477149	-0.289486	-0.389439	0.00214749	1	1	0	0	1	0	0
13390.m00017	Bm1_08470	0.0939137	0.279679	0.541387	-0.653314	0.213379	0.0453851	-0.415856	1	1	1	1	1	1	1
13404.m00015	Bm1_08645	0.786018	1.35787	-3.47089	-3.78462	-0.598197	-1.63352	-5.36459	1	0	1	1	1	0	0
13409.m00048	Bm1_08695	0.254126	0.616122	-0.41769	-0.306978	-0.451144	-0.421749	-0.253179	1	0	0	0	0	0	0
13411.m00125	Bm1_08750	1.67891	0.288613	-3.10767	-2.47461	-0.103573	-0.165031	-3.72136	1	0	1	1	1	0	0
13415.m00462	Bm1_08915	0.537805	0.673478	-0.678388	-0.387042	-0.577736	-0.477963	-0.911587	1	0	0	0	1	0	0
13454.m00037	Bm1_09180	-0.82081	1.18614	-0.876698	-0.886935	-0.514303	-0.285229	-0.576547	1	0	0	0	0	0	0
13457.m00030	Bm1_09200	-0.376307	1.61581	-0.227991	-1.6264	-1.31605	-1.35814	-1.6269	1	1	0	0	1	0	0
13497.m00178	Bm1_09665	0.639143	0.389344	-0.839278	-0.3584	0.204944	0.125864	-1.11224	1	1	1	1	1	0	1
13517.m00023	Bm1_09870	0.541958	0.725518	-0.639084	-0.654797	-0.55446	-0.186567	-0.356898	1	1	1	1	1	1	1
13541.m00012	Bm1_10040	-0.823609	1.74966	-0.952586	-0.930983	-0.874821	-0.611124	-1.50119	1	0	0	0	0	0	0
13562.m00090	Bm1_10175	1.42919	-0.122448	-2.01799	-1.15088	1.04973	0.064859	-2.46993	1	0	1	1	1	0	0
13562.m00091	#N/A	1.51907	0.10437	-1.56793	-1.13665	0.458394	0.039707	-1.79668	1	0	1	0	1	0	0
13573.m00018	Bm1_10220	0.972943	1.39225	-1.94954	-2.32151	-0.91166	-1.21446	-3.45824	1	0	0	0	1	0	0
13603.m00018	Bm1_10415	0.288484	1.4453	-0.404891	-0.71952	-0.464387	-0.53651	-0.432395	1	0	0	0	0	0	0
13617.m00050	Bm1_10505	-1.43167	1.61347	-1.79141	-1.44101	-1.41739	-0.702493	-0.358985	1	0	0	0	0	0	0
13620.m00250	Bm1_10575	0.377401	0.762842	-0.535078	0.341593	-0.141093	-0.476239	-0.636925	1	0	0	0	1	0	0
13632.m00186	Bm1_10675	0.485128	0.689025	-0.590563	-1.0556	-0.157649	-0.33746	-0.694779	1	1	1	0	1	0	0
13632.m00187	Bm1_10680	-0.0879619	0.530156	-1.27162	-1.11252	-0.116113	0.766798	-0.321172	1	0	1	0	0	0	0
13644.m00293	Bm1_10840	0.0878947	0.234581	-0.265265	-1.01077	0.530401	0.395187	-0.720517	1	0	1	0	1	0	0
13651.m00036	Bm1_00735	0.802242	0.57301	-0.654605	-0.248075	0.058002	-0.686683	-0.268753	1	1	1	1	1	1	1
13652.m00092	Bm1_10915	-0.295893	0.968843	-1.29512	-0.430851	-0.105522	0.0151671	-1.34423	1	1	1	1	1	1	0
13673.m00036	Bm1_11110	0.348652	1.41415	-1.12173	-0.749216	-0.644448	-0.587539	-0.948383	1	0	1	0	1	0	1
13717.m00175	Bm1_11435	-0.0188125	0.911597	-0.710669	-0.463284	-0.284844	-0.290154	-0.243187	1	1	0	0	1	0	0
13717.m00177	Bm1_11445	0.636264	0.0948802	-1.04749	0.0856804	0.56124	0.581872	-1.36326	1	0	1	1	1	0	0
13755.m00015	Bm1_11680	0.139875	0.330563	-0.0609997	-0.35524	0.265854	0.455682	-0.478408	1	1	1	1	1	1	1
13785.m00206	Bm1_11835	1.17405	1.05612	-1.50382	-1.67576	-0.690068	-1.13582	-1.79813	1	0	0	0	1	0	0
13808.m00037	Bm1_12065	1.08075	0.875636	-0.835222	-1.63191	-0.38916	-0.9057	-1.11102	1	0	1	0	1	0	0
13828.m00098	Bm1_12250	1.41087	0.899496	-0.841248	0.470542	-0.65051	-1.62263	-3.66514	1	0	1	1	1	1	0
13883.m00025	Bm1_51245	-0.00134681	0.900174	-1.08231	-0.284484	-0.475898	-0.290421	0.254322	1	1	0	0	0	0	0
13895.m00081	Bm1_12600	0.165025	0.793567	0.787501	0.123886	-0.389816	0.0874233	-1.36323	1	0	0	0	0	0	1
13920.m00436	Bm1_12780	-1.06597	1.35214	-0.538801	-0.748582	-0.713685	-0.495921	-0.275543	1	0	0	0	0	0	0
13952.m00027	Bm1_13135	-1.02253	1.24047	-0.145809	-0.905991	-0.386475	-0.0642954	-1.31227	1	0	0	0	0	0	0
13967.m00012	Bm1_05185	-0.466329	1.71489	-3.59497	-4.13077	-1.26657	-1.06973	-5.02937	1	0	1	1	1	0	0
14011.m00012	Bm1_13545	-0.676289	1.4119	-0.167975	-0.356331	-0.601602	-0.166401	-0.824913	1	0	0	0	0	0	0
14041.m00080	Bm1_13965	-0.65082	0.770722	-0.175606	-0.702688	-0.32288	0.422352	-0.657546	1	1	1	1	1	0	0
14052.m00190	Bm1_14110	-0.081336	1.38245	-0.855329	-0.655665	-0.167505	0.0128105	-0.544352	1	1	1	0	1	0	0
14052.m00200	Bm1_14160	-0.0753272	0.791539	0.244823	-0.882214	-0.0290055	0.457407	-1.25998	1	1	1	1	1	0	1
14061.m00055	Bm1_14395	0.785838	1.37878	-1.54899	-1.33848	-1.09088	-0.841632	-2.01838	1	0	0	0	1	0	0
14065.m00027	Bm1_05015	-0.100598	1.0556	-0.599719	-0.601181	-0.537688	-0.713831	-0.886318	1	0	0	0	0	0	0
14077.m00082	#N/A	0.600058	0.832346	-0.5646	-1.34711	-0.376655	-0.437188	-1.50224	1	0	0	0	1	0	0
14078.m00012	Bm1_14500	0.925953	2.00299	-1.25917	-0.466822	-0.975272	-0.841123	-4.10416	1	0	1	1	1	1	1
14080.m00070	Bm1_14510	-0.0533605	0.540326	-0.579679	-0.337635	-0.374926	-0.38572	0.105713	1	1	1	1	1	1	1
14146.m00015	Bm1_15130	1.62434	0.844333	-0.433771	-1.10251	-0.0339425	-0.726105	-0.852583	1	0	0	0	1	0	1
14147.m00023	Bm1_02080	-0.238725	1.13932	-2.6096	-2.84835	-0.135506	0.666686	-1.53503	1	1	1	1	1	0	0
14174.m00063	Bm1_15330	0.88825	0.0615938	-0.4124	-0.484035	0.288515	-0.327904	-1.22855	1	0	0	0	1	0	0
14181.m00072	Bm1_15425	-0.185325	0.740577	0.325655	-0.249761	-0.42229	-0.464992	0.0518531	1	1	1	0	1	1	1
14187.m00210	Bm1_15485	2.14819	-0.364729	-1.49939	-1.18345	-0.251684	-1.7729	-2.76652	1	0	0	0	1	0	0
14204.m00106	Bm1_15580	0.736725	0.332879	-0.560966	0.262122	0.182618	0.0379482	-1.0773	1	1	1	1	1	1	1
14205.m00044	Bm1_00735	0.617581	0.691341	-0.778235	-0.536712	0.0421651	-0.622152	-0.245993	1	1	1	1	1	1	1
14210.m00059	Bm1_15765	0.151979	0.668887	-2.0917	-0.780392	0.149848	0.546048	-2.0021	1	0	1	0	1	0	0
14221.m00065	Bm1_15865	0.20582	0.684423	0.648153	-0.235672	-0.288918	0.288988	-1.08373	1	0	0	0	0	0	0
14228.m00020	Bm1_15985	0.777859	1.11632	-3.38087	-3.41311	-0.457927	-2.03	-4.25642	1	0	1	1	1	0	0
14231.m00141	Bm1_15485	2.03462	0.484801	-1.7052	-2.32439	-0.333111	-1.35055	-2.80472	1	0	1	1	1	0	1
14232.m00275	Bm1_16160	0.215715	0.392794	-0.320433	-0.385385	-0.0481012	-0.042083	-0.405362	1	1	1	1	1	1	1
14237.m00395	Bm1_16230	1.10581	1.39741	-1.26493	-0.595631	-0.721291	-0.769867	-1.91761	1	0	0	0	1	0	0
14240.m00032	Bm1_16365	0.501222	0.575882	-0.665996	-1.2084	-0.247433	-0.449072	-1.61268	1	0	0	0	1	0	0
14248.m00682	Bm1_16635	-0.448245	1.03627	-0.641073	-0.335072	-0.0238376	-0.765151	-1.09605	1	0	0	0	0	0	0
14258.m00140	Bm1_16810	0.0968194	0.829633	-0.220261	0.771977	-0.173995	-0.579637	-1.04526	1	0	1	0	1	1	1
14284.m00379	Bm1_17270	-1.24515	1.41269	-0.491602	-0.582277	-1.2397	-0.391245	-0.90685	1	0	0	0	0	0	0
14284.m00387	Bm1_17305	0.641149	0.836342	-1.7542	-1.17717	-0.195871	-0.490618	-0.473756	1	1	1	1	1	0	0
14293.m00075	Bm1_17400	-2.2076	1.81003	-1.70029	-1.62218	-1.62351	-1.3387	-3.03416	1	0	0	0	0	0	0
14296.m00063	Bm1_00775	-3.55553	1.91559	-3.47122	-3.25364	-2.79486	-1.6927	-3.57968	1	0	1	0	0	0	0
14296.m00064	Bm1_17475	-0.0340983	1.14417	0.0407606	0.75693	-0.215026	-0.835488	-2.45118	1	0	0	0	1	1	1
14296.m00065	Bm1_17480	-3.9446	2.03394	-3.69941	-3.35601	-3.86768	-1.77391	-4.40067	1	0	1	0	0	0	0
14317.m00271	Bm1_17755	-1.04606	1.58513	-1.46782	-0.150657	-1.05132	-1.0857	-1.07164	1	1	0	0	0	0	0
14333.m00012	Bm1_04050	1.71293	0.861367	-2.80593	-1.79143	-0.410582	-2.37092	-4.71471	1	0	1	1	1	1	1
14341.m00010	Bm1_18060	-0.782091	1.34467	-0.321379	-0.670372	-0.58844	-0.714621	-0.437952	1	0	0	0	0	0	0
14355.m00216	Bm1_18205	-0.0764691	0.901272	-0.731138	-0.173267	0.379192	0.694609	-0.86826	1	0	1	0	0	0	0
14361.m00188	Bm1_18390	-0.283568	1.25997	-0.232934	0.0753186	0.384228	-0.400903	0.00141268	1	0	0	0	0	0	0
14361.m00189	Bm1_18395	-3.99062	1.90039	-2.87003	-3.17002	-3.20357	-1.49745	-4.17007	1	0	1	0	0	0	0
14365.m00039	Bm1_18485	-0.130329	1.11239	-1.16528	-0.158224	-0.0581803	-0.0104533	-1.22733	1	1	1	0	1	0	0
14365.m00040	Bm1_18490	0.0311638	0.92747	-1.07463	-0.659494	7.85738e-05	0.0740481	-1.2775	1	0	0	0	0	0	0
14367.m00308	Bm1_18545	0.55682	0.740189	-0.689993	-0.490056	-0.220084	0.434188	-0.851597	1	0	0	0	0	0	0
14389.m00200	Bm1_18955	-0.2944	1.32807	-1.25401	-0.978548	-0.564349	-0.23043	-0.113892	1	1	1	1	1	0	0
14390.m00017	Bm1_18980	-0.12708	0.798265	0.16741	-0.21679	-0.332585	-0.433862	-0.715294	1	0	0	0	0	0	0
14412.m00157	Bm1_19320	-0.0191936	0.238402	-0.688701	-0.22557	0.228718	0.678233	-0.856088	1	0	0	0	0	0	0
14424.m00389	Bm1_19475	0.187185	0.645335	0.318989	-0.235808	-0.409095	-0.177943	-0.362909	1	1	1	1	1	0	1
14431.m00023	Bm1_19535	1.23007	1.14298	-2.0754	-2.08344	-1.00779	-1.39597	-2.8443	1	0	0	0	1	0	0
14433.m00032	Bm1_19540	0.014489	0.680519	-0.161124	-0.640818	-0.423469	-0.792077	-0.208225	1	0	0	0	0	0	0
14438.m00026	Bm1_03620	-0.325562	1.44019	-0.463811	-0.697444	-0.623606	-0.535132	-1.45181	1	0	0	0	0	0	0
14478.m00108	Bm1_19955	1.45817	0.934317	-1.99811	-1.58259	-0.40248	-1.7078	-2.47872	1	0	1	1	1	0	0
14478.m00109	Bm1_00865	1.6333	1.20321	-3.02482	-2.84135	-0.277676	-2.88914	-4.40556	1	0	1	1	1	1	1
14481.m00157	Bm1_00735	0.700883	0.571693	-0.833862	-0.234521	0.131355	-0.542975	-0.228357	1	1	1	1	1	1	1
14481.m00158	Bm1_00735	0.736858	0.540987	-0.795881	-0.477828	0.000853163	-0.628254	-0.232518	1	1	1	1	1	1	1
14481.m00159	Bm1_00735	0.662193	0.380863	-0.646141	-0.194295	0.101305	-0.529095	-0.308923	1	1	1	1	1	1	1
14483.m00024	Bm1_20040	-0.0954348	1.39715	-1.42584	-0.269239	-1.16118	-0.609423	-1.79199	1	1	1	1	1	1	1
14483.m00025	Bm1_20045	-0.110772	0.495113	-0.385674	-1.03169	0.441638	0.360648	-2.04838	1	0	1	0	1	0	0
14494.m00075	Bm1_20145	0.502034	0.46062	-0.214142	0.405773	-0.259792	-0.241786	-0.380478	1	1	1	0	1	1	1
14518.m00083	#N/A	-0.0782185	0.920092	-1.08285	-0.551392	-0.713898	-0.404257	0.096513	1	1	1	0	1	0	0
14525.m00160	Bm1_20540	-0.351433	0.756855	-1.47132	-0.107774	-0.050531	0.603499	-1.99679	1	0	1	0	1	1	0
14554.m00236	Bm1_21070	0.425901	1.09005	-0.717442	-1.11154	-0.757487	-0.801501	-0.837403	1	1	1	1	1	0	1
14569.m00224	Bm1_21255	1.11958	1.14808	-1.66656	-1.44972	-0.370518	-0.529714	-2.46831	1	0	0	0	1	0	0
14597.m00048	Bm1_21750	0.666307	1.18126	-1.45008	-1.94689	-0.0233275	-2.23499	-2.4927	1	0	0	1	1	0	1
14597.m00049	Bm1_21755	1.58183	0.717215	-1.76598	-0.495172	-0.637564	-1.5463	-3.33115	1	0	1	1	1	1	1
14608.m00260	Bm1_22055	1.26013	0.949347	-1.07493	-1.80606	-0.963199	-0.997413	-2.25615	1	0	0	0	1	0	0
14616.m00143	Bm1_22300	0.425292	0.488086	-0.753687	-0.196719	-0.0961979	-0.0889084	-0.982593	1	0	1	0	1	0	0
14619.m00057	Bm1_22360	-1.67606	1.72023	-2.08726	-1.52183	-1.8319	-1.06435	-1.6006	1	0	1	0	0	0	0
14619.m00058	Bm1_22360	-1.71773	1.44602	-1.97827	-1.57892	-1.9603	-1.00414	-0.44131	1	1	1	0	0	0	0
14634.m00541	Bm1_22570	-0.00210283	1.77224	-3.26919	-3.43662	-1.58583	-0.866088	-4.06906	1	0	1	1	1	0	0
14635.m00116	Bm1_22650	-1.31897	0.396926	-1.48592	-0.960181	-0.0956127	1.18822	-1.44849	1	0	1	0	0	0	0
14656.m00226	Bm1_23180	0.248638	0.0811105	-0.111066	-0.22819	0.261282	0.233158	-0.519134	1	1	1	1	1	1	1
14657.m00147	Bm1_23200	-0.40457	0.92017	-1.24968	-0.807092	0.208351	0.310506	-0.224051	1	1	1	1	1	1	1
14657.m00149	Bm1_23210	-0.176832	0.332711	-1.40416	-0.747206	0.135322	0.656486	-0.130042	1	1	1	0	1	0	0
14667.m00131	Bm1_23350	-1.01655	1.53586	-1.11145	-1.50473	-1.04717	-0.84832	-0.554028	1	0	0	0	0	0	0
14670.m00179	Bm1_08005	-0.159753	0.949501	-0.450541	-0.15399	-0.142884	-0.137936	-0.685068	1	0	0	0	0	0	0
14672.m00017	Bm1_04050	1.49349	0.976446	-2.57943	-1.65231	-0.326013	-2.1567	-4.69723	1	1	1	1	1	1	1
14677.m00166	Bm1_23545	0.292821	0.839516	-1.93453	-1.38584	0.136092	0.284299	-1.36456	1	0	1	1	1	0	0
14677.m00171	Bm1_23570	0.597774	1.06351	-0.847694	-0.605216	-0.614985	-0.380453	-1.26085	1	1	1	1	1	1	1
14679.m00160	Bm1_23595	-2.20948	1.68881	-2.18	-2.26085	-1.51204	-0.357929	-2.98052	1	0	1	0	0	0	0
14696.m00218	Bm1_23945	0.0206476	0.19638	-0.182034	0.181739	0.166227	0.357996	-1.04098	1	1	1	1	1	1	1
14704.m00455	Bm1_24165	0.627897	0.978756	-1.88	-0.87769	-0.217852	-0.488064	-0.962452	1	0	1	1	1	0	0
14705.m00191	Bm1_24210	-0.176428	0.867029	-0.877711	-0.854404	-0.439576	0.332366	-0.264466	1	0	0	0	0	0	0
14708.m00027	Bm1_24320	-1.64142	1.7477	-1.15436	-1.57279	-1.13381	-1.02586	-1.63091	1	0	0	0	0	0	0
14715.m01252	Bm1_24600	0.0869933	1.46169	-1.24793	-0.854114	-1.55401	-1.15274	-1.69979	1	1	1	0	1	0	0
14737.m00016	Bm1_25035	0.875154	0.963975	-1.28148	0.119329	-0.146188	-0.770962	-1.77143	1	1	1	1	1	1	1
14768.m00179	Bm1_25565	-0.307553	0.987598	-0.733779	-0.198325	-0.470478	-0.565721	-0.269849	1	1	1	1	1	1	1
14796.m00100	Bm1_26310	0.50881	0.499227	-0.774922	-0.37036	0.127786	-0.227297	-0.421132	1	1	1	1	1	1	1
14824.m00119	Bm1_26530	0.910486	1.31446	-2.7666	-2.18557	-1.08385	-0.714418	-2.86993	1	0	1	0	1	0	0
14845.m00009	Bm1_26670	-0.138216	1.50924	0.675433	0.23874	-1.40193	-2.0089	-5.31	1	0	1	1	1	1	1
14907.m00579	Bm1_27405	2.03771	0.8755	-2.97757	-2.95842	-0.377936	-1.39227	-4.81124	1	0	1	1	1	0	0
14915.m00157	Bm1_27490	1.59711	-0.282944	-1.81649	-1.43489	0.637521	0.179799	-2.93938	1	0	1	1	1	0	0
14916.m00495	Bm1_27605	-0.345288	1.28618	0.321429	-0.461294	-0.830133	-0.875026	-0.664702	1	0	0	0	0	0	0
14917.m00335	Bm1_27700	0.360186	0.094719	-0.633062	-0.617478	0.304863	0.658158	-0.849583	1	0	1	0	1	0	0
14920.m00397	Bm1_27840	0.152506	0.219517	-0.716139	-0.101184	0.37375	0.623668	-0.755871	1	0	1	0	1	0	0
14920.m00398	Bm1_27845	0.0229288	0.498385	-0.775214	-0.437459	-0.0686671	0.778512	-0.774246	1	0	1	0	1	0	0
14921.m00200	Bm1_28060	0.302615	0.519819	-0.398669	0.175008	-0.159386	0.191244	-0.917817	1	1	1	1	1	1	1
14930.m00326	Bm1_28380	-0.40148	0.446142	-1.33399	-0.349802	-0.227274	-0.207653	-0.158132	1	1	1	0	0	0	0
14930.m00344	Bm1_28470	0.000954966	0.994141	-1.12302	-0.313629	0.0779214	0.193218	-1.77491	1	0	1	0	0	0	0
14931.m00315	Bm1_28510	-0.249972	1.97001	-2.18312	-3.01523	-0.864037	-0.144711	-3.17349	1	0	1	0	1	0	0
14937.m00485	Bm1_28920	0.490691	0.155519	-1.39732	-0.876102	0.360438	0.483509	-0.598412	1	1	1	1	1	0	0
14938.m00331	Bm1_20095	-0.531946	1.40842	-0.573339	-0.283827	-0.797906	-0.521745	-1.09927	1	0	0	0	0	0	0
14938.m00341	Bm1_29060	0.7694	0.525375	-0.773036	-0.673568	-0.275091	-0.293539	0.0930171	1	1	1	1	1	0	0
14939.m00173	Bm1_29115	-0.168882	0.770386	-0.675407	-0.95274	0.172291	0.576302	-0.286851	1	1	1	0	0	0	0
14942.m00201	Bm1_29270	-0.172918	1.67257	-1.96509	-2.27589	-1.68596	-0.762042	-3.39437	1	0	0	0	1	0	0
14942.m00202	Bm1_29275	0.446356	0.992115	-0.707852	-0.712843	-0.695801	-0.296969	-0.870451	1	0	0	0	0	0	0
14943.m00196	Bm1_29310	-0.203561	0.471093	0.136168	0.0049109	-0.11879	0.305739	-0.512919	1	1	1	1	1	1	1
14944.m00536	Bm1_29345	1.12219	0.648139	-0.925272	-1.29397	-0.681141	-0.860106	-1.23403	1	0	0	0	1	0	0
14944.m00537	Bm1_29350	-0.312207	1.41151	-1.66478	-1.64828	-1.62548	-0.673785	-1.91483	1	0	0	0	0	0	0
14944.m00539	Bm1_29360	0.0194309	1.30849	-0.110044	-0.999645	-0.490472	-0.502355	-1.90309	1	0	0	0	0	0	0
14944.m00540	Bm1_29365	-0.352492	1.49473	-0.640697	-0.581863	-0.554934	-0.205683	-1.08779	1	0	0	0	0	0	0
14944.m00541	Bm1_29370	0.123725	0.794505	-0.568129	-0.0726105	-0.342247	-0.375696	-0.91043	1	0	0	0	0	0	0
14944.m00544	Bm1_29390	-0.695166	1.03427	-1.1607	-0.282034	-0.521885	-0.15202	-0.334269	1	0	0	0	0	0	0
14947.m01151	Bm1_29745	-0.331394	1.11748	-0.978743	-1.80438	-0.465682	0.344299	-2.09624	1	0	1	1	1	0	1
14948.m00285	Bm1_04050	1.7472	0.898605	-2.67862	-1.5784	-0.339372	-2.38131	-5.05092	1	0	1	1	1	1	1
14948.m00286	#N/A	1.26448	0.533718	-0.152722	-0.837617	-0.0696954	-0.52334	-0.767667	1	0	0	0	1	0	0
14948.m00287	#N/A	2.23678	1.00829	-2.36298	-1.15125	-0.643467	-1.73802	-3.3401	1	0	1	1	1	1	0
14948.m00288	Bm1_21750	2.1848	0.861282	-2.9996	-2.89368	-0.732479	-2.80368	-3.91764	1	0	0	1	1	0	0
14949.m00216	Bm1_29815	1.00989	1.23267	-1.67144	-1.67791	-0.819315	-0.975776	-1.08999	1	1	1	1	1	0	0
14950.m01791	Bm1_29875	-1.69757	1.38215	-1.91941	-1.03953	-1.66526	-1.10373	-0.10774	1	1	1	0	1	1	1
14950.m01825	Bm1_30045	-0.558857	0.778544	-1.14664	-1.42625	-0.54569	-0.530399	-0.0744005	1	1	1	0	1	0	0
14950.m01854	Bm1_30190	-0.048402	0.899218	-1.04938	-0.285745	-0.537191	-0.270131	0.232032	1	1	0	0	0	0	0
14950.m01855	Bm1_30195	0.944025	0.830031	-0.810836	-1.15444	-0.187349	-0.634608	-1.11883	1	0	0	0	1	0	0
14950.m01863	Bm1_30230	-0.964101	1.20788	-0.831759	-0.500407	-1.14015	-0.52179	0.0716309	1	1	0	0	0	0	0
14953.m00215	Bm1_30495	-0.814711	0.361029	-0.692521	-1.23798	0.117671	0.663558	-0.34163	1	1	1	0	0	0	0
14954.m01677	Bm1_31050	0.780061	0.627488	-1.0475	-0.78014	-0.085159	-0.065573	-0.857749	1	1	1	1	1	1	1
14955.m00252	Bm1_04660	0.23377	1.34947	-0.535495	-0.0831135	-0.413335	-0.129312	-0.602623	1	0	0	0	0	0	0
14956.m00486	Bm1_31525	0.774365	0.770262	-0.641161	-0.806804	-0.193791	-0.468803	0.303272	1	1	0	0	1	0	0
14956.m00501	Bm1_31600	-0.116683	0.700858	-0.110621	-0.44209	-0.431039	-0.394411	0.0792524	1	1	1	1	1	1	1
14956.m00502	Bm1_31605	1.05852	0.902552	-0.774679	-0.559178	-0.840802	-0.476005	-0.796384	1	0	0	0	1	0	0
14956.m00525	Bm1_31720	0.338272	0.637244	-1.45247	-0.365971	0.66473	0.267004	-0.738597	1	0	0	0	0	0	0
14958.m00339	Bm1_31815	-2.4287	1.87109	-1.58036	-1.25531	-2.103	-1.13069	-2.52596	1	0	0	0	0	0	0
14959.m00542	Bm1_31930	-0.0170382	-0.218148	-3.28723	-0.514448	0.503098	0.412831	-2.35192	1	1	1	1	1	1	1
14961.m04938	Bm1_32230	0.0887229	0.547446	-0.58071	-0.523301	0.0645937	0.808213	-1.26341	1	0	1	0	0	0	0
14961.m04955	Bm1_32315	0.862203	0.68023	-0.0125693	-0.826536	-0.672925	-0.1143	-0.13783	1	0	0	0	1	0	0
14961.m05055	Bm1_32820	0.517011	1.07977	1.2112	-0.301302	-0.737746	-1.22906	-2.92782	1	0	0	0	1	0	1
14961.m05095	Bm1_33020	0.372719	0.236166	-1.18849	0.217722	-0.311881	-0.0647613	-0.350085	1	1	1	1	1	1	1
14961.m05142	Bm1_33250	0.872009	-0.096591	-1.75584	0.0231302	0.510655	0.202141	-0.817903	1	1	1	1	1	0	0
14961.m05178	Bm1_33425	1.30258	0.661572	-1.17838	-0.576462	-0.329505	-0.817449	-0.681828	1	0	0	0	1	0	0
14963.m01803	Bm1_34665	-0.386687	1.07165	0.744778	-0.46184	-0.600947	-0.979829	-0.20753	1	0	0	0	0	0	0
14965.m00405	Bm1_34790	1.31705	0.150656	-0.476959	-0.625617	0.238096	-0.425551	-0.268445	1	0	0	0	1	0	0
14967.m01541	Bm1_35080	0.591598	0.357104	-0.758466	-0.752882	-0.00680237	-0.183617	-0.486637	1	1	1	1	1	0	0
14967.m01554	Bm1_35145	-0.234881	0.718267	-0.705367	-0.668054	-0.0530449	0.281076	-1.63205	1	0	1	0	0	0	0
14967.m01571	Bm1_35220	1.10697	0.838684	-0.071704	-0.359066	-0.30493	-0.433086	-3.02827	1	0	1	0	1	0	1
14968.m01448	Bm1_35280	0.458077	1.09684	-1.49571	-0.429193	-0.159842	-0.0822038	-2.29734	1	1	1	1	1	1	1
14968.m01498	Bm1_35545	-1.25381	1.56505	-0.678607	-0.409646	-1.19955	-0.547198	-1.55394	1	0	0	0	0	0	0
14971.m02784	Bm1_35730	0.706214	1.09603	-1.3489	-0.591271	-0.390652	-0.37142	-1.58289	1	0	0	0	0	0	0
14971.m02794	Bm1_35770	-0.189319	0.83823	0.0621184	0.193453	-0.359136	-0.704397	-0.0559519	1	1	1	1	1	1	1
14971.m02828	Bm1_35940	0.369859	0.251514	-0.839079	0.0768505	0.000578317	-0.358554	-0.230926	1	1	1	1	1	1	1
14971.m02894	Bm1_36260	0.586716	0.18789	-1.45116	0.140186	0.138914	0.737253	-2.48601	1	1	1	1	1	1	1
14972.m06944	Bm1_36275	0.915577	1.45126	-1.96165	-2.49481	-1.20499	-1.64338	-2.60809	1	0	0	0	1	0	0
14972.m06967	Bm1_36390	0.304952	0.994546	-0.608561	0.0915841	-0.105435	-0.265956	-0.584519	1	0	0	0	0	0	0
14972.m06994	Bm1_36525	0.401756	0.915148	-0.464641	-0.779231	-0.745376	-0.95701	0.17447	1	1	0	0	1	0	0
14972.m07051	Bm1_36800	0.209552	0.37411	-0.518333	-1.3587	0.0172489	0.140098	-0.19022	1	1	1	1	1	0	1
14972.m07140	Bm1_37235	1.39063	1.28329	-2.43365	-1.9872	-0.73835	-1.39851	-3.06368	1	0	0	0	1	0	0
14972.m07156	Bm1_37310	0.0666107	-0.00559195	-0.860809	0.114928	0.20112	0.164627	-0.0302173	1	1	1	1	1	1	1
14972.m07192	Bm1_37490	-0.389598	1.0351	-0.662419	-0.488848	-0.112632	0.138534	-1.06415	1	0	0	0	0	0	0
14972.m07280	Bm1_37925	1.08165	0.713341	-0.399781	-0.960013	0.0042472	-0.379951	-1.19847	1	1	1	1	1	1	1
14972.m07295	Bm1_37995	1.41233	1.24981	-1.73462	-0.830949	-0.152946	-1.15009	-1.49077	1	0	0	0	1	0	0
14972.m07296	Bm1_38000	1.30747	1.16446	-1.10433	-1.54226	-0.32015	-1.09609	-2.09355	1	0	0	0	1	0	0
14972.m07350	Bm1_38260	-0.298053	1.48008	-0.830694	-1.26768	-1.32562	-0.846549	-0.679318	1	1	0	0	1	0	1
14972.m07351	Bm1_38265	0.707884	0.909514	-0.734289	-0.696162	0.109041	-1.36745	-1.26022	1	1	1	1	1	1	1
14972.m07373	Bm1_38375	0.343191	0.481123	-0.705737	-0.446553	-0.245315	0.00794028	-0.157007	1	1	1	1	1	0	0
14972.m07388	Bm1_38450	-0.234901	1.27111	0.0030251	-0.302397	-0.0519892	-0.279408	-0.384385	1	0	0	0	0	0	0
14972.m07427	Bm1_38640	-0.249926	1.21864	-0.86215	-0.0887904	-0.454804	-0.481064	0.312618	1	0	0	0	0	0	0
14972.m07436	Bm1_38685	-0.826886	1.37534	-1.18003	-0.0476227	-1.19375	-0.902404	-0.378828	1	1	1	0	1	1	0
14972.m07483	Bm1_38905	-0.453894	1.32406	0.404426	-0.409374	-0.173837	-0.696674	-1.65559	1	0	0	0	1	0	1
14972.m07542	Bm1_39200	1.30499	0.500814	-0.370538	-0.56617	-0.243352	-0.677163	-0.476951	1	0	0	0	1	0	0
14972.m07608	Bm1_39525	0.821564	0.674765	-1.0574	-0.454644	-0.289933	-0.259502	-0.728866	1	1	1	0	1	0	0
14972.m07657	#N/A	0.373851	1.11559	-0.437019	-1.24177	-0.319065	-0.236359	-1.4758	1	0	0	0	1	0	0
14972.m07711	Bm1_40030	-0.0653279	0.755867	0.433202	-0.382917	-0.374752	-0.42963	-0.191519	1	1	1	1	1	1	1
14972.m07733	Bm1_40135	-0.695676	1.45116	-0.624013	-0.3131	-1.00235	-0.485147	-1.0131	1	0	0	0	0	0	0
14972.m07735	Bm1_40145	0.705049	1.36143	-0.844502	-0.802215	-0.772457	-0.317085	-1.84481	1	0	0	0	0	0	0
14972.m07790	Bm1_40400	1.34153	0.27276	0.0796667	-0.127814	0.0808911	-0.563858	-1.08808	1	0	0	0	1	0	0
14972.m07798	Bm1_40440	0.829106	0.667189	-0.688134	-0.655018	-0.312306	-0.144651	-1.76265	1	0	0	0	1	0	0
14972.m07813	Bm1_40515	1.57543	1.12459	-2.49071	-2.85319	-1.01869	-1.66953	-3.08563	1	0	0	0	1	0	0
14972.m07815	Bm1_40520	2.44114	-0.818756	-3.75612	-4.01192	-1.11459	-3.55282	-5.45293	1	0	0	0	1	0	0
14972.m07817	Bm1_40530	0.353681	0.960255	0.193939	0.543571	-0.497078	-0.166166	0.0736495	1	0	0	0	0	0	0
14972.m07872	Bm1_40775	0.913017	0.782811	-2.17271	-2.87385	-0.994469	-1.28043	-1.1143	1	1	1	1	1	1	1
14973.m02593	Bm1_40970	0.922582	0.262389	-1.3432	0.339806	-0.120625	-0.085412	-1.36172	1	1	1	0	1	1	0
14973.m02604	Bm1_41030	0.43612	0.453416	-0.832441	-0.592495	0.144774	0.0207006	-0.237514	1	1	1	1	1	1	1
14973.m02618	Bm1_41115	1.89652	0.702858	-2.05744	-1.83666	-0.355504	-1.5795	-2.37983	1	0	0	0	1	0	0
14973.m02619	Bm1_41120	1.78735	1.08379	-1.55808	-1.47226	-0.253097	-1.48425	-1.55219	1	0	0	0	1	0	0
14973.m02630	Bm1_41185	0.32485	0.51803	-0.116755	-0.433421	0.0677507	-0.0591637	-0.535995	1	1	1	1	1	0	1
14973.m02645	Bm1_41260	-0.370165	1.37586	-1.76304	-1.91922	-1.0754	-0.580778	-1.43224	1	0	1	0	1	0	0
14974.m00798	Bm1_41665	0.59417	0.566916	-0.695363	0.416042	-0.370475	-0.469799	-1.80755	1	0	0	0	1	0	0
14974.m00807	Bm1_41710	0.320271	0.805989	-0.556193	-0.801735	-0.550842	-0.287261	-0.619205	1	1	1	1	1	1	1
14974.m00810	Bm1_41725	0.206106	2.17827	-1.79653	-0.54597	-1.1272	-0.45523	-2.42457	1	0	0	0	1	0	0
14974.m00843	Bm1_41890	-0.463922	1.25243	-0.532349	-0.281219	-0.859552	-0.352484	-1.37741	1	0	0	0	0	0	0
14975.m04322	Bm1_41960	-0.174804	0.805565	-0.181849	-0.36821	-0.320177	-0.1336	-0.385977	1	1	1	1	1	1	1
14975.m04368	Bm1_42160	0.527115	1.36879	-1.15788	-0.668825	-0.299076	-0.241449	-0.453066	1	0	0	0	0	0	0
14975.m04413	Bm1_42380	0.74729	0.584364	-0.726001	0.8012	-0.167906	-0.657397	-2.00864	1	0	0	0	1	0	0
14975.m04429	Bm1_42455	-0.462831	0.672446	-0.178698	-0.312599	-0.756709	-0.145297	-1.06657	1	0	0	0	0	0	0
14975.m04450	Bm1_42540	0.303588	0.16078	-0.240212	-0.010332	0.103749	0.0258754	-0.649709	1	1	1	1	1	1	1
14977.m04873	Bm1_43150	-0.665452	1.13281	-0.423637	-0.950254	-0.534642	-0.216601	-0.38162	1	0	0	0	0	0	0
14977.m04900	Bm1_43275	1.07924	1.33434	-2.46812	-2.41537	-1.0017	-1.03425	-1.02106	1	1	0	0	1	0	0
14977.m04946	Bm1_43500	-1.4445	1.68702	0.496204	-2.01292	-1.6888	-1.33495	-2.40535	1	1	1	1	1	1	1
14977.m04959	Bm1_43560	1.42161	0.504436	-0.596655	-0.367555	-0.553658	-0.993457	-1.24116	1	1	1	1	1	1	1
14977.m04978	Bm1_43650	0.625852	1.11315	-0.720771	-0.76149	-0.774148	-0.604183	-0.681261	1	1	1	0	1	1	1
14977.m04994	Bm1_43730	0.420464	-0.0884967	-2.511	0.068122	0.448326	0.621535	-1.63634	1	1	1	1	1	1	0
14979.m04400	Bm1_44465	0.100664	0.315953	-1.44456	-0.216417	0.126312	0.21072	-0.407239	1	1	1	1	1	1	1
14979.m04429	Bm1_44615	0.0368625	2.33467	-2.33681	-1.95534	-1.84007	-1.0392	-2.25741	1	0	1	0	1	0	0
14979.m04463	Bm1_44765	-0.151813	0.795154	-0.740231	-0.165804	0.428358	0.201943	-1.69364	1	0	0	0	0	0	0
14979.m04490	Bm1_44905	0.194469	0.86525	-1.0918	-0.377757	0.0515115	-0.0826908	-0.960884	1	1	1	1	1	0	0
14979.m04508	Bm1_44995	-0.994209	0.509076	-0.394244	-0.794334	-0.100063	0.532394	-0.534291	1	0	0	0	0	0	0
14979.m04575	Bm1_45325	-0.00692649	0.332159	0.00392991	0.0902926	0.0491355	0.277859	-0.546293	1	1	1	1	1	1	1
14979.m04579	Bm1_45345	-0.105478	0.19	-0.909232	-0.598942	0.377761	0.0759449	-0.105741	1	1	1	1	1	1	1
14979.m04580	Bm1_45350	0.0327205	0.498694	-0.58667	-0.972079	0.383878	0.038772	-0.889568	1	1	1	1	1	0	0
14979.m04585	Bm1_45365	0.132421	0.800179	-0.938217	-0.806257	-0.131715	-0.00566395	-1.2437	1	0	1	0	0	0	0
14979.m04620	Bm1_45505	-0.298023	0.772869	-0.180395	-0.467374	-0.328756	-0.357042	0.163351	1	1	1	1	1	0	1
14979.m04643	Bm1_45620	1.1198	1.24656	-2.73516	-2.34345	-0.758681	-0.767782	-3.59671	1	0	1	1	1	0	0
14979.m04664	Bm1_03360	0.597289	0.539364	-0.507896	-0.113025	-0.315838	-0.312653	-0.375814	1	1	1	1	1	1	1
14979.m04665	Bm1_41200	-0.508569	0.448091	-1.0767	-0.469921	-0.0105317	0.515032	0.0240942	1	1	1	0	0	0	0
14980.m02683	Bm1_45810	-0.220026	0.588252	-0.666327	-0.363804	-0.135433	0.0958556	-0.255394	1	1	1	1	1	1	1
14980.m02722	Bm1_46010	-0.329607	0.621086	-1.69075	-0.0101836	0.115834	0.341722	-1.35152	1	0	1	0	1	0	0
14980.m02788	Bm1_46315	0.380273	-0.0170989	-1.06217	-0.541814	0.300579	0.16723	-0.226198	1	1	1	1	1	0	0
14980.m02836	Bm1_46560	0.164342	0.432813	-0.877658	-0.347428	-0.0253307	0.181544	-0.0692325	1	1	1	1	1	1	1
14981.m02371	Bm1_46660	0.572477	0.765566	0.550605	0.14723	-0.631658	-0.696046	-0.0947419	1	1	0	0	1	0	0
14981.m02373	Bm1_46670	-0.0407098	1.76718	-1.48329	-1.15115	-1.27712	-1.02074	-1.22983	1	0	0	0	1	0	0
14981.m02391	Bm1_46760	1.06609	0.20922	-0.921374	-0.253649	0.196795	-0.122905	-0.551696	1	0	0	0	1	0	0
14981.m02393	Bm1_46770	0.208748	0.176065	-1.732	0.448925	-0.26076	-0.0144695	-0.0642463	1	1	1	1	1	1	1
14981.m02457	Bm1_47090	0.13273	0.722409	-0.923055	0.0220196	-0.574875	-0.612101	0.206263	1	1	0	0	0	1	0
14981.m02463	Bm1_47120	-0.754306	0.888483	-0.95708	-0.736979	-0.759008	-0.546584	-1.27	1	0	0	0	0	0	0
14981.m02464	Bm1_47125	-2.62739	0.571757	-2.22262	-2.40118	0.0675591	1.3778	-2.80788	1	0	1	1	0	0	0
14982.m02214	Bm1_47205	0.057494	0.240149	-0.619033	-0.165445	0.657926	0.638925	-1.48205	1	0	1	0	0	0	0
14982.m02224	Bm1_47255	0.887386	0.880613	-1.10715	-1.52364	-0.0207102	-0.0282487	-2.79765	1	0	1	0	1	0	0
14982.m02258	Bm1_47405	0.229433	1.58534	-0.912773	-1.01307	-0.606814	-0.793911	-0.609324	1	0	1	0	1	0	1
14990.m07637	Bm1_47590	0.591725	0.758541	-1.31962	-1.24956	0.0381268	0.200439	-0.309671	1	1	0	0	1	0	0
14990.m07754	Bm1_48170	-0.401283	0.621543	-2.38682	-0.64937	-0.279549	0.283294	-0.0575756	1	1	1	1	1	1	0
14990.m07898	Bm1_48870	1.26494	1.16089	-1.81024	-0.968235	0.0571838	-0.425034	-1.82854	1	0	0	0	1	0	0
14990.m07899	Bm1_48875	1.09189	1.09995	-2.26645	-1.53614	-0.448647	-0.264541	-1.67726	1	0	0	0	1	0	0
14990.m07900	Bm1_48880	1.13076	0.800943	-2.43578	-1.07188	-0.247829	-0.408546	-2.06039	1	0	1	0	1	0	0
14990.m07926	Bm1_49010	-1.77127	1.26466	0.0210715	-0.606507	-1.14621	-1.04925	-0.0297575	1	1	1	0	0	1	1
14990.m07928	Bm1_49020	-0.322991	0.600416	-0.641154	-0.47781	-0.359004	-0.229889	0.0353321	1	1	1	1	1	1	1
14990.m07959	Bm1_49165	-0.226402	0.841738	-0.0560761	-0.0101677	-0.466797	-0.38606	-0.0107553	1	1	1	1	1	1	1
14990.m08053	Bm1_49630	-0.0532537	0.516767	-0.0571239	0.0403068	-0.0716915	0.115387	-0.553331	1	1	1	1	1	1	1
14990.m08055	Bm1_49640	1.09622	0.79794	-1.24999	-1.09783	-0.402087	-0.711314	-1.08251	1	1	1	0	1	0	0
14990.m08056	Bm1_49645	0.549585	0.545022	-0.730533	0.419244	0.0165594	-0.318944	-0.801325	1	0	0	0	0	0	0
14990.m08130	Bm1_50010	0.135044	0.28743	-0.650914	0.150889	0.267127	0.196646	-0.882679	1	1	1	1	1	1	1
14990.m08152	Bm1_50115	0.242337	0.371561	0.353629	0.257403	0.0793698	-0.0142548	-0.960614	1	1	1	1	1	1	1
14992.m10883	Bm1_50555	0.719724	0.0209547	-1.39686	-0.0810909	0.669199	0.440095	-1.69976	1	0	1	1	1	0	0
14992.m10892	Bm1_50600	0.396715	1.04515	-2.43813	-2.28122	-0.610869	-0.731443	-3.03773	1	0	1	0	1	0	0
14992.m10909	Bm1_50675	0.439155	0.669724	-0.59308	-0.337687	-0.0752328	0.254893	-1.8625	1	0	0	0	0	0	0
14992.m10938	Bm1_50815	1.31532	0.772514	-1.07499	-1.73892	0.00154457	-1.16175	-1.39503	1	0	0	0	1	0	0
14992.m11045	#N/A	1.60742	0.920835	-1.81629	-1.70105	-0.361552	-0.728474	-1.55778	1	0	0	0	1	0	0
14992.m11117	Bm1_51680	0.442493	0.872237	-1.31823	-0.506067	-0.398247	-0.0367063	-1.55498	1	0	1	0	0	0	0
14992.m11147	Bm1_51825	-1.09052	0.469775	-2.46583	-2.17111	-0.0904926	1.52246	-2.49476	1	0	1	1	0	0	0
14992.m11155	Bm1_51865	0.217157	0.579541	-1.07921	-0.690986	-0.239698	-0.257204	0.0887636	1	1	1	1	1	1	1
14992.m11178	Bm1_51980	0.496321	0.593549	-0.674423	-1.02651	-0.1914	-0.0878109	-0.737119	1	1	1	1	1	0	1
14992.m11243	Bm1_52295	-0.884186	1.06897	-0.904736	-0.602678	-0.653109	-0.118174	-0.293061	1	1	1	1	1	1	1
14992.m11313	#N/A	1.04239	0.733878	-1.26746	0.0318755	-0.175083	-0.556302	-1.51624	1	1	1	1	1	1	0
14992.m11372	Bm1_52920	0.0179871	0.370929	-0.763605	-0.222614	-0.1984	0.0450652	0.0433748	1	1	1	1	1	1	1
15000.m00010	Bm1_53100	0.22898	1.15402	-1.23877	-1.37841	-0.245063	-0.184388	-0.248773	1	1	1	0	1	0	0
15010.m00010	Bm1_53235	0.898201	1.00745	-0.998121	-0.786295	-0.41002	0.0460239	-0.793839	1	0	0	0	0	0	0
15010.m00011	Bm1_53240	0.628097	1.18863	-1.22188	-0.851381	-0.470927	-0.206222	-0.693285	1	0	0	0	0	0	0
15015.m00016	Bm1_00775	-4.59475	2.14698	-3.89955	-3.80887	-3.89882	-1.91548	-4.96936	1	0	1	0	0	0	0
15041.m00013	Bm1_02125	0.687445	-0.10791	-1.4114	-0.487514	0.688897	0.768126	-1.65934	1	0	1	0	1	0	0
15066.m00018	Bm1_53570	1.44608	0.141875	-0.461293	-0.676547	0.0458621	-0.332626	-0.503893	1	0	0	0	1	0	0
15075.m00031	Bm1_05995	-0.537373	1.4607	-0.416868	-0.622221	-0.441157	0.222104	-0.888424	1	0	0	0	0	0	0
15078.m00012	Bm1_53690	-0.190412	2.20887	-1.5756	-0.796019	-1.128	-0.524899	-1.27057	1	0	0	0	1	0	0
15169.m00086	Bm1_54610	-0.515158	1.29244	-0.663311	-0.481066	-0.842056	-0.403739	-0.00402829	1	0	0	0	0	0	0
15190.m00019	Bm1_54810	0.299441	0.674762	0.252356	-0.204949	-0.170019	-0.4511	-0.657461	1	1	1	1	1	0	1
15204.m00021	Bm1_48330	-0.217284	0.690676	-0.575833	-0.43631	-0.0489098	0.00984026	-0.137575	1	1	1	1	1	1	1
15233.m00030	Bm1_55200	0.0800254	0.112864	-0.635592	-0.32831	0.212044	0.353797	-0.250808	1	1	1	1	1	1	1
15238.m00008	Bm1_55235	1.45756	1.11837	-1.16242	-1.64353	-0.629511	-0.957252	-1.77811	1	0	0	0	1	0	0
15241.m00008	Bm1_55270	0.89962	1.01543	-1.94813	-1.64696	-0.747807	-0.996419	-1.82666	1	0	0	0	1	0	0
15309.m00031	Bm1_55860	-0.21779	0.290242	-0.381794	-0.583904	0.272955	0.807057	-2.06428	1	0	1	1	1	0	0
15330.m00020	Bm1_56040	-0.500306	1.43763	-0.392856	-0.4479	-1.18028	-0.981779	-0.558287	1	0	0	0	0	0	0
15334.m00009	Bm1_14535	1.26842	-0.174087	-1.52022	-0.461058	-1.23564	-0.157533	-0.784401	1	1	1	0	1	1	0
15363.m00024	Bm1_56260	-0.094784	0.618325	-1.19077	-0.516676	-0.501097	-0.297369	0.0789376	1	0	0	0	0	0	0
15368.m00020	Bm1_56285	0.12585	0.825908	-0.939334	0.565254	-0.412965	-0.819374	-0.093582	1	1	1	0	1	0	0
15377.m00007	Bm1_56350	-4.45901	1.98575	-4.08792	-3.9299	-4.01214	-2.17271	-4.96588	1	0	1	0	0	0	0
15390.m00008	Bm1_56430	1.1507	1.22784	-1.79962	-0.928774	-0.538525	-0.851991	-2.32809	1	0	0	0	1	0	0
15416.m00008	Bm1_56595	-0.415068	0.537407	-0.19431	-1.32552	0.312346	0.452231	-0.621789	1	1	1	1	1	0	1
15443.m00042	Bm1_56805	0.507279	0.613938	-0.514031	-0.298246	-0.00670234	-0.170259	-0.948165	1	1	1	0	1	0	0
15449.m00008	Bm1_56855	-0.133678	1.84552	-2.39	-2.79165	-1.62916	-0.884505	-3.52792	1	0	1	1	1	0	0
15482.m00007	Bm1_57115	1.10574	0.659582	-0.913225	-0.226435	-0.0854703	-0.473024	-1.35073	1	0	1	0	1	0	0
15560.m00010	Bm1_57650	0.416599	0.405646	-0.179666	0.24081	0.0521499	-0.285035	-1.3396	1	1	1	1	1	1	1
AA007707	Bm1_31930	-0.108356	-0.185375	-3.04391	-0.421623	0.460951	0.282109	-2.31209	1	1	1	1	1	1	1
AA022349	#N/A	-0.0923857	0.226694	-0.673525	0.287059	0.174576	0.278352	-0.482199	1	1	1	1	1	1	1
AA051979	#N/A	2.12303	0.584074	-2.38083	-2.47764	-0.717379	-2.25925	-3.70169	1	0	1	1	1	0	0
AA056859	#N/A	-0.12305	1.14583	-0.548842	-1.12759	-0.665194	-0.342989	-0.304931	1	1	1	1	1	1	1
AA089358	#N/A	0.4789	0.387423	-0.697944	-0.4408	-0.0924171	-0.1033	-0.21405	1	1	1	1	1	1	1
AA109319	#N/A	0.200116	0.804059	-0.229397	-0.605027	-0.467459	-0.198809	-0.580995	1	1	1	1	1	1	1
AA109462	Bm1_56870	-0.0395691	0.210599	-1.3725	0.0293781	-0.239767	0.2128	-0.0673676	1	1	1	1	1	1	1
AA114382	#N/A	0.638616	0.8402	-1.42242	-0.958403	0.0983444	0.0127803	-1.38538	1	0	1	0	1	0	0
AA118192	#N/A	-0.00654054	0.973273	-0.779835	0.0263016	-0.99183	-0.849816	0.0479438	1	1	1	0	1	0	0
AA118247	#N/A	1.20385	-0.111811	-4.27443	0.407755	0.295393	0.445706	-6.18988	1	0	1	1	1	1	1
AA123655	#N/A	0.353669	0.45993	-0.381439	-0.365562	-0.0759289	0.110748	-0.786698	1	1	1	1	1	1	1
AA123690	#N/A	0.21311	1.11491	-1.70731	-0.989948	0.00167769	0.235601	-2.09898	1	1	1	1	1	1	1
AA161527	#N/A	0.900076	1.06495	-0.840648	-0.821365	-0.416837	-0.514233	-2.37133	1	0	0	0	1	0	0
AA161631	#N/A	0.762763	1.31266	-2.87317	-2.52955	-0.371281	-2.11409	-3.03739	1	0	0	0	1	0	0
AA161719	#N/A	0.320704	0.830521	-1.78448	-0.99081	-0.0554725	0.333034	-1.8537	1	0	1	0	1	0	0
AA180549	#N/A	0.599296	1.07167	-2.12276	-1.53464	-0.715973	-0.73997	-1.75511	1	0	1	0	1	0	0
AA180560	#N/A	0.357684	0.576343	-0.403295	0.198493	-0.355037	-0.291208	-0.171163	1	1	1	0	1	1	1
AA180597	#N/A	0.0537733	0.825313	-0.735868	-0.239994	-0.743675	-0.800932	0.0978705	1	1	0	0	0	0	0
AA228542	#N/A	0.821325	0.672731	-0.616864	-0.178172	-0.388669	-0.438326	-1.1646	1	1	1	1	1	1	1
AA257272	#N/A	-0.0684821	1.02801	-0.262915	-0.665811	-0.750289	-0.437276	0.141571	1	1	1	1	1	1	1
AA257483	#N/A	-0.530902	1.69204	-1.42539	-1.46563	-1.33971	-1.4914	-2.30643	1	0	0	0	0	0	0
AA257591	#N/A	-0.000391465	0.633094	-0.567298	-0.727355	-0.0589232	-0.086933	-0.197072	1	1	1	1	1	0	1
AA257603	#N/A	-0.412279	0.963755	-0.220097	-0.592366	-0.527156	-0.280658	0.177295	1	1	1	1	1	1	1
AA257645	Bm1_04050	2.01997	0.792225	-2.84833	-2.41142	-0.465044	-2.51402	-3.57277	1	0	0	1	1	0	0
AA257745	#N/A	0.403514	1.09333	-0.361231	-0.577616	-0.67689	-0.568932	-0.80986	1	1	1	1	1	1	1
AA406778	#N/A	-0.322744	0.966707	-0.0793684	0.295318	-0.538824	-0.0723424	-0.634829	1	1	1	1	1	1	1
AA406830	#N/A	0.279508	0.629885	-1.0834	0.497988	0.0329939	0.0267629	-0.126196	1	1	1	0	0	0	0
AA406900	#N/A	-0.410133	0.876381	0.148021	-0.666817	-0.809157	-0.518569	0.185599	1	1	1	1	1	1	1
AA406926	#N/A	0.136695	0.94525	-1.05858	-0.317672	-0.209879	-0.282901	-0.637611	1	0	0	0	0	0	0
AA430843	#N/A	-0.37031	0.869882	0.172179	0.601648	-0.648379	-0.146982	-1.27054	1	1	1	1	1	1	1
AA454295	#N/A	0.413524	0.348617	-1.37966	-0.238283	-0.452382	0.199418	-0.486463	1	1	1	0	1	0	0
AA471499	#N/A	0.231808	0.419409	-1.90692	-0.304376	0.0306189	0.395361	-2.20037	1	0	1	1	1	1	0
AA509009	#N/A	0.0842894	0.553662	-1.02091	-0.0686753	0.166944	0.115134	-1.27541	1	1	1	1	1	1	1
AA509018	#N/A	-0.420373	0.887232	0.0902813	-0.613513	-0.7806	-0.599513	-0.218769	1	1	1	1	1	1	1
AA509108	#N/A	0.362483	0.618253	0.0956395	-0.436168	-0.384948	-0.408208	-0.566288	1	1	1	1	1	1	1
AA509194	Bm1_09870	1.30489	1.34486	-2.66563	-2.31331	-0.865414	-1.07503	-2.82081	1	1	1	1	1	1	0
AA547808	#N/A	0.400376	0.34005	0.288702	0.363422	-0.144203	-0.154193	-0.899365	1	1	1	1	1	1	1
AA585497	Bm1_35545	-0.742347	1.51289	-0.803542	-0.408257	-1.04989	-0.0473582	-1.20945	1	0	0	0	0	0	0
AA627033	#N/A	0.387506	0.818791	-0.352738	-0.515298	-0.617342	-0.495828	-0.513243	1	0	0	0	1	0	0
AA661125	#N/A	0.0327167	0.46467	0.148713	0.180668	-0.235039	-0.370048	0.137899	1	1	1	1	1	1	1
AA661405	#N/A	-1.30845	0.553309	-0.674614	-1.28615	-0.192998	0.856153	-2.17909	1	0	1	0	0	0	0
AA675760	Bm1_17470	-4.10658	2.15398	-3.35009	-3.12397	-3.60129	-1.83371	-4.59019	1	0	1	0	0	0	0
AA675852	#N/A	0.27265	0.626935	0.254386	-0.269086	-0.0663777	-0.134446	-0.684577	1	1	1	1	1	1	1
AA675869	#N/A	-1.87884	1.43666	-0.914561	-1.52185	-2.12319	-1.05531	-0.843702	1	1	0	0	0	0	0
AA680476	#N/A	0.323838	1.15145	-0.487817	-0.407077	-0.400831	-0.216782	0.0340529	1	1	1	1	1	1	1
AA680485	#N/A	0.197199	0.206262	-0.0895549	-0.289496	0.0627776	0.469529	-0.676748	1	1	1	1	1	1	1
AA738554	#N/A	-0.289563	0.733027	-1.16339	-0.502077	-0.340851	-0.106759	0.108541	1	1	1	1	1	1	1
AA756935	#N/A	0.739059	0.0305182	-1.40675	-0.073024	0.323589	0.322547	-0.917189	1	1	1	1	1	1	1
AA841112	Bm1_33050	-0.776507	1.25224	-1.13381	-0.678915	-0.555643	-0.0708608	-1.07612	1	1	1	1	1	1	1
AA841778	Bm1_43500	-1.43605	1.36619	0.403777	-1.76882	-1.61336	-1.27857	-2.29515	1	1	1	1	1	1	1
AA841981	#N/A	-0.0813039	0.865797	-0.408305	-0.165138	-0.523964	-0.537913	0.180801	1	1	1	1	1	1	1
AA841992	#N/A	-0.0143323	0.703457	-0.123691	-0.360991	-0.522514	-0.273515	-0.0170882	1	1	1	1	1	1	1
AA842009	#N/A	0.338384	0.605762	-1.53269	-0.29651	0.0430342	-0.0158933	-0.616591	1	1	1	1	1	0	0
AA842206	#N/A	0.591727	1.00364	-2.63184	-2.0243	0.0459692	0.251832	-2.70437	1	1	1	1	1	1	1
AA842254	#N/A	0.884579	0.976812	0.0401185	-0.499592	-0.134861	-0.955292	-1.00151	1	0	0	0	1	0	0
AA842285	#N/A	1.28197	1.22192	-4.53249	-3.89813	-0.667351	-0.835349	-4.20083	1	0	1	1	1	0	0
AA842302	#N/A	0.215177	0.549001	-0.427001	0.670075	-0.0709623	-0.225466	-0.1895	1	1	0	0	1	0	0
AA842361	#N/A	-1.2596	0.394072	-1.18459	-0.439045	-0.207108	0.831237	-0.970353	1	0	1	0	0	0	0
AA842387	#N/A	1.01766	0.794605	-0.942776	-0.450386	-0.367004	-0.536628	-0.969757	1	1	1	1	1	1	1
AA842429	Bm1_25140	-1.02293	1.07912	-0.173302	-1.06345	-0.413112	-0.120477	-0.455049	1	0	1	0	0	0	0
AA842556	#N/A	-0.0484267	0.760791	-1.83785	-0.647909	-0.00639896	0.112621	-0.805278	1	1	1	1	1	1	0
AA842640	#N/A	1.09372	1.326	-1.84907	-1.99338	-1.06857	-1.00261	-2.76947	1	0	1	0	1	0	0
AA842849	#N/A	1.59767	0.542795	-1.02929	-0.855614	-0.203018	-0.336329	-1.64594	1	0	0	0	1	0	0
AA999196	#N/A	0.111412	0.497286	0.0798257	0.32965	0.12446	-0.297894	-0.436402	1	1	1	0	1	1	0
AI058085	#N/A	-0.2041	1.02573	0.483754	-0.103918	-0.453817	-0.0882717	0.0884153	1	1	0	0	0	0	0
AI087625	#N/A	0.173229	0.755555	-0.725544	-1.74889	-0.370909	0.260763	-0.816	1	1	1	1	1	1	1
AI096276	#N/A	-0.134906	0.781268	0.139539	-0.105292	-0.695237	-0.441629	-0.0594377	1	1	1	1	1	1	1
AI096286	#N/A	0.442712	0.402398	-0.736329	0.344736	-0.538319	-0.137988	-0.446424	1	1	1	1	1	1	1
AI574651	#N/A	0.292056	0.742082	-1.8207	-0.397539	0.0683111	0.217954	-1.25893	1	1	1	1	1	1	0
AI574659	#N/A	0.0185523	0.496094	0.0328509	0.193079	-0.429355	-0.237837	0.174024	1	1	1	1	1	1	1
AI795186	#N/A	-0.0693657	0.812312	-1.0073	-0.701128	-0.389676	0.500808	-0.305784	1	1	1	1	1	0	0
AI919630	#N/A	0.673799	0.951155	-1.53542	-1.51629	-0.578173	-0.0325882	-1.59915	1	1	1	1	1	1	1
AI919631	#N/A	0.374536	0.297636	-1.18911	-0.21243	0.111916	0.718282	-1.65078	1	1	1	1	1	1	1
AI919700	#N/A	-0.403654	0.80429	-0.441781	-1.11	-0.169102	0.354373	-0.330294	1	1	1	1	1	1	1
AI944372	#N/A	-0.22606	0.446061	0.490578	-0.685495	-0.484725	0.103137	-0.104721	1	1	1	1	1	1	1
AW013747	#N/A	-0.650113	1.5471	-1.22342	-0.876575	-1.71374	-1.18913	-0.186944	1	1	1	0	1	0	0
AW042110	#N/A	1.03832	1.63301	-3.94597	-3.82389	-1.45396	-1.31328	-4.03986	1	0	1	1	1	0	0
AW043486	#N/A	-0.70696	1.4027	-1.38753	-1.15659	-0.850265	-0.475639	-1.16162	1	0	0	0	0	0	0
AW055877	#N/A	0.24578	0.472063	-0.503958	-0.597236	-0.10283	0.320395	-0.80235	1	1	1	0	1	0	0
AW061564	#N/A	0.1128	0.321751	-1.10806	-0.436975	0.22749	0.915082	-0.803319	1	1	1	1	1	1	1
AW063060	#N/A	1.13582	0.185231	-0.838753	-0.193363	-0.443363	-0.451994	-0.00314812	1	1	1	1	1	1	1
AW140277	#N/A	-0.0358534	1.18733	-0.714542	-1.03396	-0.835057	-0.408055	-0.681295	1	1	1	0	1	1	1
AW179751	#N/A	-0.733507	1.0491	-0.0515495	-0.426628	-1.00842	-0.78309	0.160808	1	1	1	1	1	1	1
AW466299	#N/A	-0.604096	1.72387	-2.16006	-1.61897	-0.771866	-0.761938	-2.85949	1	0	0	0	0	0	0
AW561840	#N/A	-0.0921774	0.617326	-0.658145	0.262871	-0.355202	-0.291593	-0.330634	1	1	1	1	1	1	1
BE352801	#N/A	-1.28848	1.19095	-0.610119	-1.00368	-0.83362	-0.237351	-0.732049	1	1	1	1	1	1	1
BE758339	#N/A	0.307278	0.443383	-0.606011	0.614214	-0.131154	-0.206248	-0.331275	1	1	1	0	1	1	0
BG354701	#N/A	0.717141	1.0066	-0.462035	-0.607518	-0.1451	-0.532	-1.30747	1	0	0	0	0	0	0
BG354730	#N/A	0.876222	0.820244	-0.0324658	-0.872466	-0.0547161	-0.280795	-0.962966	1	1	1	0	1	0	1
BMB_gene_4.492	Bm1_40465	0.610412	-0.918071	-4.60744	-0.109679	0.618334	0.449309	-4.73488	1	1	1	1	1	1	1
BMB_gene_46_REVERSE_TRANSLATION.418	#N/A	-0.18021	0.876944	0.1608	0.436194	-0.580457	-0.256689	-0.533008	1	0	0	0	0	0	0
BMC00006	#N/A	0.0031432	-0.0387639	-1.96901	0.191235	0.0602203	0.718605	-6.29864	1	1	1	1	1	1	1
BMC00044	Bm1_22885	0.0250596	0.357095	-0.0278042	-0.723575	1.74505	-0.237789	-1.26988	1	0	0	1	0	0	0
BMC00109	#N/A	1.53264	0.447872	-0.192678	-0.0598457	-0.119132	-0.856194	-2.52912	1	1	1	1	1	1	1
BMC00134	#N/A	-0.121083	0.290544	-0.197612	-0.399813	-0.074292	0.270737	-0.233615	1	1	1	1	1	1	1
BMC00143	Bm1_41005	0.690878	0.0427583	-0.488662	0.0143644	0.138257	0.368594	-0.951798	1	1	1	1	1	1	1
BMC00185	#N/A	-0.265007	-0.225657	-0.859019	-0.150488	0.0101006	-0.108304	-0.375629	1	1	1	1	1	1	1
BMC00194	#N/A	0.107365	-0.0245215	-1.84179	0.0797629	0.120296	0.810298	-5.91853	1	1	1	1	1	1	1
BMC00204	#N/A	0.160883	0.20921	-0.415137	0.0762224	0.229927	0.327277	-0.842488	1	1	1	1	1	1	1
BMC00212	#N/A	0.773684	0.59807	-1.63741	-0.215704	0.181014	0.155169	-2.72572	1	1	1	1	1	1	1
BMC00215	#N/A	-0.0263723	0.572444	-0.700762	-0.155759	-0.61918	-0.681271	0.037245	1	1	1	1	1	1	1
BMC00225	#N/A	-0.0289219	0.758929	-0.0348104	-0.144662	-0.76064	-0.365842	-0.36908	1	1	1	1	1	1	1
BMC00252	Bm1_50010	0.242608	0.19018	-0.792234	0.112988	0.215182	0.249545	-0.907625	1	1	1	1	1	1	1
BMC00257	Bm1_42375	1.58154	1.14055	-1.56111	-0.665752	-0.140384	-2.02955	-5.62977	1	0	1	1	1	1	1
BMC00265	Bm1_35570	0.407234	-0.020099	-3.56914	0.248744	0.161719	0.153232	-6.57868	1	1	1	1	1	1	1
BMC00278	Bm1_49630	-0.0997577	0.517091	0.1351	-0.0210577	-0.120736	0.0980534	-0.569832	1	1	1	1	1	1	1
BMC00340	#N/A	-0.140139	-0.0392055	-0.621108	-1.13242	0.197804	-0.207869	-1.95868	1	1	1	1	1	1	1
BMC00384	#N/A	0.272468	0.131765	-0.924796	-0.366026	0.0897364	0.491012	-0.653103	1	1	1	1	1	1	1
BMC00427	Bm1_48905	-0.243993	0.603969	0.251945	0.0219887	-0.416443	-0.247895	0.0435948	1	1	1	1	1	1	1
BMC00556	Bm1_45730	0.40974	0.314215	-0.0220055	-1.24039	0.0661612	0.0865109	-0.482535	1	1	1	0	1	0	1
BMC00634	Bm1_52295	-0.678659	1.10556	-1.00056	-0.566251	-0.648153	-0.249294	-0.422814	1	1	1	1	1	1	1
BMC00759	Bm1_38680	0.460438	0.63102	-0.852477	0.279258	-0.100811	-0.379552	-1.24088	1	1	1	1	1	1	1
BMC00885	Bm1_17630	0.148031	0.485277	0.443256	-0.243779	-0.440456	-0.336675	-0.392822	1	1	1	1	1	0	1
BMC00903	#N/A	-0.762961	1.22421	-1.20301	-0.787738	-0.615045	-0.00970554	-1.17711	1	1	1	1	1	1	1
BMC00964	#N/A	0.952754	0.847478	-0.597948	-0.793846	-0.619891	-0.737179	-1.06027	1	1	1	1	1	1	1
BMC01053	#N/A	0.180515	0.682331	0.194106	0.752476	-0.642004	-0.578666	-1.56704	1	1	1	1	1	1	1
BMC01112	Bm1_17630	0.214196	0.628341	0.405739	-0.292968	-0.719863	-0.881971	0.0454868	1	1	1	0	1	1	1
BMC01154	#N/A	0.326616	0.360366	-0.496393	-0.203141	-0.362602	-0.132421	-1.29718	1	1	1	1	1	1	1
BMC01199	#N/A	-0.508652	1.61279	-1.6486	-0.987093	-1.36425	-1.01561	-2.15277	1	1	1	0	1	1	0
BMC01260	Bm1_35995	0.41759	0.275504	-0.372329	-0.759138	0.186996	-0.0363554	-0.299622	1	1	1	1	1	1	0
BMC01335	Bm1_17305	0.592222	0.770761	-1.38323	-1.30202	-0.239822	-0.422154	-0.410322	1	1	1	1	1	0	0
BMC01548	#N/A	0.644027	0.959891	-1.0141	0.459999	-0.208393	-0.482956	-1.45003	1	1	1	1	1	1	1
BMC01578	#N/A	0.443931	0.28359	-1.63243	-1.06544	0.401514	0.505405	-0.718355	1	1	1	1	1	1	1
BMC01599	Bm1_04110	-0.430212	0.97863	-1.20797	-1.58076	-0.520205	0.31083	-0.992942	1	1	1	1	1	1	1
BMC01600	#N/A	0.364433	0.386544	-0.702587	-0.66878	-0.099833	0.357975	-0.75924	1	1	1	1	1	1	1
BMC01601	#N/A	-0.0995659	-0.0325536	-5.08499	-5.06832	0.0789062	-0.675271	-5.10841	1	1	1	1	1	1	1
BMC01602	Bm1_25780	0.279703	0.461875	-1.09037	0.665551	-0.188812	-0.144669	-0.824777	1	1	1	1	1	1	1
BMC01612	#N/A	-0.132581	-0.0268993	-4.55752	-4.32325	0.203088	-0.197258	-4.37244	1	1	1	1	1	1	1
BMC01614	#N/A	-0.306946	0.833017	-0.197467	-0.657303	-0.19196	0.12979	-0.0468034	1	1	1	1	1	1	1
BMC01616	#N/A	0.450942	1.26692	-1.10473	-0.750088	-0.781512	-0.601644	-0.732736	1	1	1	1	1	0	0
BMC01618	#N/A	-0.610453	1.49693	-2.884	-3.42862	-1.78035	-1.3288	-3.18719	1	0	1	0	1	0	0
BMC01622	#N/A	-0.171191	-0.0265301	-4.52837	-4.82506	0.160731	-0.237514	-4.62077	1	1	1	1	1	1	1
BMC01633	Bm1_43560	1.58316	0.685723	-1.00546	-0.407886	-0.501566	-0.900482	-1.00985	1	1	1	1	1	1	1
BMC01644	Bm1_25620	-1.40157	1.47669	-2.26833	-2.82928	-1.91732	-0.753072	-0.970964	1	1	1	1	1	1	1
BMC01657	Bm1_34505	-0.928715	0.722484	-0.104982	-0.242329	-0.252288	-0.0510417	-0.0734312	1	1	1	1	1	1	1
BMC01663	Bm1_00650	-0.0423215	1.83978	-3.86642	-3.76331	-1.78879	-1.02826	-4.86073	1	0	1	1	1	0	0
BMC01672	#N/A	1.13955	1.19747	-2.54606	-3.18872	-0.962872	-1.52263	-1.3614	1	1	1	1	1	1	1
BMC01695	Bm1_19100	-0.89432	1.65794	-3.47412	-3.88151	-1.62047	-1.12162	-2.90497	1	1	1	1	1	0	1
BMC01699	Bm1_41835	-0.0546778	0.844251	-0.638099	-1.03344	-0.440469	-0.264149	-0.0908167	1	1	0	0	1	0	0
BMC01712	#N/A	-0.704368	0.927849	-4.97306	-5.56213	-1.90251	-1.09819	-4.73441	1	1	1	1	1	0	0
BMC01732	#N/A	0.613186	0.383405	-0.368387	0.42155	-0.0594959	0.0768312	-0.682127	1	1	1	1	1	1	1
BMC01736	#N/A	0.459507	1.17114	-1.33764	-0.570395	-0.0550357	-0.0746591	-2.24944	1	1	1	1	1	1	1
BMC01737	#N/A	-0.0414368	0.454355	-1.56366	-0.068344	-0.312336	0.169872	-0.0612524	1	1	1	1	1	1	1
BMC01746	#N/A	0.27803	0.81477	-2.35001	-1.37787	-0.541551	-0.845315	-1.35484	1	0	0	0	0	0	0
BMC01751.290	#N/A	1.26065	1.09411	-1.0583	-1.56424	-0.289059	-2.14925	-2.2974	1	0	0	1	1	0	1
BMC01761	Bm1_16135	0.587956	0.949283	-1.32271	-0.935924	-0.576512	-0.716325	-0.836268	1	1	1	1	1	0	1
BMC01764	Bm1_13345	-4.09173	0.825734	-4.92779	-5.21577	-4.71333	-1.16446	-6.15249	1	1	1	1	1	1	1
BMC01765	Bm1_42865	0.975682	0.166347	-5.03058	-5.17684	-0.981981	-2.81593	-7.06838	1	0	1	1	1	1	1
BMC01777	#N/A	-0.161899	-0.028631	-4.43356	-4.60866	0.207962	-0.21032	-4.72591	1	1	1	1	1	1	1
BMC01808	Bm1_54210	-0.158646	0.477735	-0.285161	-0.352685	-0.114031	0.253817	-0.507086	1	1	1	1	1	1	1
BMC01822	#N/A	0.486276	0.285315	-1.10934	0.164558	-0.0492052	-0.191948	-0.224006	1	1	1	1	1	1	1
BMC01823	#N/A	0.697716	1.20278	-0.591428	-1.11019	-0.810205	-0.906351	-1.96815	1	0	0	0	1	0	0
BMC01827	Bm1_43730	0.471235	-0.112399	-2.47052	0.282292	0.507594	0.573941	-1.63965	1	1	1	1	1	1	0
BMC01830	#N/A	0.353273	0.826925	0.260685	0.097145	-0.136384	-0.166366	-0.817379	1	1	1	1	1	1	1
BMC01852	#N/A	-0.120654	-0.0116082	-4.71508	-4.88722	0.162714	-0.272354	-4.92148	1	1	1	1	1	1	1
BMC01863	#N/A	1.12348	1.31358	-1.37621	-1.72094	-1.531	-1.02157	-2.89552	1	0	0	0	1	0	0
BMC01935	Bm1_44840	-1.89524	1.49099	-1.48252	-1.39651	-0.914153	-0.766882	-1.28521	1	0	1	0	0	0	0
BMC01938	Bm1_31555	-0.132291	1.34291	0.219107	0.129743	-0.395044	-0.417855	-0.995251	1	0	0	0	0	0	0
BMC01939	#N/A	0.257101	0.484368	-0.122561	-0.823639	-0.239221	-0.194981	-0.229904	1	1	1	1	1	1	1
BMC01942	Bm1_55200	0.0541751	0.107632	-0.825515	-0.445872	0.324033	0.430098	-0.26861	1	1	1	1	1	1	1
BMC01943	#N/A	0.784126	1.06817	-1.61673	-1.36085	-0.907316	-0.701661	-1.59125	1	1	1	0	1	0	0
BMC01949	#N/A	-0.230788	0.171293	-0.636614	-0.170606	0.112546	0.15709	-0.0632433	1	1	1	1	1	1	1
BMC01963	#N/A	-0.128999	-0.00850164	-4.68798	-4.79588	0.187266	-0.234771	-4.87326	1	1	1	1	1	1	1
BMC01965	#N/A	0.943519	0.669587	-0.0308464	-0.560124	0.475408	-1.83767	-2.2082	1	1	1	1	1	1	1
BMC01967	Bm1_05185	-0.469095	1.74397	-2.85165	-3.47379	-1.35377	-1.07384	-4.25034	1	0	1	1	1	0	1
BMC01996	#N/A	0.405297	1.02575	-0.750346	-0.568903	-0.556207	-0.163228	-1.06327	1	1	1	0	1	1	1
BMC02001	Bm1_17300	0.860159	1.06205	-0.957306	-0.817778	-0.51676	-0.53272	-1.96646	1	0	1	0	1	0	0
BMC02037	Bm1_56350	-4.69165	2.02513	-4.23461	-4.58884	-4.78224	-2.10806	-5.78773	1	0	1	0	0	0	0
BMC02048	#N/A	-0.157047	0.734108	-1.10217	-0.825282	0.200738	0.172592	-0.31945	1	1	1	1	1	0	0
BMC02074	Bm1_45370	0.761891	0.949698	-0.969613	-1.73619	-0.599065	-0.195622	-1.31711	1	1	1	1	1	1	1
BMC02077	#N/A	-1.29751	1.29911	-3.3169	-2.8639	-0.993745	-0.820601	-0.854625	1	1	1	1	1	1	1
BMC02079	Bm1_33465	-0.12653	0.324734	-1.46907	-0.0307261	0.391015	0.494395	-1.25049	1	1	1	1	1	1	0
BMC02085	#N/A	-0.0791369	0.214637	-0.644588	0.397177	0.0537814	0.356652	-0.344771	1	1	1	0	1	1	0
BMC02098	Bm1_08750	0.0209484	0.657498	-0.72516	-0.422478	-0.316742	-0.214266	-0.74007	1	1	1	1	1	1	1
BMC02126	#N/A	-0.158558	-0.0513954	-4.56438	-4.88239	0.163151	-0.179288	-4.78925	1	1	1	1	1	1	1
BMC02152	#N/A	0.636483	0.674321	-0.142436	-0.0650989	-0.312415	-0.171006	-0.689943	1	1	1	1	1	1	1
BMC02166	#N/A	-0.123661	0.102361	-5.41062	-5.96998	0.019187	-0.425019	-6.06543	1	1	1	1	1	1	1
BMC02185	#N/A	-0.892184	1.07176	-3.25217	-3.34293	-0.0255687	0.519502	-2.58319	1	1	1	1	1	0	0
BMC02210	Bm1_32535	0.865395	0.296051	-0.368984	-0.461759	0.0326065	-0.901204	-0.547314	1	1	1	1	1	1	1
BMC02211	#N/A	0.317209	0.250123	-0.421648	0.282692	-0.035568	0.229178	-0.603743	1	1	1	1	1	1	1
BMC02254	Bm1_45780	0.349467	0.69015	-0.548354	-0.150469	-0.151434	-0.219141	-0.406899	1	1	1	1	1	1	1
BMC02272	#N/A	0.286892	1.36601	-1.1641	0.0433817	-0.73798	-0.974762	-2.67073	1	1	1	1	1	1	1
BMC02315	#N/A	-0.0660241	-0.050574	-5.01905	-5.13532	0.178039	-0.679984	-5.5889	1	1	1	1	1	1	1
BMC02315.47	#N/A	-0.0218808	0.0343943	-5.18052	-5.19706	0.035741	-0.510696	-5.79882	1	1	1	1	1	1	1
BMC02328	#N/A	0.171196	0.392117	-0.0982653	0.182936	0.281604	0.166129	-1.64406	1	1	1	1	1	1	1
BMC02349	#N/A	1.45062	0.376746	-0.315415	-0.223712	-0.205503	-1.06404	-1.30937	1	1	1	1	1	1	1
BMC02356	Bm1_46565	0.564518	0.601486	-0.954555	-0.650987	-0.0470064	0.10089	-1.29035	1	1	1	1	1	0	1
BMC02367	Bm1_27810	-0.0449878	0.49566	-0.816731	-0.200641	-0.17448	0.276944	-0.0606541	1	1	1	1	1	1	1
BMC02369	#N/A	-0.338612	0.94643	0.203581	-0.282576	-0.78282	-0.462175	0.157843	1	1	1	1	1	1	1
BMC02383	Bm1_36280	-2.1503	1.98864	-3.43213	-2.97363	-2.25877	-1.20939	-4.2487	1	0	1	0	0	0	0
BMC02411	#N/A	1.14588	1.53338	-4.54663	-4.55975	-1.22674	-1.29396	-5.04672	1	0	1	1	1	0	0
BMC02420	Bm1_00550	-0.618164	0.842919	-0.780377	-0.48622	0.038978	-0.290355	-0.840781	1	0	1	0	0	0	0
BMC02423	Bm1_21900	-0.0644858	0.145294	-1.61258	-0.485295	0.352521	0.434749	-0.605578	1	1	1	1	1	1	0
BMC02434	#N/A	-1.58603	1.26141	0.0581549	-0.756063	-1.38683	-1.07785	-0.00417153	1	1	1	1	0	1	1
BMC02451	#N/A	0.361747	0.0592109	-2.39738	0.1375	0.424995	0.790932	-1.82897	1	1	1	1	1	1	1
BMC02455	Bm1_27595	-1.17708	1.55389	-0.508185	-0.829835	-1.2525	-0.671675	-1.49398	1	0	0	0	0	0	0
BMC02458	Bm1_34100	0.630143	0.617768	-1.08674	-0.6362	0.237846	0.214239	-2.95291	1	0	1	1	1	1	1
BMC02526	Bm1_49050	-0.0212821	0.908529	-0.6718	-0.834434	-0.0546026	0.491999	-1.73725	1	0	1	0	1	0	0
BMC02543	Bm1_45340	1.17323	1.37492	-1.08933	-2.30176	-0.871847	-1.15445	-1.85708	1	1	1	1	1	0	1
BMC02552	#N/A	0.546631	0.37134	0.184534	0.2961	0.183158	0.0971757	-1.62472	1	1	1	1	1	1	1
BMC02584	Bm1_40465	0.396124	-0.56934	-4.19299	-0.185696	0.526887	0.372995	-4.37319	1	1	1	1	1	1	1
BMC02602	#N/A	-0.0493536	0.363086	-0.560443	-0.126467	-0.250876	0.0978027	0.0299432	1	1	1	1	1	1	1
BMC02610	Bm1_38360	0.723665	0.462121	-0.342065	0.219438	-0.14882	-0.240531	-0.420555	1	1	1	0	1	1	0
BMC02619	Bm1_54055	0.478852	0.673408	-1.47464	-1.21792	-0.283579	0.195811	-0.863671	1	0	1	0	1	0	0
BMC02630	#N/A	0.0405708	1.01217	-1.11632	-0.474414	-0.132801	0.142373	-1.88205	1	1	1	1	1	1	0
BMC02638	#N/A	-0.250472	0.649503	-0.550431	-0.315092	0.0311684	0.166335	-0.222152	1	1	1	1	1	1	1
BMC02664	#N/A	0.481233	0.442795	-0.979735	0.234753	-0.310401	-0.425378	-0.542499	1	1	1	1	1	1	1
BMC02668	Bm1_03120	0.435693	0.361355	-1.29258	-0.618897	0.551851	0.574738	-2.18917	1	0	1	0	1	0	0
BMC02702	#N/A	0.722632	0.337904	0.206719	0.020514	-0.0806477	-0.316761	-0.608736	1	1	1	1	1	1	1
BMC02710	Bm1_09290	0.322691	0.562972	-0.477165	-1.13575	-0.0816825	0.0544187	-0.378018	1	1	1	1	1	0	0
BMC02745	Bm1_47725	-0.124086	0.183758	-0.896059	-0.801587	-0.0953491	0.194735	-0.494241	1	1	1	1	1	0	1
BMC02750	#N/A	0.326678	0.480838	-0.185626	0.0325255	-0.562945	0.0437294	-0.0281682	1	1	1	1	1	1	1
BMC02762	#N/A	1.27657	-0.306926	-3.08728	0.0349787	0.353841	0.351282	-2.55566	1	1	1	1	1	1	1
BMC02836	#N/A	0.459233	1.12666	-0.182239	-0.214457	-0.56396	-0.408924	-1.87504	1	1	1	1	1	1	1
BMC02886	#N/A	0.628866	0.101362	-0.384461	-0.428253	0.242873	0.49279	-1.91724	1	1	1	1	1	1	1
BMC02892	#N/A	0.220956	0.0128661	-1.02091	-0.407739	0.231962	0.527121	-0.996413	1	1	1	1	1	1	1
BMC02909	#N/A	-0.841621	1.79251	-0.632063	-1.29918	-1.70226	-1.13832	-1.75864	1	0	0	0	0	0	0
BMC02980	#N/A	0.561463	0.877293	-1.29282	-1.22169	-0.695469	-0.720585	-0.738548	1	0	1	0	1	0	0
BMC02996	#N/A	0.71202	1.007	-0.592959	-1.41656	-0.187589	-0.337752	-1.25938	1	1	1	1	1	1	1
BMC03009	#N/A	-0.0774732	0.0345174	-5.23742	-5.31775	0.189691	-0.746589	-5.90905	1	1	1	1	1	1	1
BMC03022	Bm1_51570	1.30503	0.419082	-1.55954	-0.622746	-0.033461	-0.417964	-1.21822	1	1	1	1	1	0	0
BMC03024	Bm1_48665	0.259467	0.718781	-1.20365	-0.879692	0.0184212	0.145351	-1.58603	1	1	1	1	1	1	1
BMC03086	Bm1_39715	0.127732	0.419144	-0.65382	0.525366	-0.378263	-0.123613	-0.334076	1	1	1	1	1	1	1
BMC03213	Bm1_35910	0.127305	0.451404	-1.10419	0.489282	-0.176306	-0.35875	-0.575033	1	1	1	1	1	1	0
BMC03225	Bm1_12205	-0.561332	1.62383	-1.23242	-2.0862	-1.26879	-1.17499	-1.52225	1	0	0	0	1	0	0
BMC03292	#N/A	0.853413	0.759327	-0.158034	-0.709333	-0.428731	-0.244089	-1.48629	1	1	1	0	1	0	0
BMC03307	Bm1_20735	-0.086904	1.16502	-0.858806	-1.21187	-0.494508	-0.0097486	-0.31558	1	0	0	0	0	0	0
BMC03319	#N/A	0.919858	0.911784	-1.24785	-1.15359	-0.512428	-0.574723	-1.28292	1	1	1	0	1	0	0
BMC03399	Bm1_31870	0.191067	0.86369	-0.187504	-1.18	-0.480594	-0.283083	-0.0615678	1	1	1	0	1	1	1
BMC03407	#N/A	-0.328324	0.701617	0.357102	-0.44475	-0.898752	-0.909804	-0.0331511	1	1	0	0	1	0	1
BMC03474	#N/A	-0.0729379	0.297247	-1.24757	-0.339602	0.234922	0.295115	-0.310371	1	1	1	1	1	1	1
BMC03479	#N/A	0.960067	-0.0289636	-0.282396	-0.498402	0.00507846	0.328206	-1.58796	1	1	1	1	1	1	1
BMC03544	#N/A	0.441483	0.510907	-1.16095	0.351374	-0.0689826	-0.014951	-0.637816	1	1	1	1	1	1	1
BMC03573	Bm1_08420	0.602986	0.501163	-0.630048	-0.646163	-0.496239	-0.445587	-1.24016	1	0	1	1	1	0	1
BMC03652	Bm1_05280	0.189839	0.458705	-0.298331	-0.138479	-0.0673613	0.437068	-0.992236	1	1	1	1	1	1	1
BMC03679	#N/A	0.15182	0.616337	-0.456558	-0.496384	0.191478	0.32095	-1.83625	1	0	0	0	0	0	0
BMC03753	#N/A	0.0318243	0.46496	0.104324	0.00531584	-0.102558	0.135927	-0.624371	1	1	1	1	1	1	1
BMC03771	Bm1_14535	1.3099	-0.195328	-1.46754	-0.458398	-1.47538	-0.239095	-0.642255	1	1	1	0	1	1	0
BMC03962	#N/A	2.34797	0.164008	-1.05505	-1.05934	-0.130576	-0.428196	-1.12245	1	0	0	0	1	0	0
BMC04020	Bm1_33255	0.580134	0.184577	-0.272098	0.25676	0.36583	0.308913	-1.45263	1	1	1	1	1	1	1
BMC04073	Bm1_46745	0.129881	0.947892	-0.991097	0.299253	-0.326064	-0.312956	-0.172079	1	1	1	1	1	1	1
BMC04076	Bm1_55860	-0.202363	0.185894	-1.20789	-0.795776	0.17437	0.898639	-1.86548	1	0	1	1	0	0	0
BMC04246	Bm1_31980	0.0188362	0.22822	-1.30737	-0.563564	0.241927	0.291071	-0.0976526	1	1	1	1	1	1	1
BMC04253	#N/A	0.030932	0.960075	-1.08275	-1.13387	-0.618583	0.29713	-1.38798	1	1	1	0	1	0	0
BMC04279	Bm1_17605	1.02307	0.93295	-1.23719	-0.883119	-0.579915	-0.396116	-1.75758	1	1	1	1	1	1	1
BMC04368	Bm1_41015	-0.154868	0.69606	0.412897	-0.262907	-0.55585	-0.449421	0.220624	1	1	1	0	1	1	1
BMC04486	Bm1_30225	0.351747	0.632724	-1.28811	0.288847	-0.154678	-0.104135	-0.834678	1	1	1	1	1	1	1
BMC04492	#N/A	-2.70913	1.22109	0.409563	-1.53779	-1.31079	-1.22916	-0.248463	1	1	1	0	0	1	1
BMC04499	#N/A	0.334732	0.464452	-0.439332	-0.230246	0.253116	0.150863	-1.23666	1	1	1	1	1	1	1
BMC04773	#N/A	-0.253943	0.85904	-0.0991661	0.515716	-0.541762	-0.645354	-1.07535	1	1	1	1	1	1	1
BMC04842	Bm1_23305	0.849711	0.459157	-0.57976	-0.785113	-0.131533	0.0341823	-1.44295	1	1	1	1	1	0	0
BMC04958	Bm1_03285	0.239245	0.555327	-0.27833	-0.791545	-0.0454104	-0.00921748	-0.209861	1	1	1	1	1	0	1
BMC05014	#N/A	0.516683	0.468314	0.426606	0.377322	-0.428391	-0.485255	-0.917251	1	1	1	1	1	1	1
BMC05021	Bm1_40615	0.381417	0.027202	0.189543	-0.284925	0.147073	0.604751	-2.00043	1	1	1	1	1	1	1
BMC05158	Bm1_34045	-0.47074	0.866106	-0.279162	-0.293962	-0.344671	-0.39904	0.194231	1	0	0	0	0	0	0
BMC05233	#N/A	0.834364	0.330423	0.226812	-0.230297	0.128058	-1.78799	-2.49434	1	1	1	1	1	1	1
BMC05354	Bm1_45370	0.802851	0.823398	-0.910473	-0.910776	-0.135987	-0.281592	-1.77891	1	1	1	1	1	1	0
BMC05385	Bm1_45135	0.484787	0.62433	0.523458	0.0307928	-0.0968181	-0.679385	-0.925633	1	1	0	0	1	1	1
BMC05525	Bm1_31985	0.316223	0.0133063	-0.631795	-0.778321	0.111991	0.0333729	-0.498476	1	1	1	1	1	0	1
BMC05807	Bm1_00735	0.602641	0.506486	-0.963536	-0.350169	0.0852467	-0.357838	-0.38518	1	1	1	1	1	1	1
BMC05924	#N/A	-0.0679652	-0.00493398	-5.21025	-5.28824	0.100494	-0.861673	-5.56689	1	1	1	1	1	1	1
BMC06063	#N/A	0.227208	0.538432	-0.583539	-0.33001	-0.142735	0.384983	-1.0843	1	1	1	1	1	1	1
BMC06096	#N/A	-0.302261	-0.0571257	-3.908	-3.73381	0.772638	1.24172	-4.78209	1	0	1	1	1	0	0
BMC06098	#N/A	-0.0492931	0.000540145	-5.15976	-5.19125	0.167504	-0.876751	-5.94422	1	1	1	1	1	1	1
BMC06210	#N/A	0.995877	0.755748	-1.16447	-0.279067	0.535215	-1.75265	-1.85218	1	1	1	1	1	1	1
BMC06236	Bm1_52100	0.519189	0.58237	-0.226694	-0.704032	-0.132572	0.00862935	-0.630148	1	1	1	1	1	1	1
BMC06237	Bm1_36485	1.0823	0.941112	-0.927945	0.0851058	-0.547063	-0.827687	-4.15354	1	0	1	1	1	1	0
BMC06412	#N/A	0.0168564	0.777718	-0.164576	0.201216	-0.382233	-0.104271	-1.19367	1	1	1	0	1	0	0
BMC06474	Bm1_00545	0.215463	0.406757	-0.876171	0.379692	-0.245829	-0.354245	-0.363084	1	1	1	1	1	1	0
BMC06482	Bm1_20385	1.23008	1.20485	-1.83264	-4.29088	-0.592775	-1.97305	-5.13021	1	0	1	1	1	0	1
BMC06544	Bm1_45575	0.994736	0.995161	-0.539283	-0.193615	-0.554301	-0.483645	-0.658141	1	1	1	1	1	1	1
BMC06549	#N/A	0.583682	1.23954	-1.83425	-2.26124	-0.523173	-0.045558	-1.82642	1	1	1	1	1	1	1
BMC06583	#N/A	1.84552	-0.359057	-0.0648534	-1.54729	-0.441074	-1.03326	-0.300009	1	1	1	1	1	1	1
BMC06606	#N/A	-0.258689	0.726107	0.044748	-0.287908	-0.576345	-0.128625	-0.376202	1	1	1	1	1	1	1
BMC06680	#N/A	-0.00945932	0.567568	-0.693891	-0.985212	0.112376	0.253496	-0.337427	1	1	1	1	1	1	1
BMC06710	Bm1_40465	0.675709	-0.758323	-4.28963	-0.147429	0.494601	0.31672	-4.61732	1	1	1	1	1	1	1
BMC06846	Bm1_13325	0.542852	0.933318	-0.344112	-0.365288	1.04139	-0.7729	-1.15497	1	0	0	0	0	0	0
BMC06987	#N/A	1.15119	1.18288	-0.453495	-0.389252	-0.301514	-0.46995	-2.26989	1	0	0	0	1	0	0
BMC06994	Bm1_37895	-1.24729	1.53402	-0.287865	-1.83859	1.7219	-1.47017	-3.15053	1	0	0	1	0	0	0
BMC07009	Bm1_50325	0.0206671	0.856777	-0.367918	-0.346491	-0.66269	-0.325628	0.214998	1	1	0	0	0	0	0
BMC07020	#N/A	0.25114	0.838424	-0.269163	-0.53841	-0.481476	-0.22346	-0.581094	1	1	1	1	1	1	1
BMC07222	#N/A	-0.172429	-0.0273426	-4.46073	-4.68391	0.165608	-0.227202	-4.57608	1	1	1	1	1	1	1
BMC07226	#N/A	0.378664	0.295866	-0.0100443	0.000430252	0.0638879	0.202563	-0.924252	1	1	1	1	1	1	1
BMC07326	#N/A	-0.133885	0.077759	-4.97194	-5.16615	-0.165958	-0.547576	-4.39086	1	1	1	1	1	0	1
BMC07522	#N/A	0.372766	0.910716	-0.954418	-1.27326	-0.500555	-0.0964938	-0.581045	1	1	1	1	1	0	1
BMC07570	Bm1_42365	0.287386	0.374518	-0.429368	0.535781	-0.0937381	-0.138889	-0.265767	1	1	0	0	1	0	0
BMC07723	Bm1_40565	0.519593	1.46195	-0.767662	-0.549691	-0.940367	-0.890687	-1.63504	1	0	0	0	1	0	0
BMC07738	#N/A	1.64852	1.35082	-2.06552	-0.595271	-0.421312	-2.24805	-5.96262	1	0	1	1	1	1	1
BMC07744	Bm1_55220	-0.247364	0.68044	-0.885666	-0.101112	-0.895171	-0.632885	0.00757409	1	1	1	1	1	1	1
BMC07791	#N/A	1.76036	0.38242	0.146024	-0.626671	-0.610121	-0.304035	-1.09487	1	0	0	0	1	0	0
BMC07798	#N/A	-0.370955	1.10786	-1.22362	-0.464653	-0.376526	-0.343475	0.234362	1	0	0	0	0	0	0
BMC07868	Bm1_07810	1.11608	1.08072	-1.67302	-1.60341	-0.556267	-0.95949	-2.00088	1	0	1	1	1	0	1
BMC07900	Bm1_30170	0.330503	0.256034	-0.670051	-0.950949	0.269841	0.360597	-0.827949	1	0	1	1	1	0	0
BMC07905	#N/A	1.02905	0.424112	-1.01314	0.0464471	-0.41049	-0.489369	-0.252728	1	1	1	1	1	1	1
BMC07946	Bm1_37925	0.983687	0.694963	-0.341891	-0.849097	-0.265101	-0.563716	-0.976161	1	1	1	1	1	1	1
BMC07957	Bm1_03585	0.654312	0.358975	-0.932444	0.279605	0.416971	0.0186831	-1.10771	1	1	1	1	1	1	1
BMC08004	Bm1_34895	0.518491	0.354063	0.0136873	-0.303348	0.0321866	0.0778591	-0.53473	1	1	1	1	1	1	1
BMC08142	Bm1_01590	0.442916	0.693618	-0.0172549	-0.563489	-0.137989	-0.488642	-0.365491	1	1	0	0	1	0	0
BMC08732	Bm1_57650	0.558228	0.427887	-0.303578	0.479508	-0.263084	-0.255809	-0.81603	1	0	1	0	1	1	0
BMC08827	#N/A	-0.579078	0.424921	-0.750207	-1.49784	0.0559358	0.379565	-0.296132	1	1	1	1	1	1	1
BMC09064	#N/A	-0.6541	1.02027	-0.96749	-0.246807	-0.675136	0.0461227	-0.0263849	1	1	0	0	0	0	0
BMC09144	#N/A	0.325613	1.0296	-1.08267	-0.76328	-0.338179	0.0595296	-1.22997	1	1	1	1	1	1	1
BMC09173	Bm1_11445	0.837678	0.081916	-1.15063	-0.00446603	0.183698	0.325159	-1.21945	1	0	1	1	1	1	0
BMC09367	#N/A	0.518121	0.348172	-0.546755	-0.304999	0.0997339	0.0744554	-0.117343	1	1	1	1	1	1	1
BMC09533	Bm1_38105	-0.610791	1.36425	0.695958	-0.940325	-0.889738	-0.791497	-1.11437	1	0	0	0	0	0	0
BMC11003	#N/A	-0.187497	-0.086033	-4.73684	-4.84391	0.0714816	-0.211663	-4.69637	1	1	1	1	1	1	1
BMC11017	Bm1_36230	-0.714175	0.499336	0.295088	-0.619195	0.252652	0.508892	-0.413038	1	0	1	0	0	0	0
BMC11331	Bm1_02885	-0.304403	0.256806	-0.995616	-0.44832	-0.254761	-0.254644	-0.094961	1	1	1	1	1	1	1
BMC11555	Bm1_53765	0.455339	0.018953	-0.00925038	-0.401884	0.22029	0.120711	-0.348256	1	1	1	1	1	1	1
BMC11635	Bm1_48210	-0.201023	0.296574	-0.864894	-0.28219	0.177487	0.0706829	0.0345525	1	1	1	1	1	1	1
BMC11729	Bm1_45730	0.244574	0.505792	0.0222677	-1.05668	0.0229332	0.0183125	-0.477155	1	1	1	1	1	0	1
BMC11789	Bm1_56305	1.03357	0.329314	-0.971391	0.222094	-0.350253	-0.50289	-0.255422	1	1	1	1	1	1	1
BMC11816	#N/A	-0.0245797	0.467365	-1.83909	-3.15305	-1.19661	-0.657246	-1.24117	1	1	1	1	1	1	1
BMC11826	Bm1_04110	-0.705752	0.565385	-0.270151	-1.11587	0.10571	0.778621	-0.728683	1	1	1	1	1	1	1
BMC11830	#N/A	1.0874	1.07364	-2.19604	-2.84493	-0.937202	-1.41498	-1.19592	1	1	1	1	1	1	1
BMC11831	Bm1_19100	-0.817282	1.61936	-4.82653	-4.91317	-1.82579	-1.17894	-3.91013	1	1	1	1	1	0	0
BMC11836	#N/A	2.33584	0.639764	-3.08585	-2.70535	-0.819758	-2.24889	-3.68248	1	0	1	1	1	0	0
BMC11856	#N/A	0.284245	0.319025	-0.23035	-0.40167	-0.0106971	0.545373	-1.01512	1	1	1	1	1	1	1
BMC11875	Bm1_40135	-1.09654	1.40841	-0.831995	-0.517738	-0.863572	-0.28037	-1.20049	1	0	0	0	0	0	0
BMC11888	Bm1_29130	1.3336	0.275892	-0.166677	-0.112783	-0.17632	-0.863632	-2.39123	1	1	1	1	1	1	1
BMC11893	Bm1_17145	0.752695	-0.0148784	-0.601401	-0.55162	0.258564	0.683508	-2.05689	1	1	1	1	1	1	1
BMC11906	#N/A	0.645601	0.420569	-1.16301	0.431861	0.115577	0.0254895	-1.45407	1	1	1	1	1	1	1
BMC11940	Bm1_08745	1.41205	0.323036	-3.9775	-2.80619	0.352897	0.20493	-5.5831	1	0	1	1	1	1	1
BMC11988	#N/A	-0.682692	0.359396	0.104319	-0.360244	0.159671	0.352596	-0.470197	1	0	1	1	1	0	1
BMC11993	#N/A	0.452655	0.683726	0.128637	-0.0305427	-0.459484	-0.228531	-0.696562	1	1	1	1	1	1	1
BMC12002	#N/A	0.292649	0.508736	1.20559	-0.571142	-0.076493	0.00570587	-3.3179	1	1	1	1	1	1	1
BMC12158	#N/A	0.967529	-0.263794	-0.262542	-0.464889	0.0628991	0.314148	-1.50889	1	1	1	1	1	1	1
BMC12182	#N/A	0.946626	0.662917	-0.258753	-0.467304	0.317304	-1.7885	-2.45922	1	1	1	1	1	1	1
BMC12253	Bm1_28435	0.715273	0.727438	-0.736523	-0.332236	-0.456495	-0.364978	-1.29332	1	1	1	1	1	1	1
BMC12273	Bm1_35570	0.636291	-0.0265016	-3.4488	0.441364	0.0639831	0.203411	-6.34619	1	1	1	1	1	1	1
BMC12274	#N/A	0.106803	-0.218655	-3.29154	0.140912	0.27678	0.0534824	-6.60418	1	1	1	1	1	1	1
BMC12275	Bm1_35570	0.517631	-0.0407478	-3.60596	0.354838	0.104294	0.213366	-5.08935	1	1	1	1	1	1	1
BMC12344	Bm1_20715	0.0741209	0.381673	-2.15229	-0.454886	0.490346	0.80443	-2.47045	1	1	1	1	1	1	0
BMC12401	#N/A	-0.162727	-0.0641466	-4.39949	-4.63164	0.0862797	-0.222651	-4.64838	1	1	1	1	1	1	1
BMC12436	Bm1_40465	0.183887	-0.74684	-4.36583	-0.142674	0.483804	0.185866	-4.61241	1	1	1	1	1	1	1
BMW00004.311	#N/A	0.66748	-0.0213441	-3.66784	0.25519	0.141861	0.200185	-6.91545	1	0	1	1	1	1	1
BMW00119.466	#N/A	0.025441	0.887875	-0.0653062	0.0656537	-0.836932	-0.312419	-0.329497	1	1	1	1	1	1	1
BMW00146.311	#N/A	0.672169	-0.137097	-3.60374	0.19839	0.194808	0.120477	-6.74197	1	1	1	1	1	1	1
BMW00213.486	#N/A	-0.066865	1.25341	-1.56607	-0.585688	-1.43956	-0.63417	0.111047	1	1	0	0	1	0	0
BMW00233.367	#N/A	0.604831	0.880631	-1.19941	-0.790976	0.140403	0.185912	-3.03461	1	1	1	1	1	1	1
BMW00255.328	Bm1_40620	0.0770851	0.565251	-0.334437	-0.643816	0.143451	0.328139	-1.51855	1	0	1	0	1	0	1
BMW00271.107	Bm1_38680	0.550859	0.531827	-0.835663	0.261969	-0.134242	-0.350578	-1.3777	1	1	1	1	1	1	1
BMW00293.180	#N/A	0.437239	-0.0350828	-3.66449	0.261677	0.170995	0.140496	-6.64476	1	1	1	1	1	1	1
BMW00323.19	#N/A	-0.316648	0.865564	0.179684	-0.326672	-0.829027	-0.464773	0.109647	1	1	1	1	1	1	1
BMW00329.34	Bm1_12120	0.748177	0.765951	-0.949332	0.271754	-0.194383	-0.525496	-1.33364	1	1	1	1	1	1	1
BMW00369.11	#N/A	-0.354581	0.84807	0.0649524	-0.302243	-0.691733	-0.382814	0.103958	1	1	1	1	1	1	1
BMW00410.18	#N/A	-0.327881	0.758711	0.0541079	-0.448356	-0.704059	-0.308464	0.0258825	1	1	1	1	1	1	1
BMW00517.494	Bm1_20230	1.35771	0.489404	0.590538	-0.35433	-0.395278	-0.935886	-1.53792	1	1	1	1	1	1	1
BMW00705.35	Bm1_12120	0.620495	0.765395	-1.02603	0.283692	-0.256348	-0.42624	-1.46976	1	1	1	1	1	1	1
BMW01040.237	#N/A	-0.112829	0.917601	0.0703838	0.229025	-0.761928	-0.439308	-0.23934	1	1	1	1	1	1	1
BMW01267.350	Bm1_51980	0.400459	0.815283	-0.698058	-1.10569	-0.194265	-0.00359135	-0.717169	1	1	1	1	1	1	1
BMW01548.477	#N/A	0.283997	1.00521	-0.745108	-0.116476	-0.486657	-0.581412	-0.753091	1	1	1	0	1	0	0
BU917569	#N/A	0.0596677	0.519122	-0.565375	-0.592632	-0.117143	0.159149	-0.502044	1	1	1	1	1	1	1
CD570436	Bm1_30225	0.471424	0.563118	-1.21165	0.22248	-0.23119	-0.0234323	-0.711737	1	1	1	1	1	1	1
H21256	Bm1_55850	-0.0378684	0.885351	-0.312488	-0.182764	-0.495696	-0.404122	0.0665949	1	1	1	1	1	1	1
H39260	#N/A	0.255525	0.756282	-0.514899	0.229116	-0.00162259	0.18654	-0.641779	1	0	1	0	1	1	0
H98425	#N/A	0.504377	0.438496	-0.641741	-0.292896	-0.32664	-0.295217	-1.32871	1	1	1	1	1	1	1
N27313	#N/A	0.195093	0.437884	-0.798112	0.143469	-0.103681	0.267021	-0.641653	1	1	1	1	1	1	1
N43505	#N/A	-0.140563	-0.285136	-3.32171	-0.492923	0.455464	0.264864	-2.0113	1	1	1	1	1	1	1
N52110	#N/A	0.470932	0.295717	-0.512147	-0.1794	0.267821	0.00963856	-1.21477	1	1	1	1	1	1	1
TC2870	#N/A	1.68918	-0.235789	-0.155491	-0.615972	0.047706	0.619305	-2.07345	1	1	1	1	1	1	1
TC2901	#N/A	1.17736	1.4437	-0.883983	-0.324746	-0.864644	-0.567873	-1.66023	1	1	1	1	1	1	1
TC2914	Bm1_52705	-0.242522	0.17462	-0.695737	-0.0309789	0.0396064	0.01264	-0.0691349	1	1	1	1	1	1	1
TC2924	Bm1_46745	0.0309778	0.459609	-1.01325	0.536677	0.131908	-0.111887	-0.687608	1	1	1	1	1	1	1
TC2945	Bm1_38680	0.672666	0.793365	-0.994005	0.317933	-0.176803	-0.373541	-1.48626	1	1	1	1	1	1	1
TC3001	Bm1_48210	-0.128166	0.369545	-1.23036	-0.38734	0.00128517	0.158843	0.0110322	1	1	1	1	1	1	1
TC3092	Bm1_07675	0.335163	0.500975	-0.974677	0.718396	-0.118287	-0.305471	-0.652036	1	1	1	1	1	1	1
TC3102	#N/A	1.44516	0.114546	-4.49297	0.488957	0.184644	0.502994	-6.97635	1	0	1	1	1	1	1
TC3236	#N/A	0.0850339	0.688845	-0.481517	0.733797	0.237105	-0.118694	-0.826533	1	0	0	0	1	1	0
TC3251	#N/A	-0.150283	0.46526	-0.131456	-0.37009	-0.102295	0.331271	-0.432374	1	1	1	1	1	1	1
TC3297	Bm1_26310	0.543395	0.44825	-0.79382	-0.305821	0.0252372	-0.065305	-0.377045	1	1	1	1	1	1	1
TC3302	#N/A	0.0630707	1.27792	-0.0448407	1.4602	-0.749944	-1.69905	-2.1561	1	0	0	1	1	1	1
TC3365	Bm1_23945	0.251381	0.246508	-0.229331	0.212261	0.302585	0.374539	-0.782558	1	1	1	1	1	1	1
TC3449	Bm1_05010	0.770473	0.50159	-0.633854	-0.81008	0.155891	0.0302979	-1.19369	1	1	1	1	1	0	0
TC3512	#N/A	1.47926	0.471497	-1.00525	-0.146773	-0.190251	-0.160747	-0.584073	1	0	0	0	1	0	0
TC3572	#N/A	1.42018	0.463143	0.645538	-0.577477	-0.507445	-0.444004	-0.530278	1	0	0	0	1	0	1
TC3627	#N/A	0.483223	0.362363	-0.565903	0.0941528	0.0827695	0.187478	-2.05273	1	1	1	1	1	1	1
TC3670	Bm1_47725	-0.130276	0.464249	-0.961513	-0.288649	0.226369	0.251941	-0.32248	1	1	1	0	1	0	0
TC3689	#N/A	1.83589	1.83179	-3.07656	-3.4517	-1.70824	-1.83295	-1.23743	1	1	1	0	1	0	0
TC3704	Bm1_45780	0.339926	0.443771	-0.613376	-0.141134	-0.1253	-0.306441	-0.178936	1	1	1	1	1	1	0
TC3749	Bm1_40030	-0.240034	0.288809	0.259754	-0.381948	0.119338	0.184359	-0.475766	1	1	1	1	1	1	1
TC3804	Bm1_38680	0.715456	0.685343	-0.936503	0.556613	-0.194005	-0.515868	-1.33571	1	1	1	1	1	1	1
TC8018	#N/A	0.217837	0.171406	-0.584441	0.253275	-0.0798798	-0.131183	-0.284233	1	1	1	1	1	1	1
TC8116	#N/A	0.616372	0.051892	-0.68096	-0.363274	0.352261	0.346192	-2.08822	1	1	1	1	1	1	1
TC8688	#N/A	0.2941	0.668641	-0.31321	0.364801	-0.575183	-0.47767	-0.457473	1	1	1	1	1	1	1
TC8752	#N/A	0.213728	0.464697	-0.951471	0.721891	0.0456899	0.110333	-0.994985	1	1	1	1	1	1	1
TC8909	#N/A	0.333821	0.610151	-0.130162	-0.14137	-0.426132	-0.301314	-0.38835	1	1	1	1	1	1	1
TC8938	#N/A	-0.646475	1.35609	-1.21213	-0.226803	-1.21508	-1.17197	-0.482413	1	1	1	0	1	1	0
TC9009	#N/A	0.211763	-0.0134507	-2.17664	0.316309	0.141618	0.793672	-6.13241	1	0	1	1	1	1	1
TC9103	#N/A	-0.316969	1.11365	0.122314	-1.02494	-0.792062	-0.553275	-0.325086	1	1	1	1	1	1	1
TC9167	#N/A	-0.778027	0.455489	0.14349	-0.799932	0.143969	0.100484	-0.437034	1	0	1	0	0	0	0
TC9567	#N/A	1.00121	0.0552951	-1.33862	-0.458912	-1.59083	-0.673051	-1.20804	1	1	1	1	1	1	1
W00311	#N/A	-0.564015	1.17676	-1.00057	-0.794208	-0.513117	-0.47924	-0.770187	1	0	0	0	0	0	0
W23403	#N/A	-0.253006	1.37993	-1.20809	-1.12247	-1.01431	-0.22168	-1.23313	1	0	0	0	1	0	0
W59873	#N/A	1.21516	-0.0844128	-1.42149	-0.300777	-1.26786	-0.062064	-0.892312	1	1	1	0	1	0	0
W91866	#N/A	0.635395	-0.039622	-1.30121	-0.563447	0.120389	0.834296	-1.95957	1	0	1	0	1	0	0
WB-contig_1000	#N/A	0.184017	0.801567	0.492131	-0.526991	-0.298952	-0.274925	-0.513629	1	1	1	1	1	1	1
WB-contig_1050	#N/A	-0.904142	0.381358	-2.18405	-1.75471	0.403901	0.844494	-1.31856	1	0	1	0	0	0	0
WB-contig_1056	#N/A	0.646551	0.339081	0.177536	0.0240428	-0.0739311	-0.243746	-0.515544	1	1	1	1	1	1	1
WB-contig_1135	#N/A	0.342258	1.30707	-0.143423	-0.232056	-0.696203	-0.235451	-0.334327	1	1	1	0	1	0	1
WB-contig_1149	Bm1_22360	-1.45576	1.3807	-2.0248	-1.43357	-2.01561	-0.879359	-0.32522	1	1	0	0	0	0	0
WB-contig_1185	Bm1_18950	0.290885	0.144044	-1.07164	0.0633063	0.251606	0.394443	-0.563123	1	1	1	1	1	1	1
WB-contig_1200	Bm1_42375	1.51509	1.05581	-1.99768	-0.703598	-0.411496	-2.44179	-5.71073	1	0	1	1	1	1	1
WB-contig_1221	Bm1_31555	-0.188246	1.26183	-0.280706	-0.13445	-0.823116	-0.332033	-1.1726	1	0	0	0	0	0	0
WB-contig_1266	Bm1_47200	-0.28973	0.125487	-0.72927	-0.660263	0.453556	0.517816	-0.981773	1	0	1	0	0	0	0
WB-contig_1317	Bm1_33775	0.239847	2.09255	-1.94429	-0.469264	-0.337617	-0.369073	-2.81333	1	0	1	1	1	0	0
WB-contig_1324	#N/A	0.242154	0.306649	0.20145	0.171445	-0.0123731	0.142512	-0.717446	1	1	1	1	1	1	1
WB-contig_1342	Bm1_35220	1.20852	0.799595	-0.40437	-0.348375	-0.186039	-0.859702	-2.81571	1	0	0	0	1	0	0
WB-contig_1350	#N/A	-0.20863	0.488301	-0.853971	-0.347644	-0.231382	0.125326	0.0796476	1	1	1	1	1	1	1
WB-contig_1420	#N/A	0.39697	0.117723	-0.0853973	0.0526603	0.108395	0.606088	-1.34999	1	1	1	1	1	1	1
WB-contig_1458	Bm1_23945	0.135073	0.795394	-0.967641	-0.26665	-0.0354581	0.258442	-1.20273	1	1	1	1	1	1	1
WB-contig_1587	#N/A	0.339735	0.533398	-0.325066	-0.0105441	0.0984293	0.328571	-1.26629	1	1	1	1	1	1	1
WB-contig_1638	#N/A	0.736734	0.183344	-1.16463	0.423006	0.230698	0.389656	-1.85871	1	0	1	1	1	1	0
WB-contig_188	Bm1_22885	-0.0832418	0.312307	-0.301088	-0.451015	1.8436	0.158039	-1.1071	1	0	0	1	0	0	0
WB-contig_247	Bm1_03790	-0.918284	0.521003	-1.03445	-1.52101	0.32823	-0.613041	-0.510432	1	0	0	0	0	0	0
WB-contig_256	Bm1_04280	-0.321482	1.054	-1.49852	-1.53368	0.264801	-0.512472	-0.555776	1	0	0	0	0	0	0
WB-contig_262	#N/A	-0.355329	0.909838	-0.523451	-0.186667	-0.905021	-0.845606	0.157689	1	1	0	0	0	1	0
WB-contig_278	#N/A	-0.252994	0.97093	0.141013	-0.51422	-0.366203	-0.43672	0.16727	1	0	0	0	0	0	0
WB-contig_283	#N/A	0.196621	0.188176	-1.03357	0.311776	-0.109886	-0.290537	0.0415512	1	1	1	1	1	1	1
WB-contig_356	Bm1_44485	1.05028	0.625667	-0.60806	-0.495526	-0.0689423	0.302129	-1.3912	1	0	1	0	1	0	0
WB-contig_387	#N/A	1.67559	1.15544	-2.22534	-0.543379	-0.325753	-2.17276	-4.53738	1	0	1	1	1	1	1
WB-contig_407	Bm1_37925	0.990776	0.666746	-0.487994	-0.945827	-0.15864	-0.48434	-1.13548	1	1	1	1	1	1	1
WB-contig_456	Bm1_09590	-0.0100779	1.78771	-2.1483	-2.52872	-1.33204	-0.791745	-3.74471	1	0	1	1	1	0	1
WB-contig_493	#N/A	0.257352	0.784657	0.0862002	0.452395	-0.26279	-0.592143	-0.53239	1	1	1	1	1	1	1
WB-contig_502	Bm1_15580	0.743013	0.37305	-0.504969	0.384861	0.14704	0.0255372	-1.01431	1	1	1	1	1	1	1
WB-contig_975	#N/A	0.513824	1.74994	-0.122013	-0.000461713	-0.0972369	0.0779422	-0.757616	1	0	0	0	1	0	0
WB-contig_978	Bm1_45810	0.146248	0.662278	-0.761765	-0.389695	-0.0943426	-0.138008	-0.343827	1	1	1	1	1	1	1

## Sheet: Cluster 5
		expression ratio (log 2) in a given stage							stage-specific, present (1) or absent (0)
Gene ID	Pub_Locus	6WF	AF	L3	L4	6WM	AM	Mf	AF	Mf	AM	6WM	6WF	L4	L3
12405.m00009	Bm1_00060	-1.88868	-2.09672	-2.27819	-2.26621	0.293177	1.59231	-2.07167	0	0	1	1	0	0	0
12413.m00011	Bm1_00105	-4.06087	-3.6978	-3.90469	-3.99078	1.08977	1.80063	-3.77721	1	0	1	1	0	0	0
12429.m00203	Bm1_00270	-0.099629	-0.370634	-1.27008	-0.592025	0.288019	0.621557	-0.392021	1	0	1	0	1	0	0
12438.m00123	Bm1_00395	-0.626604	-1.4718	-1.28586	-1.21703	0.186332	1.20754	-0.91445	0	0	1	0	0	0	0
12451.m00032	Bm1_00470	-0.824341	-1.03553	-0.842159	-0.954913	-0.0757163	1.66475	-0.848349	0	0	1	0	0	0	0
12469.m00028	Bm1_46460	-1.60017	-1.92447	-2.1699	-2.44665	0.200386	1.7198	-2.77906	1	0	1	1	1	0	0
12482.m00020	Bm1_00705	-0.375222	-1.10939	0.442453	0.206731	0.545236	0.543924	-1.12547	1	0	1	1	0	1	1
12482.m00021	Bm1_00710	-1.57131	-2.26075	-1.67549	-1.48596	0.226383	1.30964	-2.36511	1	0	1	1	1	0	1
12519.m00011	Bm1_01005	-1.7435	-3.17295	-2.01052	-2.25231	1.01444	1.67329	-1.70956	0	0	1	1	0	0	0
12521.m00082	Bm1_01015	-1.0173	-1.05501	-0.341588	-0.322211	0.356538	1.30948	-0.590756	0	0	1	0	0	0	0
12524.m00109	Bm1_01055	-0.700968	-0.865307	-0.226996	-0.118067	0.164676	0.834127	-0.999483	1	0	0	0	0	0	0
12526.m00073	Bm1_01065	-0.0780656	-0.664465	-1.08566	-0.552333	0.0990234	0.784947	-1.3215	0	0	1	0	0	0	0
12534.m00023	Bm1_01120	-0.998903	-2.07742	-1.35484	-1.06736	0.697181	1.54588	-2.0781	0	0	1	0	0	0	0
12534.m00024	Bm1_01125	-0.800555	-2.49522	-1.77475	-1.38099	0.697122	1.50413	-2.42473	0	0	1	0	0	0	0
12551.m00090	Bm1_01245	-1.68691	-2.70039	-1.59677	-1.15159	0.0174726	1.74211	-2.39709	0	0	1	0	0	0	0
12551.m00091	Bm1_01245	-2.61506	-3.84987	-3.222	-3.2368	0.0749647	1.89001	-3.70244	0	0	1	1	1	0	0
12553.m00032	Bm1_01260	-1.55717	-2.59867	-0.976192	-1.56242	0.238808	1.60107	-2.34058	1	0	1	1	0	0	1
12556.m00068	Bm1_01305	-1.45138	-2.44104	-1.55893	-2.10299	0.608574	1.48127	-1.78866	0	0	1	1	0	0	0
12557.m00010	Bm1_01310	-0.0318413	-0.687878	-0.977262	-0.763996	0.144662	0.884987	-1.16157	1	0	1	0	0	0	0
12566.m00172	Bm1_01355	-0.00753045	-0.512227	-0.636023	-0.625914	0.138787	0.997046	-0.437722	0	0	1	0	0	0	0
12575.m00215	Bm1_01455	-0.799616	-1.78311	-1.39618	-1.55349	0.127328	1.66673	-1.95813	0	0	1	0	0	0	0
12589.m00048	Bm1_01600	0.0804653	-0.946336	-1.06942	-1.15596	0.411254	1.06052	-1.27456	0	0	1	1	0	0	0
12595.m00015	Bm1_01655	-0.399667	-2.02913	-1.73823	-0.0182577	0.905755	1.6016	-2.34573	0	0	1	1	0	1	0
12621.m00167	Bm1_01995	0.26476	-0.925085	-0.0644719	-1.06506	0.0634768	0.57778	-1.62199	1	0	1	1	1	1	1
12628.m00036	Bm1_02045	-0.147901	-0.918192	-0.386808	-0.563928	0.683826	0.39737	0.37188	1	1	1	1	1	0	1
12634.m00016	Bm1_02080	-0.451868	-0.899878	-1.8388	-1.86009	0.500398	1.19303	-1.58791	1	1	1	1	1	0	0
12641.m00035	Bm1_02115	-2.33906	-1.37194	0.118397	-2.25034	0.656555	1.55669	-3.77724	1	0	1	1	0	0	1
12658.m00068	Bm1_02215	-1.77755	-2.58742	-1.44399	-1.59661	-0.00980962	1.62462	-2.61424	0	0	1	0	0	0	0
12670.m00021	Bm1_02310	-0.570387	-1.39353	-0.517655	-0.473982	0.239009	1.02191	-1.31337	0	0	1	0	0	0	0
12688.m00057	Bm1_02405	-0.693981	-0.257019	-0.0778145	-1.20197	0.310953	0.879539	-0.357364	1	1	1	1	1	0	1
12690.m00029	Bm1_02405	-0.89746	-0.28889	-0.0918623	-1.13221	0.440537	0.764103	-0.223166	1	1	1	1	1	1	1
12709.m00013	Bm1_02605	-0.252619	-0.36667	-0.782254	-0.464342	0.280743	0.737453	-1.22707	1	0	1	0	1	0	0
12733.m00087	Bm1_02730	-0.263178	-0.053041	-0.209127	-0.598611	0.297094	0.717185	0.116288	1	1	1	1	1	0	1
12747.m00015	Bm1_02830	-0.509862	-1.18579	-0.632526	-0.529586	0.207049	1.07023	-0.989528	0	0	1	0	0	0	0
12768.m00085	Bm1_02965	-1.07774	-1.39661	-0.489181	-1.07167	0.27246	1.32846	-1.2559	0	0	1	0	0	0	0
12772.m00013	Bm1_02970	-0.805662	-1.42963	-0.797661	-1.23596	0.182414	1.41443	-1.89318	1	0	1	1	0	0	0
12791.m00118	Bm1_03170	-0.335993	-0.747206	-0.404661	-0.88094	0.411557	0.868118	-0.406816	1	0	1	0	1	0	0
12791.m00119	Bm1_03175	-0.165568	-1.01417	-0.475606	-0.0556304	0.499042	1.17783	0.247456	0	0	1	0	0	0	0
12855.m00012	Bm1_03535	-1.8016	-3.52208	-1.30691	-1.89694	0.475258	1.58826	-2.68894	0	0	1	1	0	0	0
12871.m00091	Bm1_03650	-0.381025	-0.757839	-0.524157	-0.808433	-0.19646	0.00718542	-1.88256	0	0	1	0	0	0	0
12871.m00092	Bm1_03655	-0.736845	-0.898255	-0.685171	-0.781371	0.292783	0.816603	-1.04319	0	0	1	0	0	0	0
12902.m00218	Bm1_03850	-1.01449	-2.06361	-0.900918	-0.680933	0.554518	1.16276	-1.57332	0	0	1	0	0	0	0
12902.m00229	Bm1_03905	-1.43222	-1.61287	-1.76491	-1.67201	0.174051	1.51387	-2.001	1	0	1	0	0	0	0
12905.m00017	Bm1_03975	-2.00979	-2.90825	-1.94972	-2.05036	0.697091	1.60602	-2.83356	0	0	1	1	0	0	0
12932.m00087	Bm1_04095	-1.0791	-0.771744	-0.692957	-0.713966	0.437685	1.12727	-1.2073	1	0	1	0	0	0	0
12933.m00073	Bm1_04115	-0.0413477	-0.0407109	-0.961025	0.0948385	0.218094	0.161774	-0.0300714	1	1	1	1	1	1	1
12938.m00011	Bm1_04140	-0.449607	-0.931189	-0.283456	-0.371449	0.12643	1.29228	-0.813952	1	0	1	0	0	0	0
12950.m00043	Bm1_04210	-0.550333	-1.51728	-0.315603	-0.412152	0.277686	1.26853	-1.1522	0	0	1	0	0	0	0
12951.m00026	Bm1_04220	-1.48706	-1.62043	-1.41285	-1.15321	0.389862	0.900921	0.595476	0	1	1	1	0	0	0
12961.m00028	Bm1_04260	0.172463	-0.134652	-1.16167	-1.47523	0.0631226	1.12787	-2.00687	1	0	1	0	0	0	0
12966.m00008	Bm1_04300	-0.795213	-1.78812	-0.33894	-0.535947	0.681482	1.57939	-1.92554	0	0	1	1	0	0	1
13046.m00068	Bm1_04655	-1.19506	-1.97727	-0.592572	-1.47582	0.517249	1.66179	-1.30122	0	0	1	1	0	0	0
13049.m00067	Bm1_04670	-0.806415	-1.68825	-0.558197	-0.880669	1.1978	0.95932	-1.20463	1	1	1	1	1	0	1
13049.m00068	Bm1_04675	-0.808087	-1.29457	-0.61034	-0.49952	0.295701	1.53729	-1.45018	0	0	1	0	0	0	0
13084.m00009	Bm1_01340	-1.4116	-2.30918	-1.31716	-1.83955	0.159158	1.79612	-2.47639	0	0	1	0	0	0	0
13091.m00011	Bm1_00060	-2.79706	-3.4105	-2.31363	-2.47397	0.106947	1.61129	-2.61041	1	1	1	1	0	0	1
13093.m00035	Bm1_05030	-1.39366	-2.09812	-1.61195	-1.51026	0.102585	1.72921	-1.57827	0	0	1	0	0	0	0
13106.m00007	Bm1_02975	-1.82156	-4.44971	-2.15829	-1.97995	0.119687	1.89066	-4.70326	1	0	1	1	1	1	1
13135.m00082	Bm1_05255	-1.33553	-0.816704	-2.51943	-1.85023	0.298294	1.02401	-1.36196	1	1	1	1	1	1	1
13138.m00178	Bm1_05310	-1.87842	-2.52601	-0.818424	-1.59158	0.414625	1.50304	-2.52989	0	0	1	1	0	0	0
13139.m00017	Bm1_05325	-0.708812	-2.03595	-1.08056	-0.523974	0.398274	1.54207	-1.07011	0	0	1	0	0	0	0
13149.m00011	Bm1_05030	-0.983222	-1.73454	-1.69556	-1.72188	-0.181179	1.76469	-2.41483	0	0	1	0	0	0	0
13150.m00079	Bm1_05380	-0.510808	-1.39166	-1.14609	-1.30355	0.317251	1.46159	-1.54449	0	0	1	0	0	0	0
13155.m00077	Bm1_05455	0.238953	-0.132073	-0.303446	-0.0340598	0.355465	0.286496	-0.729825	1	1	1	1	1	1	1
13156.m00091	#N/A	0.00704073	-0.838052	-0.344999	0.179331	0.424616	0.625184	-1.06827	1	1	1	1	1	1	1
13166.m00048	Bm1_02940	-0.78114	-1.87401	-0.97193	0.248946	0.628362	1.14937	-2.68767	1	0	1	1	1	1	0
13169.m00067	Bm1_05595	-0.647306	-1.18601	-1.03928	-1.1644	0.439178	1.35138	-1.87392	1	0	1	1	0	0	0
13170.m00161	Bm1_05600	-1.07349	-1.31698	-0.340773	-0.936878	0.060131	1.38795	-1.02303	0	0	1	0	0	0	0
13170.m00165	Bm1_05615	-1.17187	-1.82166	-0.723588	-1.75429	0.0542214	1.47655	-1.27237	0	0	1	1	0	0	0
13175.m00131	Bm1_05645	-1.98512	-2.91248	-1.48985	-1.62303	0.848155	1.48712	-2.9005	1	1	1	1	1	1	1
13175.m00132	Bm1_05645	-2.04615	-2.89357	-3.45669	-3.26489	0.852479	1.79429	-4.46962	1	0	1	1	1	0	0
13175.m00133	Bm1_05645	-2.75728	-3.32817	-3.60312	-3.31688	0.690634	1.56056	-3.69203	0	0	1	1	0	0	0
13183.m00069	Bm1_05695	-1.37541	-1.92067	-0.620726	-1.10519	0.150042	1.3438	-1.18205	1	1	1	0	0	0	0
13187.m00151	Bm1_05765	-1.00153	-2.29134	-1.28579	-1.23988	0.289481	1.0271	0.592734	0	1	1	0	0	0	0
13193.m00035	Bm1_46455	-0.92357	-0.458516	-0.160827	-1.03953	0.369318	1.01491	-0.680966	1	1	1	1	0	0	1
13209.m00016	Bm1_02115	-2.67844	-1.6764	0.0597182	-2.49513	0.721014	1.58513	-3.41864	1	0	1	1	0	0	1
13240.m00057	Bm1_06195	-0.683746	-0.580097	0.374956	-0.339487	0.0203747	0.647274	0.060606	1	1	1	0	1	0	1
13243.m00015	Bm1_01340	-1.82284	-2.06377	-1.27168	-1.75971	0.0954724	1.81817	-2.38597	0	0	1	1	0	0	0
13247.m00706	Bm1_03735	-1.64335	-0.379692	-1.84225	-2.35645	0.808818	1.04675	-0.0154868	1	1	1	1	1	1	1
13260.m00093	Bm1_06595	-1.57505	-2.91678	-2.33998	-1.37598	0.467393	1.6035	-3.40312	0	0	1	1	0	0	0
13260.m00094	Bm1_06600	-0.534699	-1.2543	0.156015	-0.0564934	0.612165	0.617279	-0.821117	1	1	1	1	1	1	1
13260.m00095	Bm1_06605	-0.90382	-2.08504	-1.59114	-1.03081	0.348031	1.79927	-1.66191	0	0	1	0	0	0	0
13260.m00096	Bm1_06610	-0.403312	-0.827642	-0.916445	-0.749824	0.719308	1.18009	-0.784401	0	0	1	0	0	0	0
13282.m00269	Bm1_06995	-1.06702	-2.01383	-0.900326	-0.938557	0.518708	1.18988	-1.67163	0	0	1	0	0	0	0
13282.m00279	Bm1_07045	-0.0563612	-1.28168	-1.30374	-0.400608	0.150998	1.508	-1.51223	0	0	1	0	0	0	0
13289.m00063	Bm1_07085	-1.16189	-2.54829	-1.39103	-1.62169	0.397632	1.6865	-2.46607	0	0	1	0	0	0	0
13291.m00051	Bm1_07110	-0.650794	-0.0641079	-0.190161	-1.20912	-0.237568	0.996787	0.0833489	1	1	1	0	0	0	0
13303.m00007	Bm1_07210	-1.07684	-1.78743	-1.64047	-1.3011	0.498375	1.77455	-2.03674	0	0	1	0	0	0	0
13325.m00228	Bm1_07675	-1.92046	-2.40437	-2.30887	-2.287	0.945333	1.60543	-2.67551	0	0	1	1	0	0	0
13350.m00134	Bm1_07900	0.00472476	-0.139251	-0.647834	-0.135659	0.401479	0.326548	-0.077494	1	1	1	1	1	1	1
13350.m00136	Bm1_07910	-0.533021	-0.902194	-0.683718	-0.998788	0.360317	1.12922	-0.549962	0	0	1	0	0	0	0
13356.m00234	Bm1_08030	-0.736433	-1.58336	-0.6954	-0.631193	0.269317	1.37692	-1.29783	0	0	1	0	0	0	0
13368.m00014	Bm1_08215	-0.547748	-0.596268	-0.394823	-0.70038	0.205662	1.24351	-0.947924	0	0	1	0	0	0	0
13375.m00076	Bm1_08310	-1.62711	-2.76311	-1.9889	-1.50972	0.197428	1.93267	-2.53491	0	0	1	1	0	0	0
13388.m00077	Bm1_08455	-1.37904	-2.3201	-1.63086	-1.86235	0.335256	1.64201	-2.26001	0	0	1	0	0	0	0
13388.m00078	Bm1_08460	-1.72364	-1.23159	-2.70388	-2.21561	0.568218	1.61073	-2.69401	1	0	1	1	0	0	0
13392.m00051	Bm1_08475	-0.192385	-0.334569	-1.81569	-1.6744	0.30931	1.30436	-2.15771	1	0	1	0	1	0	0
13392.m00052	Bm1_08480	-1.17366	-0.832616	-0.0726283	0.372821	0.970105	0.857648	-0.320782	1	1	1	1	0	0	0
13401.m00090	Bm1_08630	-1.11772	-1.88797	-1.59948	-1.21314	1.41816	1.23334	-1.55566	0	0	1	1	0	0	0
13401.m00091	Bm1_08630	-1.366	-2.62896	-1.52115	-1.69236	1.34918	1.45995	-2.3583	0	0	1	1	0	0	0
13436.m00047	Bm1_09070	-1.30234	-2.07825	-1.48616	-1.90319	0.262079	1.58812	-2.15591	0	0	1	0	0	0	0
13464.m00239	Bm1_09275	-0.332474	-1.58098	-1.18896	-0.794697	0.0319458	1.37451	-1.80207	0	0	1	0	0	0	0
13466.m00202	Bm1_09390	-0.962039	-1.77942	-1.28962	-1.62788	0.0342881	1.31206	-1.84513	0	0	1	0	0	0	0
13467.m00115	Bm1_09415	-0.639801	-0.504834	-1.24802	-1.18609	0.0572297	1.11132	-1.22875	1	0	1	1	0	0	0
13467.m00116	Bm1_09420	-1.20038	-1.9898	-0.88987	-0.909651	0.583365	1.63593	-1.2228	0	0	1	0	0	0	0
13496.m00027	Bm1_04300	-1.44312	-1.80536	-1.9749	-1.45189	0.64692	1.35839	-2.09169	1	0	1	1	0	0	0
13499.m00135	Bm1_09700	-0.178524	-0.752089	-0.802599	-0.369778	0.0278032	1.35612	-0.825286	0	0	1	0	0	0	0
13513.m00023	Bm1_09845	-2.58574	-2.74677	0.468899	-1.98508	-0.0823146	1.46065	-3.6411	1	0	1	1	1	1	1
13518.m00018	Bm1_09875	-1.17084	-2.31482	-1.63014	-1.63644	0.604214	1.64884	-2.3075	0	0	1	1	0	0	0
13528.m00031	Bm1_09940	-2.15936	-3.43779	-1.59383	-2.23287	0.852843	1.51634	-3.52345	0	0	1	1	0	0	0
13552.m00027	Bm1_10105	-0.789996	-1.98203	-2.15372	-1.71071	-0.0854995	1.75703	-2.71634	0	0	1	0	0	0	0
13580.m00014	Bm1_02125	0.639858	-0.220656	-0.893473	-0.177156	0.738189	0.504152	-1.8728	1	0	1	1	1	0	0
13594.m00042	Bm1_10345	-0.856529	-0.895717	-0.500355	-0.384099	0.362807	1.44997	-0.539682	0	0	1	0	0	0	0
13613.m00039	Bm1_10470	-1.41908	-1.78467	-1.79694	-2.20413	0.182686	1.63075	-1.69816	0	0	1	0	0	0	0
13620.m00253	Bm1_10590	-3.86017	-6.51675	-2.4198	-5.09222	1.14121	1.60107	-6.43773	0	0	1	1	1	0	1
13627.m00010	Bm1_10635	-0.662151	-1.20214	0.669408	0.219368	0.0692051	0.714788	0.0560946	1	1	1	1	0	0	1
13632.m00184	Bm1_10665	-0.952795	-1.59793	-0.873822	-0.741913	0.477297	1.6975	-1.09216	0	0	1	0	0	0	0
13635.m00009	Bm1_05370	-2.07848	-0.0339248	-0.932389	-0.41551	0.0615229	0.589855	0.214853	1	0	1	0	0	0	0
13646.m00009	Bm1_10865	-1.66208	-0.884492	-0.932657	-1.15688	0.238008	1.2939	-1.09783	1	1	1	0	0	0	0
13679.m00015	Bm1_11170	-1.86938	-1.72187	-1.23568	-1.92528	0.30591	1.42364	-1.78746	1	0	1	0	0	0	0
13695.m00205	Bm1_11245	-0.692952	-1.03437	-0.998044	-1.06575	0.202637	1.02791	-1.86679	0	0	1	0	0	0	0
13734.m00155	Bm1_11500	-2.37928	-3.3692	0.72426	-2.16357	-0.177296	1.55705	-3.44024	0	0	1	1	0	0	1
13734.m00156	Bm1_11505	-2.80274	-3.99937	-3.11231	-3.30354	-0.00912757	1.808	-3.39498	0	0	1	1	0	0	0
13736.m00402	#N/A	-2.49145	-4.06198	-2.5921	-2.39156	0.355146	1.82811	-3.07907	0	0	1	1	0	0	0
13743.m00022	Bm1_11645	-0.372511	-1.30482	-0.485507	-0.62619	0.945649	1.17243	-1.36076	1	0	1	0	0	0	0
13767.m00036	Bm1_04300	-1.58784	-1.6593	-2.03621	-1.70879	0.612836	1.36395	-2.02013	1	0	1	1	0	0	0
13772.m00027	Bm1_11780	-1.06122	-1.95792	-0.655675	-1.30558	0.440164	1.38812	-1.3155	0	0	1	0	0	0	0
13809.m00009	Bm1_12070	-0.38165	-0.896021	-0.151928	-0.0352328	0.396298	0.150223	0.438972	1	1	1	1	1	0	0
13818.m00243	Bm1_12170	-1.39738	-2.49866	-1.79019	-1.67529	0.00586277	1.86105	-2.25897	0	0	1	0	0	0	0
13824.m00056	Bm1_12210	-0.335399	-0.161537	-0.462068	-0.683052	0.555863	0.779501	-0.407435	1	1	1	1	1	0	0
13825.m00092	Bm1_12220	-3.07291	-4.99585	-4.31802	-3.94523	0.44176	1.33359	-5.86522	1	1	1	1	1	1	1
13825.m00094	Bm1_12235	0.0888	-0.0224584	0.129297	-0.261604	0.34742	0.414773	-1.02581	1	1	1	1	1	1	1
13826.m00013	Bm1_12240	-1.74582	-2.60117	-1.59471	-1.86587	0.617475	1.62174	-1.67468	0	0	1	1	0	0	0
13828.m00101	Bm1_12265	1.09569	-0.982917	-2.51854	-1.1606	1.01822	0.724741	-3.93683	1	0	1	1	1	0	0
13834.m00094	Bm1_12320	-0.662793	-0.845486	-0.649947	-0.255893	0.362944	1.31327	-0.88123	0	0	1	0	0	0	0
13870.m00075	Bm1_04670	-2.10226	-2.85332	-1.59282	-2.28759	1.19486	1.14453	-2.12783	0	0	1	1	0	0	0
13920.m00442	Bm1_12810	0.0845397	-0.474246	-1.13428	-0.309547	0.686961	0.923356	-1.51131	1	0	1	0	0	0	0
13920.m00443	Bm1_12815	-2.54387	-3.71241	-2.80775	-2.63366	0.643728	1.87404	-3.1946	0	0	1	1	0	0	0
13920.m00444	Bm1_12820	-1.53521	-1.76263	-0.52955	-0.810554	0.402282	1.3904	-1.01229	1	0	1	0	0	0	0
13949.m00013	Bm1_03330	0.218327	-0.00943141	-0.815751	-0.133169	0.896664	0.760835	-1.46543	1	0	1	1	1	1	0
13982.m00019	Bm1_13315	-1.25338	-1.40453	-0.472335	-0.92823	0.902172	1.23643	-1.35965	1	0	1	1	0	0	0
14015.m00092	Bm1_13610	-4.04744	-6.07824	-4.64228	-4.38205	0.299907	2.0513	-5.02252	0	0	1	1	0	0	0
14036.m00111	Bm1_13755	-1.86886	-1.90844	-1.49871	-1.40382	0.328755	1.60134	-1.23447	0	0	1	0	0	0	0
14042.m00081	Bm1_13975	-0.982753	-1.69421	-1.00341	-1.39341	0.540752	1.62393	-1.05608	0	0	1	1	0	0	0
14043.m00009	Bm1_13995	-0.940342	-1.33448	-0.446792	-0.928279	0.412721	1.49169	-1.2556	0	0	1	0	0	0	0
14052.m00186	Bm1_14090	-0.745889	-1.48771	-0.732217	-0.592172	0.240889	1.46241	-0.676715	0	0	1	0	0	0	0
14056.m00036	Bm1_14200	-0.401885	-1.47135	-0.844474	-0.470372	0.442052	1.12649	-0.892044	0	0	1	0	0	0	0
14057.m00074	Bm1_14215	-4.09704	-6.30591	-4.64305	-4.94506	0.769	1.64285	-6.38419	0	0	1	1	1	0	0
14060.m00119	Bm1_02115	-2.81647	-2.27133	-0.104895	-2.71678	0.938234	1.52908	-4.22655	1	0	1	1	0	0	1
14084.m00022	Bm1_14550	-1.56425	-2.66592	-1.62142	-1.39287	0.575561	1.61854	-2.39978	0	0	1	1	0	0	0
14088.m00010	Bm1_14570	-0.992963	-2.49347	-0.893085	-1.20927	0.544084	1.66785	-1.66948	0	0	1	0	0	0	0
14093.m00117	Bm1_02215	-0.461602	-1.16263	-0.386046	-0.651036	-0.0267558	1.51297	-0.627638	0	0	1	0	0	0	0
14093.m00118	Bm1_14625	-1.74378	-2.65823	-1.1879	-1.06363	0.409733	1.71857	-1.99392	0	0	1	0	0	0	0
14094.m00138	Bm1_14680	-2.27121	-2.53417	-1.7007	-1.65866	0.729525	1.72538	-1.41138	1	1	1	1	0	0	0
14119.m00057	Bm1_14920	-0.601642	-0.853094	-0.531843	-0.556058	0.0345391	1.23017	-0.473045	0	0	1	0	0	0	0
14133.m00048	Bm1_15060	-0.401479	-1.10233	-0.203632	-1.01851	0.322433	1.84911	-0.997587	0	0	1	0	0	0	0
14178.m00091	Bm1_15385	-1.41352	-2.16101	-1.72238	-0.47802	0.486874	1.64126	-1.99695	0	0	1	0	0	0	0
14208.m00921	Bm1_15725	-2.29661	-3.16256	-1.73101	-2.40004	-0.169889	1.83792	-2.68064	0	0	1	0	0	0	0
14218.m00034	Bm1_15825	-1.3722	-1.0151	-1.91432	-1.88935	0.388254	1.55699	-1.77689	1	1	1	1	1	0	0
14219.m00025	Bm1_15835	-0.0586743	-1.31321	-1.09001	-0.964306	0.0914746	1.41358	-2.14063	0	0	1	0	0	0	0
14224.m00311	Bm1_15940	-1.74545	-2.66647	-1.49354	-1.64299	0.782837	1.59721	-3.42946	0	0	1	1	0	0	0
14224.m00312	Bm1_15945	-2.53452	-3.7523	-2.90189	-3.14761	0.750015	1.71207	-3.49837	0	0	1	1	0	0	0
14229.m00039	Bm1_15995	-2.32665	-3.68102	-2.11374	-1.81449	0.621099	1.89901	-2.49944	0	0	1	0	0	0	0
14232.m00265	Bm1_16110	-0.49146	-1.1689	-0.224268	0.0190858	0.418933	1.26755	-0.965104	0	0	1	0	0	0	0
14232.m00274	Bm1_16155	-1.13578	-1.93606	-1.15652	-0.73428	0.680517	1.57018	-1.36513	0	0	1	0	0	0	0
14237.m00406	Bm1_16285	-1.74148	-2.88472	-0.691034	-1.1336	0.573687	1.50805	-2.2085	0	0	1	0	0	0	0
14239.m00341	Bm1_16335	-1.52796	-2.62367	-1.18861	-1.18874	0.540306	1.43722	-1.81053	0	0	1	0	0	0	0
14258.m00142	Bm1_16820	-0.503236	-1.11924	-0.24753	-0.570723	0.615182	0.923829	-0.813139	1	1	1	1	1	1	1
14258.m00144	Bm1_16830	-1.13718	-2.14401	-1.00065	-1.01426	0.65895	1.6498	-2.50185	0	0	1	0	0	0	0
14274.m00230	Bm1_17040	-1.19904	-1.31554	-0.446702	-0.579059	0.144518	1.22916	-0.847081	0	0	1	0	0	0	0
14280.m00062	Bm1_17125	-0.151	-1.22374	-0.499615	-0.404271	0.606091	1.03186	-0.714998	1	1	1	1	1	1	1
14280.m00065	Bm1_17140	-1.51981	-3.03148	-1.14799	-1.11588	0.193206	1.82899	-2.3953	0	0	1	0	0	0	0
14282.m00450	Bm1_17200	-0.767117	0.0869598	0.140984	-1.06108	0.0864501	0.594846	0.0611769	1	1	1	1	1	0	1
14285.m00052	Bm1_17340	-0.579504	-2.2781	-0.882518	-0.790704	-0.0413646	1.84244	-1.0062	0	0	1	0	0	0	0
14294.m00128	Bm1_17415	-2.42837	-3.73437	-2.83667	-2.64062	1.4161	1.52031	-2.86739	0	0	1	1	0	0	0
14295.m00008	Bm1_17465	-0.41718	-1.34673	-1.24597	-0.352305	0.671645	1.56026	-1.54011	0	0	1	1	0	0	0
14299.m00121	Bm1_17545	-2.17182	-1.66482	-2.5499	-2.47914	0.869717	2.68119	-2.44027	1	0	1	1	0	0	0
14300.m00051	Bm1_17560	-1.2527	-0.869025	-0.9357	-0.490818	0.308839	1.63971	-1.76255	0	0	1	0	0	0	0
14302.m00072	Bm1_17565	-1.58625	-2.18344	-1.54365	-1.22531	0.315083	1.5869	-1.48503	0	0	1	0	0	0	0
14310.m00252	Bm1_17675	-0.0068857	-1.16104	-0.624526	-0.609392	0.644492	1.03628	-0.620514	0	0	1	0	0	0	0
14317.m00267	Bm1_17735	-1.14201	-2.19907	-0.869668	-1.1665	0.432445	1.68616	-1.4219	0	0	1	0	0	0	0
14317.m00268	Bm1_17740	-0.697457	-2.01228	-0.961011	-0.523598	0.753776	1.05383	-0.885674	0	0	1	0	0	0	0
14317.m00269	Bm1_17745	-1.12696	-1.80809	-0.596368	-0.480294	-0.00373232	1.6724	-1.0741	0	0	1	0	0	0	0
14325.m00126	Bm1_12240	-1.65411	-2.79165	-0.932937	-1.79596	0.355348	1.69801	-2.08944	0	0	1	0	0	0	0
14338.m00009	Bm1_18050	-1.49895	-2.27777	-1.10413	-1.1421	0.264375	1.35561	-1.35325	0	0	1	0	0	0	0
14345.m00059	Bm1_18080	-0.817298	-0.55832	-0.608263	-0.471243	0.071724	1.75643	-0.625868	0	0	1	0	0	0	0
14347.m00048	Bm1_18105	-0.419709	-0.111966	-1.04942	-0.574048	0.567195	1.13345	-1.26698	1	0	1	1	0	0	0
14351.m00109	Bm1_18150	0.238941	-0.0384895	0.0338567	-0.655379	0.502367	0.605355	-0.83071	1	0	1	0	0	0	0
14355.m00214	Bm1_18195	-1.34568	-1.64694	0.44536	-0.531282	1.01696	0.715944	-1.08109	1	0	1	0	0	0	1
14355.m00219	Bm1_18220	-2.48295	-2.82013	-2.02416	-1.5248	0.112383	1.73042	-2.16187	0	0	1	0	0	0	0
14356.m00511	Bm1_18280	-0.0779917	-0.271433	0.465409	-0.101898	-0.097031	1.01961	-0.786347	1	1	1	0	1	1	1
14356.m00526	Bm1_18350	-0.295477	-1.3267	-0.832771	-0.392267	0.119128	1.22326	-1.12636	0	0	1	0	0	0	0
14362.m00107	Bm1_18425	-2.03308	-3.10766	-1.90237	-2.21903	0.797461	1.69593	-2.22519	0	0	1	1	0	0	0
14367.m00312	Bm1_18565	-1.31099	-2.33784	-1.67307	-1.37219	0.526809	1.466	-1.41787	0	0	1	0	0	0	0
14367.m00313	Bm1_18570	-1.52603	-1.88734	-0.954514	-0.706819	-0.00178204	1.60863	-0.361217	0	0	1	0	0	0	0
14386.m00056	Bm1_03745	-3.12373	-5.13673	-3.84735	-3.71306	0.310586	2.05564	-4.19373	0	0	1	1	0	0	0
14389.m00196	Bm1_18935	0.0829301	-0.0674918	-1.02316	-0.70525	0.439131	0.881113	-0.968566	1	1	1	1	1	0	0
14389.m00204	Bm1_18975	-0.769554	-1.29274	-0.420727	-0.517915	0.0971867	1.21022	-0.140392	1	1	1	0	0	0	0
14391.m00104	Bm1_18990	-2.44686	-3.47339	-1.705	-1.46509	0.943256	1.41396	-3.39114	0	0	1	1	0	0	0
14409.m00236	Bm1_19185	-2.70587	-4.36645	-2.5809	-2.66944	0.422985	1.90612	-3.47762	0	0	1	1	0	0	0
14409.m00239	Bm1_19200	-1.88625	-2.93325	-0.85294	-1.30894	0.205834	1.52665	-2.3376	0	0	1	1	0	0	0
14409.m00240	Bm1_19205	-0.852215	-2.09486	-0.864564	-0.327281	0.510673	1.54442	-2.61529	0	0	1	1	0	0	0
14409.m00241	Bm1_19210	-0.864116	-1.62753	-0.834629	-0.693078	0.598094	1.34107	-1.08313	0	0	1	0	0	0	0
14409.m00243	Bm1_19220	-0.958442	-1.87955	-1.52027	-1.52402	0.793298	1.5496	-1.90175	0	0	1	1	0	0	0
14409.m00244	Bm1_19225	-2.22464	-2.12029	-2.99148	-2.78514	0.864272	1.58186	-3.27962	1	0	1	1	0	0	0
14409.m00246	Bm1_19235	-1.83716	-3.12631	-1.4154	-1.63336	-0.0321293	1.71567	-2.87326	0	0	1	0	0	0	0
14409.m00249	Bm1_19250	-1.8991	-2.57869	-1.24904	-1.82969	0.386144	1.79512	-2.10442	0	0	1	0	0	0	0
14409.m00250	Bm1_19255	-1.43086	-2.72038	-1.08788	-1.21984	0.0516385	1.67819	-1.92758	0	0	1	0	0	0	0
14409.m00254	Bm1_19275	-0.111944	-1.41111	-0.680063	-0.703676	0.372993	1.6204	-1.15108	0	0	1	0	0	0	0
14412.m00152	Bm1_19295	-0.257477	-1.3688	-0.316917	-0.513926	0.216048	1.30391	-0.575676	0	0	1	0	0	0	0
14412.m00159	Bm1_19330	-2.28227	-3.74851	-3.02236	-2.42362	0.162503	1.93755	-2.98702	0	0	1	1	0	0	0
14417.m00065	Bm1_19380	-0.135408	-0.412257	-0.639696	-0.863548	0.426947	1.46604	-0.288042	1	0	1	0	0	0	0
14424.m00386	Bm1_19460	-0.584585	-0.608867	-0.420738	-0.345155	0.412213	0.936274	-0.284211	1	1	1	1	0	0	0
14439.m00029	Bm1_19555	0.486275	-0.906358	-0.59952	0.148377	0.2418	1.03451	-2.05838	1	0	1	0	1	0	0
14442.m00132	Bm1_19610	-0.675504	-1.5444	-0.64045	-0.556985	0.41932	1.22009	-0.612443	0	0	1	0	0	0	0
14444.m00027	Bm1_10105	-1.60111	-2.44621	-1.50897	-1.6624	0.385895	1.77557	-1.58247	0	0	1	0	0	0	0
14450.m00172	Bm1_19650	-0.875065	-1.17926	-0.881563	-0.829399	0.332661	1.52638	-0.53807	0	0	1	0	0	0	0
14450.m00177	Bm1_19675	-1.41217	-1.26078	-1.09057	-1.62839	0.934278	1.41838	-0.913507	0	0	1	1	0	0	0
14450.m00179	Bm1_19685	-1.69261	-2.81024	-2.11336	-1.68415	0.486202	1.60916	-2.61448	0	0	1	1	0	0	0
14459.m00241	Bm1_19780	-1.34947	-2.02673	-0.70192	-1.06413	0.136491	1.49875	-1.57802	0	0	1	0	0	0	1
14467.m00092	Bm1_19855	-0.923353	-2.37497	-1.26787	-0.610484	0.243979	1.63485	-2.08326	0	0	1	0	0	0	0
14488.m00097	Bm1_20085	-2.50406	-2.7342	-2.96629	-2.72047	0.840348	1.75784	-2.8159	0	0	1	1	0	0	0
14491.m00018	Bm1_02080	-0.296655	-0.88377	-0.857783	-1.59049	0.373844	1.1841	-1.06736	1	1	1	1	1	0	1
14525.m00161	Bm1_20545	-1.43421	-0.668108	-0.943704	-1.29959	0.232575	1.45634	0.281082	0	1	1	0	0	0	0
14527.m00105	Bm1_20565	-1.73379	-3.19413	-1.36976	-1.82615	0.573983	1.58503	-2.7422	0	0	1	0	0	0	0
14529.m00217	Bm1_20720	0.0319038	-0.781069	-1.52645	-1.37383	1.0154	1.07496	-2.45268	1	0	1	1	1	0	0
14538.m00473	Bm1_20775	-0.419044	-2.3523	-1.13198	-1.22754	0.214137	1.31796	-2.14568	0	0	1	0	0	0	0
14540.m00058	Bm1_20855	-0.0591109	-1.09965	0.246288	0.317868	0.177027	0.329643	0.43872	1	1	1	1	1	1	1
14541.m00141	Bm1_02125	0.475189	-0.0468329	-0.755133	-0.114331	1.11421	0.680849	-0.770153	0	0	1	1	1	0	0
14549.m00043	Bm1_05770	-1.56463	-2.21698	-2.10103	-1.52495	0.942506	1.62709	-2.34357	0	0	1	1	0	0	0
14569.m00226	Bm1_21265	-1.54719	-2.2647	-1.46161	-1.64637	0.753756	1.63797	-2.85883	0	0	1	0	0	0	0
14570.m00059	Bm1_21270	-1.30017	-2.57172	-0.555867	-1.10478	0.478687	1.37055	-2.19569	0	0	1	1	0	0	0
14572.m00110	Bm1_21305	-1.24235	-2.54471	-1.15554	-1.28099	0.708565	1.56149	-2.54733	0	0	1	0	0	0	0
14581.m00055	Bm1_21365	-1.16315	-2.19295	-0.729202	-1.03499	0.392616	1.18196	-2.06081	1	1	1	1	0	0	0
14583.m00119	Bm1_21400	-1.02547	-2.1964	-0.499043	-0.996772	0.420936	1.53569	-1.94788	0	0	1	0	0	0	0
14585.m00048	Bm1_21440	-0.641366	-0.96643	-0.26569	-1.23355	0.679204	0.530463	-1.03484	1	0	1	0	0	0	0
14587.m00054	Bm1_21490	-0.689066	-1.1592	-0.483977	-0.222678	0.256231	1.48264	-0.975538	0	0	1	0	0	0	0
14590.m00344	Bm1_14680	-2.07467	-2.91833	-2.52425	-2.37492	0.818512	1.80309	-1.37723	0	0	1	1	0	0	0
14590.m00345	Bm1_21615	-1.59114	-3.23391	-1.89028	-1.72947	0.53981	1.6544	-2.23094	0	0	1	1	0	0	0
14592.m00175	Bm1_21650	-0.288765	-1.20012	-0.67301	-0.618145	0.379908	1.84586	-0.97779	0	0	1	0	0	0	0
14599.m00262	Bm1_21805	-1.49177	-3.08025	-1.42493	-1.8689	0.746444	1.41308	-2.48235	0	0	1	0	0	0	0
14599.m00269	Bm1_21840	-0.871472	-1.17687	-1.61604	-0.581194	0.748553	1.18299	-0.0455042	1	1	1	1	0	0	0
14613.m00498	Bm1_22200	-1.18725	-1.42156	-0.730443	-0.247239	0.295528	1.29144	-0.980459	0	0	1	0	0	0	0
14613.m00499	Bm1_22205	-1.21682	-1.17736	-1.05258	-0.148691	-0.0635877	1.65922	-0.652977	0	0	1	0	0	0	0
14634.m00534	Bm1_22550	-0.477297	-1.58031	0.322997	0.882767	0.270399	0.789357	-1.16654	0	0	1	0	0	1	0
14635.m00117	Bm1_22655	-1.64768	-2.33167	-2.11864	-1.90068	0.499084	1.66438	-1.90114	0	0	1	1	0	0	0
14651.m00255	Bm1_22950	-2.03391	-2.69445	-2.11317	-1.79912	0.648627	1.67639	-2.27236	0	0	1	0	0	0	0
14653.m00287	Bm1_23085	0.173858	-0.521068	-2.01362	-1.93691	1.15014	1.18152	-2.48518	1	0	1	1	1	0	0
14653.m00288	Bm1_23090	-0.0996299	-0.302326	-1.60432	-1.31671	0.833167	0.897021	-1.81844	0	0	1	0	0	0	0
14656.m00223	Bm1_23165	-1.1723	-0.30267	-0.869727	-1.24528	1.09362	0.849279	-2.48426	1	0	1	1	0	0	0
14659.m00194	Bm1_23250	-0.0643415	0.0868817	-0.889659	-0.19277	0.152281	0.53168	-0.398379	1	1	1	1	1	0	0
14661.m00097	Bm1_23275	-0.597017	-1.7485	0.235176	-0.55907	0.51401	0.96494	-1.51371	0	0	1	0	0	0	1
14661.m00103	Bm1_23305	-0.213949	-0.472017	0.179591	-0.156109	0.0942364	0.758724	-0.794862	1	1	1	0	1	0	0
14662.m00051	#N/A	-0.571082	-2.0233	-1.11367	-0.132526	0.808351	1.3183	-2.86552	1	0	1	1	1	1	0
14667.m00129	Bm1_23340	-0.418356	-0.0713588	-1.81342	-0.643882	0.874783	0.710336	-0.75188	1	0	1	1	0	0	0
14677.m00164	Bm1_23535	-0.900972	-2.38547	-1.70955	-1.31345	0.544205	1.39529	-2.7904	0	0	1	1	0	0	0
14682.m00038	Bm1_23645	-0.157401	-1.6961	0.362775	-0.515514	0.414269	1.10067	-1.47801	1	1	1	1	1	0	1
14690.m00148	Bm1_23845	-2.60156	-4.08228	-2.5925	-2.1877	0.700529	1.77686	-3.48704	0	0	1	1	0	0	0
14695.m00087	Bm1_23890	-0.556587	-0.425938	-0.973551	-0.403088	0.198602	1.05628	-0.707663	0	0	1	0	0	0	0
14696.m00217	Bm1_23940	-0.5372	-0.253485	-0.782392	-0.697863	0.207814	0.582865	0.185391	1	1	1	1	1	1	1
14697.m00101	Bm1_23990	-1.50137	-1.536	-0.888046	-0.258271	0.0547415	1.5288	-0.900415	0	0	1	0	0	0	0
14699.m00097	Bm1_23995	-0.209479	-1.19843	-0.593851	-0.44035	0.676996	1.41893	-0.81237	0	0	1	0	0	0	0
14699.m00098	Bm1_24000	-0.870467	-1.06949	-0.792353	-1.12291	0.581961	1.44428	-1.11176	0	0	1	0	0	0	0
14702.m00396	Bm1_24065	-0.656456	-0.796493	-1.15783	-0.729276	0.556973	1.11092	-1.07646	1	0	1	1	0	0	0
14704.m00447	Bm1_24130	-0.574322	-2.45818	-0.711527	0.812808	-0.348705	1.01106	0.140735	1	1	1	1	1	1	0
14704.m00453	Bm1_24155	-0.990546	-0.421322	-1.06424	-0.746056	0.87531	1.13476	-1.83934	1	0	1	0	0	0	0
14707.m00118	Bm1_24260	-1.29608	0.0492772	-0.963167	-1.13022	-0.12322	1.05054	-0.425732	1	1	1	1	1	1	1
14710.m00264	Bm1_05645	-2.53527	-4.00188	-3.58118	-3.1645	0.981445	1.76649	-4.68847	0	0	1	1	0	0	0
14710.m00265	Bm1_05645	-2.63697	-4.19048	-2.46658	-3.25064	0.806337	1.59741	-4.76656	1	0	1	1	1	0	1
14715.m01247	Bm1_24575	-0.567598	-2.15958	-1.83761	-1.24358	0.437474	1.52115	-2.61199	1	0	1	1	0	0	0
14715.m01258	Bm1_24630	-0.82728	-0.675672	0.69798	-0.779466	0.150654	1.06746	-0.241534	1	1	1	1	1	0	1
14726.m00009	Bm1_24770	-1.31132	-1.91465	-1.06027	-1.46773	0.0331952	1.86482	-2.10053	0	0	1	0	0	0	0
14731.m00998	Bm1_24875	-1.3666	-2.37022	-1.42182	-1.02329	0.571328	1.22026	-1.57912	1	0	1	1	0	0	0
14731.m00999	Bm1_24880	-1.14806	-2.42015	-1.04592	-1.16315	0.449986	1.26054	-2.22645	0	0	1	0	0	0	0
14731.m01005	Bm1_24905	-1.4694	-2.08152	0.929616	-1.173	0.468007	1.32794	-1.71107	0	0	1	1	0	0	1
14731.m01015	Bm1_24955	-1.0308	-1.0218	-1.05348	-1.11749	-0.0388662	1.2868	-0.170261	0	0	1	0	0	0	0
14731.m01016	Bm1_24960	-1.49814	-2.21735	-1.81258	-0.870407	-0.0209784	1.537	-0.629896	0	0	1	0	0	0	0
14742.m00022	Bm1_25070	-1.24297	-2.17127	-0.487046	-0.715002	0.315412	1.3415	-1.92274	1	1	1	1	1	1	1
14748.m00069	Bm1_25175	-0.484979	-0.646907	-0.766951	-0.20601	0.415156	0.883108	-0.723733	1	0	1	1	0	0	0
14761.m00190	Bm1_02080	-0.702037	-1.02949	-0.106855	-0.673166	0.451349	0.725408	-0.812553	1	0	1	0	0	0	0
14761.m00197	Bm1_25355	-1.42805	-1.91653	-1.1721	-1.27173	0.411921	1.10902	-1.53742	0	0	1	0	0	0	0
14761.m00204	Bm1_25390	-1.20195	-1.375	-1.68172	-1.28912	0.514114	1.67636	-0.482477	0	0	1	0	0	0	0
14761.m00206	Bm1_25400	-0.953621	-1.31039	-0.438358	-0.369389	0.509471	1.5155	-1.32975	0	0	1	0	0	0	0
14761.m00207	Bm1_25400	-0.890306	-1.46206	-0.441801	-0.426083	0.568887	1.25162	-1.15425	0	0	1	0	0	0	0
14765.m00812	Bm1_25515	0.237534	-0.0486227	-1.16946	-0.891997	0.462504	0.859538	-1.1909	1	0	1	0	1	0	0
14768.m00191	Bm1_25625	-2.32148	-3.9627	-2.29507	-2.34128	0.628889	1.73468	-3.35237	0	0	1	1	0	0	0
14772.m00015	Bm1_04220	-1.92323	-2.33544	-2.36103	-1.64706	0.284401	1.16559	0.619561	0	1	1	0	0	0	0
14773.m00928	Bm1_25825	-0.450331	-1.74729	-0.477827	-0.584197	0.13841	1.55971	-1.31051	0	0	1	0	0	0	0
14773.m00936	Bm1_25865	-1.67611	-3.16381	-2.39733	-2.27493	0.64122	1.68837	-2.90198	0	0	1	1	0	0	0
14775.m00063	Bm1_25895	-0.696008	-0.484196	-0.573056	-0.819272	0.35538	0.955147	0.159964	1	1	1	0	0	0	0
14779.m00753	Bm1_26035	-1.41368	-2.69729	-1.9132	-2.15224	0.775366	1.53881	-2.22719	0	0	1	1	0	0	0
14779.m00756	Bm1_26040	0.233106	-1.27009	-0.93624	-1.03776	0.673644	1.36197	-1.71859	0	0	1	0	0	0	0
14779.m00759	Bm1_26055	-0.700066	-0.763876	-0.672178	-0.171161	0.951406	1.52278	-1.23107	0	0	1	0	0	0	0
14786.m00011	Bm1_26170	-0.593883	-0.0902909	-0.823392	-0.577574	0.119434	1.41793	-1.01581	1	0	1	0	0	0	0
14788.m00091	Bm1_26210	-0.913542	-1.73022	-1.17881	-1.00423	0.515367	1.58896	-2.0378	0	0	1	0	0	0	0
14799.m00211	Bm1_26380	-1.50251	-2.64729	-1.49357	-1.40217	0.190329	1.81947	-2.10345	0	0	1	0	0	0	0
14820.m00019	Bm1_26505	-1.38802	-2.81277	-0.789135	-0.835453	0.699634	1.55253	-2.34264	0	0	1	1	0	0	0
14827.m00033	Bm1_02970	-0.485772	-1.30475	-0.306716	-0.62359	0.183662	1.09744	-0.882491	0	0	1	0	0	0	0
14832.m00023	Bm1_26595	-1.00164	-2.36223	-1.10046	-0.510176	0.482215	1.65102	-2.90464	1	0	1	1	1	0	0
14853.m00061	Bm1_26750	-1.6745	-0.863529	-0.460919	-1.30819	0.0789974	1.74432	-1.36415	1	0	1	0	0	0	0
14877.m00029	Bm1_27025	-1.44012	-2.08549	-1.16287	-0.814726	0.379741	1.48696	-1.88651	0	0	1	0	0	0	0
14883.m00052	Bm1_27060	-1.94396	-2.6523	-1.55964	-2.4734	0.414162	1.68715	-2.35679	0	0	1	1	0	0	0
14883.m00055	Bm1_27075	-0.81142	-1.4481	-0.466612	-1.06849	0.390318	1.20067	-1.38491	0	0	1	0	0	0	0
14894.m00089	Bm1_27165	0.225176	-0.432666	-1.57907	0.343672	0.332555	0.599825	-0.059328	0	0	1	0	0	0	0
14896.m00033	Bm1_27185	-1.18342	-0.802057	-1.48276	-1.207	0.382617	1.12507	-0.103581	1	1	1	1	1	1	1
14907.m00572	Bm1_27370	-0.744869	-0.687716	-0.749448	-0.633477	0.820246	0.822192	-0.634137	1	1	1	1	0	0	0
14907.m00573	Bm1_27375	-0.645546	-0.858393	-0.424665	-0.928582	0.515801	1.00951	-0.980224	1	1	1	1	0	0	0
14907.m00581	Bm1_27415	-0.905825	-1.20717	-2.14825	-2.05292	0.461378	1.40891	-2.88389	1	0	1	1	1	0	0
14907.m00582	Bm1_27420	-0.261552	-1.63023	-2.5761	-2.45157	1.24253	1.23617	-2.85224	1	0	1	1	1	0	0
14915.m00153	Bm1_04220	-1.64492	-2.17662	-1.61452	-1.16456	0.439885	1.00139	0.690644	0	1	1	0	0	0	0
14920.m00423	Bm1_27970	-1.34322	-2.5418	-1.52058	-0.855523	0.230787	1.61244	-1.93328	0	0	1	0	0	0	0
14920.m00433	Bm1_28020	0.023568	-0.375489	-1.28269	-0.510302	-0.0249444	1.0279	-1.82106	1	0	1	0	1	0	0
14928.m00202	Bm1_28275	-1.63194	-2.26732	-0.94977	-1.68998	0.410072	1.45902	-1.9255	0	0	1	1	0	0	0
14931.m00316	Bm1_28515	-1.05606	-2.09489	-0.6676	-0.661621	0.621066	1.29249	-1.31244	1	0	1	0	0	0	0
14931.m00317	Bm1_28520	-1.07297	-1.59658	-1.15949	-1.35539	0.587796	1.49883	-1.17471	0	0	1	0	0	0	0
14931.m00325	Bm1_10265	-0.134454	-1.16877	-1.41828	-1.42404	0.625192	1.7266	-0.814487	0	0	1	0	0	0	0
14932.m00516	Bm1_28630	-2.82648	-3.88072	-2.26888	-2.34709	0.264543	1.93004	-3.59939	0	0	1	1	0	0	0
14939.m00172	Bm1_29110	0.376346	-0.145506	-0.800625	-0.187042	0.295004	0.844032	-1.68131	1	1	1	1	1	1	1
14940.m00174	Bm1_29140	-1.69246	-2.80961	-2.0799	-1.76612	0.189639	1.88482	-2.67408	1	0	1	1	0	0	0
14944.m00547	Bm1_29405	-1.72626	-2.83574	-1.93213	-1.96083	0.140758	1.07328	-2.21992	0	0	1	1	0	0	0
14945.m00256	Bm1_29460	-0.745599	-1.35285	-0.874846	-0.408545	0.563083	1.58824	-0.366446	0	0	1	0	0	0	0
14945.m00259	Bm1_29475	-0.845731	-1.44072	-0.743333	-0.8071	0.581808	1.14747	-2.19344	1	0	1	0	0	0	0
14946.m00536	Bm1_29565	-1.78342	-2.57464	-1.45978	-0.887123	0.901997	1.65531	-1.15498	0	0	1	0	0	0	0
14947.m01128	Bm1_29635	-0.666196	-1.88961	-1.11348	-0.990923	0.740632	2.04021	-1.66924	0	0	1	0	0	0	0
14947.m01129	Bm1_29640	-1.24333	-2.07535	-0.365882	-1.57453	0.338946	1.6621	-2.23145	1	0	1	1	0	0	0
14947.m01130	Bm1_29645	-1.77476	-3.30419	-1.44437	-1.46046	0.189555	1.74559	-2.71578	0	0	1	0	0	0	0
14947.m01150	Bm1_29740	-1.58934	-2.83855	-2.08709	-1.61104	0.450388	1.47492	-1.90871	0	0	1	1	0	0	0
14948.m00284	Bm1_29755	-1.47605	-2.64409	-1.52555	-0.679673	0.0130637	1.49125	-2.74121	0	0	1	0	0	0	0
14949.m00212	Bm1_29795	-0.859558	-0.739228	-1.03099	-0.570353	0.172647	1.51163	-0.787857	0	0	1	0	0	0	0
14952.m01379	Bm1_30400	-1.07943	-1.76871	-0.83516	-0.726089	0.348251	1.30435	-1.23771	0	0	1	0	0	0	0
14954.m01607	Bm1_30715	-0.721834	-1.31	-0.948994	-0.501086	0.768864	1.4131	-0.892766	0	0	1	0	0	0	0
14955.m00246	Bm1_31435	-0.971719	-1.13114	-0.541998	-0.454123	-0.377549	-0.543807	-0.920446	1	1	1	1	1	1	1
14959.m00549	Bm1_31965	-1.50561	-2.01985	-1.29434	-1.24361	0.411025	1.79246	-1.42824	0	0	1	0	0	0	0
14961.m04905	Bm1_32065	-0.907517	-1.26042	-0.666179	-0.932076	0.593812	1.36632	-1.16341	0	0	1	0	0	0	0
14961.m04906	Bm1_32070	-0.793911	-2.04912	-1.00142	-0.586968	0.333936	1.52906	-1.74726	0	0	1	0	0	0	0
14961.m04915	Bm1_25355	-2.40249	-3.64416	-2.39512	-1.79325	0.443006	1.77696	-2.70621	0	0	1	0	0	0	0
14961.m04989	Bm1_32490	-1.02022	-1.88818	-0.993925	-0.375544	0.489304	1.2291	-0.240962	0	1	1	1	0	0	0
14961.m04991	Bm1_32500	-1.80149	-2.77292	-1.58971	-1.39049	0.829838	1.41074	-2.3116	0	0	1	0	0	0	0
14961.m05007	Bm1_32580	0.0495332	-0.804802	-1.59153	-1.80638	0.65852	1.41997	-2.92304	1	0	1	1	1	0	0
14961.m05017	Bm1_32630	-1.12403	-1.51039	-0.277341	-0.835765	0.267776	1.53337	-0.817819	0	0	1	0	0	0	0
14961.m05023	Bm1_32660	-2.50289	-0.938946	-1.96088	-0.336754	0.454146	0.904058	0.246346	1	1	1	1	1	1	0
14961.m05027	Bm1_32680	-0.709342	-1.45692	0.0974194	-0.487043	0.433394	1.31806	-1.08696	0	0	1	0	0	0	0
14961.m05057	Bm1_32830	-1.63909	-2.57548	-0.139767	-0.833713	0.903779	1.39996	-1.86255	0	0	1	0	0	0	0
14961.m05058	Bm1_32835	-1.28574	-2.35629	-0.929801	-0.641253	0.485666	1.58102	-2.32069	0	0	1	0	0	0	0
14961.m05079	Bm1_32940	-0.355075	-1.06395	-0.663236	-0.568837	0.460962	1.38268	-0.973126	0	0	1	0	0	0	0
14961.m05134	Bm1_33210	-0.0324574	-0.371995	-0.421027	0.131545	0.627598	0.592096	-1.73777	1	1	1	1	1	1	0
14961.m05188	Bm1_33470	-2.09249	-1.98854	-1.83363	-1.9438	0.439524	1.66999	-1.59267	0	0	1	1	0	0	0
14961.m05189	Bm1_33475	0.0636177	-0.203475	-1.43556	0.293102	0.297925	0.962596	-2.28147	1	0	1	0	1	0	0
14961.m05204	Bm1_08305	-0.723933	-1.09194	-0.973538	-1.06547	0.43587	1.86669	-1.07044	0	0	1	0	0	0	0
14961.m05242	Bm1_33730	-0.968136	-1.65483	-0.65658	-0.576445	0.718094	1.85929	-1.33245	0	0	1	0	0	0	0
14961.m05244	Bm1_33740	-1.06628	-1.34463	-1.52118	-1.2623	0.405172	1.67808	-1.61345	0	0	1	0	0	0	0
14961.m05291	Bm1_33970	-0.526033	-1.93036	-2.18406	-1.67383	0.702163	1.46995	-2.04308	0	0	1	1	0	0	0
14961.m05346	Bm1_34255	-1.51566	-2.34055	-1.61829	-2.00367	0.641727	1.42584	-1.87375	0	0	1	1	0	0	0
14961.m05348	Bm1_34265	-0.735965	-1.40361	0.280446	0.848065	-0.055306	1.387	-0.594074	0	0	1	0	0	0	0
14961.m05370	Bm1_34375	-0.724761	-1.98173	-0.576607	-0.805954	0.503084	1.23089	-1.09171	0	0	1	0	0	0	0
14962.m00668	Bm1_34420	-0.546325	-1.2225	-0.994391	-1.00998	0.932689	1.46045	-0.97615	1	0	1	1	1	1	1
14963.m01789	Bm1_34595	-0.762965	-1.75224	-1.05837	-0.712857	0.370038	1.65127	-0.880497	0	0	1	0	0	0	0
14963.m01804	Bm1_34670	-0.0371598	-0.690964	-0.368896	-0.545816	0.258748	1.03094	-0.394879	0	0	1	0	0	0	0
14964.m00008	Bm1_34785	-2.30199	-2.92438	-2.31824	-2.953	0.357239	1.83963	-4.13492	1	0	1	1	0	0	0
14965.m00423	Bm1_24260	-1.1398	-0.052047	-0.693591	-0.909604	0.201288	0.992397	-0.150463	1	1	1	1	1	1	1
14965.m00434	Bm1_34940	-0.605556	-0.4131	-0.213507	-0.924363	-0.153611	1.4535	-1.59157	1	0	1	0	0	0	0
14967.m01511	Bm1_04415	-2.49903	-2.39812	-2.70497	-3.65759	0.867879	1.52015	-4.89389	1	0	1	1	1	0	1
14967.m01518	Bm1_34980	-1.09639	-1.96375	-1.44229	-0.219018	0.813408	1.48759	-1.73118	0	0	1	0	0	0	0
14967.m01535	Bm1_35055	-0.563741	-1.14879	-0.674517	-1.47088	0.366517	0.832281	-1.23371	0	0	1	1	0	0	0
14968.m01459	Bm1_35335	-1.14661	-1.46943	-0.76631	-0.404033	0.889434	1.127	-1.77842	1	1	1	1	1	1	0
14968.m01476	Bm1_35430	-2.36545	-3.6857	-1.84927	-1.727	0.957901	1.58713	-3.5996	0	0	1	1	0	0	0
14968.m01478	Bm1_35440	-0.894087	-1.31046	-1.75893	-0.766363	0.938574	1.32156	-2.10551	0	0	1	1	0	0	0
14968.m01481	Bm1_35460	-1.40558	-2.53221	-0.71917	-0.694049	0.577404	1.63932	-1.66485	0	0	1	0	0	0	0
14968.m01482	Bm1_35465	-1.70156	-2.94622	-1.10588	-1.22519	0.942711	1.53277	-1.85577	0	0	1	0	0	0	0
14968.m01483	Bm1_35470	-0.503537	-0.843889	-0.066567	-0.134424	0.425493	0.987383	-0.678928	1	1	1	0	0	0	0
14968.m01519	Bm1_35650	-1.35877	-1.94658	-1.06698	-0.671641	0.68279	1.73525	-1.5432	0	0	1	0	0	0	0
14968.m01522	Bm1_35665	-1.56766	-1.75591	-1.55521	-1.30751	0.657095	1.48624	-1.854	0	0	1	1	0	0	0
14971.m02780	Bm1_35710	-0.0785238	-0.498168	0.143077	-0.550792	0.48598	1.17046	-0.9039	1	0	1	0	0	0	0
14971.m02810	Bm1_35850	-0.50299	-1.03136	-0.570107	-1.08848	0.174985	1.42983	-1.09041	0	0	1	0	0	0	0
14971.m02819	Bm1_35895	-2.73257	-3.86516	-2.53376	-2.8105	1.1682	1.81346	-3.34173	0	0	1	1	0	0	0
14971.m02823	Bm1_35895	-1.65897	-2.55413	-1.40009	-1.53085	1.02746	1.46829	-2.38332	1	0	1	1	0	0	0
14971.m02850	Bm1_36050	-3.13582	-4.78186	-2.71969	-3.40736	0.479226	1.78235	-4.15924	0	0	1	1	0	0	0
14971.m02851	Bm1_36055	-2.65092	-3.7074	-2.47172	-2.39096	0.48272	1.89866	-3.34953	0	0	1	1	0	0	0
14971.m02855	Bm1_36075	-0.788433	-0.349641	-0.890725	-0.652824	0.41244	0.48798	0.167233	1	1	1	1	1	1	1
14972.m06963	Bm1_36370	0.0204948	-0.943144	-0.449827	0.0981915	0.846563	1.13954	-0.396301	0	0	1	0	0	0	0
14972.m06991	Bm1_36510	-0.764451	-1.85412	-1.08273	-0.896795	0.260619	1.43556	-1.60662	0	0	1	0	0	0	0
14972.m07043	Bm1_36760	-0.0754619	-0.243801	-0.774817	-0.5798	-0.0507799	1.23013	-0.323279	0	0	1	0	0	0	0
14972.m07076	Bm1_36925	-1.03583	-0.124572	-0.528039	-0.878923	0.704326	0.975972	0.40323	1	1	1	1	0	0	0
14972.m07088	Bm1_36985	0.197832	-1.12771	0.223201	0.396173	0.647925	0.616009	-0.909508	1	0	1	1	1	1	1
14972.m07128	Bm1_37175	-0.0122024	-0.157603	-0.751397	-0.0102842	0.300471	0.675425	-1.00227	1	1	1	1	1	1	0
14972.m07201	Bm1_37535	-0.751146	-0.636297	-0.63399	-0.901939	0.668233	1.15109	-0.346469	0	0	1	0	0	0	0
14972.m07230	Bm1_37670	-0.790114	-0.942868	0.220517	0.369022	0.163428	0.265048	0.647916	1	1	1	1	1	1	1
14972.m07335	Bm1_38190	-0.517263	-1.13207	-0.120353	-0.305854	0.344844	1.11947	-0.791601	0	0	1	0	0	0	0
14972.m07390	Bm1_38460	-0.954694	-1.25021	-0.446179	-0.353254	1.0554	1.3816	-1.07335	0	0	1	0	0	0	0
14972.m07411	Bm1_38560	-0.814856	-1.89881	-0.519661	-0.614078	0.638294	1.56834	-0.725505	0	0	1	0	0	0	0
14972.m07461	Bm1_38805	-1.29685	-3.05159	-1.18988	-0.935165	0.306862	1.8294	-2.66903	0	0	1	0	0	0	0
14972.m07543	Bm1_39205	-0.490003	-0.998699	0.171076	-0.315675	1.00429	0.874777	-0.481803	1	0	1	0	0	0	0
14972.m07730	#N/A	-0.595491	-0.707116	-2.01632	-0.876618	0.418119	1.21303	-1.20303	1	0	1	1	0	0	0
14972.m07731	Bm1_40125	-1.06846	-1.4309	-1.01784	-0.645143	0.792216	1.65349	-1.35272	0	0	1	0	0	0	0
14972.m07828	Bm1_40575	-0.638773	-1.12965	-0.231476	-0.619125	0.0934691	1.31942	-0.876753	0	0	1	0	0	0	0
14972.m07837	Bm1_40615	0.511261	-0.0644279	0.159784	-0.256036	0.363993	0.603639	-2.04034	1	1	1	1	1	1	1
14972.m07861	Bm1_40720	-0.307377	-0.898132	-2.54014	-1.7672	0.765625	1.10581	-3.61057	1	0	1	1	1	0	0
[truncated: 589 more rows]
