# Supplementary material for: Transcription profiling reveals stage- and function-dependent expression patterns in the filarial nematode Brugia malayi
Source: BMC Genomics. 2012 May 14;13:184. doi: 10.1186/1471-2164-13-184 (PMC3414817; doi:10.1186/1471-2164-13-184)
Supplement: Additional file 5 — Potential filarial homologues ofC. elegansgenes annotated as “spermatogenesis- and oogenesis-enriched” identified in the clusters. [file 1471-2164-13-184-S5.xls]

## Sheet:  spermatogenesis-enriched
GeneID	Pub_Locus	cluster	C. elegans gene
15350.m00008	Bm1_56185	3	C30B5.3
14980.m02718	Bm1_45990	3	F17C8.3
H21256	Bm1_55850	4	ZK520.5
BMC00257	Bm1_42375	4	ZK354.3
14992.m11147	Bm1_51825	4	C47E12.10
14979.m04585	Bm1_45365	4	Y49E10.19
W84907	Bm1_52010	5	K10H10.7
W84902	#N/A	5	R05F9.13
W59878	Bm1_13600	5	K07F5.2
BMC10976	#N/A	5	F21H7.5
BMC10860	#N/A	5	Y1A5A.1
BMC07594	Bm1_02130	5	T22B3.2A
BMC07269	Bm1_01265	5	C04G2.9
BMC05868	Bm1_15310	5	ZC168.6
BMC05756	#N/A	5	M05D6.3
BMC04236	#N/A	5	ZK546.6
BMC04147	Bm1_32220	5	W09C3.6
BMC04055	Bm1_20120	5	C25G4.6
BMC01784	Bm1_48480	5	T21G5.1
BMC00603	Bm1_44750	5	T05A7.6
AW063111	#N/A	5	T16A9.5
14992.m11298	Bm1_52575	5	C36B1.10
14992.m11215	Bm1_52155	5	T03F1.5
14992.m11187	Bm1_52025	5	F59A6.4
14981.m02377	Bm1_46690	5	E03H12.7
14980.m02769	Bm1_46235	5	M7.7
14980.m02696	Bm1_45875	5	C25A8.2
14977.m05089	Bm1_44200	5	C25D7.1
14977.m05065	Bm1_44080	5	T16G12.7
14977.m05061	Bm1_44060	5	T28F4.3
14977.m05027	Bm1_43900	5	R03D7.5
14977.m04929	Bm1_43420	5	F36H12.9
14975.m04510	Bm1_42845	5	C01G12.8
14975.m04469	Bm1_42635	5	F07F6.1
14975.m04398	Bm1_42305	5	C56C10.6
14972.m07411	Bm1_38560	5	Y24D9B.1
14963.m01789	Bm1_34595	5	M05D6.1
14961.m05370	Bm1_34375	5	D2045.5
14961.m05244	Bm1_33740	5	F42H11.1
14961.m05058	Bm1_32835	5	B0393.4
14932.m00516	Bm1_28630	5	C17F3.3
14920.m00433	Bm1_28020	5	T06C10.6
14853.m00061	Bm1_26750	5	R13H9.5
14761.m00206	Bm1_25400	5	T04B2.2
14367.m00312	Bm1_18565	5	R08C7.8
14362.m00107	Bm1_18425	5	F35C11.2
14224.m00311	Bm1_15940	5	C48E7.8
14178.m00091	Bm1_15385	5	C18H7.4
14093.m00117	Bm1_02215	5	Y38H8A.3
14043.m00009	Bm1_13995	5	W01B6.2
13818.m00243	Bm1_12170	5	F47B3.1
13679.m00015	Bm1_11170	5	C06A8.6
13303.m00007	Bm1_07210	5	W03G9.5
13289.m00063	Bm1_07085	5	C25A6.1
13282.m00279	Bm1_07045	5	F36A2.11
13106.m00007	Bm1_02975	5	Y59E9AL.6
12950.m00043	Bm1_04210	5	Y38H8A.4
12932.m00087	Bm1_04095	5	Y40H4A.2
12902.m00218	Bm1_03850	5	C47E8.1
12871.m00091	Bm1_03650	5	C18E9.8
12747.m00015	Bm1_02830	5	F47D12.7
12670.m00021	Bm1_02310	5	C17H12.3
12557.m00010	Bm1_01310	5	Y47D3A.22
12526.m00073	Bm1_01065	5	C25A8.5
12521.m00082	Bm1_01015	5	C34D4.2
12469.m00028	Bm1_46460	5	F47B3.4
12451.m00032	Bm1_00470	5	C55B7.3

## Sheet: oogenesisis-enriched
GeneID	Pub_Locus	Cluster	C. elegan homologue
TC8006	Bm1_49345	1	Y49E10.6
BMC09458	Bm1_28160	1	F33H1.4
BMC03122	Bm1_43680	1	T05C12.7
BMC00617	#N/A	1	T01C3.7
15450.m00008	Bm1_56860	1	T27F2.1
15295.m00026	Bm1_55680	1	B0334.8
14992.m11044	Bm1_51350	1	F53F4.14
14975.m04531	Bm1_42950	1	T24H10.3
14932.m00515	Bm1_28625	1	F59A2.3
14920.m00429	Bm1_28000	1	C14B1.4
14873.m00236	Bm1_26995	1	F26F4.11
14835.m00083	Bm1_26640	1	F10C2.6
14770.m00167	Bm1_25650	1	Y48A6B.3
14715.m01243	Bm1_24555	1	F28F8.5
14659.m00191	Bm1_23235	1	C55B7.8
14651.m00258	Bm1_01315	1	R11E3.6
14239.m00342	Bm1_16340	1	K04G7.1
14230.m00219	Bm1_16025	1	Y49E10.15
13889.m00011	Bm1_12545	1	F32H2.4
12791.m00117	Bm1_03165	1	C37C3.1
12575.m00213	Bm1_01445	1	W02B12.10
12556.m00066	Bm1_01295	1	ZK593.8
15525.m00008	Bm1_57410	2	F36A2.13
BMC02054	Bm1_38755	3	ZK809.4
14973.m02658	Bm1_41330	3	F45G2.3
14971.m02896	Bm1_36270	3	C41G7.3
14992.m11372	Bm1_52920	4	C52E4.3
14990.m07900	Bm1_48880	4	F38B7.5
14982.m02224	Bm1_47255	4	F56D1.7
14981.m02463	Bm1_47120	4	F26B1.3
14979.m04620	Bm1_45505	4	Y56A3A.29A
14979.m04463	Bm1_44765	4	F58A4.4
14977.m04900	Bm1_43275	4	C17E4.3
14973.m02604	Bm1_41030	4	F44B9.7
14972.m07735	Bm1_40145	4	K07A12.2
14972.m07436	Bm1_38685	4	R08C7.3
14950.m01863	Bm1_30230	4	ZC395.10
14930.m00344	Bm1_28470	4	F31C3.5
14930.m00326	Bm1_28380	4	ZK643.2
14657.m00147	Bm1_23200	4	F53F10.5
14431.m00023	Bm1_19535	4	ZK546.15
14424.m00389	Bm1_19475	4	C39E9.12
14365.m00040	Bm1_18490	4	F10B5.5
14355.m00216	Bm1_18205	4	Y110A7A.4
14080.m00070	Bm1_14510	4	F33D11.10
13652.m00092	Bm1_10915	4	C09G4.3
13258.m00169	Bm1_06565	4	W02F12.6
12613.m00116	Bm1_01890	4	W07E6.4
12461.m00131	Bm1_00545	4	F01F1.8A
15150.m00064	Bm1_54365	5	ZK856.10
14981.m02383	Bm1_46720	5	C32D5.10
14977.m04913	Bm1_43345	5	T24H10.4
14975.m04536	Bm1_42975	5	C44B7.10
14972.m07043	Bm1_36760	5	B0035.4
14963.m01804	Bm1_34670	5	F25B3.6
14570.m00059	Bm1_21270	5	K07D4.3
