# Supplementary material for: Transcription profiling reveals stage- and function-dependent expression patterns in the filarial nematode Brugia malayi
Source: BMC Genomics. 2012 May 14;13:184. doi: 10.1186/1471-2164-13-184 (PMC3414817; doi:10.1186/1471-2164-13-184)
Supplement: Additional file 6 — Transcriptional profiles of gene family identified in global transcription data. [file 1471-2164-13-184-S6.xls]

## Sheet: kinase
				stage presence, present (1) or absent (0)
C. elegans homolog	GeneID	Pub_Locus	Cluster	AF	Mf	AM	6WM	6WF	L4	L3
T14E8.1	WB-contig_1651	Bm1_37575	3	1	0	1	1	1	1	1
T14E8.1	BMC00090	Bm1_37575	3	1	1	1	1	1	1	1
C04G6.1	14773.m00930	Bm1_25835	3	0	0	0	0	1	1	0
cdk-5	14367.m00303	Bm1_18520	3	0	0	1	0	1	1	0
kin-22	14974.m00810	Bm1_41725	4	1	0	0	0	1	0	0
pct-1	14972.m07427	Bm1_38640	4	1	0	0	0	0	0	0
pik-1	14972.m07373	Bm1_38375	4	1	1	1	1	1	0	0
lit-1	12417.m00015	Bm1_00130	4	1	1	1	0	1	1	1
C38C3.4	14992.m11310	Bm1_52635	2	1	1	0	0	0	0	1
jnk-1	BMC10898	Bm1_40555	1	1	1	0	0	1	0	1
Y42A5A.4	14224.m00308	Bm1_15925	1	0	1	0	0	0	0	1
T25E12.4, W09C5.5	BMC10093	Bm1_50250	5	1	0	1	1	1	0	0
C08F8.6	BMC03649	Bm1_12815	5	0	0	1	1	0	0	0
F11E6.8	BMC01784	Bm1_48480	5	0	0	1	1	0	0	0
B0205.7	BMC00914	Bm1_49830	5	1	1	1	1	1	1	1
T05A7.6, F59A6.4	BMC00603	Bm1_44750	5	1	0	1	0	0	0	0
cdk-5	AA841929	Bm1_18520	5	0	0	1	1	1	1	0
Y106G6E.1, C36B1.10	14992.m11298	Bm1_52575	5	0	0	1	1	0	0	0
B0205.7	14990.m08092	Bm1_49830	5	1	1	1	1	1	1	1
let-23	14990.m07872	Bm1_48745	5	0	0	1	0	0	0	0
M7.7	14980.m02769	Bm1_46235	5	0	0	1	1	0	0	0
kin-24	14977.m05069	Bm1_44100	5	0	0	1	0	0	0	0
R03D7.5	14977.m05027	Bm1_43900	5	0	0	1	0	0	0	0
F46F2.2	14972.m07128	Bm1_37175	5	1	1	1	1	1	1	0
F35C11.3	14963.m01789	Bm1_34595	5	0	0	1	0	0	0	0
F57B9.8	14920.m00433	Bm1_28020	5	1	0	1	0	1	0	0
cdk-1	14907.m00581	Bm1_27415	5	1	0	1	1	1	0	0
K12C11.4	14779.m00753	Bm1_26035	5	0	0	1	1	0	0	0
C53A5.4, K06H7.8	13920.m00444	Bm1_12820	5	1	0	1	0	0	0	0
C08F8.6	13920.m00443	Bm1_12815	5	0	0	1	1	0	0	0
F39H11.3	WB-contig_996	Bm1_33825	notDE	1	1	1	1	1	1	1
C34G6.5	WB-contig_1590	Bm1_05720	notDE	1	0	0	0	0	0	0
spk-1	WB-contig_1368	Bm1_44605	notDE	1	1	1	0	0	0	0
B0205.7	WB-contig_1039	Bm1_49830	notDE	1	1	1	1	1	1	1
B0205.7	BMW00618.571	Bm1_49830	notDE	1	1	1	1	1	1	1
spk-1	BMC10956	Bm1_44605	notDE	1	0	0	0	0	0	1
C24A1.3	BMC09354	Bm1_20595	notDE	1	1	0	0	0	0	0
ark-1	BMC09197	Bm1_36790	notDE	1	1	0	0	0	0	0
unc-51	BMC08449	Bm1_44665	notDE	1	0	0	0	1	0	0
F42A10.4	BMC07328	Bm1_35010	notDE	1	0	0	0	0	0	0
ZK632.3 (RIO3)	BMC02864	Bm1_41505	notDE	1	1	1	1	1	1	1
sek-1	BMC02466	Bm1_39990	notDE	1	0	0	0	0	0	0
egl-4	BMC02393	Bm1_37920	notDE	1	1	0	0	0	0	0
ZC404.9	BMC02170	Bm1_50540	notDE	1	1	0	0	0	0	0
F11D5.3	BMC01868	Bm1_27830	notDE	1	0	0	0	0	0	0
ark-1	BMC01864	Bm1_36790	notDE	1	0	1	0	1	0	0
F39H11.3	BMC01570	Bm1_33825	notDE	1	1	0	0	0	0	0
F22D6.5	BMC01289	Bm1_12230	notDE	1	1	1	0	1	0	1
F46F2.2	BMC01041	Bm1_37175	notDE	1	1	1	0	1	0	0
jnk-1	BMC00888	Bm1_40555	notDE	1	1	1	0	1	0	1
B0285.1	AA841657	Bm1_46210	notDE	1	0	0	0	0	0	0
F46F2.2	AA514156	Bm1_37175	notDE	1	0	1	0	1	0	1
pmk-3	15161.m00147	Bm1_54500	notDE	1	0	0	0	0	0	0
R166.5	14992.m11291	Bm1_52540	notDE	1	0	1	0	0	0	0
Kin-13	14992.m11223	Bm1_52195	notDE	1	1	0	0	0	0	0
B0414.7	14992.m11219	Bm1_52175	notDE	1	1	1	1	1	1	1
T25E12.4, W09C5.5	14992.m10822	Bm1_50250	notDE	0	0	1	0	0	0	0
T25E12.4, W09C5.5	14992.m10821	Bm1_50250	notDE	1	0	0	0	0	0	0
T01C8.1	14990.m08149	Bm1_50100	notDE	1	1	0	0	0	0	0
let-502	14990.m08000	Bm1_49370	notDE	1	0	0	0	0	0	0
M01B12.5 (RIO1)	14990.m07989	Bm1_49315	notDE	1	1	0	0	0	0	0
F33E2.2	14990.m07804	Bm1_48405	notDE	1	1	0	0	0	0	1
B0285.1	14980.m02764	Bm1_46210	notDE	1	0	0	0	0	0	0
C07A9.3	14980.m02705	Bm1_45930	notDE	1	0	0	0	0	0	0
ZK666.8	14979.m04615	Bm1_45485	notDE	0	0	1	0	0	0	0
R11E3.1	14979.m04506	Bm1_44985	notDE	1	0	1	1	1	0	1
daf-1	14979.m04489	Bm1_44900	notDE	1	0	0	0	0	0	0
R04A9.5	14979.m04433	Bm1_44635	notDE	1	1	1	0	1	0	0
spk-1	14979.m04427	Bm1_44605	notDE	1	1	0	0	1	0	0
Y50D7A.3	14979.m04417	Bm1_44555	notDE	1	0	0	0	0	0	0
egl-15	14972.m07801	Bm1_40455	notDE	1	1	0	0	0	0	0
Y48G1BL.2 (ATM)	14972.m07789	Bm1_40395	notDE	1	0	0	0	0	0	0
lin-45	14972.m07765	Bm1_40290	notDE	1	0	0	0	0	0	0
C03B1.5	14972.m07490	Bm1_38940	notDE	1	1	1	0	1	0	0
mbk-2	14972.m07367	Bm1_38345	notDE	1	1	1	1	1	1	1
ZC373.4	14972.m07177	Bm1_37415	notDE	1	0	0	0	0	0	0
sel-5	14972.m07106	Bm1_37065	notDE	1	1	1	0	1	0	0
Y106G6E.6	14971.m02829	Bm1_35945	notDE	1	1	0	0	0	0	0
F39H11.3	14961.m05261	Bm1_33825	notDE	1	0	0	0	0	0	0
F19H6.1	14958.m00352	Bm1_31880	notDE	1	0	0	0	0	0	0
gcy-27, odr-1	14958.m00342	Bm1_31820	notDE	1	0	0	0	0	0	0
ZK370.5	14950.m01857	Bm1_30205	notDE	1	1	1	0	1	0	0
F26E4.5	14950.m01814	Bm1_29990	notDE	0	0	1	0	0	0	0
mek-1	14920.m00402	Bm1_27865	notDE	1	0	0	0	0	0	0
R151.4	14599.m00272	Bm1_21855	notDE	1	0	1	0	0	0	1
hpk-1	14569.m00222	Bm1_21245	notDE	0	0	1	0	0	0	0
Y105E8B.3 (RIO2)	14469.m00106	Bm1_19895	notDE	1	0	0	0	0	0	0
C24G6.2	14409.m00247	Bm1_19240	notDE	1	0	0	0	1	0	0
B0495.2	14284.m00373	Bm1_17240	notDE	1	1	1	1	1	0	1
wee-1.3	13920.m00447	Bm1_12835	notDE	1	0	0	0	0	0	0
zyg-1	13740.m00044	Bm1_11620	notDE	1	0	0	0	0	0	0
Y71F9AL.2, C49C8.1	13322.m00193	Bm1_07630	notDE	1	0	1	0	0	0	0
sma-6	13257.m00083	Bm1_06550	notDE	1	0	1	1	1	1	1
C34G6.5	13183.m00074	Bm1_05720	notDE	1	0	0	0	0	0	0

## Sheet: nuclear
					stage present (1) or absent (0)
GeneID		B. malayi gene name	homolog	Product name	expression	cluster	AF	Mf	AM	6WM	6WF	L4	L3
BMC08142	Bm1_01590	BmNHR22	NHR19 {C. elegans }	Nuclear hormone receptor family member nhr-19, putative	DE	4	1	1	0	0	1	0	0
BMC07723	Bm1_40565	BmNHR12	OvNHR {O. volvulus }/DiNHR7 {D. immitis }	nuclear hormone receptor, putative	DE	4	1	0	0	0	1	0	0
14944.m00537	Bm1_29350	BmNHR30	NR {D. melanogaster }	ecdysone receptor, putative conserved hypothetical protein	DE	4	1	0	0	0	0	0	0
14065.m00027	Bm1_05015	BmNHR1	TR/ovnhr1 {O. volvulus }	Nuclear hormone receptor-like 1, putative	DE	4	1	0	0	0	0	0	0
13089.m00015	Bm1_05015	BmNHR1	TR/ovnhr1 {O. volvulus }	Nuclear hormone receptor-like 1, putative	DE	4	1	0	0	0	0	0	0
14961.m05214	Bm1_14755	BmNHR14	NHR25 alpha {C. elegans }	Nuclear hormone receptor family member nhr-25, putative Nuclear hormone receptor family member nhr-25, putative	DE	2	1	0	0	0	0	0	1
14972.m07750	Bm1_40220	BmNHR2	NHR1 {C. elegans }	Nuclear hormone receptor family member nhr-1, putative	DE	1	1	1	0	0	0	0	0
14777.m00103	Bm1_25915	BmNHR-B	ODR-7 {C. elegans }	nuclear hormone receptor family member odr-7, putative	DE	1	0	1	0	0	0	0	0
14204.m00102	Bm1_15565	BmNHR6	Ligand binding domain of NHR	hypothetical protein	DE	1	0	1	0	0	0	0	0
BMC07709	Bm1_29355	BmNHR30	NR {D. melanogaster }	ecdysone receptor, putative conserved hypothetical protein	not DE		1	0	0	0	0	0	0
14990.m08124	Bm1_49990	BmNHR13	CHR3 {C. elegans }/NHR23 {D. melanogaste	steroid hormone receptor, putative	not DE		1	0	0	0	0	0	0
14980.m02830	Bm1_46530	BmNHR3	EcR {A. americanum }	ecdysteroid receptor, putative	not DE		1	1	0	0	0	0	0
14972.m07402	Bm1_38515	BmNHR5	NHR41 {C. elegans }	Nuclear hormone receptor family member nhr-41., putative	not DE		1	0	0	0	0	0	0
14771.m00161	Bm1_25665	BmNHR31	NHR-8 {C. elegans }	Ligand-binding domain of nuclear hormone receptor family protein	not DE		0	0	1	0	1	0	0
14418.m00019	Bm1_19390	BmNHR17	daf-12 {C. elegans }	Conserved hypothetical protein Hypothetical protein	not DE		0	0	0	0	0	0	1
14408.m00078	Bm1_19180	BmNHR4	RXR/DiRXR {D. immitis }	nuclear receptor RXR, putative	not DE		1	1	0	0	0	0	0
14366.m00015	Bm1_18495	BmNHR1	TR/ovnhr1 {O. volvulus }	Nuclear hormone receptor-like 1, putative	not DE		1	0	0	0	0	0	0
13730.m00011	Bm1_11485	BmNHR-A	NHR-35 {C. elegans}	Nuclear hormone receptor family member nhr-35, putative	not DE		1	0	0	0	0	0	1
13709.m00009	Bm1_11365	BmNHR17	daf-12 {C. elegans }	hypothetical protein	not DE		1	0	0	0	0	0	1
12976.m00013	Bm1_01590	BmNHR22	NHR19 {C. elegans }	Nuclear hormone receptor family member nhr-19, putative Nuclear hormone receptor family member nhr-19, putative	not DE		1	0	0	0	0	0	0
Note: DE-differentially expressed, Not DE-not differentially expressed, AF- adult female, AM-adult male, 6WM- 6 week male, 6WF-6 week female, L4- 2 week post infection L3- infective Larvae

## Sheet: immuno_modulate
					stage presence (1) or absence (0)
Immunorelevant gene	Possible mode of action	GeneID		Cluster	AF	Mf	AM	6WM	6WF	L4	L3
serpin	inhibition of effector protease cascades	WB-contig_331	Bm1_04360	1	1	1	1	1	1	1	1
serpin	inhibition of effector protease cascades	BMC00328	Bm1_28525	1	1	1	0	0	0	0	0
serpin	inhibition of effector protease cascades	AA991131	Bm1_28525	1	0	1	0	0	0	0	0
transforming growth factor beta (TGF beta)	mimicking of cytokine action	15343.m00013	Bm1_13985	1	0	1	0	0	0	0	0
serpin	inhibition of effector protease cascades	12980.m00016	Bm1_04360	1	1	1	0	0	0	0	0
abundant larval transcript (ALT)	virulence determinant of unknown mode of action	WB-contig_427	Bm1_10595	2	0	0	1	0	0	0	1
cystatin	inhibition of effector protease cascades	WB-contig_1436	Bm1_20105	2	0	0	0	0	0	0	1
serpin	inhibition of effector protease cascades	WB-contig_1334	Bm1_44855	2	1	0	0	0	0	0	1
cystatin	inhibition of effector protease cascades	TC8638	Bm1_56600	2	1	1	1	1	1	1	1
abundant larval transcript (ALT)	virulence determinant of unknown mode of action	H16486	Bm1_28735	2	0	0	0	0	0	0	1
serpin	inhibition of effector protease cascades	BMC12501	Bm1_02070	2	1	1	1	1	1	1	1
cystatin	inhibition of effector protease cascades	BMC12405	Bm1_56600	2	1	1	1	1	1	1	1
cystatin	inhibition of effector protease cascades	BMC12220	Bm1_20105	2	1	0	0	1	0	0	1
abundant larval transcript (ALT)	virulence determinant of unknown mode of action	BMC11657	Bm1_10595	2	0	0	1	1	0	0	1
abundant larval transcript (ALT)	virulence determinant of unknown mode of action	BMC11647	Bm1_14360	2	1	0	0	0	1	0	1
peroxiredoxin (TPX)	protection from reactive oxidative burst effectors	BMC11644	Bm1_37710	2	1	1	1	1	1	1	1
serpin	inhibition of effector protease cascades	BMC07680	Bm1_02070	2	1	0	0	0	1	1	1
serpin	inhibition of effector protease cascades	BMC05381	Bm1_03995	2	1	0	0	0	0	0	1
serpin	inhibition of effector protease cascades	BMC04832	Bm1_02070	2	1	0	0	0	1	0	1
abundant larval transcript (ALT)	virulence determinant of unknown mode of action	BMC00136	Bm1_10595	2	1	1	1	1	1	1	1
abundant larval transcript (ALT)	virulence determinant of unknown mode of action	BMC00123	Bm1_14360	2	1	0	1	0	0	0	1
peroxiredoxin (TPX)	protection from reactive oxidative burst effectors	BMC00122	Bm1_37710	2	1	1	1	1	1	1	1
serpin	inhibition of effector protease cascades	AA840996	Bm1_02070	2	0	0	0	0	0	0	1
abundant larval transcript (ALT)	virulence determinant of unknown mode of action	15013.m00154	Bm1_26880	2	1	0	1	0	1	1	1
serpin	inhibition of effector protease cascades	14979.m04480	Bm1_44855	2	1	0	0	0	0	0	1
transforming growth factor beta (TGF beta)	mimicking of cytokine action	14954.m01740	Bm1_31365	2	1	1	0	0	0	1	1
abundant larval transcript (ALT)	virulence determinant of unknown mode of action	14863.m00021	Bm1_26880	2	1	0	0	0	0	1	1
serpin	inhibition of effector protease cascades	14777.m00113	Bm1_25935	2	1	1	0	0	1	1	1
serpin	inhibition of effector protease cascades	14777.m00108	Bm1_25935	2	1	1	0	0	1	1	1
cystatin	inhibition of effector protease cascades	14489.m00056	Bm1_20105	2	0	0	0	0	0	0	1
cystatin	inhibition of effector protease cascades	14489.m00055	Bm1_20100	2	0	0	0	0	0	0	1
abundant larval transcript (ALT)	virulence determinant of unknown mode of action	14399.m00013	Bm1_14360	2	0	0	0	0	0	0	1
macrophage migration inhibitory factor (MIF)	mimicking of cytokine action	14250.m00294	Bm1_16680	2	1	1	1	1	1	1	1
abundant larval transcript (ALT)	virulence determinant of unknown mode of action	14059.m00045	Bm1_14360	2	0	0	0	0	0	0	1
abundant larval transcript (ALT)	virulence determinant of unknown mode of action	13217.m00013	Bm1_06000	2	0	0	0	0	0	0	1
serpin	inhibition of effector protease cascades	12910.m00014	Bm1_03995	2	1	0	0	0	0	0	1
serpin	inhibition of effector protease cascades	14777.m00109	Bm1_25940	3	1	1	0	0	0	1	0
glutathione (lipid) hydroperoxidase (GPX)	protection from reactive oxidative burst effectors	BMC12436	Bm1_40465	4	1	1	1	1	1	1	1
macrophage migration inhibitory factor (MIF)	mimicking of cytokine action	BMC12253	Bm1_28435	4	1	1	1	1	1	1	1
glutathione (lipid) hydroperoxidase (GPX)	protection from reactive oxidative burst effectors	BMC06710	Bm1_40465	4	1	1	1	1	1	1	1
glutathione (lipid) hydroperoxidase (GPX)	protection from reactive oxidative burst effectors	BMC02584	Bm1_40465	4	1	1	1	1	1	1	1
glutathione (lipid) hydroperoxidase (GPX)	protection from reactive oxidative burst effectors	BMB_gene_4.492	Bm1_40465	4	1	1	1	1	1	1	1
abundant larval transcript (ALT)	virulence determinant of unknown mode of action	BMC07758	Bm1_23600	5	1	0	1	1	0	0	0
superoxide dismutase (SOD)	protection from reactive oxidative burst effectors	BMC05334	Bm1_48045	5	1	1	1	1	1	1	1
transforming growth factor beta (TGF beta)	mimicking of cytokine action	BMC01513	Bm1_47300	5	1	1	1	1	1	1	1
transforming growth factor beta (TGF beta)	mimicking of cytokine action	15249.m00007	Bm1_47300	5	1	1	1	1	1	1	1
cystatin	inhibition of effector protease cascades	BMC01649	Bm1_56600	not DE	1	1	1	1	1	1	1
peroxiredoxin (TPX)	protection from reactive oxidative burst effectors	BMC01045	Bm1_33935	not DE	1	1	1	1	1	1	1
serpin	inhibition of effector protease cascades	BMC00322	Bm1_25945	not DE	1	1	1	0	0	1	1
abundant larval transcript (ALT)	virulence determinant of unknown mode of action	15014.m00008	Bm1_53280	not DE	0	0	0	0	0	0	1
interleukin 16 (IL-16 / PDZD) like	mimicking of cytokine action	14990.m08042	Bm1_49575	not DE	1	1	1	0	1	0	1
peroxiredoxin (TPX)	protection from reactive oxidative burst effectors	14972.m07256	Bm1_37710	not DE	1	1	1	1	1	1	1
peroxiredoxin (TPX)	protection from reactive oxidative burst effectors	14972.m07254	Bm1_37710	not DE	1	1	1	1	1	1	1
peroxiredoxin (TPX)	protection from reactive oxidative burst effectors	14972.m07237	Bm1_37710	not DE	1	1	1	1	1	1	1
peroxiredoxin (TPX)	protection from reactive oxidative burst effectors	14961.m05284	Bm1_33935	not DE	1	1	1	1	1	1	1
glutathione (lipid) hydroperoxidase (GPX)	protection from reactive oxidative burst effectors	14952.m01377	Bm1_30395	not DE	1	1	1	1	1	1	1
transforming growth factor beta (TGF beta)	mimicking of cytokine action	14923.m00294	Bm1_28110	not DE	0	0	0	0	0	0	1
abundant larval transcript (ALT)	virulence determinant of unknown mode of action	14679.m00162	Bm1_23605	not DE	0	1	0	1	0	0	0
abundant larval transcript (ALT)	virulence determinant of unknown mode of action	13221.m00049	Bm1_06000	not DE	0	0	0	0	0	0	1
