# Supplementary material for: Transcription profiling reveals stage- and function-dependent expression patterns in the filarial nematode Brugia malayi
Source: BMC Genomics. 2012 May 14;13:184. doi: 10.1186/1471-2164-13-184 (PMC3414817; doi:10.1186/1471-2164-13-184)
Supplement: Additional file 7 — Differentially expressed transcripts identified in pairwise comparisons. [file 1471-2164-13-184-S7.xls]

## Sheet: master
			adjusted p values in pairwise comparisons											up-(1) in one stage or down-(-1) in next stage expression
gene ID	Pub_Locus	Description				p.value.adj.Mf - L3	p.value.adj.L3 - L4	p.value.adj.L4 - 6WF	p.value.adj.L4 - 6WM	p.value.adj.6WF -AF	p.value.adj.6WM- AM	p.value.adj.6WF - 6WM	p.value.AM - AF	Res.Mf - L3	Res.L3 - L4	Res.L4 - 6WF	Res.L4 - 6WM	Res.6WF - AF	Res.6WM - AM	Res.6WF - 6WM	Res.AM - AF
BMC00003	Bm1_08810	Y57G11C.12 protein. (sptr:O18236				0	0.428595	0.909205	0.135051	0.0227051	0.434811	0.190624	0.983113	-1	0	0	0	1	0	0	0
BMC00006	#N/A	UNKNOWN (score 70)				0	0	0.137668	0.259198	0.724102	1.96e-05	0.642733	3e-07	-1	-1	0	0	0	-1	0	1
BMC00007	Bm1_21705	Actin muscle. (sw:Q00214 score 288)				0	0.191143	0.0002323	0.0980496	1e-07	2.8e-06	3e-06	1e-07	-1	0	1	0	1	1	-1	1
BMC00008	#N/A	UNKNOWN (score 70)				0	3.28e-05	0	0.0002126	0	0	0.0003476	0.0005541	-1	1	1	1	1	1	-1	1
BMC00018	#N/A	UNKNOWN (no hits found)				0.0056908	0.0020757	0.445106	0.0918303	1e-07	0.634679	0.435985	1e-07	1	1	0	0	-1	0	0	-1
BMC00044	Bm1_22885	UNKNOWN (score 70)				3.58e-05	0.012942	0.0112923	0	0.211663	4e-07	1e-06	0.025035	-1	1	-1	-1	0	1	-1	-1
BMC00055	#N/A	UNKNOWN (score 70)				0	4.4e-06	0.844665	0.0377506	0.0013602	0.100427	0.0703361	0.0011827	-1	1	0	-1	1	0	0	1
BMC00059	#N/A	60S ribosomal protein L26. (sw:Q19869 score 212)				0	1.7e-06	0.331221	0.0208479	0.0002828	0.267365	0.0015179	0.450292	1	-1	0	-1	-1	0	-1	0
BMC00060	Bm1_16700	Putative RNA binding protein. (sptr:P90699 score 117)				0	0.0006278	0.170086	0.695272	1.23e-05	0.0032158	0.0622376	0.858289	1	-1	0	0	-1	-1	0	0
BMC00062	#N/A	UNKNOWN (no hits found)				8.1e-06	0.971522	0.445187	0.0940758	4e-06	0.0110462	0.442739	0.0007972	1	0	0	0	-1	-1	0	-1
BMC00065	#N/A	UNKNOWN (score 70)				0	1e-07	0.019978	0.619264	0	4e-06	0.004118	0	-1	1	1	0	1	1	-1	1
BMC00068	#N/A	UNKNOWN (score 70)				0	0.0031687	0.489075	0.0012218	0.0347116	0.274747	0.010204	0.0586156	-1	1	0	1	1	0	1	0
BMC00073	Bm1_02760	T27A1.4 protein. (sptr:O17274 score 170)				0	0.001067	0.782351	0.028676	5e-07	0.0386956	0.0134903	0.100854	-1	1	0	1	1	1	1	0
BMC00075	#N/A	UNKNOWN (score 70)				0	0.48894	0.256515	0.006628	0	1e-06	0.124072	0	-1	0	0	1	1	1	0	1
BMC00077	#N/A	UNKNOWN (score 70)				0	0	0	1e-07	0	0.0076086	0.526911	0	-1	-1	1	1	1	1	0	1
BMC00081	#N/A	UNKNOWN (score 70)				0	0.047522	0.147111	1.3e-06	0.0010139	0.0709193	7.85e-05	0.0022552	-1	1	0	1	1	0	1	-1
BMC00098	Bm1_18805	Cathepsin-6 (sptr:Q9ET52 score 81)				1e-07	0.0010345	0.94875	0.559579	0.0122163	0.893941	0.632503	0.056869	-1	-1	0	0	1	0	0	0
BMC00109	#N/A	Triosephosphate isomerase (sw:Q10657 score 97)				0	0.282256	0	0.621799	0	5.3e-06	0	0	-1	0	-1	0	1	1	1	-1
BMC00112	#N/A	Phosphoenolpyruvate carboxykinase (sw:Q05893 score 144)				0	0	0.914389	0.0294013	0.0066412	0.871839	0.043336	1.12e-05	-1	1	0	1	-1	0	1	-1
BMC00117	#N/A	UNKNOWN (score 70)				0.0118282	0.0010103	0.884201	0.445917	0.0015769	0.331804	0.356152	0.0021829	1	1	0	0	-1	0	0	-1
BMC00126	#N/A	Myosin essential light chain (sw:P53014 score 193)				0	0.0238106	0.0586073	0.105319	0	7.65e-05	0.000867	0	-1	-1	0	0	1	1	-1	1
BMC00128	Bm1_42980	Y38F1A.9 protein. (sptr:Q9XWM1 score 169)				0	1.21e-05	0	9e-07	0	9.61e-05	0.0001135	0	-1	1	1	1	1	1	-1	1
BMC00133	Bm1_04180	UNKNOWN (score 70)				0	0	0.0006618	0.144196	0.0231005	0.357748	0.0182235	0.330844	-1	1	1	0	-1	0	-1	0
BMC00134	#N/A	Ubiquitin-like protein. (sptr:Q9GT20 score 114)				0.718312	0.0509814	0.0117522	0.0023212	0.000229	0.0037356	0.661994	0.848476	0	0	-1	-1	-1	-1	0	0
BMC00137	Bm1_33290	Ribosomal protein L13A. (sptr:Q962U0 score 192)				0	0.255252	0.739603	0.197171	0.0001477	0.413265	0.0955552	0.105109	1	0	0	0	-1	0	0	0
BMC00139	Bm1_35060	UNKNOWN (no hits found)				0	0.0243174	0.644158	0.892713	3e-07	0.0492494	0.698592	1.8e-05	-1	-1	0	0	1	1	0	1
BMC00143	Bm1_41005	Phosphatidylethanolamine-binding protein (sw:O16264 score 242)				0.0008966	0.0005965	3.13e-05	0.353624	3.18e-05	0.133085	0.0002636	0.0143889	-1	-1	-1	0	1	0	1	1
BMC00144	#N/A	Probable NADH-ubiquinone oxidoreductase (sw:Q19724 score 148)				0	0.0005253	0.0093109	8.6e-06	0.721907	0.493959	0.0141488	0.0031318	-1	1	-1	-1	0	0	-1	1
BMC00147	#N/A	UNKNOWN (score 70)				0	0.011173	0.202579	0.0068954	0.0148867	0.860902	0.168508	0.17298	-1	-1	0	1	1	0	0	0
BMC00151	Bm1_20955	ribosomal protein L15 cytosolic (pir:JC2369 score 160)				0	0.306562	0.0006936	2e-06	4.36e-05	0.0814953	0.0374939	0.535862	1	0	-1	-1	-1	0	-1	0
BMC00160	Bm1_09645	Cuticle collagen 2(sptr:O45214 score 144)				0	0	1e-07	0.166888	0	0.0492494	1e-06	0	-1	1	1	0	1	1	-1	1
BMC00161	#N/A	Y57G11C.16 protein. (sptr:O18240 score 245)				0	0.160125	0.942819	0.0268896	5.1e-06	0.287981	0.0231062	0.0442933	1	0	0	-1	-1	0	-1	-1
BMC00164	#N/A	Putative cuticular collagen. (sptr:Q9NFZ8 score 217)				0	0.055371	0.568759	0.0001613	0	0	3.55e-05	0.0003183	-1	0	0	1	1	1	1	-1
BMC00167	#N/A	UNKNOWN (no hits found)				0	0.564435	0.0009367	1.4e-06	2.37e-05	0.0643223	0.0201093	0.650789	-1	0	1	1	1	0	1	0
BMC00173	#N/A	Hypothetical protein T04C9.4b. (sptr:Q9GP95 score 183)				0	0.0113019	0.0226978	0.0003819	0	3e-07	0.157809	0.471477	-1	-1	1	1	1	1	0	0
BMC00175	#N/A	Branchiostoma belcheri ribosomal (gp:AF548321 score 131)				0	8e-06	0.433757	0.506333	1.04e-05	0.0147991	0.124525	0.0001983	1	-1	0	0	-1	-1	0	-1
BMC00183	#N/A	UNKNOWN (score 70)				0	4.8e-06	0.0580975	0.0516774	0.865	0.789618	0.934141	0.936339	-1	1	0	0	0	0	0	0
BMC00189	#N/A	UNKNOWN (score 70)				0.171155	4.89e-05	0.0009745	0.190142	0.0440882	0.728565	2.57e-05	0.0008589	0	1	1	0	-1	0	-1	1
BMC00193	Bm1_04880	NADH-ubiquinone oxidoreductase AGGG (sw:Q20412 score 111)				0	0.058511	0.838622	0.507613	0.0064209	0.0035881	0.706361	2e-07	-1	0	0	0	1	-1	0	1
BMC00197	#N/A	UNKNOWN (score 70)				0.336201	0	0.395077	0.353957	2.1e-06	0.0648371	0.0645469	2.2e-06	0	-1	0	0	1	0	0	1
BMC00204	#N/A	RNA polymerase II transcription factor SIII (sptr:Q15370 score 88)				0.0143059	0.0078777	0.69511	0.384105	0.790441	0.670303	0.716313	0.493462	-1	-1	0	0	0	0	0	0
BMC00212	#N/A	UNKNOWN (score 70)				4e-07	0	5.8e-06	0.0239704	0.30554	0.916958	0.0015619	0.0104012	-1	-1	-1	-1	0	0	1	-1
BMC00213	#N/A	B. malayi 3-keto-acyl-CoA thiolase (gp:AY141874 score 91)				0	0	0.0140214	0.0227289	0.001567	0.281228	0.731081	0.0135301	-1	1	1	1	1	0	0	1
BMC00215	#N/A	Cyclophilin Dicyp-2 (sptr:Q23955 score 308)				1.7e-06	0.0001551	0.368873	0.0008528	4.89e-05	0.711518	7.4e-05	0	1	-1	0	1	-1	0	1	-1
BMC00225	#N/A	Hypothetical 6.8 kDa protein F47B7.1 in (sw:Q20516 score 70)				0.0202715	0.488643	0.493806	0.0001803	8e-06	0.0187629	2.94e-05	0	-1	0	0	1	-1	-1	1	-1
BMC00230	#N/A	FILARIAL common antigen (sptr:Q27345 score 138)				0	0.0012996	0.93712	0.0001633	0.0003601	2.17e-05	0.0001506	1e-06	1	1	0	-1	-1	-1	-1	1
BMC00233	Bm1_42995	Putatative 28 kDa protein (sptr:Q9NRX1 score 134)				0.024835	0	0.146092	0.001465	0.0001774	0.529881	0.0729798	2e-07	1	-1	0	-1	1	0	0	1
BMC00243	#N/A	40S ribosomal protein S16. (sw:Q22054 score 209)				4e-07	0.263562	0.255907	0.0054053	5.9e-06	0.924671	0.106424	1e-07	1	0	0	1	-1	0	0	-1
BMC00247	Bm1_23080	Putative ATP synthase f chain (sw:Q22021 score 105)				0	2e-07	0.0071981	0.960404	0.463393	0.555034	0.0057682	0.135312	-1	1	-1	0	0	0	1	0
BMC00252	Bm1_50010	UNKNOWN (score 70)				0.393987	6e-07	0.414221	0.469807	0.714353	0.861711	0.863555	0.670444	0	-1	0	0	0	0	0	0
BMC00254	#N/A	F26E4.3 protein. (sptr:P90850 score 154)				0	0.554522	0.723974	0.0002122	0	0.0014741	0.0007696	0.0490526	-1	0	0	1	1	1	1	1
BMC00257	Bm1_42375	UNKNOWN (score 70)				0	0.0002169	0	0.0175804	0.0414532	0	0	0	-1	-1	-1	-1	1	1	1	-1
BMC00258	#N/A	UNKNOWN (score 70)				0	1e-07	0.0174933	0.251117	0.820029	0.912829	0.00071	0.0003535	1	-1	1	0	0	0	-1	1
BMC00260	Bm1_49800	Histone H2A. (sw:P02270 score 122)				0	0.0067275	0.0055946	0.0131673	0.0607573	0.0389945	6.5e-06	9e-07	-1	1	-1	1	0	1	1	-1
BMC00263	#N/A	UNKNOWN (score 70)				0.000135	1.11e-05	0.0169713	0.0541581	2.06e-05	0.131688	0.51861	0.0002417	-1	-1	1	0	1	0	0	1
BMC00274	Bm1_03735	UNKNOWN (score 70)				8e-07	0.0002661	0.0234357	0	3e-07	0.547661	0	4e-06	1	1	-1	-1	-1	0	-1	1
BMC00275	#N/A	60S ribosomal protein L23. (sw:Q93140 score 194)				5.51e-05	0.154888	0.348555	0.106972	0.0013898	0.480504	0.010784	0.907412	1	0	0	0	-1	0	-1	0
BMC00278	Bm1_49630	60S acidic ribosomal protein P2. (sw:P90703 score 138)				1.2e-06	0.211793	0.577369	0.406678	1.43e-05	0.109623	0.877607	0.0008522	-1	0	0	0	-1	0	0	-1
BMC00282	#N/A	40S ribosomal protein S21. (sw:P49197 score 129)				0	0.450487	0.131094	0.168216	5.51e-05	0.0081155	0.806747	0.0607123	1	0	0	0	-1	-1	0	0
BMC00289	#N/A	UNKNOWN (score 70)				0.655077	0.0002714	0	0	0	0.23282	0.15905	0	0	1	1	1	1	0	0	1
BMC00296	Bm1_51535	UNKNOWN (score 70)				0	3.2e-06	0.0039472	0.0010263	4.9e-06	0.910625	0.754255	2e-06	1	-1	1	1	-1	0	0	-1
BMC00297	Bm1_01020	Hypothetical 192.7 kDa protein. (sptr:Q18264 score 136)				0.835724	0	0.0297981	7.5e-05	0.217255	0.513391	0.0330194	0.000121	0	1	-1	-1	0	0	-1	1
BMC00312	Bm1_27870	UNKNOWN (score 70)				0	0.451266	0.0193864	0.0093055	0.0063502	0.0038726	1.62e-05	1.7e-06	1	0	1	-1	-1	-1	-1	1
BMC00320	Bm1_10535	F13E9.11 protein. (sptr:Q95NK9 score 117)				0	0.0122909	0.0028509	0.0016023	0	0.0277323	0.969399	4e-07	1	-1	1	1	-1	-1	0	-1
BMC00324	#N/A	UNKNOWN (score 70)				0	0.0223502	0	4.33e-05	0.0525395	0.001077	0.0017345	4.7e-06	1	-1	-1	-1	0	1	1	-1
BMC00328	Bm1_28525	Serpin precursor. (sptr:O18656 score 484)				0	0.819699	0.0310018	0.953224	0.927296	0.0502756	0.0195941	0.786234	1	0	1	0	0	0	-1	0
BMC00330	Bm1_01300	ARMET-like protein precursor. (sw:Q9N3B0 score 166)				0	0.82226	1.2e-06	0.0009752	0.450953	0.885145	0.007342	0.021695	1	0	-1	-1	0	0	1	-1
BMC00343	#N/A	UNKNOWN (score 70)				0	0.0049739	0.663023	1.56e-05	0.0064033	0.719327	5.3e-06	0.001246	1	-1	0	-1	-1	0	-1	1
BMC00375	#N/A	ribosomal protein S4 cytosolic - chicken (pir:A56537 score 207)				2e-07	0.363974	0.117911	0.619075	0.0019468	0.376601	0.0316877	6.86e-05	1	0	0	0	-1	0	1	-1
BMC00384	#N/A	HSPC177 (sptr:Q9NZZ3 score 183)				0.068907	0.0008705	0.0003539	0.0046964	0.358022	0.0234858	0.248026	0.0187913	0	-1	-1	-1	0	-1	0	1
BMC00385	Bm1_01300	F26D10.9 protein. (sptr:Q9XVU3 score 73)				0	0.109735	1.49e-05	0.0042273	0.0459982	0.76612	0.0222902	0.975371	1	0	-1	-1	1	0	1	0
BMC00403	Bm1_36460	Y51H4A.15 protein. (sptr:Q9NAD8 score 84)				0	0.905671	0.777909	0.0154077	8.61e-05	0.0347586	0.0378012	0.937786	1	0	0	-1	-1	-1	-1	0
BMC00409	#N/A	UNKNOWN (no hits found)				0.0003219	0.175736	0.0445218	0.933186	0	0.122327	0.0273219	6.23e-05	1	0	1	0	-1	0	-1	-1
BMC00419	#N/A	40S ribosomal protein S3. (sw:P48152 score 384)				0	0	0.159557	5.8e-06	0.0002677	0.164692	0.0003356	0.0975591	1	-1	0	-1	-1	0	-1	0
BMC00424	#N/A	UNKNOWN (score 70)				0.0047871	0.0276247	0.91832	0.430885	0.926642	0.882457	0.531316	0.579621	1	1	0	0	0	0	0	0
BMC00427	Bm1_48905	Hypothetical 37.6 kDa protein F13G3.5 in (sw:Q19420 score 270)				0.0366424	0.0291288	0.0172155	0.0001462	0	0.150759	0.0974606	0	-1	1	1	1	-1	0	0	-1
BMC00430	Bm1_51750	UNKNOWN (score 70)				3.1e-06	2.5e-06	0.0006502	9.18e-05	0.0005366	0.107332	0.588566	0.16054	-1	1	1	1	1	0	0	0
BMC00466	#N/A	UNKNOWN (score 70)				0	0.539699	2e-07	2e-07	0.0009025	0.931324	0.934131	0.0013071	1	0	1	1	-1	0	0	-1
BMC00472	#N/A	Guanine nucleotide-binding protein beta (sw:Q21215 score 294)				5.5e-06	0.464786	0.0002421	0.0025494	0.0069881	0.6543	0.291166	0.0015359	1	0	-1	-1	-1	0	0	-1
BMC00480	#N/A	Mmc1 protein. (sptr:Q9NDV4 score 86)				0	0.0209105	0.212855	0.253711	0.52507	0.546763	0.0154671	0.248395	1	1	0	0	0	0	-1	0
BMC00482	#N/A	U6 snRNA-associated Sm-like protein LSm2 (sw:Q9Y333 score 176)				0	0	0.0098757	0.364064	1e-07	0.0957965	0.0006982	0.0916072	1	-1	1	0	-1	0	-1	0
BMC00498	#N/A	Small heat shock protein OV25-2 (sw:P29779 score 94)				0	0.0001078	1.05e-05	4.44e-05	0	0.0257588	0	0.929949	1	-1	-1	1	1	-1	1	0
BMC00499	Bm1_27835	40S ribosomal protein S5. (sw:P49041 score 302)				0.0002652	0.0068945	0.218252	0.861925	0.0002118	0.702991	0.131005	7e-07	1	1	0	0	-1	0	0	-1
BMC00505	Bm1_22185	C44E4.4 protein. (sptr:O01806 score 96)				0	0.0740686	0.802226	3.2e-06	5.9e-06	0.0428131	8.4e-06	0.0197808	1	0	0	-1	-1	-1	-1	1
BMC00511	#N/A	Elongation factor 1-alpha (sw:P27592 score 463)				4e-07	0.321481	0.840768	0.889979	7.67e-05	0.899087	0.705965	1.11e-05	1	0	0	0	-1	0	0	-1
BMC00520	#N/A	Epithelial membrane protein-3 (sw:O35912 score 184)				0.118596	0	0	0	0.0002611	0.600495	0.649619	0.0044883	0	-1	1	1	1	0	0	1
BMC00522	#N/A	UNKNOWN (score 70)				0	0.392867	0.0014929	0.0446664	0.0002049	0.267365	0.125914	7.52e-05	1	0	1	1	1	0	0	1
BMC00539	Bm1_47790	UNKNOWN (score 70)				1.01e-05	0.0001213	0.801129	0.0025972	0.31498	0.930094	0.0064531	0.0002227	1	-1	0	-1	0	0	-1	1
BMC00546	Bm1_35265	UNKNOWN (no hits found)				0	0.0170262	0.57421	0.297382	5.1e-06	0.237235	0.0944658	1.5e-06	1	-1	0	0	1	0	0	1
BMC00558	Bm1_34675	K09G1.1a protein. (sptr:Q9XVL1 score 162)				0.244728	0.0003658	0.0074303	0	1e-07	0.0960675	1.1e-06	0.229045	0	-1	1	1	1	0	1	0
BMC00559	Bm1_48450	Hypothetical protein E01A2.5. (sptr:Q966L4 score 159)				0	0.023408	0.744402	0.0071503	0.0178542	0.622898	0.0028292	0.140845	1	-1	0	-1	-1	0	-1	0
BMC00568	Bm1_49560	W01B11.3 protein. (sptr:O45012 score 403)				0.0002031	0.129222	0.95464	0.479962	4.6e-05	0.690395	0.542184	0.0007631	1	0	0	0	-1	0	0	-1
BMC00575	#N/A	UNKNOWN (score 70)				0.159332	0.244134	0.926008	0.002151	0.958074	0.155725	0.0017654	1.2e-05	0	0	0	-1	0	0	-1	1
BMC00576	Bm1_01805	60S ribosomal protein L10a. (sw:Q963B6 score 285)				0	0	0.0087504	0.641501	0	0.0499455	0.0018421	0.021961	1	-1	1	0	-1	-1	-1	-1
BMC00583	#N/A	Dynamin-like protein. (sptr:O00429 score 147)				0	0.019617	0.52646	0.0833209	0.0964455	0.790657	0.338492	0.0033598	1	-1	0	0	0	0	0	1
BMC00596	#N/A	UNKNOWN (score 70)				0	0.0187492	0.423926	5e-07	0.389172	0.214777	5.4e-06	1.07e-05	-1	1	0	1	0	0	1	-1
BMC00603	Bm1_44750	F59A6.4 protein. (sptr:Q21026 score 150)				0.0349926	0.0208812	0.226615	0.0009069	0.120517	0.0684856	3.55e-05	4.3e-06	-1	1	0	-1	0	0	-1	1
BMC00611	#N/A	UNKNOWN (score 70)				0	0	0.0073215	1.6e-06	0	0.225468	0.0031902	3e-07	1	1	-1	-1	-1	0	-1	-1
BMC00613	Bm1_28825	UDP-GalNAc:polypeptide (sptr:O45293 score 84)				0.579593	1.1e-06	0.00051	9e-07	0.0008166	0.33719	0.0236965	0.897325	0	-1	1	1	1	0	1	0
BMC00617	#N/A	Fibrillarin. (sw:Q22053 score 395)				0.0018574	0.0001763	0.0025061	0.075128	0.0004837	0.278381	0.116103	0.0001516	1	1	-1	0	-1	0	0	-1
BMC00622	#N/A	UNKNOWN (score 70)				0	0	0	0	0	0.708454	0.0751866	0	1	-1	1	1	-1	0	0	-1
BMC00627	Bm1_28290	UNKNOWN (score 70)				1.51e-05	0.406923	0.133414	0.399969	6e-07	0.284508	0.448132	1e-07	1	0	0	0	-1	0	0	-1
BMC00634	Bm1_52295	K08H10.9 protein. (sptr:Q9XU81 score 135)				0.0673256	0.202434	0.783047	0.810464	6.4e-06	0.298287	0.937816	0.0001424	0	0	0	0	-1	0	0	-1
BMC00647	Bm1_27820	UNKNOWN (score 70)				0	0.0046107	0.182728	0.538681	0.0001455	0.0289607	0.421073	1.3e-06	1	-1	0	0	-1	1	0	-1
BMC00667	#N/A	UNKNOWN (score 70)				0.001784	0.075616	0.857075	0.933186	8.17e-05	0.546763	0.765917	0.0011218	1	0	0	0	-1	0	0	-1
BMC00670	#N/A	Hypothetical protein R12B2.5b. (sptr:Q8MPZ3 score 161)				0	0.138879	0.325737	0.151603	7.81e-05	0.986908	0.0148413	1e-07	1	0	0	0	1	0	-1	1
BMC00673	Bm1_24400	60S ribosomal protein L7. (sw:O01802 score 335)				0.0005024	0.0537041	0.212318	0.0873086	4e-07	0.669027	0.0037823	0.0029571	1	0	0	0	-1	0	-1	-1
BMC00674	#N/A	T05A12.2 protein. (sptr:Q9GYK9 score 89)				0.0008395	0.393354	0.0385889	0.30903	0.135586	0.718926	0.229327	0.461217	1	0	1	0	0	0	0	0
BMC00677	#N/A	Superoxide dismutase (sw:P41962 score 154)				0.174901	0	9e-06	0	2.9e-06	0.0059744	0.005237	0.706596	0	-1	1	1	1	1	1	0
BMC00686	Bm1_32895	Peptidyl-prolyl cis-trans isomerase (sptr:Q9U8J8 score 201)				0	0.48979	0.0148239	0.0012935	2e-07	0.0046936	0.446446	0.0059452	-1	0	1	1	1	1	0	1
BMC00697	Bm1_36235	Asparaginyl-tRNA synthetase cytoplasmic (sw:P10723 score 454)				0.0001385	0.398289	0.0440897	0.107388	7e-07	0.271258	0.581578	5.55e-05	1	0	1	0	-1	0	0	-1
BMC00725	Bm1_42585	Probable 26S protease regulatory subunit 7. (sw:Q18787 score 440)				1e-07	0.393354	0.0193357	0.0023489	0.20936	0.507765	0.519215	0.0067159	1	0	-1	-1	0	0	0	1
BMC00734	#N/A	UNKNOWN (score 70)				2e-07	0.0106217	0.320503	0.0584672	0.260868	0.928111	0.448947	0.848476	1	1	0	0	0	0	0	0
BMC00741	#N/A	Histone H2A. (sw:P09588 score 151)				1.4e-06	0.285614	0.741711	0.430196	0.0308588	0.614402	0.723679	0.051414	-1	0	0	0	1	0	0	0
BMC00743	#N/A	P27. (sptr:Q23951 score 226)				5.5e-05	0.866496	0.0048849	0.0017914	0	0.0756818	9e-07	0.903702	-1	0	-1	1	1	0	1	0
BMC00748	Bm1_10970	14-3-3-like protein 2. (sw:Q20655 score 206)				2e-07	0.0140154	0.127139	0.0002401	0	0.10779	0.0184107	0	1	-1	0	1	-1	0	1	-1
BMC00759	Bm1_38680	Tubulin alpha chain. (sw:P50719 score 569)				0.074685	2.02e-05	0.485782	0.0910091	0.447871	0.292624	0.0162099	5.77e-05	0	-1	0	0	0	0	1	-1
BMC00763	#N/A	Probable phosphoglycerate kinase (sw:P91427 score 409)				0	0.784494	0.557442	0.0436931	9.68e-05	0.043033	0.0092041	0.530309	-1	0	0	1	1	1	1	0
BMC00764	#N/A	Histone H3. (sptr:Q98RY4 score 71)				0	6.4e-05	0.194733	0.987508	0.0629452	0.771018	0.157809	0.983211	1	-1	0	0	0	0	0	0
BMC00781	#N/A	UNKNOWN (score 70)				0	6.31e-05	0.809238	0.360455	0.185274	0.251255	0.561885	0.556146	1	-1	0	0	0	0	0	0
BMC00782	Bm1_08615	Probable eukaryotic translation (sw:Q19706 score 119)				2e-07	0.0004107	0.0324216	6e-07	0.0027737	0.923951	0.000208	0.20449	1	1	-1	-1	-1	0	-1	0
BMC00802	#N/A	UNKNOWN (no hits found)				0.0018769	3e-07	0	0	9e-07	0.272654	0.0012812	0	-1	1	-1	-1	1	0	-1	1
BMC00805	#N/A	UNKNOWN (score 70)				0	0.597517	0.0140388	0.888826	0.757773	0.966457	0.0143133	0.0209036	1	0	1	0	0	0	-1	1
BMC00819	Bm1_27930	Probable thioredoxin B0024.9. (sw:Q17424 score 76)				1e-07	0.0468523	0.478273	0.108151	0.83885	0.508758	0.0193096	0.0031406	1	-1	0	0	0	0	-1	1
BMC00826	Bm1_51865	Probable elongation factor 1-gamma (sw:P54412 score 199)				4.1e-06	0.486426	1.4e-06	0.0309745	0.327057	0.500395	0.0002556	0.018129	1	0	-1	-1	0	0	1	-1
BMC00839	#N/A	UNKNOWN (score 70)				0.0432752	0.0193973	0.238852	4.79e-05	6.8e-06	0.106533	0.0015553	1e-07	1	1	0	1	-1	0	1	-1
BMC00846	#N/A	Hypothetical protein Y73B6BL.6. (sptr:Q8MXR6 score 194)				0	0.0012996	0.554927	0.0001464	0.0354144	0.400389	0.0010269	0.0124348	1	-1	0	-1	-1	0	-1	1
BMC00862	#N/A	UNKNOWN (score 70)				2e-06	0.67586	0.326142	0.385904	0.0410371	0.733218	0.838176	0.158388	1	0	0	0	-1	0	0	0
BMC00864	#N/A	60S ribosomal protein L18a. (sw:O44480 score 236)				0	3.6e-05	0.148684	0.0811006	4.2e-06	0.43204	0.0020655	0.153257	1	-1	0	0	-1	0	-1	0
BMC00873	#N/A	UNKNOWN (score 70)				0	0	0.0362203	0.161852	0.136234	0.268623	0.395825	0.274614	1	1	-1	0	0	0	0	0
BMC00879	Bm1_29610	Y49G5B.1 protein. (sptr:Q9UAZ1 score 108)				0	3.2e-06	0.0264212	0.108653	0	0.762088	0.43116	0	-1	1	1	0	1	0	0	1
BMC00884	Bm1_10310	T05A12.2 protein. (sptr:Q9GYK9 score 252)				0.0007612	0.028123	0.772781	0.154954	0.410431	0.862148	0.305894	0.992044	1	1	0	0	0	0	0	0
BMC00885	Bm1_17630	Hypothetical 43.5 kDa protein. (sptr:O02065 score 106)				1.23e-05	0.0002302	0.0309604	0.238067	0.0431524	0.627522	0.0012326	1.77e-05	-1	1	-1	0	-1	0	1	-1
BMC00886	Bm1_49765	C01A2.5 protein. (sptr:O02209 score 176)				4.3e-06	0.880573	0.848402	0.0002126	0.0962626	0.0037987	0.0004809	2.5e-06	1	0	0	-1	0	-1	-1	1
BMC00887	#N/A	K01H12.1 protein. (sptr:Q21102 score 118)				0	3e-07	0.216212	0.0299902	0.0380451	0.15109	0.419455	0.189983	1	-1	0	1	-1	0	0	0
BMC00891	#N/A	UNKNOWN (score 70)				0.0121158	0.0147098	0.47589	0.873911	0.0002348	0.345823	0.338823	0.0002498	1	1	0	0	-1	0	0	-1
BMC00898	#N/A	UNKNOWN (score 70)				0.56345	0.0470109	0.476252	0.0241642	0.384459	0.0327806	0.0034884	4e-07	0	-1	0	-1	0	-1	-1	1
BMC00902	#N/A	UNKNOWN (no hits found)				0	0	0	0	0.0001612	1.9e-06	0.703737	0.0348885	1	1	-1	-1	-1	-1	0	1
BMC00903	#N/A	Embryonic fatty acid-binding protein FABP (sptr:Q9GU91 score 322)				0.887533	0.0244319	0.915563	0.333141	0	0.0040247	0.425829	1e-07	0	-1	0	0	-1	-1	0	-1
BMC00914	Bm1_49830	Casein kinase II alpha chain (sw:P18334				0.0015513	0.04181	0.0005371	5e-07	0.197309	0.343718	0.0123009	0.0137733	1	1	-1	-1	0	0	-1	1
BMC00916	#N/A	F58E10.3 protein. (sptr:Q9XUW5 score 100)				9e-07	0.0860626	0.985484	0.127276	0.234784	0.0963113	0.142238	0.104331	1	0	0	0	0	0	0	0
BMC00928	#N/A	Transgelin 2 (sw:P37802 score 404)				0.0287303	0	0	0	0.0035512	0.458576	0.832357	0.0165719	-1	-1	1	1	1	0	0	1
BMC00938	#N/A	Y48A6B.3 protein. (sptr:Q9XXD4 score 111)				3.2e-06	0.004721	0.569936	0.112923	0.0441845	0.40301	0.0288245	0.19938	1	-1	0	0	-1	0	-1	0
BMC00946	Bm1_08280	UNKNOWN (score 70)				0.779359	3.2e-06	0.0845735	0.722397	0.1422	0.577558	0.141467	0.500755	0	1	0	0	0	0	0	0
BMC00954	Bm1_21080	Proteasome subunit alpha type 2 (sw:Q27488 score 330)				0.0093317	0.0001279	0.0034714	6.5e-06	0.604418	0.549551	0.0273419	0.0007581	-1	-1	1	1	0	0	1	-1
BMC00957	#N/A	Probable 40S ribosomal protein SA (sw:P46769 score 234)				0	0.473259	0.0109693	6e-07	5.41e-05	0.830955	0.0007887	0.51145	1	0	-1	-1	-1	0	-1	0
BMC00963	Bm1_18510	T27E9.7 protein. (sptr:Q9XTD9 score 261)				0	0.140346	0.0187917	0.051453	0.0055626	0.598185	9.81e-05	0.0187426	1	0	1	0	-1	0	-1	1
BMC00964	#N/A	UNKNOWN (score 70)				0.0405666	0.431269	1e-07	0.455908	0.655274	0.699027	4e-07	1e-07	-1	0	-1	0	0	0	1	-1
BMC00967	Bm1_40715	myosin heavy chain - nematode (pir:A48467 score 197)				0	0	0.000803	0.0014839	1e-07	0.154673	0.69857	1.1e-06	-1	1	1	1	1	0	0	1
BMC00980	Bm1_08540	UNKNOWN (score 70)				0	7e-07	0.0588842	0.179875	0.0174218	0.715671	0.0017671	6.3e-06	1	-1	0	0	1	0	-1	1
BMC00991	Bm1_06180	B. malayi for cathepsin L-like (gp:AB085696 score 279)				0	0.602774	0.0093137	0	0.0019878	0.0490519	4.8e-06	2.99e-05	1	0	-1	-1	-1	-1	-1	1
BMC00994	#N/A	UNKNOWN (score 70)				3.23e-05	0.911561	0.200325	0.0885435	0.981787	0.288635	0.789071	0.337732	1	0	0	0	0	0	0	0
BMC01000	#N/A	K11H12.8 protein. (sptr:P91373 score 112)				0.0001081	1e-07	0.258568	0.990066	0.871872	0.718928	0.217191	0.524918	-1	1	0	0	0	0	0	0
BMC01023	Bm1_30425	UNKNOWN (score 70)				0.0002685	0.695545	0.0132607	0.857797	0.0028867	0.774049	0.0058739	2.7e-06	1	0	-1	0	-1	0	1	-1
BMC01025	Bm1_27880	Clc-like protein (sw:Q9NGJ7 score 107)				0.0222104	0.0001279	0.0063149	0.0030472	0.187569	0.900792	0.928761	0.154017	1	1	1	1	0	0	0	0
BMC01027	Bm1_15545	Hypothetical 32.8 kDa protein. (sptr:O61906 score 109)				1.81e-05	3e-07	0	1e-07	0.0585145	0.0005875	0.53403	0.0811395	-1	1	1	1	0	1	0	0
BMC01035	Bm1_50530	Putative aminopeptidase W07G4.4 in (sw:Q27245 score 137)				4e-07	0.0001416	0.0543965	0.0100886	0.0060616	0.990615	0.589929	0.001159	1	1	0	1	-1	0	0	-1
BMC01053	#N/A	UNKNOWN (score 70)				0	2.1e-06	2.7e-06	0	9.6e-06	0.600175	0	0	-1	-1	1	1	-1	0	1	-1
BMC01067	Bm1_39280	Phosphate carrier protein mitochondrial (sw:P40614 score 307)				0	0	0.122321	0.0560224	0.0004836	0.0059184	0.0010228	0.003215	-1	1	0	0	1	1	1	-1
BMC01068	Bm1_33760	40S ribosomal protein S11. (sptr:Q9DF27 score 220)				0	3e-07	0.655717	0.0052128	0	0.030529	0.001477	0.0544807	1	-1	0	-1	-1	-1	-1	0
BMC01070	Bm1_01585	F41H10.7 protein. (sptr:Q20300 score 180)				0.0005618	1e-07	0.0012979	7e-07	0.0028918	0.965112	0.0073871	0.810901	1	-1	1	1	1	0	1	0
BMC01077	#N/A	ferritin light chain - human (pir:B23920 score 96)				0.0012946	0	0	0	9.4e-06	0.309398	0.279017	7.9e-06	-1	-1	1	1	1	0	0	1
BMC01082	Bm1_24070	UNKNOWN (score 70)				0	0.933644	0.294989	0.296398	7e-07	0.632081	0.0315523	0.0006731	1	0	0	0	-1	0	-1	-1
BMC01083	Bm1_44940	UNKNOWN (score 70)				0	0.0038435	0.0979082	1e-07	0.759347	0.858077	5.9e-06	6e-07	1	1	0	-1	0	0	-1	1
BMC01088	#N/A	Hypothetical esophageal gland cell (sptr:Q9NDF2 score 124)				0	0	5e-06	0.161051	0	0.0019168	0.0001338	0.022606	-1	1	-1	0	1	1	1	1
BMC01093	#N/A	H-2 class II histocompatibility antigen (sw:P10247 score 239)				0.558997	0	0	0	0.000201	0.888331	0.750085	0.0002235	0	-1	1	1	1	0	0	1
BMC01126	#N/A	UNKNOWN (score 70)				0	0.81777	0.0472743	0.953111	0.0689247	0.411162	0.0308964	0.555498	1	0	-1	0	0	0	1	0
BMC01154	#N/A	UNKNOWN (score 70)				2.5e-05	0.0916743	0.0046299	0.343608	0.847681	0.243155	0.0002946	0.0040934	-1	0	-1	0	0	0	1	-1
BMC01167	#N/A	UNKNOWN (score 70)				0.163618	1.1e-06	0.310236	0.127855	0.432479	0.926508	0.0110777	0.0417479	0	1	0	0	0	0	1	-1
BMC01171	#N/A	CDNA6 protein. (sptr:Q17265 score 134)				0	0.0337688	0.0110419	0	0	0.0381782	0	0.201689	1	-1	1	-1	-1	-1	-1	0
BMC01197	Bm1_35975	Hypothetical 20.1 kDa protein. (sptr:P91154 score 170)				0	9.45e-05	0.857075	0.364487	0.446831	0.807344	0.265074	0.963053	1	-1	0	0	0	0	0	0
BMC01199	#N/A	UNKNOWN (score 70)				0.0806175	0.0317098	0.14126	0.204473	1e-07	0.323508	0.0065106	0	0	-1	0	0	-1	0	1	-1
BMC01217	#N/A	Putative serine carboxypeptidase F41C3.5 (sw:P52717 score 228)				8.6e-06	0	0	0.0012001	0.025078	0.354216	1.84e-05	0.0615645	1	-1	1	1	-1	0	-1	0
BMC01255	Bm1_45780	alternative splicing factor ASF-2 - human (pir:B40040 score 113)				2.63e-05	0.0097675	0.306974	0.0032971	0.434199	0.443654	0.0558898	0.0005544	-1	1	0	1	0	0	0	-1
BMC01257	#N/A	ZK721.2 protein. (sptr:Q9GYF1 score 92)				0	0.434496	0.0158204	0.0098216	2e-07	0.0722764	0.986399	2.27e-05	-1	0	1	1	1	0	0	1
BMC01260	Bm1_35995	Sorting nexin 2. (sw:O60749 score 153)				0.663523	0.0270464	3e-07	5.7e-06	0.399648	0.260323	0.182223	0.0591286	0	1	-1	-1	0	0	0	0
BMC01276	#N/A	UNKNOWN (no hits found)				0.0626392	0.0001045	0.0055376	9e-07	0.878157	0.828927	0.0021358	0.0004111	0	-1	1	1	0	0	1	-1
BMC01281	Bm1_36180	CG1749 protein. (sptr:Q9VYY3 score 103)				0.717715	0.0005475	0.858104	0.0374811	0.449088	0.786508	0.0667812	0.0034162	0	-1	0	-1	0	0	0	1
BMC01306	#N/A	UNKNOWN (score 70)				0.0265787	0.0043305	0.013347	0.0379584	0	0.192544	0.556899	0	1	1	1	1	-1	0	0	-1
BMC01312	Bm1_52845	UNKNOWN (score 70)				0.0188837	0.0006908	0.0354059	0.262551	1.18e-05	0.345906	0.254795	0.0038935	1	1	1	0	-1	0	0	-1
BMC01335	Bm1_17305	Not2p (sptr:Q9NZN8 score 79)				0.000131	0.76389	0	7.83e-05	0.444742	0.532358	0.0011482	1.12e-05	1	0	-1	-1	0	0	1	-1
BMC01338	Bm1_45510	UNKNOWN (score 70)				0	0	0.124733	0	0.0121003	8.9e-05	0	0	1	-1	0	-1	-1	-1	-1	1
BMC01344	#N/A	UNKNOWN (score 70)				4.1e-06	0.2778	0.0501014	0.075285	4.56e-05	0.29031	0.752139	0.0003663	-1	0	0	0	1	0	0	1
BMC01348	#N/A	Cathepsin L-like cysteine proteinase. (sptr:Q9BJM4 score 241)				0	0	0.0563126	0.697241	0.0083946	0.955099	0.101702	6.26e-05	-1	1	0	0	1	0	0	1
BMC01357	Bm1_44225	UNKNOWN (score 70)				0	0	0.857075	0.231148	3.89e-05	0.14743	0.160448	5.06e-05	1	-1	0	0	-1	0	0	-1
BMC01362	Bm1_44940	F32D1.9 protein. (sptr:O16293 score 139)				4e-06	0.110264	0.0198101	6.53e-05	0.240956	0.403502	0.0437402	0.000118	1	0	-1	-1	0	0	-1	1
BMC01380	#N/A	UNKNOWN (score 70)				0	0.0460166	0.252026	0.0154345	0.655274	0.63372	0.0006997	0.0077301	1	-1	0	-1	0	0	-1	1
BMC01387	#N/A	UNKNOWN (no hits found)				1.89e-05	0.015677	0.487875	0.0476258	0.0021289	0.155837	0.245102	0.678076	1	1	0	-1	-1	0	0	0
BMC01393	#N/A	cytochrome-c oxidase (pir:S04753 score 321)				5.72e-05	0	0	0	1.3e-05	0.0046929	0.64894	0.151028	1	-1	1	1	1	1	0	0
BMC01404	Bm1_50530	UNKNOWN (score 70)				1.2e-06	8e-07	0.0069611	0.190758	0.0001393	0.434811	0.0998984	0.0007613	1	1	1	0	-1	0	0	-1
BMC01425	#N/A	UNKNOWN (score 70)				3.4e-06	0.000114	0.988718	0.277162	0.245791	0.41331	0.283386	0.332779	1	1	0	0	0	0	0	0
BMC01450	#N/A	Y17G7B.12 protein. (sptr:Q9XXI3 score 111)				3.4e-06	5.62e-05	0.467321	0.0024642	0.5934	0.6543	0.0213839	0.0184495	-1	1	0	1	0	0	1	-1
BMC01461	Bm1_36235	Asparaginyl-tRNA synthetase cytoplasmic (sw:P10723 score 282)				0	0.429765	0.0014246	0.0621634	0	0.0197668	0.0892725	0	1	0	1	0	-1	-1	0	-1
BMC01472	#N/A	UNKNOWN (score 70)				0	1e-07	0.0279465	0.78879	0.0013759	0.614565	0.0103658	2e-07	1	-1	1	0	1	0	-1	1
BMC01478	Bm1_28165	hypothetical protein C26B9.3 - (pir:T15635 score 79)				0.122122	1.7e-06	0.285186	0.0012035	0.0018453	0.0205246	0.0254154	0.0858916	0	-1	0	1	1	1	1	0
BMC01483	#N/A	MHC class II antigen IE alpha (sptr:Q9TQ72 score 380)				0.0785974	0	0	0	0.0076733	0.885998	0.503486	0.0017503	0	-1	1	1	1	0	0	1
BMC01488	#N/A	Probable selenide water dikinase (sw:O62461 score 139)				8.48e-05	0.561787	0.646046	0.0007426	0.198973	0.237644	0.0034773	0.0018221	-1	0	0	1	0	0	1	-1
BMC01497	#N/A	ATPase subunit 6 (sptr:Q953H6 score 220)				0.0001421	0	0	0	0.0004331	0.01362	0.247157	0.0266001	1	-1	1	1	1	1	0	1
BMC01504	Bm1_46900	UNKNOWN (score 70)				0	0.760994	0.435535	0.108084	0.0209766	0.936111	0.495638	0.0021774	1	0	0	0	1	0	0	1
BMC01505	#N/A	40S ribosomal protein S3a. (sw:P48154 score 224)				2e-07	0.680566	0.334819	0.0359849	4e-06	0.153986	0.0028017	0.394398	1	0	0	-1	-1	0	-1	0
BMC01507	#N/A	UNKNOWN (score 70)				6.21e-05	0.239486	0.0053186	0.019684	0	0.0047706	0.499754	1.19e-05	1	0	1	1	-1	-1	0	-1
BMC01513	Bm1_47300	Transforming growth factor b homolog. (sptr:O97138 score 366)				0	0	0.0001098	0.299947	0.765588	0.616187	6.5e-06	3.56e-05	1	-1	1	0	0	0	-1	1
BMC01514	Bm1_16935	Probable microsomal signal peptidase 22 (sw:P34525 score 179)				0	0.0233622	0.0036715	0.119186	0.0001903	0.244968	5.08e-05	0.0428733	1	-1	1	0	-1	0	-1	1
BMC01540	Bm1_04910	Ribosomal protein L27a. (sptr:Q8JJ03 score 184)				0	5.59e-05	0.226413	0.0021149	3.48e-05	0.639608	8.02e-05	0.694349	1	-1	0	-1	-1	0	-1	0
BMC01545	#N/A	UNKNOWN (score 70)				0.468108	0.0024744	0.0313593	0.0051822	4e-07	0.499595	0.584252	4e-07	0	1	1	1	-1	0	0	-1
BMC01550	Bm1_57565	Eukaryotic translation initiation factor (sw:Q20751 score 110)				2.1e-06	0.0343169	0.378916	0.5611	8.8e-05	0.0605344	0.120729	1.4e-05	1	-1	0	0	-1	0	0	-1
BMC01558	#N/A	Probable selenide water dikinase (sw:O62461 score 167)				1e-07	0.0008589	0.0015941	1.94e-05	0	0.0112605	0	0.0001421	-1	-1	-1	1	1	1	1	1
BMC01596	#N/A	F26A3.4 protein. (sptr:Q93592 score 226)				0.001319	0.0024831	0.0200607	9.42e-05	0.0005694	0.165226	0.0592203	1e-07	-1	-1	-1	-1	1	0	0	1
BMC01599	Bm1_04110	Histone H1. (sptr:Q8MYC3 score 100)				0.345432	0.127458	5.2e-05	8.95e-05	2e-06	0.0030608	0.724578	0.0053164	0	0	-1	-1	-1	-1	0	-1
BMC01600	#N/A	UNKNOWN (score 70)				0.69063	0.840734	2e-07	0.0003589	0.883671	0.0065278	0.0026621	0.84785	0	0	-1	-1	0	-1	1	0
BMC01602	Bm1_25780	Tubulin beta-1 chain. (sw:P18241 score 448)				0.0073372	0	0.0006629	0	0.0643452	0.735314	5.79e-05	8e-07	1	-1	1	1	0	0	1	-1
BMC01609	#N/A	histone H3.3 (pir:A27501 score 265)				1e-07	0.0207118	0.0783634	0.0403091	0	0.0211499	0.883925	0	1	-1	0	1	-1	-1	0	-1
BMC01611	#N/A	UNKNOWN (score 70)				6e-07	0.0153839	0.0403464	0.0001369	0.765962	0.55216	0.0408965	0.0022649	-1	1	-1	-1	0	0	-1	1
BMC01614	#N/A	UNKNOWN (score 70)				0.391706	0.0151078	0.0751771	0.0128676	1e-06	0.122916	0.547709	0.0003168	0	1	0	-1	-1	0	0	-1
BMC01615	Bm1_57260	ATP synthase delta chain mitochondrial (sw:Q09544 score 145)				0.978246	2.54e-05	0.105527	0.494236	0.0002291	0.626814	0.299726	0.0158264	0	1	0	0	-1	0	0	-1
BMC01616	#N/A	40S ribosomal protein S2. (sw:P51403 score 203)				0.0032865	0.0067328	0	0.809871	5e-07	0.214309	0	0	1	-1	-1	0	-1	0	1	-1
BMC01618	#N/A	UNKNOWN (no hits found)				0.510019	0.273032	3.5e-06	0.0012378	8.94e-05	0.429091	0.0172225	1.2e-06	0	0	-1	-1	-1	0	1	-1
BMC01633	Bm1_43560	Hypothetical 16.3 kDa protein (sptr:Q17160 score 201)				0.973055	6.1e-05	0	0.47443	2e-07	0.0081155	0	0	0	-1	-1	0	1	1	1	-1
BMC01644	Bm1_25620	High mobility group protein (sptr:Q17161 score 118)				0.0067347	0.26227	0.0068198	0.0569153	1.7e-06	0.0330753	0.294237	3.53e-05	1	0	-1	0	-1	-1	0	-1
BMC01657	Bm1_34505	UNKNOWN (score 70)				0.811234	0.32021	1.94e-05	0.945774	0	0.18225	1.89e-05	1.3e-06	0	0	1	0	-1	0	-1	-1
BMC01662	#N/A	UNKNOWN (score 70)				0.227519	0	0.0017773	0.0100314	0	0.681616	1.8e-06	0	0	-1	-1	1	1	0	1	1
BMC01663	Bm1_00650	Microfilarial sheath protein precursor. (sptr:Q17242 score 72)				5.6e-06	0.622467	0	0	0	0.0008872	0	0	-1	0	-1	-1	-1	-1	1	-1
BMC01671	#N/A	UNKNOWN (no hits found)				0	0	0.0104219	0.0051341	0.0136062	0.272293	4.9e-06	1e-07	-1	1	-1	1	-1	0	1	-1
BMC01672	#N/A	UNKNOWN (score 70)				0	1.55e-05	0	0	0.649551	0.0003294	0	0	1	1	-1	-1	0	1	1	-1
BMC01677	#N/A	Putative cuticle collagen F27C1.8. (sw:P91285 score 91)				0	0	0.251072	5.8e-05	0	0	0.0017645	0.0119608	-1	-1	0	1	1	1	1	1
BMC01680	#N/A	Cytoplasmic actin CyII (sptr:O18555 score 79)				0	0	0.649062	0.27879	0	1.2e-06	0.108722	0	-1	1	0	0	1	1	0	1
BMC01695	Bm1_19100	Sheath protein (sptr:Q17276 score 100)				0.068675	0.227584	0	2e-07	0	0.180437	0.028741	0	0	0	-1	-1	-1	0	1	-1
BMC01699	Bm1_41835	TATA box binding protein-like protein (sptr:Q9XZP5 score 462)				0.0072696	0.059209	6.08e-05	0.0052618	9.73e-05	0.479088	0.0636719	4.6e-06	1	0	-1	-1	-1	0	0	-1
BMC01712	#N/A	UNKNOWN (no hits found)				0.233189	0.0070871	0	0	0	0.0013823	4.7e-06	0	0	1	-1	-1	-1	-1	1	-1
BMC01732	#N/A	UNKNOWN (score 70)				0.0309935	9.6e-06	0.242202	0.0023101	0.118661	0.44862	9.78e-05	0.0358584	-1	-1	0	1	0	0	1	-1
BMC01736	#N/A	Proliferating cell nuclear antigen (sw:O02115 score 229)				8e-07	1.68e-05	4e-07	0.0014311	4.36e-05	0.92711	0.0016258	0	-1	-1	-1	-1	-1	0	1	-1
BMC01737	#N/A	F31D4.3 protein. (sptr:O45418 score 186)				0	0	0.866521	0.0493281	0.0002769	0.0012503	0.0324751	0.0199562	1	-1	0	1	-1	-1	1	-1
BMC01744	Bm1_39940	UNKNOWN (score 70)				0	2.86e-05	2e-07	0	0	1.3e-05	0.233929	0.0002105	-1	-1	1	1	1	1	0	1
BMC01761	Bm1_16135	UNKNOWN (score 70)				0.137571	0.278518	0.0001448	0.290456	0.284683	0.759606	0.0016137	1.94e-05	0	0	-1	0	0	0	1	-1
BMC01762	Bm1_34560	UNKNOWN (score 70)				0	0.024281	0.379794	2e-07	1e-07	0.0583941	0	0.0057591	1	1	0	-1	-1	0	-1	1
BMC01764	Bm1_13345	UNKNOWN (score 70)				0.0006436	0.432542	0.0031804	0.139654	0	0	0.0743246	1.7e-06	-1	0	-1	0	-1	-1	0	-1
BMC01765	Bm1_42865	UNKNOWN				0	0.552369	0	0	0.0007736	1e-07	0	0	-1	0	-1	-1	1	1	1	-1
BMC01778	#N/A	UNKNOWN (score 70)				0	0.0227455	0.0059319	0.152747	3.15e-05	0.869072	0.111927	6e-07	-1	1	1	0	1	0	0	1
BMC01779	Bm1_51510	Eukaryotic translation initiation factor (sw:O61955 score 347)				0.0004029	0.291766	4.34e-05	3.6e-06	0.364631	0.0013644	0.423168	0.0003763	1	0	-1	-1	0	-1	0	1
BMC01818	#N/A	Myosin heavy chain. (sptr:Q04009 score 196)				0	0	7.01e-05	0.0004379	7e-07	0.974806	0.398399	1e-07	-1	1	1	1	1	0	0	1
BMC01821	#N/A	UNKNOWN (score 70)				0	0.689945	0.0031743	6.2e-06	0.0062211	0.824605	0.0284184	0.366191	1	0	-1	-1	-1	0	-1	0
BMC01823	#N/A	UNKNOWN (score 70)				0.0013672	0.232981	0.000202	0.474675	0.219173	0.869362	0.000948	1.19e-05	-1	0	-1	0	0	0	1	-1
BMC01827	Bm1_43730	L-lactate dehydrogenase (sw:Q27888 score 250)				0.0004852	0	0.465311	0.316522	0.0112421	0.831355	0.887225	0.0029619	1	-1	0	0	1	0	0	1
BMC01830	#N/A	UNKNOWN (score 70)				0	0.296141	0.113571	0.115103	0.0024612	0.887973	0.0022393	2e-07	-1	0	0	0	-1	0	1	-1
BMC01837	Bm1_35905	UNKNOWN (score 70)				0	0.282817	0.567631	0.0228506	0.14113	0.553304	0.004754	8.8e-06	-1	0	0	-1	0	0	-1	1
BMC01849	Bm1_11805	Y71F9B.4 protein (sptr:Q9N4G9 score 124)				7.5e-05	0.169986	0.5768	0.0411624	0.0002201	0.888038	0.009295	2e-07	1	0	0	1	-1	0	1	-1
BMC01862	#N/A	Probable prefoldin subunit 1. (sw:Q17827 score 86)				0.107671	0.0079938	0.0002129	1e-07	0.0415605	6.08e-05	0.0043849	7e-07	0	1	-1	-1	-1	-1	-1	1
BMC01863	#N/A	UNKNOWN (score 70)				0.0003972	0.427772	3e-07	0.645948	0.643641	0.2841	7e-07	1.9e-06	-1	0	-1	0	0	0	1	-1
BMC01909	Bm1_27705	T03D8.3 protein. (sptr:Q9XTY3 score 99)				0.0032602	0.0002581	0.89907	0.0026845	0.468317	0.216091	0.0045344	0.0004645	1	1	0	1	0	0	1	-1
BMC01919	#N/A	UNKNOWN (score 70)				4e-07	0.0001811	0.390684	0.0490924	0.121713	0.367718	0.328315	0.0006224	-1	1	0	1	0	0	0	-1
BMC01935	Bm1_44840	Glutathione S-transferase 3. (sptr:Q9GZ74 score 126)				0.384861	0.749921	0.0500961	0.0416986	0	0.623673	0.0002346	0	0	0	0	-1	-1	0	-1	-1
BMC01939	#N/A	UNKNOWN (no hits found)				0.322933	1e-06	0	1.52e-05	0.0434481	0.768973	0.0001318	1e-06	0	1	-1	-1	-1	0	1	-1
BMC01942	Bm1_55200	K05C4.1 protein. (sptr:Q9XUV0 score 209)				0.0002257	0.0097957	0.0015941	7.3e-06	0.709838	0.547092	0.0602727	0.0205146	1	-1	-1	-1	0	0	0	1
BMC01943	#N/A	Histidine triad protein member 5. (sptr:Q8JH34 score 93)				0.942365	0.487325	1.5e-06	0.180603	0.401518	0.639308	3.14e-05	8.4e-06	0	0	-1	0	0	0	1	-1
BMC01949	#N/A	60S ribosomal protein L37A. (sptr:Q95W89 score 129)				5e-06	0.0001233	0.64348	0.0104175	0.0005595	0.756541	0.0027949	0.89813	1	-1	0	-1	-1	0	-1	0
BMC01967	Bm1_05185	Microfilarial sheath protein SHP1. (sptr:Q17171 score 81)				0.0013584	0.155269	2e-07	2.28e-05	1.14e-05	0.604506	0.040681	2e-07	-1	0	-1	-1	-1	0	1	-1
BMC01972	#N/A	UNKNOWN (score 70)				0.870638	0	0.787915	0	1.1e-06	0	0	0	0	-1	0	-1	1	-1	-1	1
BMC01980	#N/A	hypothetical protein T22B11.5 - (pir:T15098 score 86)				5e-07	0.404137	0.219625	0.0001164	0.0001819	0.282384	0.0042532	1.3e-06	1	0	0	1	-1	0	1	-1
BMC01996	#N/A	UNKNOWN (score 70)				0.113793	0.408745	7.06e-05	0.955167	0.0037214	0.0934455	6.47e-05	1.8e-06	0	0	-1	0	-1	0	1	-1
BMC02000	Bm1_06125	Y18D10A.8 protein. (sptr:Q9XW13 score 139)				3.6e-06	0.880844	0.0493064	0.0044606	0.0001621	0.617937	0.417166	0.00669	-1	0	1	1	1	0	0	1
BMC02019	Bm1_49400	Unconventional myosin. (sptr:Q29122 score 111)				0	2e-06	0.197312	0.0032589	0.0412142	0.222702	0.0001001	0.0002913	1	-1	0	-1	-1	0	-1	1
BMC02037	Bm1_56350	UNKNOWN (score 70)				0.0008303	0.460327	0.858674	0.67148	0	8.9e-06	0.857901	0	-1	0	0	0	-1	-1	0	-1
BMC02043	Bm1_24160	UNKNOWN (score 70)				9.11e-05	0.0206699	0.130903	0.0037399	0.853673	0.122236	0.169445	0.0012367	1	-1	0	-1	0	0	0	1
BMC02048	#N/A	Probable DNA-directed RNA polymerases (sw:P34476 score 142)				0.0005221	0.215716	0.0048586	4.07e-05	0.0001878	0.926522	0.100804	0.0089294	1	0	-1	-1	-1	0	0	-1
BMC02053	Bm1_21625	UNKNOWN (score 70)				0	0.0017222	0.0567162	0.194859	0.452013	0.230757	0.456991	0.0041116	-1	-1	0	0	0	0	0	1
BMC02054	Bm1_38755	ZK809.4 protein (sptr:Q23599 score 157)				0	0	1e-07	0	0.166402	0.22296	3.27e-05	1.4e-05	-1	-1	1	1	0	0	1	-1
BMC02058	Bm1_00205	Hypothetical 28.7 kDa protein. (sptr:Q9GZE5 score 79)				0	0	0.111882	0.0386271	0.0009933	0.0719911	0.0005861	0	-1	-1	0	-1	1	0	-1	1
BMC02074	Bm1_45370	ZK520.4a protein. (sptr:Q9NA22 score 105)				0.0435595	0.0001272	0	8e-07	0.28434	0.0453985	1e-07	3e-07	-1	1	-1	-1	0	-1	1	-1
BMC02076	#N/A	Cytochrome b-large subunit. (sptr:P92506 score 242)				0	1.28e-05	0.398267	0.83017	0.186574	0.6655	0.249856	0.0490587	-1	1	0	0	0	0	0	-1
BMC02077	#N/A	UNKNOWN (score 70)				0	0.0013038	0	0	0	0.25722	0.0239016	0	1	-1	-1	-1	-1	0	-1	-1
BMC02079	Bm1_33465	Thymidylate synthase (sw:O96650 score 238)				0.469546	6.06e-05	0.807456	0.17517	0.14393	0.80888	0.103371	0.579008	0	-1	0	0	0	0	0	0
BMC02080	Bm1_55965	T04A8.10 protein. (sptr:Q22139 score 84)				0	0.843634	0.961353	0.0001171	0.181193	0.994271	0.0001636	0.0033034	1	0	0	-1	0	0	-1	1
BMC02085	#N/A	UNKNOWN (score 70)				0.0251011	0	0.0018827	0.0141714	0.0320366	0.0517992	0.346681	0.283407	1	-1	1	1	-1	0	0	0
BMC02098	Bm1_08750	UNKNOWN (score 70)				0.948381	0.187273	0.0631198	0.638983	0.005284	0.722815	0.132452	0.0002449	0	0	0	0	-1	0	0	-1
BMC02119	#N/A	UNKNOWN (no hits found)				3e-06	0	0.263668	0.0898231	0.377297	0.614576	0.0055417	0.0073598	-1	1	0	0	0	0	-1	1
BMC02125	#N/A	Ascaris suum MSP-domain protein 1 (gp:AY135488 score 122)				0.0003906	0.0491484	0.0354059	0	0.0016841	0.0342864	0	0	1	-1	-1	-1	1	-1	-1	1
BMC02136	#N/A	UNKNOWN (score 70)				0	0	0.0675029	0.0003307	0.958931	0.29031	0.0504544	0.0014924	-1	1	0	1	0	0	0	-1
BMC02140	#N/A	UNKNOWN (no hits found)				0	0.0800071	0.0005238	0.592483	7e-06	0.0002329	0.0015044	0.0001077	-1	0	1	0	1	1	-1	1
BMC02144	#N/A	UNKNOWN (score 70)				1.05e-05	0.122059	0.0035441	0.0027419	0.536218	0.467051	1e-06	2e-07	1	0	1	-1	0	0	-1	1
BMC02152	#N/A	UNKNOWN (score 70)				0.0021239	0.694529	0.0004637	0.153239	0.834841	0.509829	9.3e-06	2.08e-05	-1	0	-1	0	0	0	1	-1
BMC02184	#N/A	UNKNOWN (score 70)				0	2.6e-05	0.537471	0.95522	1.68e-05	1.23e-05	0.450028	0	-1	1	0	0	1	-1	0	1
BMC02185	#N/A	UNKNOWN (score 70)				0.0165578	0.782542	0	0	2e-07	0.0912128	0.0039342	0.0459724	1	0	-1	-1	-1	0	-1	-1
BMC02218	#N/A	UNKNOWN (score 70)				0.0001271	0.0196748	0.95464	0.285584	0.0674886	0.309578	0.33768	0.709132	1	1	0	0	0	0	0	0
BMC02229	#N/A	UNKNOWN (no hits found)				0	0.0243736	1.5e-06	0.0224321	1.01e-05	0.0889711	0.0003808	0	-1	-1	1	1	1	0	-1	1
BMC02237	#N/A	UNKNOWN (score 70)				0.0094532	1e-06	0.555157	0.484973	0.0457144	0.388714	0.993859	0.0032118	-1	1	0	0	-1	0	0	-1
BMC02241	#N/A	Putative pyridoxal kinase (sw:O01824 score 324)				3.42e-05	0	0.0023762	0.0176893	0	0.0061857	3.9e-06	0.0658654	1	-1	-1	1	1	1	1	0
BMC02242	#N/A	Heat shock protein 90. (sw:O61998 score 261)				0.0709697	4.27e-05	0.0137283	2.27e-05	0.0010372	0.0003424	1e-07	0.815611	0	-1	-1	1	1	-1	1	0
BMC02254	Bm1_45780	Y111B2A.18 protein. (sptr:Q9NEW6 score 70)				0.27095	0.0047934	0.0009887	0.995154	0.0123521	0.698892	0.0006959	2e-07	0	-1	-1	0	-1	0	1	-1
BMC02255	#N/A	UNKNOWN (score 70)				0	1e-07	0.0610337	0.0669707	0.769457	0.297507	0.864695	0.0768379	-1	1	0	0	0	0	0	0
BMC02262	#N/A	UNKNOWN (score 70)				1.93e-05	1e-07	0.679736	0.786518	0.064457	0.817519	0.844291	0.0734885	-1	1	0	0	0	0	0	0
BMC02272	#N/A	UNKNOWN (score 70)				0	0	0.095323	3.3e-06	0	0.124789	1e-07	0	-1	-1	0	1	-1	0	1	-1
BMC02292	#N/A	Hypothetical protein C25E10.12 in (sw:Q18161 score 480)				0.297647	0.0006359	0.0072133	0.657502	2.04e-05	0.720683	0.0016088	0.244013	0	-1	-1	0	1	0	1	0
BMC02310	#N/A	UNKNOWN (no hits found)				0.993176	6e-07	0.632137	0.0505299	0	0.409008	0.173535	0	0	1	0	0	-1	0	0	-1
BMC02319	Bm1_23315	Cathepsin Q precursor (sw:Q9QZE3 score 79)				0	0.0002036	0	7e-07	0.0449567	4.9e-06	4.3e-06	0	1	-1	-1	-1	1	1	1	-1
BMC02328	#N/A	UNKNOWN (score 70)				0	0.0101856	0.930585	0.345224	0.035455	0.35438	0.305836	0.0285379	-1	-1	0	0	-1	0	0	-1
BMC02333	Bm1_46170	Mitochondrial 39S ribosomal protein L45 (sptr:Q9BRJ2 score 103)				0	6e-07	0.0607285	0	5.52e-05	0.171597	4e-07	0.0004088	1	1	0	-1	-1	0	-1	1
BMC02340	#N/A	H25P06.1 protein. (sptr:Q9XU15 score 110)				0	0.0166996	0.469531	0.662685	0.011601	0.79909	0.722021	0.0091722	-1	1	0	0	1	0	0	1
BMC02349	#N/A	UNKNOWN (score 70)				1e-05	0.677158	0	0.931815	6.1e-06	0.0003979	0	0	-1	0	-1	0	1	1	1	-1
BMC02356	Bm1_46565	Y39E4B.8 protein (sptr:Q9U2J7 score 146)				0.131119	0.208644	1.89e-05	0.0111212	0.87877	0.617346	0.0111002	0.0279667	0	0	-1	-1	0	0	1	-1
BMC02361	Bm1_07995	UNKNOWN (score 70)				0.234866	0.754621	0.0012038	2e-07	0.126014	0.0094682	0.0021583	2.5e-05	0	0	-1	-1	0	-1	-1	1
BMC02365	#N/A	UNKNOWN (score 70)				2.53e-05	0.0482152	0.485332	0.0053367	0.0004671	0.000625	0.0403783	0.0127659	-1	-1	0	1	1	1	1	-1
BMC02367	Bm1_27810	Putative nucleosome binding protein. (sptr:Q9U602 score 403)				1.84e-05	0.0003485	0.373968	0.873911	0.0011412	0.0119329	0.423168	0.145863	1	-1	0	0	-1	-1	0	0
BMC02369	#N/A	UNKNOWN (score 70)				0.720488	0.0005795	0.724866	0.0004256	0	0.0295504	0.0015044	0	0	1	0	1	-1	-1	1	-1
BMC02375	#N/A	Gln-rich protein. (sptr:P91772 score 173)				8.9e-06	0.0040099	0.260938	0.0071698	0	0.986683	0.0003414	4.63e-05	-1	-1	0	1	1	0	1	1
BMC02383	Bm1_36280	Caveolin-1. (sw:Q94051 score 70)				0.0298872	0.25461	0.0482368	0.0634468	0	0.017397	0.797603	0	-1	0	-1	0	-1	-1	0	-1
BMC02395	Bm1_17410	hypothetical protein F43C9.2 - (pir:T16357 score 154)				1.2e-06	0.364209	0.891674	0.0837234	9.52e-05	0.641901	0.0618883	0.050082	-1	0	0	0	1	0	0	0
BMC02401	Bm1_33930	Glutathione transferase (sptr:O02636 score 262)				6.17e-05	0.0005397	0.322609	0.0139466	0.004682	0.764791	0.164381	0.0495559	-1	-1	0	1	1	0	0	1
BMC02405	Bm1_35870	Peptidylglycine alpha-amidating monooxygenase. (sptr:Q9GQN1 score 124)				0.171493	0	0	8e-07	1e-07	0.725959	2.78e-05	0.0076231	0	1	1	1	-1	0	-1	-1
BMC02411	#N/A	UNKNOWN (score 70)				0.114618	0.972133	0	0	0.232824	0.885806	2e-07	0	0	0	-1	-1	0	0	1	-1
BMC02418	#N/A	UNKNOWN (score 70)				0.0071919	0	0.890137	0.811489	0.130862	0.102069	0.955282	0.657967	-1	1	0	0	0	0	0	0
BMC02420	Bm1_00550	T01C3.4 protein. (sptr:Q22060 score 84)				0.798744	0.233058	0.644158	0.028241	1.1e-06	0.230947	0.0079186	2.43e-05	0	0	0	-1	-1	0	-1	-1
BMC02423	Bm1_21900	UNKNOWN (score 70)				5.3e-06	1.9e-06	0.0405526	0.0001037	0.262592	0.743541	0.0318221	0.114472	1	-1	-1	-1	0	0	-1	0
BMC02427	Bm1_55540	Calumenin-like protein. (sptr:Q23017 score 141)				0.0172608	4.06e-05	0.729719	0.0068944	0.0303195	0.292624	0.0025862	0.0204957	-1	-1	0	1	1	0	1	-1
BMC02434	#N/A	Peptidyl-prolyl cis-trans isomerase. (sptr:Q9U8J7 score 221)				0.897564	0.092465	0.103559	0.177488	1.5e-06	0.607296	0.693065	1.5e-05	0	0	0	0	-1	0	0	-1
BMC02442	#N/A	UNKNOWN (score 70)				9.4e-06	0.066354	0.360709	0.0206114	5.98e-05	0.657076	0.191586	5.6e-06	1	0	0	1	-1	0	0	-1
BMC02455	Bm1_27595	UNKNOWN (score 70)				0.0217244	0.497524	0.491578	0.333061	1e-06	0.256342	0.878951	1.12e-05	-1	0	0	0	-1	0	0	-1
BMC02458	Bm1_34100	Putative carbonic anhydrase (sw:Q10462 score 145)				0	0.0308054	1.6e-06	0.000136	0.953263	0.935021	0.0575642	0.0417753	-1	-1	-1	-1	0	0	0	-1
BMC02462	#N/A	T19A6.2a protein. (sptr:Q9XXN4 score 231)				0	0.0533134	0.499498	0.0003412	0.0082077	0.174689	0.0029143	0.0382601	1	0	0	-1	-1	0	-1	1
BMC02481	Bm1_03345	UNKNOWN				1e-07	0.0011951	0.251852	0.0001519	0.721632	0.0004653	7.6e-06	0	1	-1	0	-1	0	-1	-1	1
BMC02526	Bm1_49050	UNKNOWN (score 70)				1.69e-05	0.490756	0.0010113	0.0009488	0.0001421	0.0283099	0.893715	0.0503375	-1	0	-1	-1	-1	-1	0	0
BMC02527	Bm1_42050	CG10975 protein. (sptr:Q9VU03 score 84)				0.0001411	0.0501548	0.141262	3.23e-05	0.299786	0.0654354	0.0022581	4e-07	-1	0	0	-1	0	0	-1	1
BMC02543	Bm1_45340	Probable beta-mannosidase precursor (sw:Q93324 score 90)				0.0003629	1.8e-06	0	2e-07	0.315514	0.231395	0	0	-1	1	-1	-1	0	0	1	-1
BMC02552	#N/A	UNKNOWN (score 70)				7e-07	0.743675	0.460926	0.713355	0.55826	0.833805	0.231107	0.341074	-1	0	0	0	0	0	0	0
BMC02578	Bm1_46745	Cyclophilin Ovcyp-2 (sptr:Q25633 score 234)				0.018396	0	2.53e-05	8.18e-05	0.231155	0.187031	0.550675	0.0342989	1	-1	1	1	0	0	0	-1
BMC02581	Bm1_48080	hypothetical protein F53F10.3 - (pir:T25797 score 102)				0	0.006275	0.0004608	0	0.553069	0.000437	1e-07	0	-1	1	-1	-1	0	-1	-1	1
BMC02585	#N/A	UNKNOWN (score 70)				0.004322	6e-07	0.0029404	0.0022574	1.7e-05	0.255467	0.950615	0.0003471	1	1	-1	-1	-1	0	0	-1
BMC02591	Bm1_48635	F25H5.1a protein. (sptr:O17832 score 248)				0	0.0003759	0.0055376	0.0006837	1e-07	0.153872	0.547596	1.09e-05	-1	-1	1	1	1	0	0	1
BMC02602	#N/A	Probable small nuclear ribonucleoprotein (sw:P34659 score 132)				5e-06	0.000381	0.55371	0.259199	0.0005829	0.0067918	0.0734684	0.0156855	1	-1	0	0	-1	-1	0	-1
BMC02613	#N/A	Y69E1A.7 protein. (sptr:Q9XW36 score 193)				0	0	0.0013467	2e-07	0	0.179211	0.0020785	1.4e-06	-1	-1	1	1	1	0	1	1
BMC02619	Bm1_54055	UNKNOWN (score 70)				0.0054954	0.262412	1e-07	0.0001537	0.370388	0.0546867	0.001362	0.0268081	1	0	-1	-1	0	0	1	-1
BMC02627	#N/A	40S ribosomal protein S23. (sw:P90707 score 254)				0	0.277459	0.0283131	8e-07	0.0729883	0.831267	0.000329	8e-07	-1	0	1	1	0	0	1	-1
BMC02628	Bm1_35855	UNKNOWN (score 70)				0.659634	0	0.0157437	9.59e-05	0	0.0998345	0.0751866	0.0001071	0	-1	1	1	1	0	0	1
BMC02630	#N/A	Cyclin-dependent kinases regulatory subunit. (sw:Q17868 score 134)				0.0004741	0.0035335	0.022591	0.0986605	4.8e-05	0.256966	0.421343	0.0001271	-1	-1	-1	0	-1	0	0	-1
BMC02637	#N/A	Hypothetical protein FLJ10788. (sptr:Q9NVE2 score 215)				0	0.0059552	0.704591	0.0054256	0.202661	0.796947	0.0018547	0.013852	1	-1	0	-1	0	0	-1	1
BMC02638	#N/A	Mago nashi protein homolog. (sw:P50606 score 258)				0.0205984	0.114158	0.715461	0.0186264	1e-06	0.436826	0.0558191	0.0012774	1	0	0	-1	-1	0	0	-1
BMC02647	Bm1_49685	C15C6.4 protein. (sptr:Q9XVT1 score 101)				1e-07	0.513204	0.0025598	0.0208889	5.26e-05	0.792385	5e-06	0.1388	1	0	1	-1	-1	0	-1	0
BMC02664	#N/A	UNKNOWN (score 70)				0.0419954	5.9e-06	0.318136	0.0159097	0.867762	0.690927	0.0010561	0.0002616	1	-1	0	1	0	0	1	-1
BMC02702	#N/A	UNKNOWN				2.3e-05	0.299539	0.0003764	0.557885	0.0252121	0.235733	6.1e-05	0.0003384	-1	0	-1	0	1	0	1	-1
BMC02708	#N/A	UNKNOWN (no hits found)				1.86e-05	0.144836	0.0642167	8.8e-06	3.06e-05	0.09425	0.0017073	5e-07	-1	0	0	1	-1	0	1	-1
BMC02725	Bm1_57360	Mab-21 protein. (sptr:Q17337 score 206)				0.951721	0	3.3e-06	2.1e-05	6.6e-06	0.304397	0.376379	9.2e-06	0	-1	1	1	1	0	0	1
BMC02729	#N/A	UNKNOWN (no hits found)				0	0	3e-07	5e-07	0.007892	0.100427	0.797603	9.05e-05	1	-1	-1	-1	1	0	0	1
BMC02750	#N/A	UNKNOWN (score 70)				0.197084	0.0960959	0.033211	5.35e-05	0.219877	0.0001658	3e-07	0.0010098	0	0	-1	1	0	-1	1	-1
BMC02762	#N/A	Oxidoreductase short-chain (sptr:Q9KKP5 score 108)				0.0021453	0	1e-07	0.0597714	0	0.990353	9.3e-06	0.000289	1	-1	-1	0	1	0	1	1
BMC02763	Bm1_03855	ATP synthase oligomycin sensitivity (sw:Q24439 score 146)				0	5.05e-05	0.236889	0.547363	0.382823	0.666206	0.0611456	0.0982517	-1	1	0	0	0	0	0	0
BMC02780	Bm1_30130	UNKNOWN (score 70)				0	6.5e-06	0.0443107	0.554752	0.0238129	0.862442	0.119881	0.0006157	-1	1	-1	0	-1	0	0	-1
BMC02783	Bm1_14505	UNKNOWN (score 70)				2.9e-06	6.46e-05	0.0167806	0.000327	0.0054064	0.598474	0.180565	0.0007016	1	-1	1	1	-1	0	0	-1
BMC02787	#N/A	C41G7.3 protein. (sptr:Q93367 score 211)				0	0.737743	0.0062729	4.43e-05	0.201576	0.909336	0.0875933	0.512695	-1	0	1	1	0	0	0	0
BMC02801	#N/A	Calmodulin-like protein. (sw:P04630 score 234)				6.3e-05	2.1e-06	0.959073	0.001438	0.0004008	0.346755	0.0013658	0	1	-1	0	-1	1	0	-1	1
BMC02806	Bm1_16245	ZK809.3 protein. (sptr:Q23597 score 122)				1.7e-06	0.0046096	0.695743	0.0896987	0.0053907	0.789411	0.0340002	4.8e-06	-1	1	0	0	1	0	-1	1
BMC02812	Bm1_54485	UNKNOWN (score 70)				0	0.0167062	0.680113	0.00629	0.594704	0.108659	0.0234931	3.18e-05	1	-1	0	-1	0	0	-1	1
BMC02825	#N/A	F58H1.3 protein. (sptr:Q21012 score 70)				0	2.64e-05	0.801975	0.564735	0.0093296	0.274784	0.388138	2.21e-05	-1	1	0	0	1	0	0	1
BMC02836	#N/A	UNKNOWN (no hits found)				0	0.791667	1.1e-06	0.0018091	8e-07	0.202595	0	0	-1	0	-1	1	-1	0	1	-1
BMC02844	#N/A	Y66H1B.2 protein. (sptr:Q9TYW5 score 306)				1e-07	0.716008	0.583355	0.729334	9e-07	0.828577	0.792754	5e-07	-1	0	0	0	1	0	0	1
BMC02848	Bm1_38705	Probable phosphomannomutase (sw:Q9XUE6 score 108)				1e-07	0.238257	0.579245	0.503758	0.670995	0.69142	0.987282	0.316923	1	0	0	0	0	0	0	0
BMC02854	Bm1_17325	succinate-ubiquinone (gp:S78630 score 156)				0.207964	0.486204	0.844665	0.0039736	0.0395032	0.0076205	0.0083279	0	0	0	0	-1	1	-1	-1	1
BMC02884	Bm1_35295	M02D8.1 protein. (sptr:Q21465 score 246)				0	6e-07	1.42e-05	0.0347615	0	0.269331	0.0025535	0	-1	1	1	1	1	0	-1	1
BMC02892	#N/A	Hypothetical protein FLJ14657. (sptr:Q96ST1 score 273)				0.888456	0.0009251	0.0011311	0.0005949	0.216513	0.130549	0.958284	0.003167	0	-1	-1	-1	0	0	0	1
BMC02909	#N/A	UNKNOWN (score 70)				0.0071636	0.123243	0.328004	0.33519	9e-07	0.24989	0.0444905	1e-07	-1	0	0	0	-1	0	1	-1
BMC02924	Bm1_29610	UNKNOWN (score 70)				5.8e-06	5.76e-05	0.099109	0.0885435	0	0.933862	0.940448	0	-1	1	0	0	1	0	0	1
BMC02934	#N/A	Cuticular collagen Bmcol-2. (sptr:Q17166 score 183)				0	0	7e-07	0	0	1.26e-05	0.0058257	5e-06	-1	-1	1	1	1	1	1	1
BMC02948	Bm1_35400	Probable Hsp90 co-chaperone Cdc37 (sw:O02108 score 140)				1.59e-05	0.027189	0.442135	0.132881	1.03e-05	0.0363019	0.556647	0.0008301	1	-1	0	0	-1	-1	0	-1
BMC02949	#N/A	UNKNOWN (score 70)				0	0.0223276	0.310782	0.0006527	0.6927	0.256966	0.0127433	0.0008198	1	-1	0	-1	0	0	-1	1
BMC02965	#N/A	UNKNOWN				0	0.0001071	0.226413	0.267836	8e-07	0.581453	0.842476	1.5e-06	-1	-1	0	0	1	0	0	1
BMC02968	#N/A	Macrophage migration inhibitory factor 2. (sptr:Q9NAS2 score 231)				0	0.249914	0.625061	0.0210801	0.0001771	0.133341	0.0835568	0.47176	-1	0	0	1	1	0	0	0
BMC02980	#N/A	UNKNOWN (score 70)				0.099916	0.860306	2.8e-05	0.12998	0.362765	0.960397	0.001023	4.57e-05	0	0	-1	0	0	0	1	-1
BMC02984	#N/A	UNKNOWN (score 70)				0.0047877	3.38e-05	0.691263	0.24685	1.4e-06	0.882344	0.106652	0	1	-1	0	0	1	0	0	1
BMC02996	#N/A	UNKNOWN (score 70)				0.0371509	0.0155665	9e-07	0.0006048	0.364631	0.726509	0.008761	0.0001642	-1	1	-1	-1	0	0	1	-1
BMC02997	Bm1_46180	F40A3.6 protein. (sptr:O16266 score 134)				4.1e-06	0	2.12e-05	0.813293	0.0629452	0.523319	9.3e-06	3e-07	-1	1	1	0	0	0	-1	1
BMC03003	#N/A	UNKNOWN (score 70)				0.0456938	0.0198621	0.481753	0.285845	5e-07	0.675683	0.819579	1e-07	-1	-1	0	0	1	0	0	1
BMC03006	Bm1_30700	UNKNOWN (score 70)				0	0	0.781253	0.0009488	0.104415	0.316949	0.0025911	0.0056132	1	-1	0	-1	0	0	-1	1
BMC03013	Bm1_56575	membrane protein - rat (pir:JE0307 score 99)				2e-07	0.352141	0.0376673	0.0036491	0.716217	0.861426	0.444059	0.49195	-1	0	1	1	0	0	0	0
BMC03014	Bm1_03235	C46G7.2 protein. (sptr:O02141 score 122)				0	0.0021046	0.022126	0.0029449	0	0.0109623	0.539468	5.34e-05	-1	-1	1	1	1	1	0	1
BMC03022	Bm1_51570	Y51A2D.18 protein. (sptr:Q9XXQ4 score 71)				0.131626	0.0003288	0	0.014562	0.0005352	0.154715	5.5e-06	0.0007282	0	-1	-1	-1	1	0	1	-1
BMC03024	Bm1_48665	UNKNOWN (no hits found)				0.233618	0.361742	0.0023247	0.0092197	0.164243	0.776654	0.490385	0.0775314	0	0	-1	-1	0	0	0	0
BMC03055	Bm1_37185	Hypothetical protein C28C12.7 in chromosome (sptr:Q18276 score 112)				0	0.0148579	0.004035	5.67e-05	1.3e-06	0.0226537	0.150567	0.0361806	-1	1	1	1	1	1	0	1
BMC03072	#N/A	UNKNOWN (score 70)				0	0.0005998	0.0010767	0.0503122	0.977951	0.668463	0.0873588	0.209636	1	-1	1	0	0	0	0	0
BMC03086	Bm1_39715	T05E11.3 protein. (sptr:Q22235 score 127)				0.0310628	0	0.0164663	2.3e-06	0.0536106	0.142817	0.001968	0.0006857	1	-1	1	1	0	0	1	-1
BMC03095	Bm1_56650	Putative protein T09A5.7 in chromosome III. (sw:P45967 score 104)				2e-07	0.618522	0.863446	0.873923	0.051168	0.522857	0.963558	0.259012	1	0	0	0	0	0	0	0
BMC03097	#N/A	UNKNOWN (score 70)				1.7e-06	3.7e-06	0.0729242	2.18e-05	0.772015	0.603186	0.0036114	0.0067763	1	-1	0	1	0	0	1	-1
BMC03113	Bm1_12150	UNKNOWN (score 70)				0	0.0411496	0.742285	0.605572	6.95e-05	0.513023	0.368343	6.9e-05	1	-1	0	0	-1	0	0	-1
BMC03121	#N/A	UNKNOWN (score 70)				0	0.0002218	0.0443598	0.0294013	0.0218756	0.0015041	0.983743	0.127322	-1	1	1	1	-1	-1	0	0
BMC03122	Bm1_43680	T-complex protein 1 alpha subunit (sw:P41988 score 317)				7e-07	0.0660515	0.919763	0.345224	0.0011702	0.824605	0.297532	0.0001157	1	0	0	0	-1	0	0	-1
BMC03123	Bm1_36655	R08E5.3 protein. (sptr:O01593 score 187)				0.0647768	0.559856	5e-07	0.172413	1.3e-06	0.888892	1.11e-05	0.574747	0	0	-1	0	1	0	1	0
BMC03125	#N/A	UNKNOWN (score 70)				7e-07	0.0524888	0.307565	0.0269744	0.0001276	0.0140656	0.280968	0.0098016	1	0	0	1	-1	-1	0	-1
BMC03133	#N/A	UNKNOWN (score 70)				0.711388	0.375866	0.675069	0	0.0003369	0.0004442	0	0	0	0	0	-1	1	-1	-1	1
BMC03149	#N/A	Y67H2A.5 protein. (sptr:Q95PZ1 score 72)				0	0	0.569661	0.112309	0.0078167	0.0145134	0.38049	0.30647	-1	1	0	0	1	1	0	0
BMC03175	#N/A	Paramyosin. (sw:Q01202 score 162)				0	0.258977	0.0006185	0.0072603	1.03e-05	0.0019417	0.267232	0.0070287	-1	0	1	1	1	1	0	1
BMC03178	Bm1_14555	UNKNOWN (score 70)				0	0	0.0460452	0.0955149	0.002941	0.664943	0.635733	0.002094	1	-1	1	0	-1	0	0	-1
BMC03179	Bm1_15795	Y66H1B.2 protein. (sptr:Q9TYW5 score 249)				0	0.222025	0.477176	0.878528	0	0.555823	0.343841	1e-07	-1	0	0	0	1	0	0	1
BMC03199	#N/A	60S ribosomal protein L27. (sw:P91914 score 178)				0	1e-06	0.0007975	0.0004751	0	0.787502	0.992394	0	1	-1	1	1	-1	0	0	-1
BMC03219	Bm1_29385	60S ribosomal protein L22. (sw:P52819 score 124)				0	2e-07	0.405241	0.0435072	0.0004689	0.173828	0.287326	0.0013063	1	-1	0	1	-1	0	0	-1
BMC03225	Bm1_12205	UNKNOWN (no hits found)				0.246804	0.002172	4.3e-06	0.0029431	0	0.789618	0.0093586	0	0	1	-1	-1	-1	0	1	-1
BMC03244	Bm1_45455	Prolyl 4-hydroxylase precursor (sptr:Q95P11 score 350)				0.0001656	0	0.603657	3.22e-05	4e-07	0.0247822	0.0001855	0.859645	-1	-1	0	1	1	1	1	0
BMC03257	Bm1_37545	UNKNOWN (score 70)				0.299483	0.64477	0.839656	0	0.0040211	0.0608795	0	0	0	0	0	-1	1	0	-1	1
BMC03274	#N/A	UNKNOWN (score 70)				0.0004789	0.443348	0.873117	0	0.0003933	0.0017335	0	0	-1	0	0	-1	1	-1	-1	1
BMC03289	#N/A	UNKNOWN (score 70)				0	0	6.55e-05	2.2e-06	2e-07	0.828927	0.246622	0	-1	1	-1	-1	1	0	0	1
BMC03292	#N/A	UNKNOWN (score 70)				4e-07	0.0121115	1e-07	0.18163	0.660266	0.47277	2.1e-06	2.76e-05	-1	1	-1	0	0	0	1	-1
BMC03293	Bm1_52010	K10H10.7 protein. (sptr:O45684 score 106)				0.0008589	0.942255	0.127531	0	2e-07	0.0034488	0	0	-1	0	0	-1	1	-1	-1	1
BMC03296	#N/A	UNKNOWN (score 70)				0.572937	0.965209	0.478273	1e-07	0.0089339	0.0097966	4e-07	0	0	0	0	-1	1	-1	-1	1
BMC03307	Bm1_20735	UNKNOWN (score 70)				0.099728	0.330035	0.0031934	0.0380424	0.0007096	0.223376	0.245421	0.001024	0	0	-1	-1	-1	0	0	-1
BMC03312	Bm1_00770	UNKNOWN (score 70)				0.165748	0.863167	0.462395	1.7e-06	0.0115735	2.42e-05	3e-07	0	0	0	0	-1	1	-1	-1	1
BMC03313	Bm1_08030	UNKNOWN (score 70)				0.0445444	0.16563	0.9497	0.0001218	0.129546	0.0900632	0.0001796	0	-1	0	0	-1	0	0	-1	1
BMC03315	#N/A	UNKNOWN				3.1e-06	0.0007035	0.0003275	0.122188	0	0.0022224	5.3e-06	0.0902643	-1	1	-1	0	1	1	1	0
BMC03319	#N/A	UNKNOWN (score 70)				0.869609	0.689437	0	0.0034022	0.970825	0.829135	3e-07	1e-07	0	0	-1	-1	0	0	1	-1
BMC03327	Bm1_22595	UNKNOWN (score 70)				0	1.06e-05	0.151842	1.1e-06	5e-06	0.0017208	6.05e-05	0	-1	1	0	-1	1	-1	-1	1
BMC03329	Bm1_13335	Bovine mitochondrial ATP synthase gamma (gp:M22463 score 267)				0.0021926	2.4e-06	0.0660228	0.104541	0.217932	0.390641	0.0009965	0.001075	-1	1	0	0	0	0	-1	1
BMC03331	Bm1_46300	UNKNOWN (score 70)				0.227047	0.141092	0.144827	0.0046553	0.0606291	0.164884	9.21e-05	0	0	0	0	-1	0	0	-1	1
BMC03336	#N/A	UNKNOWN (score 70)				0	6e-07	0.0583483	0.107517	0.0042021	0.0147991	0.0008862	0	-1	1	0	0	1	-1	-1	1
BMC03337	Bm1_40310	NOA36-like protein. (sptr:Q8WQH6 score 215)				0.012916	0.272909	0.975854	5.41e-05	0.0016805	0.107092	5.95e-05	0	-1	0	0	-1	1	0	-1	1
BMC03349	#N/A	UNKNOWN (score 70)				0.0005569	0	0.764692	0.954812	1e-07	0.343394	0.774893	1.3e-06	1	-1	0	0	1	0	0	1
BMC03351	Bm1_46460	UNKNOWN (no hits found)				0.0006529	0.241273	0.750885	1.53e-05	0.0039267	0.0002723	5.06e-05	0	-1	0	0	-1	1	-1	-1	1
BMC03352	Bm1_09765	UBCD10 protein (sptr:O96840 score 117)				0.0745227	0.128917	0.67765	1e-07	0.0008063	0.00049	4e-07	0	0	0	0	-1	1	-1	-1	1
BMC03356	#N/A	UNKNOWN (no hits found)				0	8.88e-05	0.0140388	0.0005908	0.926642	0.0929602	0.299431	0.439166	-1	-1	1	1	0	0	0	0
BMC03363	Bm1_12105	UNKNOWN (score 70)				0.194301	0.156414	0.911199	0.0001087	0.0012813	0.0216094	9.05e-05	0	0	0	0	-1	1	-1	-1	1
BMC03366	Bm1_48635	F25H5.1b protein. (sptr:O17833 score 132)				0	4.99e-05	0.017677	2.8e-05	0	0.157644	0.022732	4e-07	-1	-1	1	1	1	0	1	1
BMC03367	Bm1_09050	Ubiquitin. (sptr:Q8T4L0 score 246)				0.0135554	0.0001835	0.0264212	0.617012	0	0.0146944	0.0618324	6.09e-05	1	1	1	0	-1	-1	0	-1
BMC03373	#N/A	UNKNOWN (score 70)				0.0017331	0.119456	0.0005126	0	1.51e-05	0.549352	0	0	-1	0	-1	-1	1	0	-1	1
BMC03379	#N/A	UNKNOWN (score 70)				8.75e-05	0.370961	0.10116	5.47e-05	2.41e-05	0.0002562	9e-07	0	-1	0	0	-1	1	-1	-1	1
BMC03380	#N/A	UNKNOWN (score 70)				2e-07	0.380188	1.15e-05	0	0.804473	0.0018832	0	0	-1	0	-1	-1	0	-1	-1	1
BMC03393	#N/A	T21B10.5 protein. (sptr:Q22626 score 131)				0.273253	0.694142	0.596488	1e-07	0.0752924	0.0013072	0	0	0	0	0	-1	0	-1	-1	1
BMC03399	Bm1_31870	Hypothetical 18.2 kDa protein ZK970.3 in (sw:Q23679 score 148)				0.494736	1.21e-05	2e-07	0.0007331	0.0009732	0.384268	0.0012136	1e-06	0	1	-1	-1	-1	0	1	-1
BMC03401	Bm1_16035	UNKNOWN				7e-07	1.7e-06	0	0.253363	0.0001887	0.381417	1e-07	0	-1	1	1	0	1	0	-1	1
BMC03402	Bm1_10405	C27D8.1 protein. (sptr:Q93288 score 196)				0.002994	0.0387686	0.0085441	0	0.0439868	1.02e-05	0	0	-1	1	1	-1	1	-1	-1	1
BMC03407	#N/A	UNKNOWN (score 70)				0.0605061	0.0006349	0.653918	0.0362163	3.57e-05	0.970754	0.0107616	0	0	1	0	1	-1	0	1	-1
BMC03414	#N/A	24 kDa secreted protein. (sptr:O76497 score 314)				0.003859	0.54483	0.17172	8.1e-06	0.0040501	0.0427524	3e-07	0	-1	0	0	-1	1	-1	-1	1
BMC03418	#N/A	Bax inhibitor-1 (sw:P55061 score 182)				0	0.63266	0.448084	0.100396	0.150127	0.868343	0.45785	0.362678	-1	0	0	0	0	0	0	0
BMC03420	Bm1_07865	UNKNOWN (score 70)				0.0010504	0.674522	0.0069541	4.91e-05	0.0004258	0.0086518	1e-07	0	-1	0	1	-1	1	-1	-1	1
BMC03429	Bm1_43725	D2013.7 protein. (sptr:Q18967 score 109)				0	0	0.0005309	0.0438063	0.0014797	0.292624	2.5e-06	0.146767	1	-1	1	-1	-1	0	-1	0
BMC03432	Bm1_23480	24 kDa secreted protein. (sptr:O76497 score 214)				0	0.0010494	0.772867	0.324257	4e-07	0.606424	0.554828	5.9e-06	-1	1	0	0	1	0	0	1
BMC03439	Bm1_24035	Cyclophilin B (sptr:O88541 score 158)				0.66332	0	5.7e-06	1.7e-06	0.252333	0.0083698	0.757226	5.11e-05	0	-1	1	1	0	1	0	-1
BMC03440	#N/A	UNKNOWN (score 70)				0.0922689	0.907533	0.719853	0.0004913	0.0186847	0.36838	0.0001855	0	0	0	0	-1	1	0	-1	1
BMC03445	#N/A	Myosin regulatory light chain 1. (sw:P19625 score 270)				0	1.3e-06	3.6e-06	0.147226	0	8e-07	0.0001068	0	-1	1	1	0	1	1	-1	1
BMC03450	Bm1_35900	UNKNOWN (score 70)				0.0411885	0.891536	0.725413	0	0.0019503	0.0090663	2e-07	0	-1	0	0	-1	1	-1	-1	1
BMC03467	#N/A	UNKNOWN (score 70)				0.162789	0.802941	0.805573	0.0048031	0.376952	0.37939	0.0024337	8.9e-06	0	0	0	-1	0	0	-1	1
BMC03471	#N/A	UNKNOWN (score 70)				0.792619	0.560961	0.588546	0	0.0014453	0.0001172	0	0	0	0	0	-1	1	-1	-1	1
BMC03474	#N/A	UNKNOWN (score 70)				2.6e-06	7.3e-06	0.144251	0.0014046	0.028106	0.789889	0.0716957	0.989928	1	-1	0	-1	-1	0	0	0
BMC03505	#N/A	UNKNOWN (score 70)				0.118871	0.0066617	0.870575	0	1e-07	0.0037639	0	0	0	1	0	-1	1	-1	-1	1
BMC03510	#N/A	UNKNOWN (no hits found)				0.0001868	0.26367	0.545514	1e-07	0.0002782	0.0007659	0	0	-1	0	0	-1	1	-1	-1	1
BMC03514	Bm1_53600	UNKNOWN (no hits found)				0.0509909	0.756051	0.935026	9e-07	0.628135	0.0003775	9e-07	0	0	0	0	-1	0	-1	-1	1
BMC03526	Bm1_22535	UNKNOWN (no hits found)				0.0993613	0.433045	0.683011	2e-07	0.0004067	0.0021542	1e-07	0	0	0	0	-1	1	-1	-1	1
BMC03538	Bm1_51665	UNKNOWN (score 70)				0.746964	0.823276	0.154487	6e-07	0.590685	0.0046953	0	0	0	0	0	-1	0	-1	-1	1
BMC03540	#N/A	UNKNOWN (score 70)				0	0.0048125	0.073587	3.92e-05	1e-07	0.0288176	0.006369	0	-1	1	0	-1	1	-1	-1	1
BMC03544	#N/A	UNKNOWN (no hits found)				0.0004734	0	0.590764	0.0045372	0.628492	0.775489	0.0010033	0.0004746	1	-1	0	1	0	0	1	-1
BMC03553	Bm1_35575	UNKNOWN (score 70)				0.0052376	0.716739	0.556439	0.0012847	0.0026776	0.0007038	0.0002498	0	-1	0	0	-1	1	-1	-1	1
BMC03558	Bm1_26425	UNKNOWN (score 70)				0.498366	0.956818	0.422558	0.0023786	0.346171	0.0578218	0.0002628	1e-07	0	0	0	-1	0	0	-1	1
BMC03559	#N/A	UNKNOWN (score 70)				0.107584	0.125125	0.344118	1.93e-05	0.883671	0.0078732	0.0003438	1e-07	0	0	0	-1	0	-1	-1	1
BMC03569	#N/A	UNKNOWN (score 70)				0.0014812	0.634624	0.186718	0.0340931	0.041661	0.0035507	0.0010416	0	-1	0	0	-1	1	-1	-1	1
BMC03573	Bm1_08420	Kinesin light chain (sw:P46825 score 168)				0.0274789	0.960771	0.0001664	0.601793	0.724102	0.90133	0.0004896	0.0012833	-1	0	-1	0	0	0	1	-1
BMC03584	#N/A	UNKNOWN (score 70)				1e-07	0.0095143	0.0305772	0.0048549	0.426911	0.722261	0.575275	0.345888	1	-1	-1	-1	0	0	0	0
BMC03586	#N/A	UNKNOWN (score 70)				0.179067	0.582319	0.0645264	8.43e-05	0.75666	0.197935	0.015711	9.3e-05	0	0	0	-1	0	0	-1	1
BMC03587	Bm1_02780	UNKNOWN (score 70)				0	0.0122906	0.0074901	0.789534	2e-07	0.112842	0.0025911	0	-1	-1	1	0	1	0	-1	1
BMC03592	#N/A	UNKNOWN (score 70)				0	0	0	0.0015762	0	0.112298	0	0	1	-1	1	-1	-1	0	-1	1
BMC03598	#N/A	UNKNOWN (score 70)				0	0	0.932075	0.547467	0.338895	0.0205511	0.635733	0.211976	1	-1	0	0	0	-1	0	0
BMC03623	#N/A	UNKNOWN (score 70)				0	0.0003434	0.109374	0.0652323	0.0009648	0.0291126	0.928987	0.33383	-1	1	0	0	1	1	0	0
BMC03649	Bm1_12815	Y38H8A.3 protein. (sptr:O62426 score 324)				0.202916	0.603358	0.768736	2.1e-06	0.0014485	0.0313726	1.1e-06	0	0	0	0	-1	1	-1	-1	1
BMC03650	#N/A	UNKNOWN (score 70)				0.033253	0.162973	0.136014	2e-07	0.0029494	0.0124081	0	0	-1	0	0	-1	1	-1	-1	1
BMC03651	Bm1_30135	UNKNOWN (no hits found)				0	0.0070833	0.483464	0.0004436	0.458131	0.251822	0.0040069	1e-05	1	-1	0	-1	0	0	-1	1
BMC03652	Bm1_05280	Protein transport protein SEC61 gamma subunit. (sw:Q19967 score 122)				4e-07	0.163041	0.0070486	0.523763	0.0163527	0.0002627	0.0237534	0.848819	-1	0	-1	0	-1	-1	1	0
BMC03658	Bm1_52860	UNKNOWN (score 70)				0.0119083	2.9e-06	0.12837	0.829346	2.9e-06	0.244968	0.161111	0	-1	-1	0	0	1	0	0	1
BMC03659	Bm1_29455	UNKNOWN (score 70)				0.0048987	0.12534	0.94513	0	0.0003125	0.0373313	0	0	-1	0	0	-1	1	-1	-1	1
BMC03664	Bm1_13595	Putative cytochrome b561 (sw:P34465 score 122)				0.201652	0.900873	0.448405	0.0219302	0.262669	0.0469408	0.0027984	3e-07	0	0	0	-1	0	-1	-1	1
BMC03673	Bm1_30075	UNKNOWN (score 70)				5.49e-05	0.254957	0.797898	0	4.1e-06	0.0024021	0	0	-1	0	0	-1	1	-1	-1	1
BMC03679	#N/A	UNKNOWN (score 70)				8.3e-06	0.900508	0.0262147	0.0124637	0.0803879	0.712396	0.897257	0.25481	-1	0	-1	-1	0	0	0	0
BMC03681	Bm1_24095	UNKNOWN (score 70)				0.0013388	0.695432	0.367139	2.3e-06	0.0001152	0.0244061	3e-07	0	-1	0	0	-1	1	-1	-1	1
BMC03698	#N/A	UNKNOWN				0.195183	3e-07	0.310782	5.09e-05	3.3e-05	0.100427	0.0010906	0.529942	0	-1	0	1	1	0	1	0
BMC03699	#N/A	UNKNOWN (score 70)				0	6e-07	0.0087914	0.272642	0	0.726261	0.0003839	0	-1	-1	1	0	1	0	-1	1
BMC03712	Bm1_43765	UNKNOWN (score 70)				0.0515708	0.376248	0.389862	0	0.0070593	0.371347	1e-07	0	0	0	0	-1	1	0	-1	1
BMC03726	#N/A	UNKNOWN				0	0.0001074	0.82946	9.1e-06	0	0	5.8e-06	0.448521	-1	-1	0	1	1	1	1	0
BMC03728	Bm1_27655	UNKNOWN (score 70)				0.393021	2.37e-05	0.0010632	0.0005671	0.0030381	0.0067464	0.960601	0.907509	0	1	-1	-1	-1	-1	0	0
BMC03741	Bm1_19785	T03F6.6 protein. (sptr:Q8WQD3 score 105)				0.496873	0.988826	0.904185	1e-06	0.0153029	0.0334091	1.9e-06	0	0	0	0	-1	1	-1	-1	1
BMC03749	Bm1_35435	UNKNOWN (score 70)				0.0008605	0.458606	0.0026988	0	0.309806	0.130549	0	0	-1	0	1	-1	0	0	-1	1
BMC03750	#N/A	UNKNOWN (no hits found)				0	0.0698412	0.018865	0.0544116	1e-07	0.55136	0.0001047	0.0333392	-1	0	-1	0	1	0	1	1
BMC03753	#N/A	UNKNOWN (score 70)				9e-07	0.448062	0.866307	0.373919	0.0008793	0.0843105	0.280249	0.0070487	-1	0	0	0	-1	0	0	-1
BMC03771	Bm1_14535	Small heat shock protein. (sptr:Q17268 score 109)				4.28e-05	5e-06	0	5.3e-06	0	1.4e-06	0	0.811394	1	-1	-1	1	1	-1	1	0
BMC03774	Bm1_11720	Karyopherin alpha. (sptr:Q8X175 score 89)				0.822855	0.651629	0.407312	2e-07	0.230917	0.037322	1.8e-06	0	0	0	0	-1	0	-1	-1	1
BMC03777	Bm1_04870	UNKNOWN (score 70)				0	0.0044873	1.51e-05	0	1e-07	0.106469	0	0	-1	1	-1	-1	1	0	-1	1
BMC03787	Bm1_02975	UNKNOWN (no hits found)				0.0004245	0.559856	0.777727	0	0.0041544	7.73e-05	0	0	-1	0	0	-1	1	-1	-1	1
BMC03788	Bm1_43360	UNKNOWN (score 70)				0.668754	0.954182	0.978468	1e-07	0.27995	0.0061689	2e-07	0	0	0	0	-1	0	-1	-1	1
BMC03792	#N/A	UNKNOWN (score 70)				0.261036	0.28288	0.391565	9.31e-05	0.001641	3.44e-05	9.8e-06	0	0	0	0	-1	1	-1	-1	1
BMC03801	Bm1_16555	C06H2.1 protein. (sptr:Q17763 score 110)				0	1e-07	0.140031	0.531259	0.0109872	0.868343	0.0293363	4.2e-05	-1	1	0	0	1	0	-1	1
BMC03806	#N/A	UNKNOWN (score 70)				0.146864	0.123556	0.917571	1.21e-05	0.0016366	4.18e-05	1.06e-05	0	0	0	0	-1	1	-1	-1	1
BMC03834	Bm1_45160	UNKNOWN (score 70)				0.0029614	0.954182	0.561662	0	3.19e-05	0.0147991	0	0	-1	0	0	-1	1	-1	-1	1
BMC03899	#N/A	Heat shock protein 70 (sptr:Q23954 score 234)				0.225052	1.09e-05	0.0017474	0	3e-07	0.0385899	0	0.0070112	0	-1	-1	1	1	-1	1	-1
BMC03906	Bm1_33320	Homeobox protein ceh-14. (sw:P20271 score 100)				0.0026525	0.44033	0.0005736	0.0039433	0.0226844	0.293739	0.371308	0.0093113	1	0	1	1	-1	0	0	-1
BMC03918	Bm1_39895	hypothetical protein C14F5.4 - (pir:T15498 score 175)				0	0.0002873	0.78156	0.0437145	1.87e-05	0.0442804	0.0982598	0.267552	-1	1	0	1	1	1	0	0
BMC03948	Bm1_02835	UNKNOWN (score 70)				0.00371	0.0043649	0	0	3.82e-05	7.57e-05	0.490791	0	1	1	-1	-1	1	-1	0	1
BMC03962	#N/A	major sperm protein 2 - nematode (pir:B45528 score 157)				0.875571	0.992015	0	0.0294309	1.29e-05	0.57527	3.4e-06	0.145353	0	0	-1	-1	1	0	1	0
BMC03977	Bm1_48340	UNKNOWN (score 70)				0.603225	0.002105	0.0360979	0.998702	0.0027267	0.485813	0.0267755	6e-07	0	1	1	0	1	0	-1	1
BMC03980	Bm1_20825	CG11652 protein (sptr:Q9VTM2 score 180)				0	0.376248	0.969866	0.0010943	0.151185	0.679835	0.0014049	0.117179	1	0	0	-1	0	0	-1	0
BMC03995	Bm1_42360	UNKNOWN (score 70)				1.32e-05	3.35e-05	0.104402	3.92e-05	0.155868	0.109623	0.0041154	0.858289	-1	-1	0	1	0	0	1	0
BMC04004	Bm1_51935	UNKNOWN (score 70)				0	0.0004924	0.0015692	0.0427069	3e-07	0.480657	0.135738	0	-1	-1	1	1	1	0	0	1
BMC04005	#N/A	UNKNOWN (score 70)				1.06e-05	0.677516	0.817094	0.0053917	0.0003233	0.0060097	0.002839	0.0002565	-1	0	0	-1	1	1	-1	1
BMC04019	Bm1_43585	UNKNOWN (score 70)				0.0504532	0.609513	0.220139	0.0004371	0.0339236	0.311065	1.68e-05	0	0	0	0	-1	1	0	-1	1
BMC04020	Bm1_33255	GMP reductase (sw:P27442 score 115)				1e-07	0.0040145	0.0850641	0.534283	0.0238604	0.810915	0.227514	0.462305	-1	-1	0	0	1	0	0	0
BMC04055	Bm1_20120	C25G4.6 protein. (sptr:Q18167 score 142)				0.164391	0.785155	0.94155	0.0053358	0.624314	0.367978	0.0046279	4.62e-05	0	0	0	-1	0	0	-1	1
BMC04067	Bm1_39740	Parvin-like protein. (sw:O16785 score 102)				2.7e-06	0.972408	0.0002112	5.7e-06	0.0023493	0.162008	0.222723	0.731272	-1	0	1	1	1	0	0	0
BMC04072	#N/A	UNKNOWN				0.125971	0.74582	0.844467	0.0003015	0.205168	0.106742	0.0001857	0	0	0	0	-1	0	0	-1	1
BMC04076	Bm1_55860	UNKNOWN (score 70)				0.0046712	0.0825557	0.0182768	0.0001783	0.0890547	0.0069515	0.108101	0.0025775	-1	0	-1	-1	0	-1	0	1
BMC04080	Bm1_43795	Putative alpha/beta hydrolase. (sptr:Q9BJ53 score 290)				0	0	6e-07	0	0	0.773225	0.0809206	0	-1	-1	1	1	1	0	0	1
BMC04081	Bm1_13975	UNKNOWN (score 70)				0.0070087	0.747695	0.191644	6e-06	0.467305	0.172237	3e-07	0	-1	0	0	-1	0	0	-1	1
BMC04084	#N/A	F15B9.5 protein. (sptr:Q19476 score 120)				0	0	3.6e-05	0	0	0.476828	0.0002394	0	-1	1	-1	-1	1	0	-1	1
BMC04090	Bm1_07250	CGI-90 protein. (sptr:Q9Y398 score 71)				0	0.0010138	0.0002483	0.0018161	0.0323967	0.352253	0.363224	0.0001264	-1	1	1	1	1	0	0	1
BMC04112	Bm1_41425	BM20. (sptr:Q93142 score 163)				2.6e-06	0	0.0695765	0.202781	1.34e-05	0.566535	0.507123	3e-07	1	-1	0	0	1	0	0	1
BMC04122	#N/A	UNKNOWN (score 70)				0.0085321	0.712486	0.922731	0.0010216	0.0006605	0.0178407	0.0015983	0	-1	0	0	-1	1	-1	-1	1
BMC04136	#N/A	Pepsin inhibitor precursor. (sptr:Q27384 score 276)				0.191868	0.0002627	4e-07	4e-07	0.72484	0.0020704	0.874079	0.0003192	0	1	-1	-1	0	-1	0	1
BMC04151	#N/A	UNKNOWN (score 70)				0.131048	0	0	0	2e-07	0.0053127	0.67243	0.0021884	0	-1	1	1	1	1	0	1
BMC04160	#N/A	UNKNOWN (score 70)				0.0513297	0.460147	0.764948	0.0036635	0.0839699	0.150417	0.0015743	2e-07	0	0	0	-1	0	0	-1	1
BMC04163	Bm1_30575	hypothetical protein C10E2.6 - (pir:T32430 score 241)				2.1e-06	0.0090623	0.0694858	1.24e-05	6.8e-06	0.30835	0.0021823	0.327764	-1	-1	0	1	1	0	1	0
BMC04181	#N/A	UNKNOWN (score 70)				8.45e-05	0.0419893	0.0522996	4.2e-06	0.0053023	0.0028698	0.0010173	0	-1	-1	0	-1	1	-1	-1	1
BMC04220	#N/A	UNKNOWN (score 70)				0.0012383	0.0025242	1.46e-05	0.0302015	0.132433	0.0002389	1e-07	0	1	1	1	-1	0	-1	-1	1
BMC04238	#N/A	UNKNOWN (score 70)				0.116638	0	0.342425	0.0057095	0	0.215736	0.0004264	0	0	-1	0	1	1	0	1	1
BMC04246	Bm1_31980	UNKNOWN (score 70)				0	1.81e-05	0.0005536	7.2e-06	0.149448	0.807191	0.135667	0.666798	1	-1	-1	-1	0	0	0	0
BMC04253	#N/A	UNKNOWN (no hits found)				0.184677	0.854648	5.26e-05	0.0336782	0.0004012	0.0015004	0.009529	0.0061925	0	0	-1	-1	-1	-1	1	-1
BMC04265	Bm1_57445	UNKNOWN (score 70)				0.073923	0.011665	0.797898	2.45e-05	0.227857	0.0002183	1.33e-05	0	0	1	0	-1	0	-1	-1	1
BMC04270	Bm1_03745	UNKNOWN (score 70)				0.811507	0.352428	0.741711	0	0.0267098	0.0003162	0	0	0	0	0	-1	1	-1	-1	1
BMC04277	Bm1_45095	UNKNOWN (score 70)				0.0295009	0.817262	0.949908	0	0.0316679	0.09383	0	0	-1	0	0	-1	1	0	-1	1
BMC04279	Bm1_17605	UNKNOWN (no hits found)				0.0380359	0.186108	1e-07	0.237579	0.731159	0.570433	1.5e-06	9.2e-06	-1	0	-1	0	0	0	1	-1
BMC04290	#N/A	UNKNOWN (score 70)				0	1.01e-05	0.0124054	0.296897	0	0.29598	0.000631	0	-1	-1	1	0	1	0	-1	1
BMC04294	#N/A	UNKNOWN (no hits found)				0	0	0.0072363	0.964852	0.014135	0.0011664	0.0045049	6.39e-05	-1	1	-1	0	1	1	1	-1
BMC04296	Bm1_12265	UNKNOWN (no hits found)				0	0.494226	0.0431486	0.0015541	7.8e-05	0.111452	0.244435	0.124814	-1	0	1	1	1	0	0	0
BMC04297	Bm1_43435	C08F8.6 protein. (sptr:Q17825 score 131)				0.68648	0.70826	0.908199	0.0002165	0.0247596	0.0541214	0.0003795	0	0	0	0	-1	1	0	-1	1
BMC04302	#N/A	Cathepsine L-like cysteine protease. (sptr:Q8WSH3 score 104)				0	0.0001045	0.84773	0.723119	5.6e-05	0.425474	0.92077	0.0007524	-1	-1	0	0	1	0	0	1
BMC04368	Bm1_41015	Dwarfin sma-2 (sw:Q02330 score 95)				0.237031	0.000321	0.589936	0.0834375	1.99e-05	0.622898	0.0217116	2e-07	0	1	0	0	-1	0	1	-1
BMC04373	#N/A	Y5F2A.2 protein. (sptr:Q9XWL1 score 84)				6.7e-06	0.0026873	0.219623	0.16095	0.0029251	0.30101	0.968763	0.0001011	-1	1	0	0	1	0	0	1
BMC04376	Bm1_11460	Cytidine deaminase. (sptr:P90706 score 199)				0	0	2.56e-05	0	0	0	0	0	-1	-1	1	1	1	1	1	-1
BMC04394	#N/A	UNKNOWN (score 70)				2.61e-05	0.572826	0.0359881	0.0668571	5.26e-05	0.446245	0.677473	0.0015339	1	0	1	0	-1	0	0	-1
BMC04407	Bm1_46550	COX17 protein - human (pir:T09533 score 80)				0	2.9e-06	0.0489491	0.383897	0.396723	0.925026	0.217375	0.0440919	1	-1	1	0	0	0	0	1
BMC04437	Bm1_25780	Tubulin beta-1 chain. (sw:P18241 score 310)				0.164499	0	0.0241059	1.85e-05	0.580426	0.0386956	0.0109206	6.3e-05	0	-1	1	1	0	1	1	-1
BMC04446	#N/A	UNKNOWN (no hits found)				0	0.0014888	0.966234	0.0018478	0.0001586	0.0854852	0.0023649	0.0040844	-1	1	0	1	1	0	1	1
BMC04454	#N/A	UNKNOWN (score 70)				0.175809	0	9.46e-05	0.141069	0.001832	0.147742	0.0030205	2.44e-05	0	1	1	0	1	0	-1	1
BMC04486	Bm1_30225	Probable dynein light chain 1 cytoplasmic. (sw:Q22799 score 180)				0.0014741	0	0.711292	0.0024505	0.041661	0.785903	0.0008584	6e-06	1	-1	0	1	-1	0	1	-1
BMC04492	#N/A	UNKNOWN (score 70)				0.151925	0.0002566	0.0243284	0.642208	0	0.905167	0.0055831	1.03e-05	0	1	1	0	-1	0	-1	-1
BMC04495	#N/A	UNKNOWN (score 70)				0	3e-07	0.010638	0.170795	0	0	0.0002371	0.0096739	-1	-1	-1	0	1	1	1	1
BMC04499	#N/A	SUF-1 protein. (sptr:Q19866 score 75)				2.4e-06	0.154846	0.000529	0.0014696	0.356732	0.566122	0.584252	0.025009	-1	0	-1	-1	0	0	0	-1
BMC04501	#N/A	UNKNOWN (score 70)				0.0206127	8e-07	0	0.0166603	0.973112	0.466641	2.5e-06	9.2e-06	-1	1	1	1	0	0	-1	1
BMC04507	Bm1_33770	UNKNOWN (score 70)				0	0.0105858	0.219548	0.160584	0.0410371	0.256372	0.0086755	0.0379956	1	-1	0	0	-1	0	-1	1
BMC04530	#N/A	UNKNOWN (score 70)				0	0	4.07e-05	0	0	0	0	0	-1	-1	1	1	1	1	1	-1
BMC04761	Bm1_27180	UNKNOWN (score 70)				2.3e-05	0	3.9e-06	0	0	3.1e-06	7e-07	0.441084	-1	-1	1	1	1	1	1	0
BMC04765	#N/A	UNKNOWN (score 70)				0	5e-07	0	1.2e-06	0	0.0247968	0.0086849	0	-1	-1	1	1	1	-1	-1	1
BMC04766	Bm1_02060	Tropomyosin. (sptr:Q25632 score 154)				0	3.59e-05	0.0224316	0.256609	1e-07	2.6e-06	0.0009607	9.74e-05	-1	-1	1	0	1	1	-1	1
BMC04773	#N/A	UNKNOWN (score 70)				2.8e-06	0.0011961	0.0001821	1.9e-06	8e-07	0.647774	0.107295	0	-1	-1	1	1	-1	0	0	-1
BMC04783	Bm1_04830	Selenoprotein (sptr:Q8WR40 score 80)				0.0028552	0	0.579268	0.0239262	0.000953	0.267365	0.106525	0.54023	1	-1	0	1	1	0	0	0
BMC04790	#N/A	Putative NADH-ubiquinone oxidoreductase. (sw:Q18359 score 169)				0	1.3e-06	0.243078	0.0706908	0.754361	0.198551	0.620958	0.509159	-1	1	0	0	0	0	0	0
BMC04796	Bm1_46645	UNKNOWN				0	0.872206	0.0365449	0.349075	6.4e-06	0.49387	0.190611	1.2e-06	-1	0	1	0	1	0	0	1
BMC04799	#N/A	C56A3.2 protein. (sptr:Q18878 score 188)				0	0	0.0039809	0	0	0.406471	0.0001001	1e-07	-1	-1	1	1	1	0	1	1
BMC04810	Bm1_07410	UNKNOWN (score 70)				6.76e-05	0	0.0016185	4.82e-05	0	0	0.249818	0.0024826	-1	-1	-1	-1	1	1	0	1
BMC04841	Bm1_13245	UNKNOWN (score 70)				0	2e-07	0.0096407	0	0	0	0	0.65843	-1	-1	1	1	1	1	1	0
BMC04842	Bm1_23305	UNKNOWN (score 70)				0.0002103	0.372724	1e-07	0.0039942	0.0696041	0.540493	9.66e-05	0.045115	-1	0	-1	-1	0	0	1	-1
BMC04884	#N/A	UNKNOWN (score 70)				0	9e-07	0.0056369	9e-07	0.271927	0.129312	0.0021803	0.633935	-1	1	1	1	0	0	1	0
BMC04908	Bm1_50245	UNKNOWN (no hits found)				1.19e-05	0.502607	0.692296	0.0030487	7e-07	0.700512	0.0009879	0.0212875	-1	0	0	1	1	0	1	1
BMC04910	Bm1_35100	UNKNOWN (score 70)				0	0.0007761	0.315006	0.132977	0.0003219	0.295347	0.0119203	0.914669	-1	1	0	0	1	0	1	0
BMC04914	#N/A	UNKNOWN (score 70)				0.436842	2.4e-06	0.213145	0.0157237	9e-07	0.61611	0.282429	0	0	1	0	1	-1	0	0	-1
BMC04923	#N/A	T04A8.4 protein. (sptr:Q22133 score 97)				0.0003791	0	0.209316	0.0468215	1e-07	0.399843	0.0017659	0	-1	1	0	-1	1	0	-1	1
BMC04926	Bm1_51495	Heat shock protein 90. (sw:O61998 score 322)				0.0020158	2e-07	0.0014743	0.0001154	6.91e-05	0.0115682	0	0.603316	1	-1	-1	1	1	-1	1	0
BMC04956	Bm1_46105	UNKNOWN (score 70)				0	0.0002016	0.0001702	0.0516511	5.7e-06	0.0278392	0.0176619	4.4e-06	-1	1	1	0	1	1	-1	1
BMC04958	Bm1_03285	UNKNOWN (score 70)				0.700979	0.0067464	6e-06	0.0002165	0.0772737	0.888038	0.120781	0.002334	0	1	-1	-1	0	0	0	-1
BMC04969	Bm1_31550	C30H6.8 protein. (sptr:Q9XVR3 score 120)				0	9.2e-06	0.708654	0.026286	0.198973	0.475919	0.0093586	0.556643	-1	1	0	1	0	0	1	0
BMC04971	Bm1_53540	malate dehydrogenase (pir:S29742 score 213)				0	0	0.0460617	0.542581	0.0177791	0.80929	0.128634	0.0006158	-1	1	1	0	1	0	0	1
BMC04995	#N/A	UNKNOWN (score 70)				0	0	0.0638945	0.921993	0.0003984	0.750208	0.0626843	0.0155843	-1	1	0	0	1	0	0	1
BMC05014	#N/A	UNKNOWN (no hits found)				0	0.662368	0.205801	0	0.634377	0.661395	0	0	-1	0	0	1	0	0	1	-1
BMC05021	Bm1_40615	Y53H1B.2 protein. (sptr:Q9TVV4 score 117)				0	0.0001722	3.6e-06	0.0004722	0.0026593	0.0008513	0.0417191	1e-05	-1	1	-1	-1	1	-1	1	1
BMC05026	Bm1_03900	Putative cuticular collagen (sptr:Q9NFZ9 score 127)				0	0.776996	0.443738	0.0850474	0	7.3e-05	0.0125786	0.94586	-1	0	0	0	1	1	1	0
BMC05037	Bm1_36960	UNKNOWN (score 70)				0	0	0.867889	1.1e-05	0	0.0367441	8e-06	0	-1	1	0	-1	1	1	-1	1
BMC05057	Bm1_51495	Heat shock protein 90. (sw:O61998 score 441)				0.0121546	0.0009581	0.016725	0.0027644	0.0013561	0.0088105	4.4e-06	0.493881	-1	-1	-1	1	1	-1	1	0
BMC05075	#N/A	UNKNOWN (score 70)				1e-07	5.37e-05	0.235095	0.0054429	0.0013106	0.664943	0.118576	0.188351	-1	1	0	1	1	0	0	0
BMC05087	Bm1_29890	hypothetical protein R151.8 - C. (pir:T16768 score 100)				0	2e-07	0.001962	0.0241874	0.0036614	0.614402	0.249191	0.214851	-1	1	1	1	-1	0	0	0
BMC05093	#N/A	Hypothetical protein F46E10.10 (sptr:Q9UAV5 score 235)				0	1.6e-06	0.320281	0.283609	0.173253	0.164782	0.033368	0.0144965	-1	1	0	0	0	0	1	-1
BMC05097	Bm1_51710	UNKNOWN (score 70)				0	6e-07	0.318948	7.23e-05	0.663058	0.378765	5.6e-06	5e-07	1	-1	0	-1	0	0	-1	1
BMC05103	#N/A	UNKNOWN (score 70)				1e-07	0.0008295	0.81321	0.48248	0.186307	0.283555	0.703737	0.714387	-1	-1	0	0	0	0	0	0
BMC05109	Bm1_19875	UNKNOWN (score 70)				3e-07	0.0084427	0.0076866	0.0078357	0.0557116	0.789455	0.86874	0.0137665	-1	1	1	1	0	0	0	1
BMC05111	#N/A	C55C3.1 protein. (sptr:Q18869 score 160)				0.0001436	0.0042732	0.0002999	1e-07	0.0020893	0.10148	0.0042532	0.0872713	-1	1	1	1	1	0	1	0
BMC05122	Bm1_31690	SPARC precursor (sw:P34714 score 188)				0	2.3e-06	0.0242715	0.0081481	0	0.001516	0.796863	3.09e-05	-1	-1	1	1	1	1	0	1
BMC05124	Bm1_30800	Y52B11A.9 protein. (sptr:Q9XWF2 score 147)				1e-06	0.845629	0.485332	0.477911	2.8e-06	0.471694	0.940495	2.19e-05	1	0	0	0	-1	0	0	-1
BMC05128	#N/A	UNKNOWN (score 70)				0.408558	0.413271	0.015824	4e-07	2.8e-06	0.56864	0	0	0	0	1	-1	1	0	-1	1
BMC05161	Bm1_12570	UNKNOWN (score 70)				0	1e-07	0.112717	0.291225	0.0918482	0.425474	0.522035	0.153273	-1	1	0	0	0	0	0	0
BMC05175	Bm1_17485	UNKNOWN (score 70)				0	0.772136	0.326837	0.041437	0	1.31e-05	0.0031571	0.0237428	-1	0	0	1	1	1	1	1
BMC05178	#N/A	Ribosomal protein L13A. (sptr:Q8MUR4 score 125)				0	0	0.937088	0.392591	0.0494861	0.425474	0.468054	0.0717991	-1	1	0	0	1	0	0	0
BMC05180	#N/A	Calponin homolog MjCAP-1. (sptr:P91763 score 97)				2.31e-05	8.5e-06	0.0003562	5.6e-06	1e-07	0.0647719	0.15287	0.0006536	-1	-1	1	1	1	0	0	1
BMC05193	Bm1_31490	hypothetical protein ZC443.1 - (pir:T27575 score 110)				0	0	8e-07	0	0	1.2e-06	0.0005718	0.0152175	-1	1	1	1	1	1	1	1
BMC05208	#N/A	UNKNOWN (score 70)				0	6e-07	0.0044995	0.114387	0	0.0001383	5.87e-05	0.168179	-1	-1	-1	0	1	1	1	0
BMC05233	#N/A	UNKNOWN (score 70)				0	0.0084956	1.1e-06	0.0327953	0.0035584	0	0.0001902	0	-1	1	-1	-1	1	1	1	-1
BMC05247	#N/A	ZK856.7 protein. (sptr:Q23642 score 79)				7e-07	0.692457	0.693141	0.956187	0.01047	0.0432774	0.693065	0.915869	-1	0	0	0	1	1	0	0
BMC05277	#N/A	UNKNOWN (no hits found)				0.0001534	0	0	4.9e-06	0.725878	0.962724	0.0030164	0.0045662	-1	1	1	1	0	0	-1	1
BMC05326	Bm1_26275	Hypothetical 34.8 kDa protein C28H8.5 in (sw:Q09244 score 109)				0	0.771552	1.42e-05	0.0003095	0	0.0048926	0.17966	0	-1	0	1	1	1	1	0	1
BMC05334	Bm1_48045	superoxide dismutase (pir:S55346 score 200)				0	3.48e-05	0.740815	0.0161539	0	0.0439369	0.006404	0	-1	1	0	-1	1	-1	-1	1
BMC05337	#N/A	Major antigen. (sw:P21249 score 160)				0	0.305205	0.636129	0.069591	3.81e-05	0.956975	0.0207511	0.0195996	-1	0	0	0	1	0	1	1
BMC05346	Bm1_43820	UNKNOWN				0	0.0160609	0.0138968	0.0088212	0	0.0055617	0.99314	4.41e-05	-1	-1	1	1	1	1	0	1
BMC05348	#N/A	C28D4.2 protein. (sptr:O17610 score 100)				0.0020582	0.0043573	0.233147	0.509579	1e-07	0.361333	0.538496	1.8e-06	-1	-1	0	0	1	0	0	1
BMC05359	#N/A	Cuticle collagen 14. (sw:P18834 score 86)				0	0.0427323	0.705291	0.299237	1e-07	3.5e-06	0.586161	0.704234	-1	-1	0	0	1	1	0	0
BMC05369	#N/A	UNKNOWN (score 70)				0	0.714668	0.0380933	0.0060218	5.86e-05	0.3274	0.564472	0.0050394	-1	0	1	1	1	0	0	1
BMC05374	#N/A	UNKNOWN (score 70)				7e-07	0.0027807	0.560275	0.636589	0.0302834	0.0058792	0.858128	8.6e-06	1	-1	0	0	1	-1	0	1
BMC05381	Bm1_03995	BmSERPIN. (sptr:Q17158 score 176)				0	0	0.0465256	0.0322888	0.285696	0.839516	0.994527	0.429564	-1	1	-1	-1	0	0	0	0
BMC05385	Bm1_45135	UNKNOWN (score 70)				0	0.0097992	0.0224764	0.488527	0.443545	0.0063087	0.0028975	1e-07	-1	1	-1	0	0	1	1	-1
BMC05389	#N/A	Phosphoglyceromutase. (sptr:Q9HGY4 score 154)				0	0.0415824	0.496445	0.000365	0.0001416	0.179211	5.86e-05	0.0407978	-1	1	0	1	1	0	1	-1
BMC05404	#N/A	UNKNOWN (score 70)				0	0.0003047	0.0064176	3.13e-05	0.219796	0.817315	0.0646093	0.307171	-1	1	1	1	0	0	0	0
BMC05437	#N/A	protein F21D12.3 (pir:B88206 score 245)				0	0	0.280955	0.100688	3.86e-05	0.759958	0.0070687	0.114687	-1	1	0	0	1	0	1	0
BMC05439	#N/A	UNKNOWN (score 70)				1e-07	8e-07	0.0741475	0.433714	0.281352	0.907381	0.0093657	0.0002475	-1	1	0	0	0	0	1	-1
BMC05465	Bm1_21765	hypothetical protein T07H6.1 - (pir:T16835 score 224)				0	0.257528	0.210954	0.0043887	0.0020019	0.0264772	0.115121	0.361978	-1	0	0	1	1	1	0	0
BMC05473	Bm1_22790	UNKNOWN (score 70)				0	0.0008531	0.0132989	3e-07	0	1.31e-05	0	0	-1	1	1	-1	1	1	-1	1
BMC05487	#N/A	Calcium-transporting ATPase (sw:P22700				0	1.6e-05	0.0001738	5.02e-05	1e-07	0.0254785	0.780393	3.94e-05	-1	1	1	1	1	1	0	1
BMC05500	#N/A	Hypothetical 15.1 kDa protein ZK593.6 in (sw:Q23536 score 80)				4e-07	0.0070833	0.0161257	0.35404	0.0130673	0.389503	0.0011339	1.23e-05	1	-1	-1	0	-1	0	1	-1
BMC05513	#N/A	cytochrome-c oxidase (pir:S31256 score 75)				0	0.265529	0.230932	0.0001417	0.0515076	0.673944	0.0047961	4.2e-06	-1	0	0	1	0	0	1	-1
BMC05524	Bm1_14790	Y18D10A.8 protein. (sptr:Q9XW13 score 145)				0	0.393596	0.0550231	0.0009748	3.5e-06	0.133666	0.143352	0.0118391	-1	0	0	1	1	0	0	1
BMC05527	#N/A	UNKNOWN (score 70)				0	0.0042903	0.0293328	0.0025136	3e-06	0.685791	0.424745	6.93e-05	-1	1	1	1	1	0	0	1
BMC05529	Bm1_48985	UNKNOWN (score 70)				1e-07	0.195174	0.0433406	0.0007	0.0052201	0.827019	0.140718	0.260672	-1	0	1	1	1	0	0	0
BMC05537	#N/A	ZK1010.7 protein. (sptr:O18286 score 91)				0	6.2e-06	0.7543	0	0	0	0	0.0002267	-1	-1	0	1	1	1	1	-1
BMC05574	#N/A	UNKNOWN (score 70)				0.0004994	5.4e-06	0.0161257	0.0045911	0.0229595	0.960053	0.76232	0.0073448	-1	1	1	1	-1	0	0	-1
BMC05611	Bm1_56990	Cytoplasmic intermediate filament protein. (sptr:Q17049 score 77)				0	0.471475	0.0406497	1.08e-05	6.3e-06	0.154998	0.003631	0.442246	-1	0	1	1	1	0	1	0
BMC05678	#N/A	CG9150 protein. (sptr:Q9VMH9 score 213)				1e-06	3.2e-06	0.867574	0.592549	0.13682	0.856311	0.765721	0.360561	-1	1	0	0	0	0	0	0
BMC05705	Bm1_46740	Ov87. (sptr:O96928 score 302)				0	0.411218	8.4e-06	0.001104	3e-07	0.1966	0.0436494	1e-07	-1	0	1	1	1	0	-1	1
BMC05724	Bm1_17155	Phosphoenolpyruvate carboxykinase (sw:Q05893 score 277)				0	0	0.893649	0.0220756	0.439486	0.329069	0.0156574	0.0044534	-1	1	0	1	0	0	1	-1
BMC05728	Bm1_50815	UNKNOWN (score 70)				0.0001647	0.144207	0.816772	8.9e-06	0.0238968	0.441621	2.27e-05	0.0004281	1	0	0	-1	-1	0	-1	1
BMC05737	Bm1_18995	UNKNOWN (score 70)				1e-07	0.0255333	0.236389	3.5e-06	0.011601	0.0023964	2e-07	0	-1	1	0	-1	1	-1	-1	1
BMC05753	Bm1_04450	Paramyosin. (sw:Q01202 score 286)				0	0.456704	1.91e-05	0.0184767	1.2e-05	0.0007626	0.0068092	0.0002469	-1	0	1	1	1	1	-1	1
BMC05780	Bm1_52580	Putative serine/threonine protein (sw:P48458 score 132)				0.493165	0.944495	0.827117	1.3e-06	0.0269562	0.0122655	9e-07	0	0	0	0	-1	1	-1	-1	1
BMC05791	Bm1_36520	Putative NADH-ubiquinone oxidoreductase (sw:Q9N2W7 score 147)				0	0.0004799	0.337744	0.0185949	0.0007809	0.947433	0.193376	0.0162436	-1	-1	0	1	1	0	0	1
BMC05800	#N/A	NADH dehydrogenase subunit 2. (sptr:Q9MD59 score 122)				7.3e-06	0	0	0	0.0003111	0.687952	0.609665	0.0002263	1	-1	1	1	1	0	0	1
BMC05802	#N/A	UNKNOWN (score 70)				0.384861	0.727602	0.367345	4.96e-05	0.0025299	0.0256807	5e-06	0	0	0	0	-1	1	-1	-1	1
BMC05803	#N/A	hypothetical protein M60.3 - C. (pir:T28849 score 158)				0.0017582	0	3e-07	1e-07	0	0.974045	0.660822	0	-1	1	1	1	-1	0	0	-1
BMC05807	Bm1_00735	UNKNOWN (score 70)				0.0019645	0.0016988	1.99e-05	0.0190462	0.602232	0.0332188	0.0068809	2.82e-05	1	-1	-1	-1	0	1	1	-1
BMC05811	#N/A	UNKNOWN (score 70)				0	0	0.832509	0.10067	0.23685	0.355492	0.0614974	0.0590438	-1	1	0	0	0	0	0	0
BMC05834	Bm1_24615	F35G12.10 protein. (sptr:Q20053 score 203)				0	2.8e-06	0.159226	0.0650872	0.0041847	0.362492	0.777179	0.103223	-1	1	0	0	1	0	0	0
BMC05847	#N/A	UNKNOWN (score 70)				0.0001031	0	0.0231682	0.179174	0.0187279	0.172013	0.269096	0.0053592	-1	1	1	0	-1	0	0	-1
BMC05850	#N/A	UNKNOWN (score 70)				2e-07	0.0004575	0.624908	0	0.623997	0.063145	1e-07	0	1	-1	0	-1	0	0	-1	1
BMC05854	#N/A	UNKNOWN (score 70)				1.72e-05	0.413389	0.949173	0	7.78e-05	0.205765	0	0	-1	0	0	-1	1	0	-1	1
BMC05868	Bm1_15310	ZC168.6 protein. (sptr:Q23246 score 70)				0.0009998	0.677071	0.453941	4.07e-05	0.001096	0.0438428	6e-06	0	-1	0	0	-1	1	-1	-1	1
BMC05878	Bm1_21670	UNKNOWN (score 70)				2.18e-05	0.113345	0.706491	7.45e-05	0.0013116	0.0092994	2.82e-05	0	-1	0	0	-1	1	-1	-1	1
BMC05882	#N/A	UNKNOWN (no hits found)				0	1e-07	0.218252	0.0010819	0.836071	0.0037549	0.0340002	1.7e-06	1	-1	0	-1	0	-1	-1	1
BMC05884	#N/A	Serine palmitoyltransferase 1 (sw:O35704 score 102)				0	0	0.0814605	0.511521	0.211462	0.22296	0.232403	0.138728	-1	1	0	0	0	0	0	0
BMC05910	#N/A	UNKNOWN (no hits found)				3.1e-06	0.372101	0.005962	0.0017111	0	0.0877971	0.777378	0	1	0	1	1	-1	0	0	-1
BMC05917	Bm1_14425	Hypothetical 50.0 kDa protein K07E8.7 in (sw:O16686 score 131)				1.39e-05	0.0257984	0.0902038	1.02e-05	0.422959	0.654542	0.0012919	0.0015339	1	1	0	-1	0	0	-1	1
BMC05959	#N/A	Oveg1 (sptr:Q25608 score 76)				0	0.0610212	0.18506	0.0272452	0	0.676087	0.0008041	1.7e-05	-1	0	0	1	1	0	1	1
BMC05960	#N/A	UNKNOWN (score 70)				9e-07	4.6e-06	0.579245	4.3e-06	0.0828833	0.231885	2.61e-05	0.0481444	-1	-1	0	1	0	0	1	-1
BMC05967	Bm1_45750	Putative mitochondrial 40S ribosomal (sw:Q93425 score 94)				1.2e-06	0.0132569	0.0223815	0.0001146	0.227801	0.166669	0.0627977	0.121114	-1	1	-1	-1	0	0	0	0
BMC06011	#N/A	UNKNOWN (score 70)				0	0	0	0	0	0.415074	0	0	1	-1	1	-1	-1	0	-1	1
BMC06017	#N/A	UNKNOWN (score 70)				0	0.194845	0.773032	0	0.37816	0.115202	0	0	1	0	0	-1	0	0	-1	1
BMC06026	#N/A	UNKNOWN (score 70)				2e-07	0.484852	0.0008448	0.0136156	0.0074077	0.0011247	0.21426	0.941879	1	0	-1	-1	-1	-1	0	0
BMC06043	#N/A	UNKNOWN (score 70)				0	0.0559454	0.0877282	0.731143	5e-07	0.340166	0.0317828	4.3e-06	-1	0	0	0	1	0	1	1
BMC06052	#N/A	UNKNOWN (score 70)				0.0106581	0.728987	0.0792732	0.0064214	0.0002912	0.0003074	5.79e-05	0.0001158	1	0	0	1	-1	-1	1	-1
BMC06063	#N/A	UNKNOWN (score 70)				2.88e-05	0.0216301	2.04e-05	0.0790475	0.0048777	0.000109	0.0014193	0.136622	-1	-1	-1	0	-1	-1	1	0
BMC06080	Bm1_13265	Cathepsin L-like precursor (sw:O17473 score 236)				0	0	0.779433	0.205402	0.442526	0.112443	0.113164	0.319418	-1	1	0	0	0	0	0	0
BMC06090	Bm1_10280	Transketolase (sptr:Q9I8J7 score 195)				6e-07	0	0.0136079	3.63e-05	0.0160486	0.860874	0.0371742	0.954614	1	-1	1	1	1	0	1	0
BMC06093	#N/A	UNKNOWN (score 70)				0	0.0001716	0.766158	0.450448	0	0.0023283	0.721639	0	1	1	0	0	-1	-1	0	-1
BMC06120	#N/A	UNKNOWN (score 70)				0	1.7e-06	0.0020575	0.0241091	0.0238604	0.0121086	0.257238	0.0680625	1	-1	1	1	-1	-1	0	0
BMC06203	#N/A	UNKNOWN (score 70)				0	0.0021333	0.910229	0.003701	0.925641	0.733575	0.0028242	0.0083645	-1	1	0	1	0	0	1	-1
BMC06210	#N/A	UNKNOWN (no hits found)				2.69e-05	1.4e-06	0	5.6e-06	0.0963132	0	0.0030782	0	-1	-1	-1	-1	0	1	1	-1
BMC06236	Bm1_52100	Peptidyl-prolyl cis-trans isomerase (sw:P30405 score 104)				0.0049995	0.0018059	0	0.0003053	0.661882	0.409637	8.61e-05	0.0002038	-1	1	-1	-1	0	0	1	-1
BMC06237	Bm1_36485	UNKNOWN (score 70)				0	0.0005575	0.0010277	0.0205307	0.602712	0.37939	2.1e-06	2e-07	-1	-1	-1	1	0	0	1	-1
BMC06240	#N/A	UNKNOWN (score 70)				0	1.81e-05	0.693928	0.0080854	0.0108361	0.310059	0.0026408	3.89e-05	1	-1	0	1	-1	0	1	-1
BMC06258	Bm1_49835	Intracellular kinase. (sptr:Q91757 score 267)				6.2e-06	0.49318	0.440009	0.499535	0.0016842	0.244064	0.861951	5.71e-05	1	0	0	0	-1	0	0	-1
BMC06259	Bm1_37295	heme A farnesyltransferase (pir:I38603 score 203)				0.0021157	0.152923	0.925827	0.0071007	0.435015	0.0591249	0.0057738	9.99e-05	1	0	0	-1	0	0	-1	1
BMC06282	Bm1_49245	Probable exocyst complex component Sec8. (sw:Q9XWS2 score 104)				0.0015721	0.0663817	0.834649	0.193411	4e-06	0.904988	0.319521	3e-07	1	0	0	0	-1	0	0	-1
BMC06292	Bm1_00940	UNKNOWN (score 70)				0.0301349	0.90216	0.782045	0	0.957347	0.000565	0	0	1	0	0	-1	0	-1	-1	1
BMC06308	#N/A	UNKNOWN (score 70)				0	0.204274	0.240613	0.0003466	0.0049434	0.931099	1.56e-05	0.01347	-1	0	0	1	1	0	1	-1
BMC06329	Bm1_46905	UNKNOWN (score 70)				4e-07	0.0002213	0.899271	0.0021121	0.00016	0.0908896	0.0015454	0	-1	1	0	-1	1	0	-1	1
BMC06331	#N/A	Actin (sptr:Q9U5I2 score 97)				0.0087514	0	0	0	0	2e-07	0	0.212912	-1	-1	1	1	1	1	1	0
BMC06373	Bm1_21995	T03F6.6 protein. (sptr:Q8WQD3 score 94)				0.0018166	0.831107	0.222541	0.0039736	0.0407575	0.002984	0.0001468	0	-1	0	0	-1	1	-1	-1	1
BMC06377	Bm1_18430	UNKNOWN (score 70)				0.699987	0.572791	0.682562	3.98e-05	0.0409858	0.0011017	1.35e-05	0	0	0	0	-1	1	-1	-1	1
BMC06392	#N/A	UNKNOWN (score 70)				9.59e-05	0.236002	1.2e-05	2e-07	0.0795235	0.652331	0.0939104	0.0047902	1	0	-1	-1	0	0	0	1
BMC06394	#N/A	Ribokinase. (sptr:Q8U6G0 score 99)				1e-07	0.0002933	0.113648	4.98e-05	1e-07	0.0001032	0.0046838	0	-1	1	0	-1	1	-1	-1	1
BMC06400	#N/A	UNKNOWN (score 70)				0	0	0.959073	0.805954	0.0001541	0.914657	0.76798	3.1e-05	-1	1	0	0	1	0	0	1
BMC06404	Bm1_46925	UNKNOWN (score 70)				0.519186	0.768493	0.702101	0.0004568	0.0335574	0.0094682	0.0017599	0	0	0	0	-1	1	-1	-1	1
BMC06405	#N/A	UNKNOWN (score 70)				0	0.0001813	0.836711	3.7e-06	2.89e-05	0.576906	8.6e-06	0.173247	1	-1	0	-1	-1	0	-1	0
BMC06408	#N/A	UNKNOWN (score 70)				0	0.0312927	0.888492	0.44917	0.0004086	0.871701	0.582614	0.0001191	1	-1	0	0	-1	0	0	-1
BMC06412	#N/A	UNKNOWN (score 70)				6.76e-05	0.130991	0.496445	0.0151686	0.0020677	0.3149	0.0946417	0.000416	-1	0	0	1	-1	0	0	-1
BMC06420	Bm1_54580	Hypothetical protein ZC8.3. (sptr:Q23084 score 246)				0.0344954	0.21567	4.6e-06	0.0002602	0.0021594	0.0104501	0.0851805	6.56e-05	-1	0	1	1	-1	1	0	-1
BMC06442	#N/A	Lysosomal thiol reductase IP30 (sptr:Q9ESY9 score 308)				0.644184	3.9e-06	1.1e-06	9e-07	0.161696	0.80859	0.959536	0.0680625	0	-1	1	1	0	0	0	0
BMC06447	Bm1_01020	UNKNOWN (no hits found)				0.0203782	0	0.347134	4.07e-05	0.0130937	0.2109	0.0007121	0.0079546	1	1	0	-1	-1	0	-1	1
BMC06451	#N/A	Fructose 1 6 bisphosphate aldolase. (sptr:Q9U9R9 score 231)				0	0.0001728	0.0168478	0.0173678	0.726536	0.376601	0.873222	0.366148	-1	1	1	1	0	0	0	0
BMC06456	Bm1_18510	T27E9.7 protein. (sptr:Q9XTD9 score 276)				1e-07	0.904981	0.268946	0.866821	0.367731	0.194432	0.169445	0.0405693	1	0	0	0	0	0	0	1
BMC06459	#N/A	UNKNOWN (score 70)				0	0.0097992	0.640569	1.98e-05	0.0032338	0.931324	6.1e-06	0.0075199	-1	-1	0	1	1	0	1	-1
BMC06474	Bm1_00545	T-complex polypeptide 20. (sptr:O96965 score 146)				0.0004396	0	0.282648	7.79e-05	0.160415	0.527231	0.0019277	3.7e-06	1	-1	0	1	0	0	1	-1
BMC06478	#N/A	UNC-52 protein. (sptr:Q9XTI5 score 238)				0	3e-07	0.0147604	0	0	0	0	0.129413	-1	-1	1	1	1	1	1	0
BMC06485	#N/A	Ferritin heavy chain (sw:P29389 score 295)				0.663851	0	0	0	4e-07	0.0018501	0.884325	0.0029817	0	-1	1	1	1	1	0	1
BMC06507	#N/A	Troponin-like protein. (sptr:Q9U3U5 score 241)				0	2e-07	2e-07	0.0022068	0	1e-07	0.0004026	1.4e-06	-1	1	1	1	1	1	-1	1
BMC06518	#N/A	UNKNOWN (score 70)				2.3e-06	0.0183793	0.150021	0.0038013	0.006867	0.542589	0.149177	0.571472	1	-1	0	-1	-1	0	0	0
BMC06542	#N/A	UNKNOWN (score 70)				0	0	0	0	0	0.322821	0	0	-1	1	-1	-1	1	0	-1	1
BMC06549	#N/A	UNKNOWN (score 70)				0.984752	0.317761	3e-07	0.0001458	0.102129	0.317359	0.0089852	0.0020818	0	0	-1	-1	0	0	1	-1
BMC06577	#N/A	collagen alpha 1(pir:S40991 score 113)				0	1e-06	0.138027	5e-07	0	1e-07	3.03e-05	0.81013	-1	-1	0	1	1	1	1	0
BMC06583	#N/A	UNKNOWN (no hits found)				0.0526471	0	0	0	0	0.0001777	0	5.1e-06	0	1	-1	-1	1	1	1	-1
BMC06606	#N/A	UNKNOWN (no hits found)				0.0015661	0.0132569	0.862146	0.027692	0	0.0034	0.017486	2e-07	-1	1	0	1	-1	-1	1	-1
BMC06615	#N/A	UNKNOWN (no hits found)				0	0	0	0.0015363	0	0	0	1.4e-06	-1	1	-1	1	1	1	1	1
BMC06617	Bm1_08205	UNKNOWN (score 70)				0	0.012961	0.0021315	0.307532	4.4e-06	0.630044	0.0190491	0	1	1	-1	0	-1	0	1	-1
BMC06669	#N/A	UNKNOWN (score 70)				0	2e-07	0.127916	5.02e-05	0.226274	0.0516715	1.1e-06	0	-1	1	0	1	0	0	1	-1
BMC06680	#N/A	UNKNOWN (score 70)				0.0447467	0.122952	1.53e-05	2e-06	0.0025996	0.536066	0.524135	0.076932	1	0	-1	-1	-1	0	0	0
BMC06686	#N/A	UNKNOWN (score 70)				0	4e-07	5e-07	1.5e-06	0	3.81e-05	0	1.08e-05	-1	-1	-1	1	1	1	1	-1
BMC06697	#N/A	UNKNOWN (score 70)				0.0390981	0.0037965	0.333953	0.0003714	0.105589	0.522357	0.0067789	0.0005544	1	1	0	1	0	0	1	-1
BMC06706	#N/A	UNKNOWN (score 70)				0.218657	0.224121	0.744996	0.0001458	0.0385165	0.0044719	6.26e-05	0	0	0	0	-1	1	-1	-1	1
BMC06708	#N/A	UNKNOWN				0.0050689	1.43e-05	0.861	0.0747933	0.0157627	0.0001985	0.126772	0	-1	1	0	0	1	-1	0	1
BMC06711	Bm1_29415	Hypothetical 33.8 kDa protein. (sptr:Q9BPN6 score 199)				0.40018	4.6e-06	0.0822078	7.98e-05	0.0941955	0.216263	0.0110648	0.0047033	0	-1	0	-1	0	0	-1	1
BMC06715	#N/A	20/22kDa protein. (sptr:Q9GT19 score 159)				0	0	0	0	0.85599	0.13903	0.0937805	0.0006615	-1	1	1	1	0	0	0	1
BMC06750	#N/A	Phosphate carrier (sptr:Q98TW8 score 162)				0	6.97e-05	0.0037697	0.0795955	0.0055033	0.650423	3.12e-05	0.0075002	-1	1	-1	0	1	0	1	-1
BMC06785	#N/A	UNKNOWN (score 70)				0.0042533	0.756788	0.974428	0	4.95e-05	0.0003085	0	0	-1	0	0	-1	1	-1	-1	1
BMC06790	#N/A	UNKNOWN (score 70)				0	0	0.031395	0	0	0	0	0	-1	-1	1	1	1	1	1	-1
BMC06812	Bm1_32130	UNKNOWN (score 70)				0.0534889	0	0	0.0017302	0	0.179747	0	0.149212	0	1	-1	-1	1	0	1	0
BMC06840	Bm1_19990	Cuticle collagen 2 precursor. (sw:P17656 score 78)				0	1e-07	0.109887	0.179428	3.62e-05	0	0.0038267	0	-1	-1	0	0	1	1	1	-1
BMC06846	Bm1_13325	UNKNOWN (score 70)				0.0066703	0.953632	0.0059005	4.94e-05	0.185326	7.8e-06	0.100804	2.2e-06	-1	0	-1	-1	0	1	0	-1
BMC06865	#N/A	UNKNOWN (score 70)				0	0.342771	0.0009097	1e-07	0	0	0	0.0134423	-1	0	-1	1	1	1	1	1
BMC06871	Bm1_36740	Y67A10A.6 protein. (sptr:Q9U1V3 score 79)				0.602774	0.534418	0.0002423	0.0001458	0.0306364	0.952176	0.992394	0.0230508	0	0	1	1	1	0	0	1
BMC06880	#N/A	UNKNOWN (no hits found)				0.826986	0	0	0	9.5e-06	0.779377	0.909571	1.19e-05	0	-1	1	1	1	0	0	1
BMC06890	#N/A	HLA class II DR-beta precursor. (sptr:Q29890 score 137)				0.0124534	0	2.2e-06	2e-07	0.0019318	0.471601	0.444059	0.09948	1	-1	1	1	1	0	0	0
BMC06939	#N/A	UNKNOWN (score 70)				0.414501	0.97007	0.0172629	0	4e-07	0	1e-07	0.0016731	0	0	-1	-1	1	1	-1	1
BMC06968	#N/A	Cytochrome b-245 light chain (sw:Q62737 score 212)				0.310598	0	0	0	0.0014139	0.441868	0.268343	0.0006449	0	-1	1	1	1	0	0	1
BMC06982	Bm1_01020	hypothetical protein C27F2.8 - (pir:T15666 score 116)				0.411363	0.001591	0.0286021	0.48248	0.604577	0.778997	0.100514	0.0101564	0	1	1	0	0	0	0	1
BMC06987	#N/A	CUT-1-like cuticlin protein precursor. (sptr:Q93115 score 215)				0	0.80791	5e-07	0.709438	0.894282	0.554008	1e-06	1e-07	-1	0	-1	0	0	0	1	-1
BMC06992	#N/A	UNKNOWN (no hits found)				0	0	0	0	0	0.0020394	0.0114198	0	-1	-1	1	1	1	1	-1	1
BMC07002	#N/A	UNKNOWN (score 70)				0.0099343	8e-07	0.0001202	1e-07	0.006334	0.18554	0.0091801	1e-07	1	-1	1	1	-1	0	1	-1
BMC07005	#N/A	UNKNOWN (score 70)				0	1.1e-06	0.0544847	3e-07	0	0	0	0.0146446	-1	-1	0	1	1	1	1	1
BMC07008	Bm1_43380	Hypothetical 49.2 kDa protein. (sptr:Q8TA51 score 89)				0.643374	0.110079	0.175604	0.000355	3e-07	0.885825	0.0171372	6.15e-05	0	0	0	1	1	0	1	1
BMC07020	#N/A	UNKNOWN (score 70)				0.0478708	0.108494	5.17e-05	0.735357	0.0007845	0.16695	9.98e-05	3e-07	-1	0	-1	0	-1	0	1	-1
BMC07026	Bm1_32850	UNKNOWN (score 70)				0.879748	0.352141	0.0022356	0.0032365	0	0.286273	0.768138	0	0	0	1	1	1	0	0	1
BMC07029	Bm1_45215	Intermediate filament protein. (sptr:Q17181 score 160)				0	2.3e-06	2e-07	0	0	0.138048	0.0032586	1.3e-06	-1	-1	1	1	1	0	1	1
BMC07034	#N/A	UNKNOWN (score 70)				0	0.0010783	4.42e-05	0.0210143	4.5e-06	0.0112605	0.0132548	7.3e-06	-1	-1	1	1	1	1	-1	1
BMC07037	Bm1_23960	K11D9.2b protein. (sptr:Q9XU13 score 73)				0	0	0	6e-07	0	0.008822	0.155346	0	-1	1	1	1	1	1	0	1
BMC07145	#N/A	UNKNOWN (score 70)				0.0244386	0.611721	0.90305	0.006777	0.000872	0.0727216	0.0109833	0	-1	0	0	-1	1	0	-1	1
BMC07192	Bm1_47310	C36A4.9 protein. (sptr:Q18496 score 208)				0.184859	8e-07	0.0567162	0.0563037	8.56e-05	0.0168032	0.894483	0.055808	0	-1	0	0	1	1	0	0
BMC07226	#N/A	UNKNOWN (score 70)				0	0.942453	0.0045581	0.603339	0.490828	0.329778	0.0118333	0.425482	-1	0	-1	0	0	0	1	0
BMC07244	#N/A	UNKNOWN (score 70)				0.0024474	0.582319	0.474135	1e-07	4.75e-05	0.0051316	0	0	-1	0	0	-1	1	-1	-1	1
BMC07254	Bm1_27650	UNKNOWN (score 70)				6e-07	1e-06	5.16e-05	0.021497	0.231155	0.722815	0.0149302	0.0017269	1	1	-1	-1	0	0	1	-1
BMC07269	Bm1_01265	C04G2.9 protein. (sptr:Q17633 score 171)				0	0.0308054	0.0039127	0	1.3e-06	0.0002905	0	0	-1	1	1	-1	1	-1	-1	1
BMC07276	Bm1_48150	UNKNOWN (score 70)				0.0004723	0.215271	0.862625	1e-07	0.259717	4.61e-05	2e-07	0	-1	0	0	-1	0	-1	-1	1
BMC07304	Bm1_57370	Collagen alpha 1(sw:P17139 score 589)				0	0.193612	0.801311	6e-07	0	0	1.6e-06	0.976531	-1	0	0	1	1	1	1	0
BMC07355	Bm1_40005	UNKNOWN (score 70)				0	0.144529	0.546062	0.378107	0.0007432	0.0014289	0.878951	0.705593	-1	0	0	0	1	1	0	0
BMC07367	Bm1_33030	UNKNOWN (score 70)				2.4e-06	0.395855	0.48902	0.736724	0.0017939	0.309432	0.26261	0.323967	1	0	0	0	-1	0	0	0
BMC07392	Bm1_34970	UNKNOWN (score 70)				0.218631	0.274553	0.0202199	6e-07	0.194334	0.0633144	0.0003431	0	0	0	-1	-1	0	0	-1	1
BMC07465	#N/A	UNKNOWN (score 70)				0.0009845	0.204488	0.485332	8e-07	0.0168841	0.0042467	2e-07	0	-1	0	0	-1	1	-1	-1	1
BMC07479	Bm1_09720	UNKNOWN (no hits found)				0	1e-07	0.395282	0.838994	0.0269517	0.470265	0.251918	0.0115969	-1	1	0	0	1	0	0	1
BMC07481	#N/A	Myosin heavy chain B (sw:P02566 score 390)				0	0	3.5e-06	0.000159	2.8e-06	0.157491	0.0982598	1.5e-06	-1	1	1	1	1	0	0	1
BMC07496	Bm1_04870	Y51H4A.25 protein. (sptr:Q9TVP0 score 126)				0	0.0124852	5.81e-05	0	1e-07	0.0425852	0	0	-1	1	-1	-1	1	-1	-1	1
BMC07522	#N/A	CG11847 protein. (sptr:Q9VBX1 score 119)				0.0473521	0.111326	0	0.0003211	0.0070149	0.066967	0.0001014	8.6e-06	1	0	-1	-1	-1	0	1	-1
BMC07564	Bm1_42040	UNKNOWN (score 70)				0.000357	0.567582	0.410933	1.4e-06	0.840413	0.0591249	2e-07	0	-1	0	0	-1	0	0	-1	1
BMC07571	Bm1_22940	UNKNOWN (score 70)				0.345432	0.0043407	0.857075	0.0048751	0.40733	0.0006897	0.0096645	0	0	-1	0	-1	0	-1	-1	1
BMC07620	#N/A	UNKNOWN (score 70)				0.0101282	1.7e-06	0.031395	0.0054256	0.0001138	0.657919	0.595726	0.0018281	1	1	-1	-1	-1	0	0	-1
BMC07648	#N/A	UNKNOWN (score 70)				0.0451237	0.0046767	0.0016526	0.452284	0.0094087	0.0083915	0.0001722	0	-1	-1	1	0	1	-1	-1	1
BMC07652	Bm1_20470	NADH-ubiquinone oxidoreductase 24 kDa (sw:Q20719 score 229)				0	1e-07	0.259526	0.914085	0.263505	0.122236	0.181834	0.117872	-1	1	0	0	0	0	0	0
BMC07680	Bm1_02070	BmSERPIN. (sptr:Q17158 score 149)				0	0	0.978468	0.264721	0.509737	0.965112	0.294494	0.719358	-1	1	0	0	0	0	0	0
BMC07738	#N/A	UNKNOWN (score 70)				0	0	0	0.286426	0.0669778	0	0	0	-1	-1	-1	0	0	1	1	-1
BMC07751	#N/A	UNKNOWN (score 70)				0.0002033	0.150152	0.0589395	0.0134868	9.2e-06	0.245825	0.642065	6.13e-05	1	0	0	1	-1	0	0	-1
BMC07791	#N/A	UNKNOWN (score 70)				0.0016528	0.0498256	1.8e-06	0.967179	0.0008246	0.519533	1.6e-06	0.0658654	-1	1	-1	0	1	0	1	0
BMC07799	Bm1_27815	UNKNOWN (score 70)				0	0.0012536	0.554927	0.0435016	0.0270798	0.68209	0.0090535	0.97843	1	-1	0	-1	-1	0	-1	0
BMC07811	Bm1_11560	F13G3.7 protein. (sptr:Q19422 score 147)				0.706259	0.829877	0.497994	0.0002286	0.114689	0.007304	3.76e-05	3e-07	0	0	0	-1	0	-1	-1	1
BMC07856	Bm1_32915	Eukaryotic translation initiation factor (sw:Q22888 score 83)				0	0.436114	0.0016558	0.0008856	0.1383	0.177732	0.95708	0.881127	1	0	-1	-1	0	0	0	0
BMC07868	Bm1_07810	UNKNOWN (score 70)				0.60094	0.929256	0.0002682	0.10136	0.957734	0.622817	0.0121742	0.0020375	0	0	-1	0	0	0	1	-1
BMC07889	Bm1_45895	UNKNOWN (score 70)				0.003751	0.75256	0.162913	0.0002331	0.0446351	0.0670439	6.2e-06	0	-1	0	0	-1	1	0	-1	1
BMC07905	#N/A	Aminopeptidase ES-62 precursor. (sptr:O76552 score 159)				0.0003977	1.15e-05	5.31e-05	0.026286	0.004053	0.770869	2e-07	5.35e-05	1	-1	-1	1	1	0	1	-1
BMC07907	#N/A	UNKNOWN (no hits found)				1e-07	0	0.681258	0.203514	0.0002419	0.133375	0.464218	1.34e-05	1	-1	0	0	1	0	0	1
BMC07914	#N/A	UNKNOWN (score 70)				0.0020111	0.210977	0.554927	0.0014917	0.0380977	0.238545	0.009534	7e-07	-1	0	0	-1	1	0	-1	1
BMC07925	Bm1_44785	meiosis-specific recombination protein DMC1 (pir:S62354 score 265)				0	0.188602	0.0044471	7e-07	0.0001023	0.134135	0.0020624	0	-1	0	-1	-1	1	0	-1	1
BMC07934	Bm1_10280	Transketolase (sptr:Q9I8J7 score 105)				1e-07	0	0.471316	0.0021869	0.0004021	0.700754	0.0188702	0.330607	1	-1	0	1	1	0	1	0
BMC07946	Bm1_37925	Methionine aminopeptidase 2 (sw:P50579 score 86)				0.0001855	0.002527	0	0.0006716	0.0650162	0.0962662	0	0	-1	1	-1	-1	0	0	1	-1
BMC07957	Bm1_03585	C11H1.3 protein. (sptr:Q17911 score 159)				0.265703	1e-07	0.0352524	0.40309	0.0694783	0.0334091	0.15478	0.034471	0	-1	-1	0	0	1	0	-1
BMC07967	#N/A	Hypothetical 90.8 kDa protein. (sptr:Q19305 score 400)				0	0.535221	0.0059714	0.0002862	4.1e-06	0.0499453	0.336387	0.0148503	-1	0	1	1	1	1	0	1
BMC07973	#N/A	UNKNOWN				0.118257	0	0.0734829	2e-07	1e-06	0.0530509	1.87e-05	0.233213	0	-1	0	1	1	0	1	0
BMC08004	Bm1_34895	DNA helicase. (sptr:Q9WTM5 score 378)				0.0003677	0.0337688	6.7e-06	0.0228465	0.25095	0.819674	0.0018792	0.0509756	-1	1	-1	-1	0	0	1	0
BMC08041	#N/A	Troponin (sptr:Q95PN9 score 196)				0	0.0034241	0.437713	0.0397331	0	1e-07	0.245096	0	-1	1	0	1	1	1	0	1
BMC08081	#N/A	UNKNOWN (score 70)				0.0041407	0	0.0095639	0.0021875	0.196688	0.933862	0.707953	0.307171	-1	1	1	1	0	0	0	0
BMC08137	#N/A	UNKNOWN (no hits found)				0	0.337832	0.358443	0.0076685	0.0283424	0.28009	0.0894239	0.0730839	-1	0	0	1	1	0	0	0
BMC08144	#N/A	pyruvate dehydrogenase (pir:A45608 score 214)				0	0	0.100762	0.0081168	1.5e-06	0.81061	0.356152	0	-1	1	0	1	-1	0	0	-1
BMC08177	#N/A	UNKNOWN (no hits found)				2e-07	0.0793385	0.0675029	0.115944	0.0003279	0.159013	0.700862	0.0064771	-1	0	0	0	1	0	0	1
BMC08179	Bm1_35200	UNKNOWN (score 70)				0	0.359915	0.0169978	1.4e-06	0	7.9e-06	0.0012013	0.860806	-1	0	1	1	1	1	1	0
BMC08281	Bm1_41065	UNKNOWN (score 70)				0.674973	0	9.15e-05	0.119155	0	0.997559	0.0036116	2.4e-05	0	-1	-1	0	1	0	1	1
BMC08306	#N/A	Y37D8A.15 protein. (sptr:Q9XWV7 score 90)				0	0	0	0	0	0.0722669	0.0004877	0	-1	1	1	1	1	0	-1	1
BMC08338	Bm1_00935	Myosin heavy chain A (sw:P12844 score 266)				1.5e-06	0.0045973	0.0366373	0.1004	0.0155392	0.465232	0.547709	0.0257571	-1	1	1	0	1	0	0	1
BMC08378	Bm1_48065	C53D6.7 protein. (sptr:Q18813 score 72)				0	0.0001705	0.0192197	3.4e-06	4e-07	0.458338	0.0025938	0.0130585	-1	1	1	1	1	0	1	1
BMC08600	#N/A	UNKNOWN (score 70)				3.7e-06	0.720531	0.144109	0.186402	0.0156997	0.267016	0.0058574	0.38336	1	0	0	0	1	0	1	0
BMC08665	Bm1_27550	hypothetical protein T25G3.3 - (pir:T25285 score 200)				0	0.0114435	0.657116	0.18517	0.661882	0.408488	0.451762	0.024696	1	-1	0	0	0	0	0	1
BMC08676	#N/A	UNKNOWN (score 70)				4.8e-06	8.3e-05	0.129415	3e-07	8.94e-05	0.9052	0	0	-1	1	0	-1	1	0	-1	1
BMC08731	Bm1_02090	UNKNOWN (score 70)				1.5e-06	3.2e-06	0.105527	0.206843	0.0134181	0.743541	0.635042	0.103135	-1	1	0	0	-1	0	0	0
BMC08805	#N/A	Cytoplasmic intermediate filament protein. (sptr:Q17047 score 177)				0.243032	0.0305491	0.904185	0.0010061	1e-07	0.356205	0.0007624	0.0100179	0	-1	0	1	1	0	1	1
BMC08827	#N/A	UNKNOWN (score 70)				0.0002061	4e-07	0	0	0	0.013629	6.9e-06	0.6891	1	1	-1	-1	-1	-1	-1	0
BMC08830	#N/A	UNKNOWN (score 70)				0	1e-07	0.985243	0.401128	0	0.438697	0.404552	0	-1	1	0	0	1	0	0	1
BMC08864	#N/A	UNKNOWN (score 70)				0.638459	0.124656	0.0102004	1.6e-06	0.0406204	0.0012598	0	0	0	0	1	-1	1	-1	-1	1
BMC08905	Bm1_23040	W06D4.2 protein. (sptr:Q9XW44 score 102)				0.0022159	0.0001352	0.0409081	9.4e-06	0	0.0016223	0.0031408	0	-1	-1	-1	-1	1	-1	-1	1
BMC08961	Bm1_37110	Cuticle collagen. (sptr:P90728 score 164)				0.0007933	0	0.168781	0	0	0.0001962	1e-07	0.0396644	-1	-1	0	1	1	1	1	1
BMC08995	#N/A	T13H5.6 protein. (sptr:Q9U369 score 113)				0.013108	2.4e-06	1e-07	0	0.0118404	0.643829	0.777648	0.021178	-1	-1	1	1	-1	0	0	-1
BMC09040	#N/A	UNKNOWN				0	0	0.0003539	9.3e-06	0	0.0544613	0.22563	7.3e-06	-1	-1	1	1	1	0	0	1
BMC09088	Bm1_10410	Cuticle collagen 34 (sw:P34687 score 119)				0	0.0167782	0.0943224	4.6e-06	0	0	1e-07	0.974846	-1	-1	0	1	1	1	1	0
BMC09144	#N/A	Hypothetical protein R148.5. (sptr:O17265 score 117)				0.486428	0.158816	3.79e-05	0.0526074	0.002192	0.111117	0.0041893	6.5e-05	0	0	-1	0	-1	0	1	-1
BMC09173	Bm1_11445	F36A2.9 protein. (sptr:P90862 score 246)				0.741394	6.4e-06	0.0004877	0.369584	0.0008113	0.598185	0.0034331	0.230957	0	-1	-1	0	1	0	1	0
BMC09228	Bm1_36635	UNKNOWN (score 70)				2.4e-06	0.0632895	0.524631	0.46195	0.0018497	0.0279662	0.998355	0.425482	-1	0	0	0	1	1	0	0
BMC09229	Bm1_32235	K08C7.5 protein. (sptr:Q21310 score 176)				0	0.0009673	0.0004937	0.0166113	1.2e-06	0.0004747	9e-07	3.86e-05	-1	-1	-1	1	1	1	1	-1
BMC09265	Bm1_18045	Y43F8B.1 protein. (sptr:Q9XWX8 score 105)				0	0.0094087	0.004035	0.374099	1.8e-06	0.038399	0.0251061	1.3e-06	-1	1	1	0	1	1	-1	1
BMC09735	#N/A	Alpha-tubulin. (sptr:O42271 score 185)				0.48286	0	0.0833645	1e-07	0	0.203937	7.5e-06	0.402904	0	-1	0	1	1	0	1	0
BMC09936	#N/A	UNKNOWN (score 70)				0.363661	1e-07	5.3e-06	0.124304	0.0004653	0.719559	1e-07	0.0002514	0	1	1	0	-1	0	-1	1
BMC10040	#N/A	UNKNOWN (score 70)				8.58e-05	0.944961	0.162866	2.74e-05	0.0027267	7.3e-05	9e-07	0	-1	0	0	-1	1	-1	-1	1
BMC10180	#N/A	UNKNOWN (no hits found)				0.126594	0.2064	0.0294686	0.015345	6.6e-06	0.388607	0.922781	3e-07	0	0	1	1	-1	0	0	-1
BMC10339	Bm1_05315	UNKNOWN (score 70)				0.377557	0.534667	0.331334	5.01e-05	0.0171106	0.0007075	4.2e-06	0	0	0	0	-1	1	-1	-1	1
BMC10388	Bm1_47745	Oxoglutarate/malate carrier protein. (sptr:Q27322 score 133)				0	0.179416	0.650459	0.197487	0.71451	0.966457	0.481154	0.672435	-1	0	0	0	0	0	0	0
BMC10519	#N/A	F53F4.14 protein. (sptr:Q9TW43 score 85)				0.0002079	0.680104	0.769851	0.788875	1.1e-06	0.0480003	0.941677	0.0003149	1	0	0	0	-1	-1	0	-1
BMC10705	Bm1_21805	UNKNOWN (score 70)				0.0016508	0.896296	0.930481	2.83e-05	0.0002011	0.0211822	2.59e-05	0	-1	0	0	-1	1	-1	-1	1
BMC10706	#N/A	UNKNOWN (score 70)				0.000164	0.0050485	0.552444	0.0728414	0.0007325	0.824605	0.286983	0.0232075	1	1	0	0	-1	0	0	-1
BMC11139	#N/A	UNKNOWN (score 70)				0.142744	0	3.1e-06	0	5e-07	0.0189786	7e-07	0.0071835	0	-1	1	1	1	1	1	-1
BMC11473	#N/A	UNKNOWN (score 70)				8e-07	0.50385	0.000401	0.844653	8.27e-05	0.0023888	0.000495	2.86e-05	-1	0	1	0	1	1	-1	1
BMC11488	Bm1_19065	C46G7.4a protein. (sptr:O02143 score 106)				0	0.0069266	0.0264335	0.0004455	0	0.272521	0.155268	4.7e-06	-1	1	1	1	1	0	0	1
BMC11490	#N/A	UNKNOWN (score 70)				3.66e-05	0.0046242	0.0002651	0.235676	1e-07	0.140516	0.0039476	0	1	1	-1	0	-1	0	1	-1
BMC11620	Bm1_14445	H25P06.1 protein. (sptr:Q9XU15 score 92)				0	0.826683	0.607964	0.799702	0.0010165	0.91943	0.398062	4.95e-05	-1	0	0	0	1	0	0	1
BMC11621	#N/A	HCG-1 protein (sptr:Q9Z2M6 score 132)				2.94e-05	0	0.0221566	0.0001783	0.0480305	0.038839	0.0910308	0.167007	-1	1	1	1	-1	-1	0	0
BMC11644	Bm1_37710	Thioredoxin peroxidase 1 (sw:P48822 score 235)				0	0.0083335	0.015484	0.0014541	0.196351	0.0164897	0.46287	0.0232075	-1	1	1	1	0	1	0	-1
BMC11650	#N/A	Similar to ribosomal protein S13. (sptr:Q921R2 score 270)				0.218675	0	0	0	0.0091759	0.977763	0.777378	0.0038896	0	-1	1	1	1	0	0	1
BMC11652	#N/A	UNKNOWN (score 70)				0	2.6e-06	0.269688	0.814761	0.278651	0.475925	0.34559	0.318964	-1	1	0	0	0	0	0	0
BMC11665	Bm1_50755	UNKNOWN (score 70)				0	0.0001269	0.205801	0.409225	0.0002066	0.154377	0.592727	0.0028895	-1	1	0	0	1	0	0	1
BMC11689	#N/A	60S ribosomal protein L23. (sw:P48158 score 159)				0	0.0244967	0.0652505	7.3e-06	0	0.193954	1e-07	0.310816	1	-1	0	-1	-1	0	-1	0
BMC11720	Bm1_56100	U2 small nuclear ribonucleoprotein auxiliary (pir:JC6125 score 189)				8.16e-05	0	0.764948	0.257467	0.0003877	0.600175	0.468576	0.0133498	-1	1	0	0	-1	0	0	-1
BMC11725	Bm1_01315	Zinc finger protein 132. (sw:P52740 score 74)				0	0	0.0422223	0.409389	2.24e-05	0.179564	0.0042532	0	1	-1	1	0	1	0	-1	1
BMC11737	Bm1_03710	UNKNOWN (no hits found)				6e-07	0.401812	0.0019173	0.046365	0.693056	0.518723	0.147077	0.0544744	1	0	1	1	0	0	0	0
BMC11738	#N/A	UNKNOWN (score 70)				0	0.0027068	0.520214	7.3e-06	0.417758	0.911565	5.86e-05	0.0001762	1	1	0	-1	0	0	-1	1
BMC11749	Bm1_15350	Fructose 1 6 bisphosphate aldolase. (sptr:Q9U9R9 score 362)				1e-07	0.0756754	0.0125264	0.492341	0.0154917	0.0625489	0.0454069	0.0163862	-1	0	1	0	1	0	-1	1
BMC11752	#N/A	UNKNOWN (score 70)				0.0058032	0.0004666	0.379058	0.119186	9.2e-06	0.85917	0.0143349	0.0111343	1	1	0	0	-1	0	-1	-1
BMC11765	Bm1_07780	UNKNOWN (score 70)				4e-07	0.772136	0.0335418	0.706996	1.4e-06	0.0396645	0.0600011	2.5e-06	-1	0	1	0	1	1	0	1
BMC11770	#N/A	UNKNOWN (score 70)				8.77e-05	0.935131	0.6349	0.972927	0.643891	0.474965	0.610304	0.408468	1	0	0	0	0	0	0	0
BMC11784	#N/A	UNKNOWN (score 70)				2.6e-06	1.5e-06	0.279619	0.730759	0.0664097	0.768454	0.126402	0.0034492	-1	1	0	0	0	0	0	1
BMC11793	#N/A	AvL3-1. (sptr:Q17099 score 148)				1e-07	3.73e-05	0.619191	0.799702	0.0001121	0.180958	0.763347	0.0022461	-1	1	0	0	1	0	0	1
BMC11826	Bm1_04110	Histone H1. (sptr:Q8MYC3 score 104)				0.0856874	0.0038828	0.174757	0.0001056	5.98e-05	0.0332303	0.0054439	0.428582	0	1	0	-1	-1	-1	-1	0
BMC11830	#N/A	UNKNOWN (score 70)				7.32e-05	0.0070537	0	0	0.954161	0.067177	0	0	1	1	-1	-1	0	0	1	-1
BMC11836	#N/A	UNKNOWN (no hits found)				0.0978568	0.336226	0	2.13e-05	7.01e-05	0.0014833	0	0	0	0	-1	-1	1	1	1	-1
BMC11856	#N/A	UNKNOWN				2e-07	0.158122	4.2e-06	0.0017508	0.77193	0.0001711	0.0150427	0.0478735	-1	0	-1	-1	0	-1	1	1
BMC11857	Bm1_32535	C. elegans CAH-3 protein (sptr:Q27504 score 210)				0.681891	0.172662	3.57e-05	0.0001977	0.35768	0.699225	0.422692	0.550227	0	0	1	1	0	0	0	0
BMC11867	#N/A	UNKNOWN (score 70)				1.03e-05	0.126886	0.777909	0.0041576	8.48e-05	0.0366241	0.0110867	0.560413	-1	0	0	1	1	1	1	0
BMC11885	#N/A	T20G5.9 protein. (sptr:Q22615 score 72)				0.515549	8.44e-05	0.0017645	0.0136006	0.0003483	0.347471	0.343043	0.0602149	0	1	1	1	-1	0	0	0
BMC11886	#N/A	UNKNOWN (score 70)				0.0071047	0	0.0049256	0.0069025	0	0.85917	0.775113	0	-1	1	-1	-1	-1	0	0	-1
BMC11888	Bm1_29130	Triosephosphate isomerase (sw:Q10657 score 253)				0	0.78566	0	0.721027	1.2e-06	0.0009622	0	2e-07	-1	0	-1	0	1	1	1	-1
BMC11896	#N/A	GTP-binding protein CDC42hs (nrl3d:1AJE score 376)				0.282082	0	0	1.2e-06	0.0834699	0.948573	0.0002651	1.3e-06	0	-1	1	1	0	0	-1	1
BMC11906	#N/A	UNKNOWN (score 70)				0.0218811	0	0.128357	0.0166952	0.0791173	0.582055	0.0002847	0.0028552	-1	-1	0	1	0	0	1	-1
BMC11914	Bm1_50280	UNKNOWN (score 70)				0	0.168858	0	0	0	0.0162762	0	0	-1	0	-1	-1	1	-1	-1	1
BMC11917	#N/A	Y59E9AL.2 protein (sptr:Q9N2L4 score 203)				0.701817	0.643209	0.959005	5.04e-05	0.005484	0.0367441	7.22e-05	0	0	0	0	-1	1	-1	-1	1
BMC11919	#N/A	UNKNOWN (no hits found)				0.102583	0.920865	0.37953	0	0.0026776	0.100984	0	0	0	0	0	-1	1	0	-1	1
BMC11922	#N/A	Gln-rich protein. (sptr:P91772 score 135)				9.5e-06	0.0633761	0.893624	0.127538	6.5e-06	0.672567	0.0970562	0.0018109	-1	0	0	0	1	0	0	1
BMC11926	Bm1_46335	UNKNOWN (score 70)				0.0006271	0.643209	0.492531	1.05e-05	3.35e-05	0.0110462	1.9e-06	0	-1	0	0	-1	1	-1	-1	1
BMC11940	Bm1_08745	UNKNOWN (score 70)				0	2.4e-06	0	0	6.8e-06	0.554092	1.38e-05	0.546274	-1	-1	-1	-1	1	0	1	0
BMC11943	#N/A	UNKNOWN (score 70)				0	0.0008534	0.0017107	0.0001176	0.115551	0.121596	0.413832	0.0001317	-1	1	1	1	0	0	0	-1
BMC11954	#N/A	UNKNOWN (score 70)				0.335273	0.810465	0.987002	0	0.0347059	0.0010886	0	0	0	0	0	-1	1	-1	-1	1
BMC11959	#N/A	C25G4.6 protein. (sptr:Q18167 score 113)				0.0071198	0.319407	0.0471919	5.05e-05	0.0003431	0.0142623	4e-07	0	-1	0	1	-1	1	-1	-1	1
BMC11984	Bm1_00095	Cathepsin L-like precursor (sw:O17473 score 364)				0	0	0.876765	0.873911	0.759924	0.506565	0.979872	0.581912	-1	1	0	0	0	0	0	0
BMC11992	#N/A	NADP(sptr:O96496 score 173)				0	0	0.0154724	0.0129852	0.0005257	0.258518	0.934131	0.0108177	-1	1	1	1	1	0	0	1
BMC11993	#N/A	UNKNOWN (score 70)				5e-07	0.252651	0.0013044	0.0023534	0.079632	0.129656	4e-07	1e-07	-1	0	-1	1	0	0	1	-1
BMC12002	#N/A	UNKNOWN (score 70)				0	1e-07	0.0016868	0.0445686	0.373518	0.806458	0.138024	0.0361712	-1	1	-1	-1	0	0	0	-1
BMC12010	Bm1_46145	Mitochondrial processing peptidase (sptr:O02378 score 129)				0	8e-07	0.0122246	0.0185576	0.763896	0.865996	0.750085	0.673939	-1	1	1	1	0	0	0	0
BMC12015	#N/A	Putative adenosine deaminase (sptr:Q90YG3 score 107)				0.0061618	1.27e-05	0.81094	0.0001953	0.582921	0.215986	0.000108	5.5e-06	-1	1	0	1	0	0	1	-1
BMC12019	Bm1_03430	UNKNOWN (score 70)				0	0	0.407312	0.0001398	0.971258	0.185709	1.57e-05	2e-07	-1	1	0	-1	0	0	-1	1
BMC12035	#N/A	UNKNOWN (score 70)				0.32258	1.05e-05	1.09e-05	5e-06	0.0023093	0.783305	0.890255	0.0010701	0	-1	1	1	1	0	0	1
BMC12051	Bm1_13325	R09A8.4 protein. (sptr:Q21855 score 114)				0	0.032393	7.21e-05	0.314064	2e-07	1e-07	0.0007248	1.42e-05	-1	1	-1	0	1	1	1	-1
BMC12112	#N/A	Cytochrome oxidase subunit 1 (sptr:O47573 score 335)				1.7e-06	0.122706	0.0027824	0.267219	0.0796454	0.501983	0.0001177	5.6e-06	-1	0	1	0	0	0	-1	1
BMC12134	#N/A	UNKNOWN (score 70)				0	0	9.2e-06	0	0.004202	0.420494	1.41e-05	0.165056	1	-1	1	1	1	0	1	0
BMC12145	#N/A	Putative RNA binding protein. (sptr:P90699 score 157)				0.936965	0.123496	0.474089	0.000308	0.0715733	0.694976	4.51e-05	0.0114265	0	0	0	1	0	0	1	-1
BMC12170	#N/A	Cytochrome oxidase subunit 1 (sptr:O47573 score 592)				9e-07	0.190156	0.0098045	0.120118	0.459731	0.612737	0.000137	5.92e-05	-1	0	1	0	0	0	-1	1
BMC12190	#N/A	Thioredoxin. (sptr:Q8MTB7 score 104)				0	0	0.0852059	4.02e-05	0.0037718	0.0234536	0.005408	0.001275	-1	1	0	1	-1	-1	1	-1
BMC12268	#N/A	UNKNOWN (score 70)				0	3.81e-05	0.749755	0.219322	0.597985	0.343394	0.427206	0.142887	-1	1	0	0	0	0	0	0
BMC12282	#N/A	Serpin precursor. (sptr:O18656 score 133)				0	0.278622	0.689926	0.342192	0.921322	0.0616974	0.157809	0.414891	1	0	0	0	0	0	0	0
BMC12286	Bm1_01300	UNKNOWN (score 70)				0.128115	4.1e-06	0.0943741	0.946537	0.0017653	0.122376	0.0643103	0.0020048	0	1	0	0	-1	0	0	-1
BMC12321	Bm1_08155	60S ribosomal protein L7a (sw:P11518 score 137)				2.3e-06	0.0539192	0.0153488	0.139098	0.0001285	0.0244655	0.249079	0.576955	1	0	-1	0	1	1	0	0
BMC12323	Bm1_00295	Zinc finger protein (sptr:Q62512 score 115)				0	0.1276	0.433847	0.646078	0.0482991	0.668976	0.182223	0.0002974	1	0	0	0	1	0	0	1
BMC12338	#N/A	Histone H2A. (sw:P02269 score 131)				3.6e-06	0.218445	0.63285	0.409969	8.61e-05	0.994763	0.821791	3.08e-05	1	0	0	0	-1	0	0	-1
BMC12344	Bm1_20715	F44F4.11 protein. (sptr:Q20409 score 382)				0.103424	0	0.0169235	5.6e-05	0.125225	0.179418	0.044705	0.0338007	0	-1	-1	-1	0	0	-1	1
BMC12367	#N/A	Hypothetical protein Y73B6BL.6. (sptr:Q8MXR6 score 126)				0	0.743849	0.0327011	0.268884	0.172487	0.249553	0.234078	0.0002745	1	0	1	0	0	0	0	1
BMC12479	#N/A	OvL3-1 (sptr:Q25599 score 181)				5.1e-06	6.7e-05	0.0481458	0.163162	0.0010641	0.366393	0.468585	0.0020586	-1	1	1	0	1	0	0	1
BMC12497	#N/A	collagen col-34 - C. elegans (pir:JC1448 score 148)				0	0	0.211362	0	0	4.3e-06	0	0.55023	-1	-1	0	1	1	1	1	0
BMC11493	Bm1_46425	(gi:4406999) UNKNOWN				0	0.186428	0.0581311	0.0062501	0.353185	0.284947	3.81e-05	4.72e-05	1	0	0	-1	0	0	-1	1
BMC09221	#N/A	(gi:6554752) F46H5.7 protein. (sptr:Q20486 score 100)				0	0.0705199	0.0009667	8e-07	3e-07	0.289347	0.0103812	0.0058044	-1	0	1	1	1	0	1	1
BMC00990	Bm1_56305	(gi:2209437) Aminopeptidase ES-62 precursor. (sptr:O76552 score 132)				0.0001907	2.1e-06	3.05e-05	0.0094242	4.4e-06	0.187031	1e-07	0.0005683	1	-1	-1	1	1	0	1	-1
BMC06455	Bm1_11075	(gi:3392432) F58E10.3 protein. (sptr:Q9XUW5 score 117)				0	0.490768	0.978887	0.416491	0.0068146	0.690395	0.451266	0.0114231	1	0	0	0	-1	0	0	-1
BMC02610	Bm1_38360	(gi:2199368) F45E10.2 protein. (sptr:Q9N641 score 97)				0.669263	0.0044077	0.0136755	0.0495696	0.155868	0.707574	6.57e-05	0.0004114	0	-1	-1	1	0	0	1	-1
BMC05130	Bm1_31045	(gi:1663654) hypothetical protein H22K11.4 - (pir:T33382 score 76)				3.77e-05	0.0125623	0.0285223	0.120184	0.002336	0.215902	0.0004421	0.0278254	-1	1	-1	0	1	0	1	-1
BMC11789	Bm1_56305	(gi:3421904) Aminopeptidase ES-62 precursor. (sptr:O76552 score 169)				0.0010938	4e-06	0.0007605	0.0086912	0.0016393	0.565272	7e-07	0.0002534	1	-1	-1	1	1	0	1	-1
BMC04860	#N/A	(gi:1164834) UNKNOWN				0.0006535	0.958946	2.14e-05	0.419342	1e-07	0.539186	0.0001339	0.0204261	-1	0	-1	0	1	0	1	1
BMC06073	Bm1_26800	(gi:3177505) C54G4.8 protein. (sptr:Q18853 score 123)				7.1e-06	0.960213	0.962644	0.193392	0.140302	0.371723	0.22726	0.0004197	1	0	0	0	0	0	0	-1
BMC10568	#N/A	(gi:5269097) Putative Na-K-Cl cotransporter. (sptr:Q8WQ20 score 160)				1e-07	0.244373	0.0828061	0.0057953	0.0649394	0.381727	0.336169	0.843372	-1	0	0	1	0	0	0	0
BMC07758	Bm1_23600	(gi:3426475) B. malayi 3-keto-acyl-CoA thiolase (gp:AY141874 score 90)				0.476463	0.667183	0.275065	0.0002911	0.0054174	0.720683	0.0072967	7e-07	0	0	0	-1	1	0	-1	1
BMC02897	Bm1_38160	(gi:1892943) Delta 12 fatty acid desaturase fat-2. (sptr:Q9XUB8 score 156)				0.0192283	0.372324	0.683692	0.0002184	0.0823217	0.427862	0.0009256	5e-07	1	0	0	1	0	0	1	-1
BMC06695	Bm1_37105	(gi:3426647) Fructose-1 6-bisphosphatase (sptr:Q9N2M2 score 112)				0.0048232	0.20459	0.220928	0.0005406	3e-07	0.00791	0.0181292	0.186419	-1	0	0	1	1	1	1	0
BMC06571	Bm1_28500	(gi:3421818) W05E10.4 protein. (sptr:Q23176 score 76)				2.7e-06	0.377986	0.276658	0.0207358	0.0303527	0.0121086	0.0011158	0	-1	0	0	-1	1	-1	-1	1
BMC00604	#N/A	(gi:1854986) CG6841 protein. (sptr:Q9VVU6 score 138)				0.0025371	0.0040165	0.797778	0.255985	1.33e-05	0.564049	0.435527	7.2e-06	-1	1	0	0	1	0	0	1
BMC07979	Bm1_44205	(gi:3426512) Vacuolar proton translocating ATPase 116 (sw:Q93050 score 180)				3.7e-06	0.443578	0.390001	0.0134973	0.0001689	0.187874	0.124331	1e-07	1	0	0	-1	1	0	0	1
BMC03476	#N/A	(gi:2140379) Probable glycerol kinase (sw:Q21944 score 96)				4.7e-06	2.25e-05	0.124954	0.0313674	8.5e-05	0.345509	0.629044	0.0051832	1	-1	0	1	1	0	0	1
BMC11518	Bm1_31125	(gi:5296389) T28B4.1a protein. (sptr:Q968Y7 score 187)				0	0.153753	0.123358	0.0111738	0.0439482	0.43853	0.368053	0.89003	-1	0	0	1	1	0	0	0
BMC06468	#N/A	(gi:3392441) ribosomal protein L4 cytosolic (pir:JC4277 score 267)				0.897603	0	0	0	0.003927	0.419407	0.714975	0.0923787	0	-1	1	1	1	0	0	0
BMC11045	Bm1_35885	(gi:5269109) ZK265.3 protein. (sptr:Q94401 score 192)				2.2e-06	0.464191	0.695743	0	0.0143219	0.0269273	1e-07	0	-1	0	0	-1	1	-1	-1	1
BMC08707	Bm1_41015	(gi:5713623) Smad1. (sptr:Q9GQN9 score 152)				0.001175	6.38e-05	0.0184834	0.0301488	6.9e-06	0.94934	5.23e-05	0	1	1	-1	1	-1	0	1	-1
BMC06641	Bm1_39760	(gi:3421852) serine-tRNA ligase (pir:T34480 score 128)				0	0.0260455	0.507011	0.917476	0.0100984	0.155663	0.397191	0.0539761	1	-1	0	0	-1	0	0	0
BMC11530	#N/A	(gi:5042503) F10D11.6 protein. (sptr:O17781 score 91)				0	0.111451	0.111882	8.99e-05	5.8e-06	0.262792	0.0085735	0.0001797	-1	0	0	1	1	0	1	1
BMC08960	Bm1_32845	(gi:6445664) Prostatic acid phosphatase (nrl3d:1RPA score 88)				0.157009	0.19352	9e-07	1.4e-06	0.0152187	0.54071	0.759442	0.0043968	0	0	1	1	-1	0	0	-1
BMC12004	Bm1_38555	(gi:4406889) K08E7.8 protein. (sptr:Q21347 score 153)				0	0	0.0088093	0.046103	1.2e-05	0.135178	0.398062	7.52e-05	-1	1	1	1	1	0	0	1
BMC02905	Bm1_48690	(gi:1892952) UNKNOWN				0	9.6e-06	0.365647	0.617966	1.31e-05	0.0037885	0.133822	0.809837	-1	1	0	0	1	1	0	0
BMC11321	Bm1_40105	(gi:6445675) Inositol polyphosphate 5-phosphatase. (sptr:Q9JII1 score 84)				2.6e-05	0.0014637	0.333857	3e-07	4.9e-06	0.945943	0	0.0270343	1	1	0	-1	-1	0	-1	1
BMC07359	Bm1_35285	(gi:2923445) Alkylation repair alkB homolog. (sptr:Q8TAU1 score 96)				0	4e-07	0.4707	4.1e-06	0.0007854	0.0150235	7e-07	2.1e-06	1	-1	0	-1	-1	-1	-1	1
BMC05457	Bm1_00870	(gi:944780) Cathepsin L-like cysteine proteinase. (sptr:Q9BJM4 score 127)				0	0	0.427238	0.0002061	0.561179	0.40301	0.0024304	0.0051088	-1	1	0	-1	0	0	-1	1
BMC02752	Bm1_06910	(gi:2246961) DNA polymerase delta catalytic subunit (sw:P90829 score 226)				0.004696	0.838893	0.622785	0	0.316686	0.917268	2e-07	0	1	0	0	-1	0	0	-1	1
BMC07009	Bm1_50325	(gi:3406021) F26F2.7 protein. (sptr:Q9U3H8 score 84)				0.0021317	0.924245	0.0668015	0.0873044	7.45e-05	0.111117	0.0008092	4e-07	1	0	0	0	-1	0	1	-1
BMC03131	#N/A	(gi:2064796) UNKNOWN				0.137359	0.0171617	0.210954	0.0246604	0.0004289	0.58818	0.0008687	0	0	1	0	1	-1	0	1	-1
BMC08535	Bm1_34400	(gi:6022734) C02C6.3 protein. (sptr:Q93177 score 234)				0.0767625	0.0061984	0.0051186	0.312248	0.369814	0.0347586	0.0002805	0.0098531	0	1	1	0	0	1	-1	1
BMC02223	Bm1_49860	(gi:1763818) Hypothetical protein FLJ13786 (sptr:Q9H8B7 score 80)				5e-07	0.911226	0.652048	0.0189899	1.3e-06	0.0134292	0.0700458	1e-05	1	0	0	1	-1	-1	0	-1
BMC05955	#N/A	(gi:2923788) R03A10.4 protein. (sptr:Q8MP09 score 178)				0.0944359	0.0015912	0.0574909	0.100662	7e-07	0.0889287	0.695744	0.0001831	0	1	0	0	-1	0	0	-1
BMC02633	Bm1_37935	(gi:2199403) Vinculin. (sptr:Q17162 score 91)				0.0079746	2.02e-05	1.5e-06	1.7e-05	0.835618	0.0395863	0.255588	0.148499	1	-1	1	1	0	1	0	0
BMC07383	Bm1_39800	(gi:2804137) F09C3.2 protein. (sptr:O17773 score 105)				0	0	4e-07	0	4.2e-06	0.600914	0	0	1	1	1	-1	-1	0	-1	1
BMC07744	Bm1_55220	(gi:2655461) Caltractin (sw:P05434 score 106)				3.15e-05	0.0002422	0.510204	0.0002131	3.2e-05	0.241544	0.0017678	1e-07	1	-1	0	1	-1	0	1	-1
BMC11643	#N/A	(gi:1876987) Ribosomal protein S15A. (sptr:Q962R3 score 158)				0.811507	0	0	0	0.0920475	0.758513	0.576144	0.0584204	0	-1	1	1	0	0	0	0
BMC01784	Bm1_48480	(gi:1668283) Protein tyrosine kinase (sptr:Q9Y1Y1 score 125)				0.942714	0.0013064	0.0041136	3.27e-05	0.0294085	0.0112042	0	0	0	-1	1	-1	1	-1	-1	1
BMC02205	#N/A	(gi:1763796) Histone H3.3. (sw:Q10453 score 93)				0	0	3.03e-05	0.00104	0.915678	0.335456	0.133099	0.0059193	-1	1	-1	-1	0	0	0	-1
BMC07719	Bm1_48530	(gi:2655447) Groucho protein. (sptr:Q9PSX1 score 165)				0.118674	3.5e-06	0.0147801	0.0001306	0.148345	0.671571	0.101342	0.0108225	0	1	-1	-1	0	0	0	1
BMC05786	Bm1_14425	(gi:2923692) Hypothetical 50.0 kDa protein K07E8.7 in (sw:O16686 score 139)				0	0.580845	0.440028	0.0001024	0.0288449	0.251405	0.0011482	0.007381	1	0	0	-1	-1	0	-1	1
BMC05117	Bm1_23960	(gi:902105) K11D9.2b protein. (sptr:Q9XU13 score 174)				0	0.0165257	8.6e-06	4.1e-05	3.2e-05	0.0532292	0.449997	0.0010493	-1	1	1	1	1	0	0	1
BMC05907	#N/A	(gi:3177411) Rat fibronectin (gp:L29191 score 270)				6e-07	0	0	0	0.0087978	0.368596	0.320404	0.0085767	-1	-1	1	1	1	0	0	1
BMC01298	#N/A	(gi:1486139) Aspartic protease BmAsp-2. (sptr:Q8MY58 score 197)				5.1e-06	8e-07	0.0075595	0.165551	0.0003386	0.380603	0.124331	6.17e-05	-1	-1	1	0	1	0	0	1
BMC11324	Bm1_04670	(gi:6445685) CG2779 protein. (sptr:Q9VYQ2 score 71)				0.0005465	0.0076817	0.310236	0	0.167967	0.843664	0	0	-1	1	0	-1	0	0	-1	1
BMC05158	Bm1_34045	(gi:1662344) Serine/threonine protein phosphatase 2A (sw:P05323 score 215)				0.0120169	0.94832	0.411282	0.799175	2e-07	0.836008	0.526556	2e-07	1	0	0	0	-1	0	0	-1
BMC08745	#N/A	(gi:7207819) W06A11.1 protein. (sptr:Q23183 score 134)				0	3.9e-06	0.927155	0.187773	0.0173095	0.257574	0.160443	0.730539	-1	1	0	0	-1	0	0	0
BMC04146	Bm1_42895	(gi:2125739) ADP/ATP translocase. (sptr:Q9XM22 score 200)				0	0.0077474	0.321949	0.573762	0.0001297	0.129963	0.609823	0.0025013	-1	-1	0	0	1	0	0	1
BMC06067	#N/A	(gi:3177498) class II histocompatibility (pir:B27866 score 183)				0.961676	0	0	0	0.0373636	0.913499	0.417743	0.0060758	0	-1	1	1	1	0	0	1
BMC11875	Bm1_40135	(gi:6445909) C44H4.3 protein. (sptr:Q93374 score 74)				0.211721	0.3339	0.081435	0.259198	0	0.09596	0.46614	3.9e-06	0	0	0	0	-1	0	0	-1
BMC06544	Bm1_45575	(gi:3319618) Y75B8A.6 protein. (sptr:Q9U1S4 score 145)				0.588153	0.13671	1.74e-05	0.107083	0.998276	0.819859	3e-07	3e-07	0	0	-1	0	0	0	1	-1
BMC09915	Bm1_17330	(gi:5922575) Succinate-ubiquinone oxidoreductase. (sptr:Q36744 score 171)				0	0.0043201	0.699857	0.0897256	0.177511	0.320601	0.0344802	0.0405693	-1	1	0	0	0	0	1	-1
BMC02660	Bm1_30955	(gi:2199440) T07H8.6 protein. (sptr:O61894 score 72)				0.0014448	5e-07	0.0057303	0.336691	0.218745	0.222659	0.0003535	0.000119	-1	1	-1	0	0	0	1	-1
BMC06504	#N/A	(gi:2605198) UNKNOWN				0	0.976982	3e-06	0	1.53e-05	0.0377129	0.0318228	0.573096	-1	0	1	1	1	1	1	0
BMC05925	Bm1_46895	(gi:3177420) Hypothetical 35.2 kDa protein. (sptr:Q9N369 score 152)				6.4e-06	0.251394	0.79244	0.200018	0	0.426567	0.362124	0	1	0	0	0	-1	0	0	-1
BMC11803	#N/A	(gi:5649950) Bendless protein (sptr:Q9EQX9 score 240)				0	0	0.0084938	0.0461993	0.0052632	0.509829	3.69e-05	0.0051674	1	-1	1	-1	-1	0	-1	1
BMC01776	#N/A	(gi:1668273) F35C5.12 protein. (sptr:O45448 score 91)				0	0	0.191644	0.0016163	0.0309995	0.265055	0.0572566	0.114075	-1	1	0	1	1	0	0	0
BMC01107	Bm1_52975	(gi:1737508) ER lumen protein retaining receptor. (sw:P48583 score 201)				0.0033646	0.463569	0.499631	0.774764	9e-07	0.973962	0.293676	7.9e-06	1	0	0	0	-1	0	0	-1
BMC07662	Bm1_43810	(gi:3419595) W05E10.4 protein. (sptr:Q23176 score 197)				0.0050689	0.956818	0.663691	2.38e-05	0.0702893	0.0990014	0.0001105	0	-1	0	0	-1	0	0	-1	1
BMC05570	#N/A	(gi:1158249) hypothetical protein C35A11.1 - (pir:T31931 score 86)				0	0.112641	0.357612	0.706996	5.1e-06	0.397558	0.538576	1.3e-06	-1	0	0	0	1	0	0	1
BMC03378	Bm1_01265	(gi:1531518) Y69E1A.2 protein. (sptr:Q9XW38 score 232)				0.0790182	0.871038	0.687289	5.41e-05	0.098341	0.18802	1.88e-05	0	0	0	0	-1	0	0	-1	1
BMC03213	Bm1_35910	(gi:2064947) F25H5.3a protein (sptr:O17836 score 142)				0.0067461	0	0.0859413	0.0014528	0.0935835	0.437977	0.126037	0.0001416	1	-1	0	1	0	0	0	-1
BMC05525	Bm1_31985	(gi:1122576) T02C12.3 protein. (sptr:Q22093 score 78)				0.46735	0.473523	5.1e-06	5.11e-05	0.106205	0.756541	0.294494	0.919166	0	0	-1	-1	0	0	0	0
BMC12100	#N/A	(gi:2369593) Heat shock cognate 71 kDa protein. (sw:P11142 score 181)				0.784812	0	0	0	0.0083946	0.553623	0.504239	0.0064738	0	-1	1	1	1	0	0	1
BMC01578	#N/A	(gi:1550593) CG14224 protein (sptr:Q9VWD9 score 77)				2.65e-05	0.0053982	0	1e-07	0.405097	0.679533	0.845276	0.236391	1	-1	-1	-1	0	0	0	0
BMC01421	Bm1_43700	(gi:1486229) Putative LAG1-interacting protein (sptr:Q8NG30 score 90)				0	0.443215	0.164125	0.709938	0.472058	0.0932405	0.269545	0.951412	1	0	0	0	0	0	0	0
BMC11316	Bm1_11225	(gi:6445603) Basement membrane proteoglycan precursor (sw:Q06561 score 202)				1e-07	0.0001083	0.343767	1.64e-05	0	0.0067464	0.000293	0.535862	-1	-1	0	1	1	1	1	0
BMC05990	Bm1_46045	(gi:3421776) Y75B8A.9 protein. (sptr:Q9XW72 score 159)				4.5e-05	1e-07	0.0001086	0.0018078	0.0347799	0.524706	0.220907	0.0100268	1	-1	1	1	1	0	0	1
BMC10914	Bm1_31445	(gi:7036458) Stromelysin-2 precursor (sw:P07152 score 96)				1.3e-06	1e-07	3.6e-05	0.0018887	0.832325	0.947045	0.0968428	0.106432	-1	1	1	1	0	0	0	0
BMC01437	Bm1_40715	(gi:1537199) Myosin heavy chain. (sptr:Q04009 score 222)				0	0	1.07e-05	0.0009643	0	0.0061857	0.0613094	1e-07	-1	1	1	1	1	1	0	1
BMC10182	Bm1_53525	(gi:5332572) Serine/threonine phosphatase 1 gamma (sptr:Q9UPN1 score 122)				0.606401	0.361357	0.153753	0.0009368	0.111102	0.0370618	2.05e-05	0	0	0	0	-1	0	-1	-1	1
BMC06410	Bm1_41585	(gi:3392407) Hypothetical protein T20G5.5 in (sw:P34578 score 116)				2.7e-06	0.0097509	0.754148	0.115644	0.0017924	0.252053	0.0554573	3e-07	-1	1	0	0	1	0	0	1
BMC06931	Bm1_35600	(gi:2392996) Hypothetical protein R148.6. (sptr:O17271 score 87)				7e-07	0	4e-06	0	0	0.000565	0.0754586	6e-07	-1	-1	1	1	1	1	0	1
BMC06161	#N/A	(gi:2922834) Hypothetical thiol protease C06G4.2 in (sw:P34308 score 76)				1.7e-06	0.582319	0.193874	0.857797	0.715478	0.0006349	0.113078	4.6e-06	-1	0	0	0	0	-1	0	1
BMC07540	Bm1_31220	(gi:2539405) Hypothetical protein Y71H10A.1a (sptr:Q9TZL8 score 174)				0.0145339	0.257452	3.81e-05	0.0002349	0	0.0525343	0.398729	1e-07	-1	0	1	1	1	0	0	1
BMC06764	#N/A	(gi:3189762) Homo sapiens gastric cancer-related (gp:AF320073 score 121)				0.0065349	1e-07	0	0	0.0407575	0.739478	0.233929	0.69729	-1	-1	1	1	1	0	0	0
BMC05475	Bm1_14770	(gi:973956) T22H6.1 protein. (sptr:Q22687 score 88)				0	0.109974	0.020755	0.159637	0.0013885	0.141621	0.0004481	0.0252968	-1	0	-1	0	1	0	1	-1
BMC06018	#N/A	(gi:3177473) 4631422O05Rik protein. (sptr:Q9D2N7 score 136)				0.49674	0.46622	0	0.069572	0	0.296976	1e-07	0.866302	0	0	-1	0	1	0	1	0
BMC06994	Bm1_37895	(gi:2393043) C35A5.3 protein. (sptr:Q18472 score 102)				0	0.0003995	0.172565	0	2e-07	1e-07	1e-07	0	-1	1	0	-1	-1	1	-1	-1
BMC10997	Bm1_55985	(gi:5639580) SD09402p. (sptr:Q8T3I6 score 106)				0	0.694638	0.817094	0.0057229	0.0887417	0.533452	0.0030207	0.46913	1	0	0	-1	0	0	-1	0
BMC07459	Bm1_54310	(gi:3331878) F55H12.2 protein. (sptr:Q9XVM4 score 78)				0.0060918	0.987098	0.602452	0.000145	2.1e-05	0.114359	3.64e-05	0	-1	0	0	-1	1	0	-1	1
BMC09367	#N/A	(gi:6845743) Hypothetical protein KIAA1185. (sptr:Q8N1G4 score 77)				0.0035923	0.107604	6.9e-06	0.0072401	0.236281	0.904521	0.0063059	0.0536491	1	0	-1	-1	0	0	1	0
BMC10183	Bm1_35045	(gi:5342866) Hypothetical 14.7 kDa protein. (sptr:Q95YA3 score 74)				0.0080174	0.733789	0.0572872	0.797929	0.0653118	0.0124945	0.023808	1e-07	-1	0	0	0	0	-1	-1	1
BMC11125	Bm1_35795	(gi:6503367) F54D7.3 protein. (sptr:O44731 score 92)				0.0456	0.958116	0.615241	0.0008637	0	0.0122644	0.0002125	0	-1	0	0	-1	1	-1	-1	1
BMC10181	#N/A	(gi:5332571) Tartrate-resistant acid phoshatase. (sptr:O97860 score 74)				3.1e-06	0.0993176	0.0077917	0.239365	3.3e-06	0.460982	0.0002801	0.0114265	1	0	1	0	-1	0	-1	-1
BMC00556	Bm1_45730	(gi:1849806) Hypothetical protein T16H12.5 in (sw:P34568 score 164)				0.0362566	7.5e-06	1e-07	3.3e-06	0.675521	0.950281	0.134215	0.297848	-1	1	-1	-1	0	0	0	0
BMC06058	Bm1_35795	(gi:3177497) F54D7.3 protein. (sptr:O44731 score 161)				0.286313	0.21903	0.132546	0.250237	3.12e-05	0.718926	0.0079386	1e-07	0	0	0	0	1	0	-1	1
BMC04935	Bm1_24820	(gi:1182941) EGAP2.3 protein. (sptr:Q19076 score 103)				0	0.0278464	0.0254972	1.75e-05	0.0820815	0.262528	0.0097834	0.732757	-1	1	1	1	0	0	1	0
BMC11556	Bm1_21035	(gi:6022752) Hypothetical thiol protease C06G4.2 in (sw:P34308 score 173)				0	0.663711	0.0168745	0.0444668	0.311043	0.0906281	0.576359	0.0007999	-1	0	1	1	0	0	0	1
BMC07730	#N/A	(gi:2335014) Ras suppressor protein 1. (sptr:Q9D031 score 184)				0.0405048	0.0113223	0.0113991	0.0033881	1e-06	0.355537	3.6e-06	0.13144	-1	-1	-1	1	1	0	1	0
BMC03164	Bm1_08955	(gi:2064859) RE67445p. (sptr:Q8SYD3 score 114)				0.0038335	1e-06	0.0067722	0.899503	0.0325327	0.0089295	0.006639	0	-1	-1	1	0	1	-1	-1	1
BMC00091	Bm1_55855	(gi:2315099) F58G1.2 protein. (sptr:O62276 score 221)				0	0.0001271	0.258568	0.681477	9e-07	0.17175	0.426257	0.0002843	1	-1	0	0	-1	0	0	-1
BMC05018	#N/A	(gi:1237164) 40S ribosomal protein S7. (sw:Q9NB21 score 122)				9e-07	2.88e-05	0.114684	0.47235	0.124673	0.250145	0.339494	0.230147	-1	1	0	0	0	0	0	0
BMC00449	Bm1_33890	(gi:1845407) Putative exosome complex exonuclease (sw:Q17533 score 113)				6e-07	8.1e-06	0.59627	0.0069208	0.0004247	0.508235	0.0340002	1e-07	1	-1	0	1	-1	0	1	-1
BMC09007	Bm1_33805	(gi:6445739) Brain acetylcholinesterase putative (sptr:Q9NYQ9 score 114)				0	6.08e-05	0.0365663	0.161226	0.325291	0.233471	0.0008584	0.178623	1	-1	-1	0	0	0	1	0
BMC10340	Bm1_50230	(gi:5639554) T28H10.3 protein. (sptr:Q17945 score 199)				0	0.0272616	1.66e-05	0.0001807	0.0150681	0.581786	0.283107	0.0046401	-1	1	1	1	1	0	0	1
BMC10976	#N/A	(gi:5456538) Ascaris suum MSP-domain protein 4 (gp:AY135491 score 115)				1.62e-05	0.246014	0.0998106	0.000311	0.0282785	0.0082746	4.3e-06	0	-1	0	0	-1	1	-1	-1	1
BMC06747	#N/A	(gi:3342684) Cytochrome b. (sptr:Q9TEX5 score 401)				0.0251403	0	0	0	0.0007029	0.146676	0.695143	0.0150871	1	-1	1	1	1	0	0	1
BMC08998	Bm1_16850	(gi:6445716) A2 (sptr:Q17163 score 124)				0	0.0003871	0.0923205	0.0001172	0	6e-07	0.0138554	0.780655	-1	-1	0	1	1	1	1	0
BMC09534	#N/A	(gi:5900796) Cell division protein kinase 10 (sw:Q15131 score 154)				0.0654247	0.0543654	0.0528327	0.0965336	1.43e-05	0.87158	0.679201	5.75e-05	0	0	0	0	-1	0	0	-1
BMC07204	Bm1_04980	(gi:2923325) Lin-41-like protein (sptr:Q8MVM1 score 114)				0	0	0.0200607	0.0004539	0	0.722261	0.196451	2e-07	-1	1	1	1	1	0	0	1
BMC10093	Bm1_50250	(gi:5332482) Protein kinase C nu type (sw:O94806 score 70)				0.000408	0.260908	2e-07	0	7.45e-05	0.818241	0.286965	1.3e-06	-1	0	-1	-1	1	0	0	1
BMC10898	Bm1_40555	(gi:6503394) Stress-activated protein kinase JNK1 (sptr:Q8WQG9 score 135)				0.825033	0.0002164	0.0678593	0.060484	0.000558	0.694789	0.0005313	0	0	1	0	0	-1	0	1	-1
BMC06355	Bm1_56660	(gi:3426733) IgG-immunoreactive zinc finger protein. (sptr:Q9U6C2 score 105)				0.515841	0.672635	0.217761	0.0001484	0.0406204	0.160936	6.1e-06	0	0	0	0	-1	1	0	-1	1
BMC07330	Bm1_05975	(gi:3608100) Ionotropic GABA receptor subunit UNC-49Cshort. (sptr:Q9U9U3 score 153)				1.9e-06	0.0004928	0.540225	0.762107	0.0156719	0.0137852	0.708061	0.985567	-1	1	0	0	1	1	0	0
BMC12046	#N/A	(gi:5639531) Similar to ubiquitin associated and SH3 (sptr:Q96IG9 score 73)				2.96e-05	0	4.5e-06	0.0158654	0	0.000794	0	0	1	-1	1	-1	1	1	-1	1
BMC06130	#N/A	(gi:2923886) RNA replicase. (sptr:Q9IR67 score 143)				0	0.118334	0.0519616	0.0259894	0.0058003	0.0032491	0.0001434	1.42e-05	1	0	0	-1	-1	-1	-1	1
BMC01938	Bm1_31555	(gi:1681850) UNC-5 protein (sptr:Q26262 score 92)				0.0001507	0.795546	0.437171	0.0762896	2.21e-05	0.957963	0.392979	1.2e-06	-1	0	0	0	-1	0	0	-1
BMC04116	#N/A	(gi:2113600) Cytoplasmic intermediate filament protein. (sptr:Q17048 score 165)				0.0003672	0.0236103	0.0046267	0.0090941	7.69e-05	0.224629	0.673652	4e-07	-1	-1	1	1	1	0	0	1
BMC04166	Bm1_47330	(gi:2125770) Hypothetical protein FLJ10766 (sptr:Q9NVF7 score 104)				0.818129	2.78e-05	0.987199	0.0017861	0.004053	0.0045545	0.0020836	0.0005541	0	1	0	-1	-1	-1	-1	1
BMC07329	#N/A	(gi:3608099) Histone H3.2. (sw:P02302 score 72)				0.185582	0	0	0	0.0091247	0.250581	0.195243	0.0083645	0	-1	1	1	1	0	0	1
BMC08308	Bm1_04665	(gi:5510517) Phosphoglyceromutase. (sptr:Q9HGY4 score 136)				0	0.116702	0.94852	0.0004801	0.0004297	0.281389	0.0004506	0.166499	-1	0	0	1	1	0	1	0
BMC02724	Bm1_57050	(gi:2246921) Hypothetical 50.8 kDa protein. (sptr:Q09395 score 79)				0.0160971	0.119345	0.0597358	0.0009748	6.9e-06	0.343394	0.132882	1.6e-06	1	0	0	1	-1	0	0	-1
BMC04905	#N/A	(gi:1182210) Y53F4B.39 protein. (sptr:Q95Q18 score 76)				0.361998	1e-06	0.134005	0.95522	0.170853	0.267703	0.0967161	0.0728136	0	-1	0	0	0	0	0	0
BMC01822	#N/A	(gi:1668329) LAMP family protein lmp-1 precursor. (sw:Q11117 score 86)				5.4e-06	0	0.0741475	0.197866	0.222391	0.484338	0.0027088	0.0047795	1	-1	0	0	0	0	1	-1
BMC09458	Bm1_28160	(gi:6934960) F33H1.4 protein. (sptr:Q19991 score 170)				0.0008474	0.720531	0.0001955	0.112667	0.924192	0.179747	3e-06	9.88e-05	1	0	-1	0	0	0	1	-1
BMC02422	Bm1_32545	(gi:2168037) Y51A2D.5 protein. (sptr:Q9XXQ9 score 89)				0.689585	0.0001159	0.0091213	0.0066313	5e-07	0.422455	0.964884	0	0	-1	1	1	1	0	0	1
BMC04088	Bm1_16920	(gi:2113553) F55C5.1 protein. (sptr:Q20815 score 141)				0.0024546	0.0014093	0.503482	0	2.1e-06	0.0014558	0	0	-1	-1	0	-1	1	-1	-1	1
BMC09533	Bm1_38105	(gi:5900795) W04G3.3 protein. (sptr:Q23164 score 86)				9.5e-06	6.03e-05	0.412156	0.892713	5.1e-06	0.841221	0.449567	9e-07	-1	1	0	0	-1	0	0	-1
BMC09466	Bm1_45165	(gi:6934971) Hypothetical protein R02F2.2 in (sw:Q21653 score 86)				0.825885	5e-07	0.599597	0.0258998	0.384365	0.882457	0.0061677	0.0237177	0	1	0	-1	0	0	-1	1
BMC11729	Bm1_45730	(gi:5405321) RE34508p. (sptr:Q8MRB4 score 156)				0.004845	1.2e-06	1e-07	1.4e-06	0.132786	0.98428	0.217553	0.006051	-1	1	-1	-1	0	0	0	-1
BMC08839	Bm1_52255	(gi:6012781) C36H8.1 protein. (sptr:Q18503 score 76)				0.0845848	0.590302	0.147301	2.05e-05	0.0085862	0.0002825	6e-07	0	0	0	0	-1	1	-1	-1	1
BMC00821	Bm1_35135	(gi:1876994) F27C8.1 protein. (sptr:Q19834 score 185)				0	0.0002526	0.127558	0.0033063	0.0009211	0.90097	0.159199	2.39e-05	1	-1	0	1	-1	0	0	-1
BMC10987	#N/A	(gi:5639506) Hypothetical protein C24A3.6 (sptr:Q18120 score 106)				0	2.02e-05	6e-07	0.0739587	2e-07	0.0247958	3.66e-05	0.517054	-1	1	-1	0	1	1	1	0
BMC10965	Bm1_47035	(gi:5405319) Hypothetical 26.5 kDa protein. (sptr:P91567 score 112)				0	0.0004742	0.053718	8.35e-05	0.809652	1.2e-06	6e-07	0	-1	1	0	-1	0	-1	-1	1
BMC09759	#N/A	(gi:6272103) Cuticle collagen sqt-1. (sw:P12114 score 70)				0	0	1e-07	7.9e-06	0.0049899	0.717782	0.025525	2.95e-05	-1	-1	1	1	1	0	-1	1
BMC02710	Bm1_09290	(gi:2246896) Hypothetical 53.0 kDa protein C09G5.2 in (sw:Q09454 score 124)				0.605189	0.001769	1e-07	9.4e-06	0.215561	0.5847	0.0440667	0.0097046	0	1	-1	-1	0	0	1	-1
BMC02358	Bm1_19615	(gi:2246834) Mechanosensory protein 2. (sw:Q27433 score 149)				1e-07	0.704779	0.653748	0.344547	0.897834	0.881568	0.710232	0.960852	1	0	0	0	0	0	0	0
BMC12161	#N/A	(gi:3177439) Homo sapiens ribosomal protein L10 (gp:BC003358				0.0013706	2.1e-06	0	0	0.0006271	0.952403	0.492757	8.72e-05	-1	-1	1	1	1	0	0	1
BMC01568	#N/A	(gi:1550579) Homo sapiens p21-Arc (gp:AF004561 score 122)				0.554636	0	0	0	0.216428	0.635923	0.979872	0.064976	0	-1	1	1	0	0	0	0
BMC04941	#N/A	(gi:1182901) F46H5.7 protein. (sptr:Q20486 score 93)				0	0.332471	0.0773852	0.0074509	0.0001069	0.522857	0.40556	0.0069953	-1	0	0	1	1	0	0	1
BMC05433	Bm1_50345	(gi:1927240) Cyclin K. (sw:O75909 score 134)				0.108448	1e-07	0.114219	0.0313146	0.0034265	0.15664	0.661261	0.321286	0	1	0	-1	-1	0	0	0
BMC01495	#N/A	(gi:1547278) Homo sapiens ribosomal protein L18 (gp:BC021743				0.0006555	0.0154984	0.0002652	0.000136	0.606304	0.766933	0.950274	0.963549	1	-1	1	1	0	0	0	0
BMC00090	Bm1_37575	(gi:2315098) Hepatocyte growth factor receptor. (sptr:Q9YGM7 score 109)				0	0.191816	0.489075	0.0001063	0	0.641606	1.69e-05	0.0006386	-1	0	0	1	1	0	1	1
BMC11876	Bm1_17495	(gi:2246930) Hypothetical protein C43G2.4 in chromosome IV. (sw:Q94175 score 118)				6.46e-05	0.749921	0.520647	0.0001606	0.0654786	0.0083915	2.91e-05	6e-07	1	0	0	-1	0	-1	-1	1
BMC10462	Bm1_23855	(gi:5903997) Hypothetical protein R153.1b. (sptr:Q95ZQ6 score 135)				0.0080309	0.232414	0.0192371	0.307179	0.0028175	0.0046953	0.131569	0	-1	0	1	0	1	-1	0	1
BMC09465	#N/A	(gi:6934970) Phenylalanyl-tRNA synthetase beta chain (sw:Q19713 score 135)				0.0785723	0.753977	0.784061	0.000705	0.0178212	0.169972	0.0019192	0.0114265	0	0	0	-1	-1	0	-1	1
BMC00478	#N/A	(gi:1849758) Peptidoglycan recognition protein PGRP. (sptr:Q9JLN4 score 239)				0.0050081	0	0	0	0.0016273	0.639608	0.457116	0.0021061	-1	-1	1	1	1	0	0	1
BMC06637	Bm1_34065	(gi:3445115) T22B3.3 protein. (sptr:Q22660 score 93)				3e-06	0.0010613	0.753469	9e-07	0.0008515	0.214597	2.9e-06	0	-1	1	0	-1	1	0	-1	1
BMC07798	#N/A	(gi:2655498) Hypothetical 103.0 kDa protein. (sptr:Q9N389 score 84)				2.79e-05	0.0180722	0.810953	0.786716	3.82e-05	0.940383	0.989766	3.35e-05	1	-1	0	0	-1	0	0	-1
BMC04927	Bm1_33065	(gi:1182892) Hypothetical 35.4 kDa protein. (sptr:Q9GYP4 score 127)				0.097205	0	0.486634	0.0272849	5.52e-05	0.267365	0.0041318	0.774987	0	1	0	-1	-1	0	-1	0
BMC11961	#N/A	(gi:5649931) F55C5.1 protein. (sptr:Q20815 score 145)				2.53e-05	0.0836512	0.935352	0	5.22e-05	0.0818891	0	0	-1	0	0	-1	1	0	-1	1
BMC02918	Bm1_35025	(gi:1892987) T04F8.1 protein. (sptr:Q22161 score 80)				0.0014714	0.139205	0.219604	0.471052	1e-07	0.124135	0.0424387	0.0016025	-1	0	0	0	1	0	1	1
BMC04147	Bm1_32220	(gi:2125741) W09C3.6 protein (sptr:O02658 score 210)				0.179278	0.610583	0.565708	2e-07	0.0194617	0.0251087	1.3e-06	0	0	0	0	-1	1	-1	-1	1
BMC00907	#N/A	(gi:1912470) Transcription factor BTF3 (sw:P20290 score 140)				0.967953	0	0	0	0.407846	0.647687	0.329673	0.200287	0	-1	1	1	0	0	0	0
BMC00653	#N/A	(gi:1887868) F20G2.3 protein. (sptr:Q93546 score 189)				0.0008157	1e-07	0.0777967	1.16e-05	0.0006158	0.598418	0.0017728	0.300146	1	-1	0	1	1	0	1	0
BMC07841	Bm1_43315	(gi:2655530) Troponin C isoform 2. (sw:Q09665 score 266)				0.0006858	0.985463	0	4.74e-05	5.52e-05	0.467051	0.0001793	0	-1	0	1	1	1	0	-1	1
BMC00945	#N/A	(gi:1923331) Hypothetical protein KIAA1725 (sptr:Q9C0D8 score 91)				0.083449	0.31099	0.0607285	0.181835	0.0701541	0.123454	0.0018634	1e-07	0	0	0	0	0	0	-1	1
BMC02451	#N/A	(gi:2168077) L-lactate dehydrogenase (sw:Q27888 score 135)				0.0001045	0	0.124802	0.0342888	0.025295	0.0175901	0.657966	4.4e-06	1	-1	0	-1	1	-1	0	1
BMC08476	#N/A	(gi:6468882) Vimentin. (sw:P02544 score 393)				0.0258102	1e-07	1e-07	1e-07	4.45e-05	0.524706	0.768138	1.7e-06	-1	-1	1	1	1	0	0	1
BMC07900	Bm1_30170	(gi:2655574) Probable TFIIH basal transcription factor (sw:P34567 score 186)				0.458051	0.221552	4.6e-06	6e-06	0.740823	0.758192	0.802506	0.629941	0	0	-1	-1	0	0	0	0
BMC01131	#N/A	(gi:2307196) Elongation factor 1-alpha 1 (sw:P10126 score 134)				0.87551	0	0	0	0.0102391	0.271983	0.790401	0.0933033	0	-1	1	1	1	0	0	0
BMC12069	#N/A	(gi:6468928) Cytochrome c oxidase II (sptr:Q37554 score 260)				0.0037368	0	0	0	0.0101855	0.0125898	0.880572	0.939554	1	-1	1	1	1	1	0	0
BMC04929	Bm1_47545	(gi:1182896) C04F12.8 protein. (sptr:Q9XVE7 score 96)				0.420596	0.107878	0.839673	0.0005222	1.24e-05	0.936895	0.0011762	0.0680625	0	0	0	1	1	0	1	0
BMC10762	#N/A	(gi:6159925) T07C12.9 protein. (sptr:Q22279 score 103)				0.0001149	1e-07	0.360989	0.0038875	0	0.255786	0.0003211	0.0148817	-1	-1	0	1	1	0	1	1
BMC03927	Bm1_27610	(gi:1236229) RNA-binding protein BRUNOL1 (sptr:Q9HB30 score 70)				0.0023338	0.162917	0.038502	0.168952	1.9e-06	0.0123733	0.398729	0.0257571	1	0	1	0	-1	-1	0	-1
BMC06885	Bm1_11450	(gi:3342692) Chaperonine protein HSP60. (sptr:Q9XYR7 score 266)				1e-07	1e-07	0.501797	0.0028233	0.622428	0.769013	0.0211935	0.124673	1	-1	0	1	0	0	1	0
BMC03285	Bm1_37610	(gi:1397356) Hypothetical protein C55F2.2. (sptr:Q9GYQ2 score 106)				0	0.734092	0.0008516	1.99e-05	0.0020269	0.0147273	0.212306	0.392381	-1	0	1	1	1	1	0	0
BMC08992	Bm1_08800	(gi:6445701) Rab GDP dissociation inhibitor alpha (sw:P21856 score 187)				1e-07	0.0021622	0.691263	0.0005479	7.7e-06	0.0093269	0.0001829	0.0531169	-1	-1	0	1	1	1	1	0
BMC11477	Bm1_46750	(gi:4406905) Galectin. (sptr:Q9NJV1 score 194)				6e-07	0.0528375	0.110137	0.0001371	2e-07	0.0290406	2.3e-06	0.0949681	-1	0	0	1	1	1	1	0
BMC08491	#N/A	(gi:6468905) Glyceraldehyde-3-phosphate dehydrogenase (sptr:Q9N2D5 score 275)				0.1119	0	0	0	0.0049469	0.804319	0.231849	0.038583	0	-1	1	1	1	0	0	1
BMC08802	#N/A	(gi:7207891) Pterin-4-alpha-carbinolamine dehydratase (sw:P58249 score 131)				0	3e-07	0.0182677	0.0023783	0.0005351	0.0749527	0.538578	0.258842	-1	1	1	1	1	0	0	0
BMC08050	Bm1_41900	(gi:4406847) F30A10.3 protein. (sptr:Q93644 score 87)				6e-07	4e-07	0.0316947	0.0011681	0.0004769	0.811292	0.256581	3.74e-05	-1	1	1	1	-1	0	0	-1
BMC06726	#N/A	(gi:2605331) JC8.8 protein. (sptr:O62289 score 147)				0	0.0001635	0.901616	7.59e-05	0	0.722815	0.0001382	0	-1	-1	0	1	1	0	1	1
BMC02941	Bm1_42715	(gi:1893015) GTP-binding protein. (sptr:Q9U743 score 237)				0	3e-07	0.280955	0.067305	0.0783347	0.754038	0.545172	0.0449579	-1	1	0	0	0	0	0	-1
BMC07580	Bm1_52255	(gi:3419564) C36H8.1 protein. (sptr:Q18503 score 84)				0.0005773	0.591804	0.569505	0.0016001	0.0001777	0.0037639	0.0003268	0	-1	0	0	-1	1	-1	-1	1
BMC06056	#N/A	(gi:3177495) Calmodulin. (sptr:O93410 score 223)				0.0284062	1.5e-05	2.3e-06	5.4e-06	0.0189589	0.904988	0.625281	0.0069991	-1	-1	1	1	1	0	0	1
BMC02668	Bm1_03120	(gi:2199453) Serine/threonine protein kinase 12 (sw:Q96GD4 score 153)				0.0011332	0.014585	0.0005411	0.0001075	0.785545	0.953001	0.681595	0.408503	-1	-1	-1	-1	0	0	0	0
BMC05407	Bm1_40320	(gi:1926207) As37. (sptr:Q8MY16 score 261)				0.0001015	0.266374	0.0573851	6.1e-06	1.6e-06	0.149465	0.0013534	0.350857	-1	0	0	1	1	0	1	0
BMC10090	Bm1_49270	(gi:5332476) R166.4 protein. (sptr:Q22006 score 82)				0.0002744	0.532025	0.633607	5.03e-05	0.432945	0.928111	0.0002628	1.27e-05	1	0	0	-1	0	0	-1	1
BMC06340	Bm1_06665	(gi:2924002) C. elegans Y32F6A (gp:AL021474 score 104)				0.0013902	3.48e-05	0.0001342	7e-07	0.341056	0.09755	0.0538311	2.43e-05	-1	-1	1	1	0	0	0	-1
BMC09270	Bm1_42450	(gi:6605850) Hypothetical 103.3 kDa protein. (sptr:O16530 score 159)				0.0409233	1e-07	0.0119626	1.87e-05	1e-06	0.185089	0.0232292	0.0175096	-1	-1	1	1	1	0	1	1
BMC04837	Bm1_14060	(gi:1164888) Myosin heavy chain B (sw:P02566 score 151)				0	3.4e-06	0.0001338	0.0011336	7.8e-06	0.221806	0.33687	1.59e-05	-1	1	1	1	1	0	0	1
BMC07997	Bm1_00490	(gi:2429570) CEH-25 homeobox protein (sptr:O17911 score 182)				0	0.624791	0.0001543	2e-07	0.892827	0.909336	0.01394	0.011366	-1	0	1	1	0	0	1	-1
BMC12050	#N/A	(gi:5639607) Hypothetical 55.2 kDa protein. (sptr:Q9N5Z4 score 72)				0.0020763	0.486267	0.110763	0.500649	0.0069695	0.550487	0.0194595	1.3e-06	1	0	0	0	1	0	-1	1
BMC05054	#N/A	(gi:1592575) K04G11.6 protein. (sptr:Q9XTC5 score 99)				0.0144297	0	1.5e-06	5.3e-06	0.0169042	0.955099	0.51861	0.0866746	-1	1	1	1	-1	0	0	0
BMC07594	Bm1_02130	(gi:3320916) ZK757.3B protein. (sptr:Q9TW94 score 92)				0.235096	0.919744	0.0708065	1.15e-05	0.0041794	0.0081155	2e-07	0	0	0	0	-1	1	-1	-1	1
BMC10742	Bm1_52375	(gi:6019547) Hypothetical protein C29A12.6. (sptr:Q18290 score 111)				7e-07	0.0682414	0.204949	0.110848	0.0008998	0.0187629	0.863575	4e-07	-1	0	0	0	1	-1	0	1
BMC07313	#N/A	(gi:3089775) Tropomyosin. (sptr:O01673 score 94)				1e-07	0.0042937	0.5768	0.0296336	0.0004269	0.00064	0.0065375	0.0114904	-1	-1	0	-1	1	1	-1	1
BMC09182	Bm1_45770	(gi:6554684) Hypothetical 28.9 kDa protein. (sptr:Q9BL06 score 214)				0.014787	0.0010093	0.0784844	0.0464379	0.0388803	0.130663	0.932261	0.0002844	1	-1	0	-1	1	0	0	1
BMC05756	#N/A	(gi:3341367) Protein-tyrosine phosphatase zeta precursor (sw:Q62656 score 85)				0.0270182	0.74582	0.251019	4.96e-05	0.0012838	0.0385281	2.7e-06	0	-1	0	0	-1	1	-1	-1	1
BMC06646	#N/A	(gi:3342635) 6-phosphogluconate dehydrogenase (sw:Q9DCD0 score 340)				0.0063889	1.1e-06	0	0	0.605343	0.11326	0.429235	0.002206	-1	-1	1	1	0	0	0	1
BMC01484	#N/A	(gi:1849832) 67 kda laminin receptor (gp:S37431 score 137)				0.0067477	0	0	0	0.0012578	0.0858835	0.187634	0.0052918	-1	-1	1	1	1	0	0	1
BMC11396	#N/A	(gi:6845650) C14H10.1 protein. (sptr:Q17996 score 127)				0	0.224322	0.0803022	2.9e-06	0	0.0010326	0.0003952	0.69729	-1	0	0	1	1	1	1	0
BMC00497	#N/A	(gi:1876865) Fructose-bisphosphate aldolase A (sw:P05065 score 294)				0.825403	0	2e-07	0	0.0070167	0.848548	0.0882965	0.427298	0	-1	1	1	1	0	0	0
BMC10337	#N/A	(gi:5639547) ALT2 variant (sptr:Q9TVW9 score 71)				0	0.0002293	0.0565108	0.79165	0	0.677362	0.0230089	1.1e-06	-1	1	0	0	1	0	1	1
BMC06398	#N/A	(gi:3445053) Y37D8A.14 protein. (sptr:Q9XWV8 score 151)				0	0	0.310748	0.0888629	0.0615697	0.598418	0.0071097	0.0002082	-1	1	0	0	0	0	1	-1
BMC05214	Bm1_23960	(gi:1795687) Calcium-transporting ATPase. (sptr:Q8R429 score 151)				0	3.1e-06	0	5e-07	0	0.0169766	0.202032	1e-07	-1	1	1	1	1	1	0	1
BMC11411	Bm1_27775	(gi:6845694) Bradyrhizobium japonicum (gp:AP005955 score 132)				0.0661148	0.361614	0.0157713	0.0063921	0	0.128484	0.865011	5e-07	0	0	1	1	1	0	0	1
BMC10146	Bm1_49275	(gi:5269046) F21D5.8 protein. (sptr:Q19685 score 142)				0	1e-07	0.840768	0.0986605	2.8e-06	0.970754	0.173666	1e-07	1	-1	0	0	1	0	0	1
BMC02916	#N/A	(gi:1892973) HSC70-5 protein (sptr:Q9V6Z7 score 81)				0.0809306	1.7e-06	0.980166	2.01e-05	0	0.197243	2.64e-05	0.0090327	0	-1	0	1	1	0	1	1
BMC01485	#N/A	(gi:1547267) CG5065 protein. (sptr:Q9V7S1 score 105)				0	0.135499	0.006757	0.245218	0.0145944	0.147936	0.0002505	0.992562	1	0	1	0	-1	0	-1	0
BMC12504	#N/A	(gi:2922817) Heat shock protein 82. (sw:P33126 score 256)				0.0845909	5.55e-05	0.265175	0.0005125	0.0038265	0.0187629	2.62e-05	0.496913	0	-1	0	1	1	-1	1	0
BMC01112	Bm1_17630	(gi:2307173) C. elegans T21G5 (gp:AF000197 score 187)				0.0612662	0.0011499	0.0193048	0.0336782	0.0373636	0.508758	6.15e-05	0	0	1	-1	1	-1	0	1	-1
BMC00987	#N/A	(gi:2209432) Hypothetical 61.9 kDa protein. (sptr:Q20329 score 105)				4.4e-06	0.310687	0.414431	0.164597	1e-07	0.535043	0.664204	1e-07	1	0	0	0	-1	0	0	-1
BMC08732	Bm1_57650	(gi:7207794) ZK930.3 protein. (sptr:Q23664 score 108)				0.0192765	0.0011406	0.77849	0.0017644	0.561411	0.980693	0.0008043	0.0027303	-1	-1	0	1	0	0	1	-1
BMC05897	Bm1_52850	(gi:3177404) Phosphomannose isomerase (sptr:Q924M7 score 99)				0	0.0001493	0.152172	0.0263824	0.0018924	0.0754625	0.0005861	0.0105268	-1	-1	0	1	1	0	1	-1
BMC07284	Bm1_34490	(gi:2854270) F25D1.1 protein. (sptr:Q19775 score 94)				0.077565	0.784044	0.917971	6.2e-06	0.0086079	0.421907	1.05e-05	0	0	0	0	-1	1	0	-1	1
BMC10760	Bm1_47200	(gi:6159922) R06C7.8 protein. (sptr:Q21776 score 73)				0.476576	0.845629	0.0238601	4.16e-05	0.993213	0.56864	0.0239288	0.0029011	0	0	-1	-1	0	0	-1	1
BMC02052	Bm1_36635	(gi:1737563) Y45F10D.13 protein. (sptr:O62482 score 70)				0	0.188195	0.435202	0.994354	6e-07	0.271095	0.396736	9e-07	-1	0	0	0	1	0	0	1
BMC11767	#N/A	(gi:2252954) Gamma actin-like protein. (sptr:Q9QZ83 score 208)				0.798744	0	1e-07	0	0.195024	0.616187	0.703737	0.82192	0	-1	1	1	0	0	0	0
BMC12138	Bm1_15745	(gi:2629542) Probable 60S ribosomal protein L37-A. (sw:Q9VXX8 score 133)				0	0.0003899	0.178651	0.206972	0.0004506	0.227075	0.0091189	0.762356	1	-1	0	0	-1	0	-1	0
BMC02599	Bm1_23610	(gi:2199352) Probable arginine kinase F46H5.3 (sw:Q10454 score 137)				0.303841	0.911258	0.0008898	0.0005863	0.193069	0.376533	0.986399	0.800852	0	0	1	1	0	0	0	0
BMC04839	#N/A	(gi:1167333) C. elegans R05H5 (gp:Z48795 score 122)				0.955271	0.0020907	0.0238578	0.787878	0.884636	0.893155	0.0337334	0.0115969	0	1	1	0	0	0	-1	1
BMC09972	#N/A	(gi:5900994) Hypothetical 42.0 kDa protein F42A8.1 in (sw:Q09321 score 189)				0	0.148814	0.0107054	0.0059098	0	0.981942	5.7e-06	0	-1	0	-1	1	1	0	1	1
BMC07398	#N/A	(gi:2923499) C50F4.10 protein. (sptr:Q18738 score 74)				0.372692	0.076522	0.248513	1.1e-06	0.0006555	0.0003247	1e-07	0	0	0	0	-1	-1	-1	-1	1
BMC04073	Bm1_46745	(gi:2078610) Cyclophilin Ovcyp-2 (sptr:Q25633 score 129)				1e-06	0	0.26322	7.21e-05	1.9e-06	0.947045	0.0020017	0	1	-1	0	1	-1	0	1	-1
BMC11989	Bm1_19090	(gi:5342865) Hypothetical 25.8 kDa protein. (sptr:O44466 score 121)				0	0.70645	0.0017645	0.0012218	0.0036065	0.795496	0.978389	0.0070154	-1	0	1	1	1	0	0	1
BMC05798	#N/A	(gi:2923700) DAF-9 isoform A (sptr:Q8WRT7 score 120)				7.54e-05	0.430926	3.02e-05	0.0511262	1.4e-05	0.839453	0.0034831	0.0188069	-1	0	-1	0	1	0	1	1
BMC11215	#N/A	(gi:6272023) Hypothetical 40.9 kDa protein. (sptr:Q9TXX5 score 178)				0.177814	2.4e-06	0.272114	0.0156189	0.0009258	0.673159	0.217537	0.072994	0	-1	0	1	1	0	0	0
BMC09064	#N/A	(gi:6445835) Probable Sin3 associated polypeptide p18. (sw:Q09250 score 204)				0.0004809	0.0071355	0.142891	0.0925605	5e-07	0.0141873	0.9451	0.0003567	1	-1	0	0	-1	-1	0	-1
BMC08269	#N/A	(gi:4544506) Y54E10BL.5 protein. (sptr:Q9N3D9 score 97)				0.0569898	0.0460166	0.744613	0.0492896	5e-07	0.919916	0.122556	0	0	1	0	1	-1	0	0	-1
BMC04918	#N/A	(gi:1182873) F21A10.1 protein. (sptr:Q9XXN7 score 102)				0.0008677	0.709287	0.014548	0.0002911	0.000855	0.664985	0.185296	0.0850908	-1	0	1	1	1	0	0	0
BMC00857	#N/A	(gi:1182197) Cytoplasmic actin. (sptr:Q98TB8 score 166)				0.0385622	0	5e-07	1e-07	2e-07	0.0005092	0.505135	0.0421298	1	-1	1	1	1	1	0	1
BMC07723	Bm1_40565	(gi:2655449) Nuclear hormone receptor. (sptr:Q9U6X2 score 150)				0.0030007	0.483264	0.0010327	0.172116	0.001883	0.904988	2.36e-05	0	-1	0	-1	0	-1	0	1	-1
BMC08142	Bm1_01590	(gi:4406992) Nuclear hormone receptor family member nhr-19. (sw:Q09528 score 164)				0.07954	0.0108837	4.75e-05	0.0402494	0.217082	0.136427	0.0071498	2e-06	0	1	-1	-1	0	0	1	-1
BMC05354	Bm1_45370	(gi:1911898) ZK520.4c protein. (sptr:Q8WQ96 score 110)				0.0049191	0.999531	8.2e-06	0.0136914	0.949306	0.71745	0.003923	0.0006341	-1	0	-1	-1	0	0	1	-1
BMC07691	Bm1_13480	(gi:2655425) T01G5.2 protein. (sptr:O18009 score 121)				0.0011189	0	0.00621	3e-06	5.22e-05	0.291086	0.007342	0.0026957	1	-1	1	1	1	0	1	1
BMC05863	Bm1_36380	(gi:2923736) Similar to hypothetical protein FLJ10204. (sptr:Q96HA8 score 94)				0	3.96e-05	2.83e-05	1e-07	0	0	0	0.0010316	-1	-1	-1	1	1	1	1	-1
BMC02137	Bm1_02095	(gi:1763782) ATP-binding cassette transporter subfamily A. (sptr:Q8MUA3 score 124)				0	0.804571	0.426234	0.323303	0.483105	0.0002723	0.0640168	2.1e-06	-1	0	0	0	0	-1	0	1
BMC09595	Bm1_41065	(gi:5900890) Gramicidin S synthetase 2. (sptr:Q44928 score 71)				0.0023183	0.0065388	0.0434414	0.80062	0.0007246	0.900756	0.0591541	0.112112	-1	-1	-1	0	1	0	0	0
BMC02671	Bm1_32415	(gi:2199461) 2610318K02Rik protein. (sptr:Q9D1D9 score 105)				1.6e-06	0	0.0001125	2.9e-06	0.809298	0.427911	0.207078	0.0418249	1	-1	1	1	0	0	0	-1
BMC05333	Bm1_45215	(gi:1889993) Intermediate filament protein. (sptr:Q17181 score 248)				0	1.66e-05	2e-07	2e-07	0	0.0036625	0.991276	0	-1	-1	1	1	1	1	0	1
BMC00276	#N/A	(gi:890030) C. elegans F55A12 (gp:AF003130 score 84)				2e-07	0.249914	0.0163745	0.0007119	0.0593388	0.395507	0.302732	0.8457	-1	0	1	1	0	0	0	0
BMC03404	#N/A	(gi:1537165) F54F11.1 protein. (sptr:O45568 score 74)				0.841193	1e-07	0.735457	0.046045	2.8e-06	0.991129	0.118252	0.0001143	0	-1	0	1	1	0	0	1
BMC06796	Bm1_54515	(gi:3237147) F01D4.4 protein. (sptr:O17754 score 96)				0.69063	0.0100864	0	0	0.104703	0.870612	0.875763	0.1086	0	-1	1	1	0	0	0	0
BMC00970	Bm1_13445	(gi:2209408) Hypothetical 79.6 kDa protein. (sptr:Q95ZP3 score 77)				0	0.728935	0.0018645	4.3e-06	0.015029	0.188408	0.0322003	0.197619	-1	0	1	1	1	0	1	0
BMC04921	#N/A	(gi:1182877) Hypothetical 10.9 kDa protein. (sptr:O16462 score 75)				0	0.716113	0.704057	0.0006748	6.1e-06	0.0001251	0.0025255	0	-1	0	0	-1	1	-1	-1	1
BMC03691	Bm1_00455	(gi:1271166) F59F4.2 protein. (sptr:Q93838 score 86)				0.0937151	0	0.0013052	7e-07	0.0014954	0.198946	0.007636	0.344885	0	-1	1	1	1	0	1	0
BMC06381	Bm1_06910	(gi:3342618) DNA polymerase delta catalytic subunit (sw:P90829 score 221)				0.906745	0.802941	0.161084	1.09e-05	0.0001355	0.596477	0.0006318	0	0	0	0	-1	1	0	-1	1
BMC01365	Bm1_15740	(gi:1486206) Phosphoglucomutase. (sptr:Q9GQ72 score 128)				4.65e-05	0.381226	0.950026	0.0003317	0.0018889	0.646491	0.0003205	0.15716	-1	0	0	1	1	0	1	0
BMC01881	Bm1_56305	(gi:1673246) Aminopeptidase ES-62 precursor. (sptr:O76552 score 181)				0.0010891	1.01e-05	0.0002531	0.0019741	1.9e-06	0.499608	1e-07	0.0152629	1	-1	-1	1	1	0	1	-1
BMC02737	Bm1_47995	(gi:2246939) Y105E8B.8 protein. (sptr:Q95Q33 score 119)				0	0.0529376	0.370821	0.0016802	0	6.3e-05	0.0226474	0.0006524	-1	0	0	1	1	1	1	1
BMC06503	Bm1_35290	(gi:3460890) Hypothetical 115.4 kDa protein. (sptr:Q9N4C3 score 117)				1e-07	0.262412	0.293126	0.666355	3.3e-06	0.700959	0.486513	3.7e-06	1	0	0	0	-1	0	0	-1
BMC05695	#N/A	(gi:1167704) Hypothetical protein F54G8.4 in (sw:Q03601 score 96)				2e-07	0.0015535	0.0012594	0.0058018	0.0015769	0.350156	0.45386	0.0031661	-1	1	1	1	1	0	0	1
BMC04509	#N/A	(gi:1172360) LIN-7 (sptr:P90976 score 99)				0	2.57e-05	0.844467	0.0252787	0.519819	0.538479	0.0483253	0.0010224	1	-1	0	-1	0	0	-1	1
BMC11017	Bm1_36230	(gi:5922513) F14B4.1 protein. (sptr:Q93473 score 214)				0.0002458	1.77e-05	0.665227	3.65e-05	3e-07	0.221806	1.18e-05	0.960809	-1	1	0	-1	-1	0	-1	0
BMC06133	#N/A	(gi:2922816) NAD-dependent malic enzyme mitochondrial (sw:P27443 score 104)				0	1.55e-05	0.499376	0.580372	0.131387	0.861711	0.8442	0.0453232	-1	1	0	0	0	0	0	1
BMC10604	Bm1_06475	(gi:6009258) Hypothetical 18.4 kDa protein T05H10.3 in (sw:Q09347 score 74)				0.976077	0.0563841	0.101011	0.0105329	0.133507	3.02e-05	0.000128	0.67351	0	0	0	-1	0	1	-1	0
BMC01190	#N/A	(gi:1164672) F21F3.1 protein. (sptr:P91268 score 97)				0.516976	4.8e-05	0.0875702	0.471573	0.884636	0.792385	0.0132056	0.0026861	0	1	0	0	0	0	-1	1
BMC10860	#N/A	(gi:6503342) Y1A5A.1 protein. (sptr:Q9XXT7 score 88)				0.0182475	0.802321	0.313857	0.0916568	0.0378118	0.458338	0.0074953	1.8e-06	-1	0	0	0	1	0	-1	1
BMC05774	Bm1_48255	(gi:2923684) W02D3.11 protein. (sptr:Q9BIB7 score 89)				0	0.0243174	0.352533	0.424462	0.0004178	0.428124	0.0703103	0.27416	1	-1	0	0	-1	0	0	0
BMC09185	Bm1_47740	(gi:6554691) C24H10.1 protein. (sptr:Q18135 score 83)				0	2.31e-05	0.485332	0.0025156	0.609434	0.912574	0.020329	0.0379956	-1	1	0	1	0	0	1	-1
BMC06325	#N/A	(gi:3286646) T02D1.5 protein. (sptr:O45730 score 315)				0	6e-06	4.6e-05	2.9e-06	0.858737	0.715255	0.359523	0.502496	-1	1	1	1	0	0	0	0
BMC05697	Bm1_14060	(gi:1167714) Myosin heavy chain B (sw:P02566 score 113)				0	2.6e-05	0.0001597	0.000648	0.0002696	0.284202	0.496181	0.0009062	-1	1	1	1	1	0	0	1
BMC11555	Bm1_53765	(gi:6022748) Hypothetical 30.9 kDa protein C16C10.2 in (sw:Q09462 score 160)				0.0047978	0.0020783	2e-07	1.37e-05	0.0007004	0.497061	0.0535358	0.379972	-1	1	-1	-1	1	0	0	0
BMC01482	Bm1_05075	(gi:1547264) T05A12.2 protein. (sptr:Q9GYK9 score 152)				0.0011433	0.0243462	0.80184	0.36345	0.776253	0.692896	0.573127	0.712163	1	1	0	0	0	0	0	0
BMC10934	Bm1_25960	(gi:5332509) C25B8.1 protein. (sptr:Q967F8 score 207)				0.957891	0.740555	0.113858	0.0077496	0.0035548	0.0086652	0.313047	1e-07	0	0	0	-1	1	-1	0	1
BMC07570	Bm1_42365	(gi:2539426) T11F9.2 protein. (sptr:Q22395 score 130)				0	0.335745	7.4e-06	0.0059363	0.672673	0.918253	0.0081531	0.0258674	1	0	-1	-1	0	0	1	-1
BMC00973	Bm1_00545	(gi:2209412) T-complex protein 1 zeta subunit (sw:P46550 score 210)				0.221968	2e-07	0.100997	8.24e-05	0.534685	0.812797	0.0090028	0.0005184	0	-1	0	1	0	0	1	-1
BMC01157	#N/A	(gi:2344731) Human ribosomal protein L28 cds. (gp:U14969 score 238)				0.159915	0	0	0	0.0009593	0.833557	0.706041	0.0050384	0	-1	1	1	1	0	0	1
BMC01320	Bm1_25195	(gi:1486162) Phosphoenolpyruvate carboxykinase (sw:Q05893 score 166)				0	0	0.111075	0.581176	0.59001	0.217159	0.251961	0.406894	-1	1	0	0	0	0	0	0
BMC00614	#N/A	(gi:1854996) Adducin-related protein 1. (sw:Q9U9K0 score 211)				1.13e-05	0	0.856082	0.733241	0.274402	4.43e-05	0.921952	8.21e-05	-1	1	0	0	0	-1	0	1
BMC03968	#N/A	(gi:1266992) Y105E8A.12 protein. (sptr:Q8WQB1 score 89)				9.8e-06	0.0004252	0.106951	0.0203043	0.897285	0.0126953	0.557777	0.0160269	-1	1	0	1	0	-1	0	1
BMC05345	Bm1_40715	(gi:1890009) Major body wall myosin. (sptr:Q04010 score 151)				0	0	0.0072133	0.0846918	3e-07	0.0596152	0.224593	1.7e-06	-1	1	1	0	1	0	0	1
BMC02001	Bm1_17300	(gi:1737519) Hypothetical 34.7 kDa protein. (sptr:Q95QZ3 score 78)				0.0006387	0.659968	3.3e-06	0.284054	0.472574	0.968343	3.82e-05	2.5e-06	-1	0	-1	0	0	0	1	-1
BMC02392	Bm1_11625	(gi:2167983) Hypothetical 24.1 kDa protein C01C10.2 in (sw:Q11086 score 97)				1e-07	0.95996	0.318923	0.230243	7.1e-06	0.839144	0.0248318	0.0051301	-1	0	0	0	1	0	1	1
BMC03128	#N/A	(gi:2064792) C. elegans C01B10 (gp:U58757 score 110)				1.25e-05	0.785155	0.0001352	0.97301	0	0.229905	9.55e-05	0.0515001	-1	0	-1	0	1	0	1	0
BMC06096	#N/A	(gi:3426619) T10C6.11 protein (sptr:Q9U373 score 82)				0.004852	0.610494	0	0	0.423805	0.186924	0.0013329	0.0001187	-1	0	-1	-1	0	0	-1	1
BMC06825	Bm1_41755	(gi:2392916) Ras-related protein Rab-32. (sw:Q13637 score 105)				0.201678	0.0009221	0.702101	0.953799	0.0002234	0.54907	0.70734	0.0004273	0	-1	0	0	1	0	0	1
BMC01646	#N/A	(gi:1660828) Hypothetical 108.0 kDa protein. (sptr:Q09570 score 204)				0.0055561	2.1e-06	0.965345	0.0706908	0.0178208	0.503552	0.0675693	0.774188	-1	1	0	0	1	0	0	0
gi|443682|gb|L27686.1|ONGIGGORF	#N/A	Retinoid binding protein (sptr:Q25619 score 345)				2.8e-06	1.35e-05	0.780803	0.285584	0.0005221	0.219454	0.493652	0.0927001	-1	1	0	0	1	0	0	0
BMC00156	#N/A	UNKNOWN (no hits found)				0	0	0.0522996	0.0015898	0.506727	0.146339	0.212306	0.0006359	-1	1	0	1	0	0	0	-1
BMC00351	Bm1_14040	venom allergen antigen-like protein 1				0	0	0.0008596	0.026286	5e-07	0.644615	0.130751	0	-1	1	1	1	1	0	0	1
BMC00359	#N/A	Cytochrome oxidase subunit 3 (sptr:O47576 score 340)				1.8e-06	0.0040783	0.0182743	0.205724	0.414477	0.954899	0.0005577	4.65e-05	-1	1	1	0	0	0	-1	1
BMC00747	#N/A	UNKNOWN (no hits found)				7.3e-06	0.0026024	0.0005623	0.0001459	0.0001156	0.375432	0.760494	2.1e-06	-1	1	1	1	-1	0	0	-1
BMC01127	#N/A	Actin cytoplasmic 1 (sw:P29751 score 207)				0.294463	0	0	0	0.034469	0.231953	0.174019	0.500755	0	-1	1	1	1	0	0	0
BMC01160	#N/A	(gi:2344736) Mus musculus immunoglobulin alpha heavy (gp:AY045746 score 163)				0.0009822	0.0007111	0.102282	4e-05	0	0.875193	7e-07	2.4e-06	-1	-1	0	1	1	0	1	1
BMC02211	#N/A	UNKNOWN (score 70)				0.154684	1.01e-05	0.841283	0.0191431	0.619256	0.0810104	0.0109982	0.879402	0	-1	0	1	0	0	1	0
BMC03272	#N/A	UNKNOWN (score 70)				0	1.06e-05	0	0	0	0.0235523	0	0	-1	1	-1	-1	1	-1	-1	1
BMC03346	#N/A	UNKNOWN (score 70)				0	0.339641	0.0007272	0	0	0.002116	0	0	-1	0	-1	-1	1	-1	-1	1
BMC03645	Bm1_39050	UNKNOWN (score 70)				0	0.46132	5.71e-05	0	0	0	6.15e-05	3.5e-06	-1	0	1	1	1	1	1	1
BMC03905	#N/A	ZC373.7 protein. (sptr:Q23263 score 143)				0	0.163041	0.0055763	5.47e-05	2.49e-05	0.429091	0.11459	0.0165615	-1	0	1	1	1	0	0	1
BMC04224	#N/A	UNKNOWN (no hits found)				5e-06	7.76e-05	0.0445639	0.0002315	3.1e-06	0.113599	0.0583474	0.0392916	-1	1	1	1	1	0	0	1
BMC04234	Bm1_09260	UNKNOWN (score 70)				0	7.6e-06	0.0024106	0.601793	0	0.480723	0.0065253	0	-1	-1	1	0	1	0	-1	1
BMC04236	#N/A	UNKNOWN (score 70)				0.0084584	0.606502	0.764033	2.9e-06	0.337946	0.0604461	8.9e-06	0	-1	0	0	-1	0	0	-1	1
BMC04753	#N/A	UNKNOWN (score 70)				0	0.198594	0.0082134	0	8e-07	0.404519	3.37e-05	0.706596	-1	0	1	1	1	0	1	0
BMC05044	#N/A	UNKNOWN (score 70)				0	0	0	0.0001211	0.0932838	0	0	0	-1	1	1	1	0	-1	-1	1
BMC05250	#N/A	(gi:1845490) hypothetical protein ZK54.2 - C. (pir:T29249 score 89)				0.0952668	0.053292	0.0197489	0.0772259	0.89733	0.603949	0.0001655	2.21e-05	0	0	1	0	0	0	-1	1
BMC05759	#N/A	(gi:3319566) MHC class I antigen Hm1-C2. (sptr:Q8MHC4 score 264)				0.605342	0	0	0	6.86e-05	0.0866366	0.940635	0.0076579	0	-1	1	1	1	0	0	1
BMC05831	#N/A	SPX-1 protein (sptr:Q05872 score 270)				0	0.0404438	0.0161257	1.8e-06	0	0.623983	0.0016043	2.1e-06	-1	1	1	1	1	0	1	1
BMC05913	#N/A	UNKNOWN (no hits found)				0	0	0.0039472	0.0315224	0.845536	0.0178751	0.319142	0.124518	-1	1	-1	-1	0	-1	0	0
BMC06164	#N/A	UNKNOWN (score 70)				0	0	0.225925	0.508738	0.065138	0.516059	0.0504544	0.514631	-1	1	0	0	0	0	0	0
BMC06339	#N/A	UNKNOWN (no hits found)				0	4e-07	0.704057	4.44e-05	0.0941208	0.0591249	1.65e-05	2.95e-05	-1	1	0	1	0	0	1	-1
BMC06774	#N/A	NADH dehydrogenase subunit 1 (sptr:O47578 score 119)				0.0014426	0.0495547	0.0069639	0.0203413	0.440516	0.558077	1.23e-05	5.3e-06	-1	1	1	-1	0	0	-1	1
BMC06828	Bm1_36555	Cuticle collagen 34 (sw:P34687 score 148)				0	0.0013879	0.0671359	0.344005	1.05e-05	4e-07	0.31543	0.233308	-1	-1	0	0	1	1	0	0
BMC06834	#N/A	UNKNOWN (score 70)				0	0.0040659	0.142683	0	0	0	0	3.1e-06	-1	-1	0	1	1	1	1	-1
BMC06876	#N/A	UNKNOWN (score 70)				0	0.0009105	0.0041198	0.333524	0.194136	0.601129	0.0002505	0.0007721	-1	1	-1	0	0	0	1	-1
BMC07197	#N/A	UNKNOWN (no hits found)				0	0.0261431	0	1.87e-05	0	2e-07	0.0078396	1.43e-05	-1	-1	1	1	1	1	-1	1
BMC07606	#N/A	UNKNOWN (score 70)				0.0287311	0.372324	0.113571	0.0001193	0	0.0318546	0.0109168	0	1	0	0	1	-1	-1	1	-1
BMC07623	#N/A	UNKNOWN (no hits found)				0	0.0845162	0.673813	2.5e-05	0.101647	0.768454	8.5e-06	0.0008945	-1	0	0	1	0	0	1	-1
BMC07924	#N/A	UNKNOWN (score 70)				0.0001122	0.011913	0.909212	0	0.0077421	1e-06	0	0	-1	1	0	-1	1	-1	-1	1
BMC08319	#N/A	AvL3-1. (sptr:Q17099 score 152)				3e-07	0	0.000952	0.0054363	0.988343	0.847605	6e-07	4e-07	-1	1	1	-1	0	0	-1	1
BMC09631	Bm1_34840	T28C6.6 protein. (sptr:Q27318 score 111)				0	0.0001152	0.62473	0.106673	0	0	0.322798	0.238994	-1	-1	0	0	1	1	0	0
BMC11651	#N/A	Myosin essential light chain (sw:P53014 score 169)				2.11e-05	0.877605	0.0156172	0.0022968	0.0011293	0.0728297	0.574638	0.383167	-1	0	1	1	1	0	0	0
BMC11688	#N/A	UNKNOWN (score 70)				0	0	1.05e-05	0	2.1e-06	0.441601	0.0121444	0.00011	-1	1	1	1	1	0	1	1
BMC11712	#N/A	UNKNOWN (score 70)				0.0143819	0	0	0.0004156	0.0014574	0.0002035	8e-07	0.105027	-1	1	-1	-1	1	-1	1	0
BMC11851	#N/A	Small heat shock protein. (sptr:Q93141 score 262)				0	0.0557453	0.6867	6.7e-06	0	0.001721	2.83e-05	0.0002047	-1	0	0	1	1	1	1	1
BMC11893	Bm1_17145	Protein Y5F2A.1 precursor (sw:P55955 score 76)				0	0.797164	0	3.45e-05	5.92e-05	0.0261344	0.0050721	0.0001294	-1	0	-1	-1	1	-1	1	1
BMC11964	#N/A	UNKNOWN (no hits found)				0.129576	0.453997	0.914026	0	0.0016276	5.3e-06	0	0	0	0	0	-1	1	-1	-1	1
BMC11967	#N/A	Y5F2A.2 protein. (sptr:Q9XWL1 score 94)				0	0	3.02e-05	0.388306	0	0.406142	0.0002167	0	-1	1	1	0	1	0	-1	1
BMC11988	#N/A	(gi:1237160) HSPC129. (sptr:Q9P030 score 98)				0.0003371	0.0036312	0.0482408	0.001312	2e-07	0.274523	6.7e-06	0.966036	-1	1	1	-1	-1	0	-1	0
BMC12024	#N/A	UNKNOWN (score 70)				0.131878	0.246754	0.0358804	0	5.56e-05	7.17e-05	0	0	0	0	-1	-1	1	-1	-1	1
BMC12198	#N/A	B. malayi 3-keto-acyl-CoA thiolase (gp:AY141874 score 117)				0	0	0.476	0.398679	0.0024325	0.0240855	0.101662	0.0001639	-1	1	0	0	1	-1	0	1
BMC12256	#N/A	Putative 40S ribosomal protein 20S protein. (sptr:Q90YH0 score 176)				0	1e-07	0.0136049	0.52338	3.4e-06	0.0041049	0.0019077	0.302127	1	-1	1	0	-1	-1	-1	0
BMC12285	#N/A	60S ribosomal protein L3. (sw:P49149 score 362)				0	0.580349	0.0032304	0.0642654	0.240956	0.152659	0.161021	0.0001168	1	0	-1	0	0	0	0	-1
BMC12288	#N/A	Vespid allergen antigen homolog (sptr:O44932 score 173)				0	0	0.177021	0.0285098	0.0023093	0.842079	0.47406	0.0268197	-1	1	0	1	1	0	0	1
BMC12289	#N/A	(gi:1158243) Vespid allergen antigen homolog (sptr:O44932 score 96)				1.01e-05	8e-07	0.978468	0.207104	0.0520656	0.933862	0.206972	0.433733	-1	1	0	0	0	0	0	0
BMC12318	#N/A	Actin beta. (sptr:Q96B34 score 194)				0	1.2e-06	0	0	2.48e-05	0.009275	0.662051	0.131368	-1	-1	1	1	1	1	0	0
BMC00307	#N/A	Histone H4. (sw:P02306 score 164)				0	0.448922	0.0020575	0.0020733	0	6.13e-05	5e-07	0.217862	1	0	1	-1	-1	-1	-1	0
BMC03411	#N/A	UNKNOWN (no hits found)				0.0001817	0.684845	0.477029	0	0.0201716	0.02725	0	0	-1	0	0	-1	1	-1	-1	1
BMC12274	#N/A	UNKNOWN (score 70)				0	0	0.872429	0.411152	0.0476233	0.246797	0.317182	0.0890181	-1	-1	0	0	1	0	0	0
BMC12392	#N/A	NADH dehydrogenase subunit 5. (sptr:O47582 score 123)				1e-07	0.001661	0.0001957	0.775135	0.0349121	0.968156	6.9e-05	2e-07	-1	1	1	0	1	0	-1	1
BMC00909	#N/A	(gi:2393109) Vespid allergen antigen homolog. (sptr:Q9UB03 score 179)				0.0038114	0.232981	0.360667	8e-07	0.0184433	0.692628	1.16e-05	0	-1	0	0	-1	1	0	-1	1
BMC00919	#N/A	UNKNOWN (no hits found)				1.1e-06	1.05e-05	0.859884	0.564735	0.127568	0.812332	0.74683	0.0267175	-1	1	0	0	0	0	0	1
BMC04928	#N/A	AvL3-1. (sptr:Q17099 score 164)				6e-07	0	0.0144697	0.255092	0.889948	0.758832	0.130127	0.310077	-1	1	1	0	0	0	0	0
BMC11667	#N/A	UNKNOWN (score 70)				0	0	0.780298	0.591903	0	0.0063823	0.388906	0	-1	1	0	0	1	1	0	1
BMC00024	#N/A	ATPase subunit 6. (sptr:O47579 score 168)				8e-07	0.613533	0.0049682	0.0292333	0.325291	0.0398249	1.29e-05	0.0002428	-1	0	1	-1	0	1	-1	1
BMC00030	#N/A	Cytochrome oxidase subunit 2 (sptr:O47580 score 235)				1.22e-05	0.477654	0.0134058	0.159922	0.311043	0.0643913	0.0002769	0.003215	-1	0	1	0	0	0	-1	1
BMC00048	#N/A	Cytochrome b. (sptr:O47575 score 277)				8.62e-05	2.87e-05	0.129415	0.0468727	0.0694103	0.784087	0.0008968	1.7e-06	-1	1	0	-1	0	0	-1	1
BMC00071	#N/A	Cytochrome oxidase subunit 2 (sptr:O47580 score 225)				1.81e-05	0.962509	0.0164242	0.0614474	0.15555	0.07008	0.0001037	0.0003364	-1	0	1	0	0	0	-1	1
BMC00097	#N/A	Cytochrome oxidase subunit 1 (sptr:O47573 score 202)				8.68e-05	0.196769	0.0640029	0.183105	0.0644731	0.0643223	0.0019956	0.0028262	-1	0	0	0	0	0	-1	1
BMC00120	#N/A	60S ribosomal protein L24. (sptr:Q8JGR4 score 155)				9.4e-06	0.220325	0.985243	0.146666	5e-07	0.0026724	0.149177	0.113058	1	0	0	0	-1	-1	0	0
BMC00122	Bm1_37710	Thioredoxin peroxidase 1 (sw:P48822 score 219)				2e-07	0.0255117	0.0040775	0.0011681	0.603774	0.637706	0.780393	0.69729	-1	1	1	1	0	0	0	0
BMC00123	Bm1_14360	Av18. (sptr:Q17101 score 86)				0	0	0.0811397	0.404565	0.0083566	0.294513	0.0092153	0.0001264	-1	1	0	0	1	0	-1	1
BMC00124	Bm1_33220	60S ribosomal protein L30. (sw:P58375 score 187)				0	2e-07	0.729999	0.113586	0.002386	0.214281	0.0502493	0.0004329	1	-1	0	0	-1	0	0	-1
BMC00127	Bm1_21225	UNKNOWN (score 70)				1e-06	1.47e-05	0.159091	0.613888	0.624314	0.289347	0.321762	0.460672	-1	1	0	0	0	0	0	0
BMC00129	Bm1_50135	Nucleoside diphosphate kinase (sw:P48817 score 223)				0	1e-06	0.0026398	0.0068411	0.966886	0.356931	0.599703	0.548765	-1	1	1	1	0	0	0	0
BMC00135	Bm1_09610	Troponin (sptr:O45212 score 94)				0	0.0009555	0.0563459	0.127278	0	2e-07	0.599703	0	-1	1	0	0	1	1	0	1
BMC00136	Bm1_10595	UNKNOWN (score 70)				0	2e-07	0.825408	0.224127	0.338574	0.766933	0.142211	0.0371063	-1	1	0	0	0	0	0	1
BMC00148	Bm1_12475	UNKNOWN (score 70)				0	0	0.80184	0.569513	0.690797	0.170615	0.391112	0.778665	-1	1	0	0	0	0	0	0
BMC00153	#N/A	Thioredoxin. (sptr:Q8T4L1 score 194)				0	0.256894	0.943515	0.0010301	0.0012386	0.931324	0.0009178	0.947079	-1	0	0	1	1	0	1	0
BMC00169	#N/A	Translationally controlled tumor protein (sw:P90697 score 185)				0.0001686	0.0330545	0.236248	0.0402606	0.0056789	0.567226	0.0018009	0.202125	1	-1	0	-1	-1	0	-1	0
BMC00179	#N/A	60S ribosomal protein L35a. (sw:P49180 score 138)				0.0017998	0.11901	0.295886	0.0329236	0.0275344	0.349969	0.002044	0.0248012	1	0	0	-1	-1	0	-1	1
BMC00182	#N/A	UNKNOWN (score 70)				3e-07	0	0.691263	0.0867982	1.39e-05	0.598474	0.0322247	0.0204308	-1	1	0	0	1	0	1	1
BMC00185	#N/A	Putative RNA binding protein. (sptr:P90699 score 167)				0.0023169	6.69e-05	0.527764	0.299533	0.806742	0.541172	0.081701	0.437111	1	-1	0	0	0	0	0	0
BMC00188	#N/A	40S ribosomal protein S12-A. (sw:O14062 score 98)				0	0.0012412	0.161178	5.2e-05	9e-06	0.0810404	1.5e-06	0.0046246	1	-1	0	-1	-1	0	-1	1
BMC00196	#N/A	Hypothetical protein C14B9.1 in (sw:P34328 score 77)				0	0.025508	2.2e-06	1.32e-05	0	0.919612	0.387657	0	-1	-1	1	1	1	0	0	1
BMC00239	#N/A	Ribosomal protein S20. (sptr:Q8MZR7 score 88)				0	5e-07	0.003268	0.213612	0	0.0032686	9.97e-05	0.890656	1	-1	1	0	-1	-1	-1	0
BMC00256	#N/A	Cytochrome oxidase subunit 3 (sptr:O47576 score 222)				0	0.0002578	0.0424411	0.0293113	0.310603	0.829135	0.0001289	1.05e-05	-1	1	1	-1	0	0	-1	1
BMC00265	Bm1_35570	UNKNOWN (score 70)				0	0	0.3598	0.576488	0.0070322	0.96919	0.117278	0.244885	-1	-1	0	0	1	0	0	0
BMC00271	#N/A	UNKNOWN (score 70)				0	0	0	0	0	0.0588256	0.0002572	0	-1	1	1	1	1	0	-1	1
BMC00300	#N/A	UNKNOWN (no hits found)				0.113952	0	0	0	0.0013239	0.420494	0.519991	0.0024055	0	-1	1	1	1	0	0	1
BMC00340	#N/A	Cytochrome oxidase subunit 1 (sptr:O47573 score 121)				9e-07	0.0267591	0.0001587	2.3e-06	0.656785	0.112162	0.137551	0.43866	-1	1	-1	-1	0	0	0	0
BMC00408	Bm1_49930	UNKNOWN (score 70)				0.97086	0	0	6e-07	0.014977	0.000357	4.2e-06	0.251996	0	1	-1	-1	1	-1	1	0
BMC00446	#N/A	UNKNOWN (score 70)				0.96156	3.4e-06	0.0002916	0.52746	0	0.912574	0.0010858	1.2e-06	0	1	1	0	-1	0	-1	-1
BMC00459	Bm1_47570	Mitochondrial ATP synthase alpha subunit (sptr:Q94760 score 178)				0	8e-07	0.0375158	0.0257095	0.656047	0.0591249	0.994871	0.079144	-1	1	1	1	0	0	0	0
BMC00460	Bm1_06635	60S ribosomal protein L17 (sw:Q9CPR4 score 189)				0	0.0232467	0.123562	0.000113	0.0001846	0.151651	0.0093374	0.85078	1	-1	0	-1	-1	0	-1	0
BMC00540	Bm1_21705	Actin. (sptr:Q8MTG0 score 372)				0	0.0900471	0.0006729	0.131248	2e-07	0.0001807	0.0206385	3.65e-05	-1	0	1	0	1	1	-1	1
BMC00621	Bm1_16165	ribosomal protein L7a (pir:T52089 score 346)				0	0.0004544	0.189906	0.0001956	0.0124506	0.633958	0.0088131	0.406357	1	-1	0	-1	-1	0	-1	0
BMC00688	Bm1_46170	UNKNOWN (score 70)				0	0.265989	0.0884855	0.0011981	0.102277	0.273103	1.27e-05	0.0147036	1	0	0	-1	0	0	-1	1
BMC00707	Bm1_42550	NHP2/L7Ae family protein YEL026W homolog. (sw:Q21568 score 167)				0	0.39793	0.855985	0.13557	4.3e-06	0.0580144	0.223104	3e-07	1	0	0	0	-1	0	0	-1
BMC00738	Bm1_29260	40S ribosomal protein S8. (sw:Q90YR6 score 201)				1.4e-06	0.0414853	0.1357	0.956442	9e-07	0.475345	0.12422	0.0003364	1	-1	0	0	-1	0	0	-1
BMC00771	Bm1_15350	Fructose 1 6 bisphosphate aldolase. (sptr:Q9U9R9 score 246)				0	0.0240563	0.0415751	0.112167	0.0003982	0.489614	0.549236	0.0005512	-1	1	1	0	1	0	0	1
BMC00849	Bm1_09900	40S ribosomal protein S7. (sw:P50894 score 118)				0	0	0.0134807	0.0005848	2e-07	0.0345958	9e-07	0.0595165	1	-1	1	-1	-1	-1	-1	0
BMC00959	#N/A	UNKNOWN (score 70)				4.5e-06	9e-06	0.699857	0.731894	0.0175281	0.174799	0.92077	0.321751	-1	1	0	0	1	0	0	0
BMC01032	Bm1_24115	Enolase (sptr:Q8MU59 score 578)				0	0.694529	0.64177	0.0001348	0.0019235	0.139028	0.0006732	0.0268054	-1	0	0	1	1	0	1	-1
BMC01206	Bm1_32080	(gi:1164685) Ubiquitin-conjugating enzyme E2 N (sw:Q16781 score 259)				0	0.0005535	0.453174	0.997834	0.895021	0.26215	0.410799	0.0385047	1	-1	0	0	0	0	0	1
BMC01210	Bm1_45125	Splicing factor 3B subunit 10 (sw:Q923D4 score 97)				0	0	0.555342	3.3e-06	3.4e-06	0.0058337	2.22e-05	0.0092266	1	-1	0	-1	-1	-1	-1	1
BMC01489	#N/A	UNKNOWN (no hits found)				9e-07	1.5e-05	0.0050656	2e-07	2.94e-05	0.657919	0.0005579	0	-1	1	-1	-1	1	0	-1	1
BMC01548	#N/A	UNKNOWN (no hits found)				0.0031987	0	0.251995	6.69e-05	0.0305878	0.0979986	3.6e-06	0	-1	-1	0	1	-1	0	1	-1
BMC01601	#N/A	UNKNOWN (score 70)				0.921834	0.952469	0	0	0.775527	0.0049693	0.453629	0.0055722	0	0	-1	-1	0	1	0	-1
BMC01612	#N/A	UNKNOWN (no hits found)				0.420795	0.353914	0	0	0.661347	0.142153	0.166295	0.462305	0	0	-1	-1	0	0	0	0
BMC01622	#N/A	UNKNOWN (no hits found)				0.593466	0.1046	0	0	0.411432	0.0485906	0.0659109	0.2179	0	0	-1	-1	0	1	0	0
BMC01643	Bm1_24115	Enolase (sptr:Q8MU59 score 311)				0	0.354041	0.0582015	1.2e-06	0.0472731	0.106693	0.0002364	0.0001953	-1	0	0	1	1	0	1	-1
BMC01685	#N/A	Major sperm protein 2 (sw:P13263 score 190)				0.0289871	0.0917416	0	0	0.0191763	0.0252158	0	0	-1	0	-1	-1	1	-1	-1	1
BMC01688	#N/A	UNKNOWN (score 70)				0	0.0240489	0.040859	0.663051	0.0070233	2.78e-05	0.0820135	0.319705	-1	-1	1	0	1	1	0	0
BMC01729	#N/A	UNKNOWN (score 70)				0	0	0.0016512	0.4294	0.0014453	0.29393	0.0001559	3e-07	-1	1	-1	0	-1	0	1	-1
BMC01746	#N/A	UNKNOWN (no hits found)				0.0150424	0.0232769	0.0005112	0.0449332	0.189844	0.557819	0.0527831	0.0002122	1	-1	-1	-1	0	0	0	-1
BMC01777	#N/A	UNKNOWN (no hits found)				0.0692709	0.318575	0	0	0.420851	0.0279255	0.0303942	0.259128	0	0	-1	-1	0	1	-1	0
BMC01808	Bm1_54210	Ubiquitin-like protein. (sptr:Q9GT20 score 229)				0.133864	0.698367	0.253752	0.118948	0.0002028	0.0365483	0.792237	0.132458	0	0	0	0	-1	-1	0	0
BMC01852	#N/A	UNKNOWN (no hits found)				0.402877	0.538853	0	0	0.673355	0.137242	0.280249	0.292736	0	0	-1	-1	0	0	0	0
BMC01963	#N/A	UNKNOWN (no hits found)				0.472241	0.722155	0	0	0.656073	0.168368	0.246622	0.382262	0	0	-1	-1	0	0	0	0
BMC01965	#N/A	UNKNOWN (score 70)				0	0.0675875	1.52e-05	0.0007244	0.326383	1e-07	0.102451	0	-1	0	-1	-1	0	1	0	-1
BMC02059	Bm1_19805	Small heat shock protein. (sptr:Q93141 score 262)				0	0.239486	0.970886	0.0031577	0	0.0153189	0.0039483	0.0057344	-1	0	0	1	1	1	1	1
BMC02126	#N/A	UNKNOWN (no hits found)				0.248118	0.128917	0	0	0.602124	0.140399	0.118858	0.519007	0	0	-1	-1	0	0	0	0
BMC02133	#N/A	UNKNOWN (score 70)				2.1e-06	7.49e-05	0.0709237	0.246819	0.01315	0.582055	0.0035286	0.913402	1	-1	0	0	-1	0	-1	0
BMC02166	#N/A	UNKNOWN (no hits found)				0.0073071	0.0264184	0	0	0.350845	0.111117	0.577784	0.0282585	-1	1	-1	-1	0	0	0	-1
BMC02210	Bm1_32535	C. elegans CAH-3 protein (sptr:Q27504 score 130)				0.426999	0.726696	6e-06	0.0352736	0.01574	0.0009494	0.0010523	9.6e-06	0	0	-1	-1	1	1	1	-1
BMC02256	#N/A	UNKNOWN				0	0	5.1e-06	8e-07	2e-06	0.730418	0.552446	2.05e-05	-1	-1	1	1	1	0	0	1
BMC02315	#N/A	UNKNOWN (score 70)				0.0208911	0.680788	0	0	0.953104	0.0037639	0.347038	0.0119608	-1	0	-1	-1	0	1	0	-1
BMC02584	Bm1_40465	Cuticular glutathione peroxidase (sw:P35665 score 380)				0.429896	0	0.0236424	0.0039887	0.0002288	0.611612	0.598944	0.0002235	0	-1	-1	-1	1	0	0	1
BMC02621	Bm1_15210	UNKNOWN (score 70)				2e-07	0.000646	0.533475	0.281743	0.0003702	0.229294	0.076662	0.471477	1	-1	0	0	-1	0	0	0
BMC02745	Bm1_47725	(gi:2246951) CG5537 protein (sptr:Q9VRQ1 score 81)				0.0205987	0.63266	0.0007702	0.0003096	0.0786613	0.152262	0.886118	0.953574	1	0	-1	-1	0	0	0	0
BMC02886	#N/A	UNKNOWN (score 70)				0	0.759571	0	8.6e-06	0.0001487	0.0768571	0.0035076	0.002195	-1	0	-1	-1	1	0	1	1
BMC02923	Bm1_18515	K01H12.2 protein. (sptr:Q21103 score 157)				0	0	0.326762	0.0021781	0.0003203	0.962724	0.0349186	7e-07	-1	1	0	1	-1	0	1	-1
BMC02950	Bm1_04880	UNKNOWN (score 70)				0	0.011939	0.59627	0.98349	0.0008606	0.660133	0.564179	2.76e-05	-1	1	0	0	1	0	0	1
BMC03009	#N/A	UNKNOWN (score 70)				0.0111445	0.795679	0	0	0.677717	0.0030535	0.331749	0.0039865	-1	0	-1	-1	0	1	0	-1
BMC03443	#N/A	Gln-rich protein. (sptr:P91772 score 105)				9e-07	0.117439	0.619191	0.12075	2.6e-06	0.959298	0.0368884	0.0004034	-1	0	0	0	1	0	1	1
BMC03479	#N/A	Protein Y5F2A.1 precursor (sw:P55955 score 93)				0	0.123978	0	0.0006783	1e-07	0.0373486	3e-07	0.0088262	-1	0	-1	-1	1	-1	1	1
BMC03525	#N/A	UNKNOWN (score 70)				0	3e-07	0.0189663	3e-06	0.107151	0.274442	0	3.7e-06	-1	1	1	-1	0	0	-1	1
BMC03552	Bm1_07275	UNKNOWN (score 70)				0	0.0025242	0.135155	0	5.5e-05	0.779492	0	0	-1	1	0	-1	1	0	-1	1
BMC03611	Bm1_23560	RAL-1 protein (sptr:O18478 score 370)				0	0.117681	0.0076981	5.64e-05	0.60975	0.0856093	0.0907592	0.782125	-1	0	1	1	0	0	0	0
BMC03644	Bm1_13600	major sperm protein 2 - nematode (pir:B45528 score 265)				0.0112057	0.607493	7e-07	0	1.71e-05	0.10211	0	0	-1	0	-1	-1	1	0	-1	1
BMC03733	Bm1_03045	Cuticle collagen 14. (sw:P18834 score 83)				0	3.68e-05	0.234198	2.5e-06	0	0	2e-07	0.995189	-1	-1	0	1	1	1	1	0
BMC03890	#N/A	ATPase subunit 6. (sptr:O47579 score 179)				8e-07	0.300104	0.0005411	0.0458131	0.0709659	0.0031684	2.7e-06	0.000101	-1	0	1	-1	0	1	-1	1
BMC04127	#N/A	Cytochrome oxidase subunit 3 (sptr:O47576 score 182)				0	1e-07	0.0006364	0.0955149	0.125003	0.842079	7.1e-06	0	-1	1	1	0	0	0	-1	1
BMC04232	#N/A	UNKNOWN (score 70)				1.1e-06	0.165103	0.0385889	0	2.8e-06	0.0187629	0	0	-1	0	-1	-1	1	-1	-1	1
BMC04276	Bm1_14040	Vespid allergen antigen homolog (sptr:O44932 score 216)				0	0	0.0008351	0.0023101	0	0.754033	0.585462	0	-1	1	1	1	1	0	0	1
BMC04331	Bm1_21205	UNKNOWN (score 70)				0	0	0.683103	0.0217078	0.381072	0.651923	0.0069508	9.81e-05	-1	1	0	1	0	0	1	-1
BMC04401	#N/A	UNKNOWN (no hits found)				0.0001443	0.0384334	0.858674	0.078842	0	0.13449	0.0517402	4.95e-05	1	1	0	0	-1	0	0	-1
BMC04477	Bm1_34250	60S ribosomal protein L10 (sw:Q09533 score 70)				0	1.02e-05	0.527764	0.287928	0.0009025	0.965005	0.0775329	0.0798607	1	-1	0	0	-1	0	0	0
BMC04561	#N/A	60S ribosomal protein L17 (sw:P24049 score 167)				0	0.321802	0.478273	7.5e-06	7.2e-06	0.190844	7.07e-05	0.44956	1	0	0	-1	-1	0	-1	0
BMC04564	Bm1_16700	Putative RNA binding protein. (sptr:P90699 score 91)				8e-07	0.0044257	0.34891	0.794716	0.0006482	0.0532292	0.195109	0.873236	1	-1	0	0	-1	0	0	0
BMC04608	Bm1_35295	M02D8.1 protein. (sptr:Q21465 score 105)				0	2.6e-06	2.8e-06	0.0034628	0	0.135385	0.0050881	0	-1	1	1	1	1	0	-1	1
BMC04758	Bm1_17195	40S ribosomal protein S10. (sw:P46783 score 143)				1.5e-06	0.005883	0.0002344	0.0820409	2e-07	0.193199	2.4e-06	0.487741	1	-1	1	0	-1	0	-1	0
BMC04762	Bm1_13245	K08C9.4 protein. (sptr:Q9XUT4 score 78)				0	0	0.254788	0	0	0	0	0.578949	-1	-1	0	1	1	1	1	0
BMC04832	Bm1_02070	BmSERPIN. (sptr:Q17158 score 151)				0	0	0.0471919	0.0419709	0.889802	0.80832	0.932555	0.774188	-1	1	-1	-1	0	0	0	0
BMC04888	Bm1_55930	UNKNOWN (score 70)				0	0	0.0709107	1e-06	6.06e-05	0.023907	0.0001534	0.0182629	-1	1	0	1	1	1	1	-1
BMC04899	Bm1_14790	UNKNOWN (score 70)				0	0.877783	0.003205	0.0003268	0.0004769	0.103845	0.505135	0.194026	-1	0	1	1	1	0	0	0
BMC04934	Bm1_00065	Cathepsin L-like cysteine proteinase. (sptr:Q9BJM4 score 178)				0	0	0.354742	0.259509	0.299272	0.423828	0.0346594	0.869783	-1	1	0	0	0	0	-1	0
BMC05028	#N/A	Hypothetical 15.4 kDa protein C16C10.11 (sw:Q09254 score 135)				4.73e-05	0	0.844665	0.0855601	0.491674	0.878497	0.0537029	0.120916	-1	1	0	0	0	0	0	0
BMC05172	Bm1_34840	C29F4.1 protein. (sptr:Q18302 score 116)				0	0	2.24e-05	0	0	0	0	0.0038348	-1	-1	1	1	1	1	1	1
BMC05477	Bm1_17405	UNKNOWN (score 70)				0	0	0.227711	0.117459	0.253698	0.977763	0.836703	0.171729	-1	1	0	0	0	0	0	0
BMC05586	#N/A	B. malayi 3-keto-acyl-CoA thiolase (gp:AY141874 score 141)				7.3e-06	7.18e-05	0.765688	0.985724	0.602712	0.98428	0.744244	0.378415	-1	1	0	0	0	0	0	0
BMC05667	Bm1_45215	(gi:1167682) Intermediate filament protein. (sptr:Q17181 score 116)				0	0.0882287	0.004035	0.0010289	3.1e-05	0.288635	0.747814	0.0016582	-1	0	1	1	1	0	0	1
BMC05733	#N/A	CDH1-D (sptr:Q8UWJ5 score 78)				1.1e-06	5.5e-06	0.0247186	0.754264	0.0440882	0.613488	0.0082197	0.914409	1	-1	1	0	-1	0	-1	0
BMC05924	#N/A	UNKNOWN (no hits found)				0.18805	0.812328	0	0	0.830677	0.0038503	0.570926	0.0030345	0	0	-1	-1	0	1	0	-1
BMC06098	#N/A	UNKNOWN (no hits found)				0.0046965	0.925126	0	0	0.862472	0.0015611	0.448155	0.0019902	-1	0	-1	-1	0	1	0	-1
BMC06144	Bm1_42870	SPX-1 protein (sptr:Q05872 score 269)				0	0.438502	0.0517788	5.55e-05	0	0.712319	0.0137237	4.52e-05	-1	0	0	1	1	0	1	1
BMC06165	#N/A	Cytochrome oxidase subunit 1 (sptr:O47573 score 446)				5.5e-06	0.283995	0.0050074	0.457441	0.46339	0.675503	0.0005301	0.0001925	-1	0	1	0	0	0	-1	1
BMC06216	#N/A	ATPase subunit 6. (sptr:O47579 score 207)				1.2e-06	0.447663	0.0010775	0.0585284	0.111952	0.0120657	6.6e-06	0.0001011	-1	0	1	0	0	1	-1	1
BMC06439	#N/A	UNKNOWN (no hits found)				3.9e-06	0.0002336	0.0355694	0.0005069	0.132532	0.0642635	2.1e-06	4.1e-06	-1	1	1	-1	0	0	-1	1
BMC06482	Bm1_20385	(gi:2605179) Cathepsin L-like precursor (sw:O17473 score 126)				0	1e-07	0	0	0.942944	0.0007515	9.6e-06	0	-1	1	-1	-1	0	1	1	-1
BMC06710	Bm1_40465	Cuticular glutathione peroxidase (sw:P35665 score 101)				0.0838626	0	0.0003037	0.0021022	1e-07	0.455011	0.373827	4.1e-06	0	-1	-1	-1	1	0	0	1
BMC06743	Bm1_11880	40S ribosomal protein S3. (sw:P48152 score 164)				0	0	0.473558	6.69e-05	0.0012457	0.108659	0.0006591	0.0282728	1	-1	0	-1	-1	0	-1	1
BMC06819	Bm1_14040	Vespid allergen antigen homolog (sptr:O44932 score 145)				0	0	0.0138372	0.161612	1e-06	0.700754	0.202476	1e-07	-1	1	1	0	1	0	0	1
BMC06872	Bm1_56360	UNKNOWN (score 70)				0	5e-07	0.0174531	0	0	0	1.04e-05	0.0031787	-1	-1	1	1	1	1	1	1
BMC06875	Bm1_54705	(gi:2923061) Putative cuticular collagen. (sptr:Q9NFZ8 score 71)				0	0.473523	0.929158	0.0816481	2e-07	1.04e-05	0.0688664	0.367377	-1	0	0	0	1	1	0	0
BMC06882	Bm1_56360	UNKNOWN (score 70)				0	6e-07	0.228306	0	0	0	2e-07	4.17e-05	-1	-1	0	1	1	1	1	1
BMC07213	#N/A	Actin. (sptr:Q8MTG0 score 301)				0	0.0002798	5.6e-06	0.0188331	0	2e-07	0.001915	1.72e-05	-1	-1	1	1	1	1	-1	1
BMC07222	#N/A	UNKNOWN (no hits found)				0.624205	0.382398	0	0	0.548611	0.154126	0.166993	0.392034	0	0	-1	-1	0	0	0	0
BMC07326	#N/A	UNKNOWN (no hits found)				0.275744	0.760994	0	0	0.708568	0.588088	0.962181	0.243884	0	0	-1	-1	0	0	0	0
BMC07672	Bm1_09325	UNKNOWN (score 70)				0.000337	0	0.978468	0.994788	0.439486	0.284508	0.984031	0.0410687	-1	1	0	0	0	0	0	-1
BMC07913	#N/A	(gi:2369558) Cytochrome oxidase subunit II (sptr:Q8SEZ5 score 97)				0.0057086	0	0	0	7.4e-06	0.696916	0.468434	0.000146	1	-1	1	1	1	0	0	1
BMC08868	Bm1_15210	UNKNOWN (score 70)				1e-07	0.0008572	0.141215	0.348065	0.0002773	0.58818	0.0143804	0.418578	1	-1	0	0	-1	0	-1	0
BMC09956	Bm1_15210	CDH1-D (sptr:Q8UWJ5 score 97)				1.1e-06	0.0015637	0.625889	0.311001	0.0008216	0.161435	0.116866	0.691958	1	-1	0	0	-1	0	0	0
BMC09976	#N/A	UNKNOWN (no hits found)				0.0006403	1e-07	0.0001633	0	0.0101089	0.488651	0	0	-1	1	-1	-1	1	0	-1	1
BMC10905	Bm1_27585	(gi:3056762) Ribosomal protein S20. (sptr:Q8MZR7 score 76)				0	1.4e-06	0.0007995	0.633322	3.77e-05	0.825966	0.0001652	0.875187	1	-1	1	0	-1	0	-1	0
BMC10955	Bm1_54705	Putative cuticular collagen. (sptr:Q9NFZ8 score 240)				0	0.854786	0.0664146	0.0001034	0	0	1e-06	0.0282716	-1	0	0	1	1	1	1	-1
BMC11003	#N/A	UNKNOWN (no hits found)				0.844771	0.639143	0	0	0.623381	0.233532	0.214275	0.529076	0	0	-1	-1	0	0	0	0
BMC11331	Bm1_02885	UNKNOWN (score 70)				0.0001135	0.0140164	0.569151	0.3665	0.0103727	0.999502	0.836301	0.0162122	1	-1	0	0	-1	0	0	-1
BMC11372	#N/A	UNKNOWN (score 70)				0.0004059	0.006429	0.950374	0.0001927	0.0088959	0.657919	0.0002839	0.382363	-1	-1	0	1	1	0	1	0
BMC11474	#N/A	Cytochrome oxidase subunit 1 (sptr:O47573 score 296)				9e-07	0.140027	0.0009922	0.477911	0.302496	0.49455	0.0001154	3.8e-05	-1	0	1	0	0	0	-1	1
BMC11632	#N/A	Cytochrome b. (sptr:O47575 score 364)				3.19e-05	0.458025	0.101858	0.0084407	0.129753	0.0916707	0.0001035	0.0001787	-1	0	0	-1	0	0	-1	1
BMC11635	Bm1_48210	UNKNOWN (score 70)				6e-07	0.0002984	0.644158	0.0027151	0.0012836	0.555823	0.01214	0.108169	1	-1	0	-1	-1	0	-1	0
BMC11647	Bm1_14360	B. malayi 3-keto-acyl-CoA thiolase (gp:AY141874 score 116)				0	0	0.779848	0.722279	0.754361	0.553077	0.490385	0.765918	-1	1	0	0	0	0	0	0
BMC11657	Bm1_10595	UNKNOWN (score 70)				0	0	0.0397615	0.0041754	0.0281008	0.435304	1.63e-05	3e-07	-1	1	1	-1	1	0	-1	1
BMC11666	Bm1_04800	UNKNOWN (score 70)				0	1.2e-06	0.759452	0.222044	5.6e-06	0.0494275	0.115756	1.97e-05	1	-1	0	0	-1	-1	0	-1
BMC11679	Bm1_45400	60S ribosomal protein L6. (sptr:Q925C3 score 79)				5e-07	0.001384	0.183085	5.3e-06	5.15e-05	0.799547	0.0002475	0.383804	1	1	0	-1	-1	0	-1	0
BMC11683	#N/A	(gi:2605229) F39B2.6 protein. (sptr:O45499 score 100)				0	0	0.857075	0.0989839	0.117182	0.126765	0.0651194	8.9e-06	-1	1	0	0	0	0	0	1
BMC11697	#N/A	UNKNOWN (score 70)				0.282671	2e-07	1e-07	1e-07	0.144875	0.36782	0.956507	0.763396	0	-1	1	1	0	0	0	0
BMC11698	#N/A	UNKNOWN (no hits found)				0.0062897	0	0	1e-07	0.0004651	0.0199138	0.563012	0.0711174	1	-1	1	1	1	1	0	0
BMC11740	#N/A	NHP2/L7Ae family protein YEL026W homolog. (sw:Q21568 score 167)				2.6e-06	0.475573	0.400249	0.910406	0.0001732	0.990353	0.297925	0.0022946	1	0	0	0	-1	0	0	-1
BMC11745	#N/A	P27. (sptr:Q23951 score 214)				0	0.0003912	1.4e-06	1.1e-06	0	4.19e-05	0	0.212198	-1	-1	-1	1	1	1	1	0
BMC11754	Bm1_41940	Glyceraldehyde 3-phosphate dehydrogenase (sw:P48812 score 399)				0	0.0227512	0.182504	0.0001883	0.0005133	0.0962639	0.0090135	0.38336	-1	1	0	1	1	0	1	0
BMC11763	#N/A	UNKNOWN (score 70)				0.0034479	2.28e-05	0.0025789	0	0	0.0014696	3e-07	0	1	1	1	1	-1	-1	1	-1
BMC11797	Bm1_33760	UNKNOWN (score 70)				0	1e-07	0.165734	0.0318101	2e-07	0.714293	0.0008186	0.0053306	1	-1	0	-1	-1	0	-1	-1
BMC11810	Bm1_00870	Cathepsin L-like cysteine proteinase. (sptr:Q9BJM4 score 347)				0	0	0.0310985	0.0451179	0.0019726	0.737546	0.765917	0.0001991	-1	1	1	1	1	0	0	1
BMC11816	#N/A	UNKNOWN (score 70)				0.0769893	0.0006023	0	5.5e-06	0.154638	0.181027	0.0019011	0.0018573	0	1	-1	-1	0	0	1	-1
BMC11831	Bm1_19100	Sheath protein (sptr:Q17276 score 103)				0	0.472527	0	0	0	1.42e-05	0	0	1	0	-1	-1	-1	-1	1	-1
BMC11845	Bm1_35510	(gi:2064819) DHS-6 protein (sptr:Q8MQD5 score 83)				1e-07	1.17e-05	0.563118	0	0.738953	0.161612	0	0	-1	-1	0	1	0	0	1	-1
BMC11854	Bm1_55755	Ascaris suum MSP-domain protein 1 (gp:AY135488 score 113)				7.57e-05	0.135279	0.472462	0	0.0015769	0.0001942	0	0	1	0	0	-1	1	-1	-1	1
BMC11895	Bm1_18515	K01H12.2 protein. (sptr:Q21103 score 99)				1e-07	0	0.0017683	0.0853065	0.442322	0.301649	1.63e-05	2.4e-06	-1	1	-1	0	0	0	1	-1
BMC11908	Bm1_15895	UNKNOWN (score 70)				2.2e-05	0.0096625	5.2e-06	0	0	0.21298	0	0	-1	1	-1	-1	1	0	-1	1
BMC11932	Bm1_53600	UNKNOWN (no hits found)				0.0002947	0.130647	0.411634	0	6.9e-06	0.0013616	0	0	-1	0	0	-1	1	-1	-1	1
BMC11935	Bm1_07275	UNKNOWN (score 70)				0	0.467328	0.658135	0	1e-07	0.639939	0	0	-1	0	0	-1	1	0	-1	1
BMC11937	Bm1_07275	UNKNOWN (score 70)				0	0.0164373	0.0003382	0	0	0.207609	0	0	-1	1	-1	-1	1	0	-1	1
BMC11965	#N/A	UNKNOWN (score 70)				0.0012752	0.692072	0.014299	0	1.79e-05	0.0719911	0	0	-1	0	-1	-1	1	0	-1	1
BMC11966	Bm1_21205	UNKNOWN (score 70)				0	5.3e-06	0.717568	0.787412	0.906602	0.322664	0.485814	0.0683992	-1	1	0	0	0	0	0	0
BMC11971	Bm1_13245	K08C9.4 protein. (sptr:Q9XUT4 score 76)				0	4e-07	0.0395729	0	0	0	0	0.0144965	-1	-1	1	1	1	1	1	1
BMC11972	Bm1_13245	K08C9.4 protein. (sptr:Q9XUT4 score 79)				0	2e-07	0.023115	0	0	0	0	0.112308	-1	-1	1	1	1	1	1	0
BMC11978	#N/A	Profilin. (sptr:Q8T938 score 89)				0	0.0711815	0.438215	0.810594	0.0015172	0.390952	0.547044	0.0787115	-1	0	0	0	1	0	0	0
BMC11979	Bm1_14060	(gi:6009232) Myosin heavy chain B (sw:P02566 score 144)				0	2e-07	0.0007777	0.0307891	8.61e-05	0.59894	0.105518	4.6e-06	-1	1	1	1	1	0	0	1
BMC11985	Bm1_00065	Cathepsin L-like cysteine proteinase. (sptr:Q9BJM4 score 334)				1.3e-06	1.9e-06	0.546062	0.597049	0.114826	0.105644	0.878951	0.642935	-1	1	0	0	0	0	0	0
BMC11994	Bm1_04060	Cytosolic malate dehydrogenase thermostable (sptr:Q90YZ9 score 209)				0	0	0.0059494	0.330082	0.0034918	0.0098017	0.0003549	0.0002429	-1	1	-1	0	1	1	1	-1
BMC12059	Bm1_48120	UNKNOWN (score 70)				0.916001	0.0406708	1.8e-06	1.16e-05	0.188191	0.442666	0.366308	0.182484	0	1	1	1	0	0	0	0
BMC12074	#N/A	UNKNOWN (score 70)				4.1e-06	0.657021	0.0030465	0.0099208	0.004605	0.0392341	0.538281	0.20114	-1	0	1	1	1	1	0	0
BMC12075	Bm1_33220	60S ribosomal protein L30. (sw:P58375 score 141)				1.13e-05	0.0050264	0.148914	0.798877	0.0546539	0.216013	0.201719	0.0677535	1	-1	0	0	0	0	0	0
BMC12076	#N/A	Translationally controlled tumor protein (sw:Q962A2 score 246)				0	0.0022347	0.171498	0.0340536	4.01e-05	0.195343	0.0009178	0.700609	1	-1	0	-1	-1	0	-1	0
BMC12077	#N/A	ATPase subunit 6. (sptr:O47579 score 168)				4e-07	0.827303	0.0010248	0.0637757	0.484919	0.0215454	6.9e-06	0.0005711	-1	0	1	0	0	1	-1	1
BMC12086	#N/A	UNKNOWN (score 70)				0	0.0322601	0.0017474	0.558207	4.01e-05	0.0710396	0.000279	0.144434	1	-1	1	0	-1	0	-1	0
BMC12102	Bm1_43675	Heat shock protein 70. (sptr:Q9NGK9 score 138)				0.0050622	0	3.83e-05	0	0	0.0426846	0	0.0088031	1	-1	-1	1	1	-1	1	-1
BMC12124	Bm1_48810	Troponin-like protein. (sptr:Q9U3U5 score 315)				0	0.0393279	0.0019072	0.203394	7.8e-05	0.001751	0.0308247	0.003627	-1	1	1	0	1	1	-1	1
BMC12147	#N/A	Rbp-1 protein (sptr:Q17272 score 119)				0.164095	0.0001851	0.263588	0.0671194	0.748501	0.0997003	0.0039019	0.376519	0	-1	0	0	0	0	-1	0
BMC12158	#N/A	Hypothetical protein T07C4.5 protein in (sw:Q22288 score 105)				0	0.160957	0	0.0005355	0	0.113643	8e-07	0.0001418	-1	0	-1	-1	1	0	1	1
BMC12165	Bm1_09900	40S ribosomal protein S7 (sw:P23821 score 220)				0	1.68e-05	0.0433296	0.298258	0.0005301	0.581786	0.0025851	0.877439	1	-1	1	0	-1	0	-1	0
BMC12169	#N/A	Cytochrome oxidase subunit 1 (sptr:O47573 score 372)				1.3e-06	0.000425	0.11296	0.191454	0.73107	0.924002	0.0043463	0.0008282	-1	1	0	0	0	0	-1	1
BMC12179	Bm1_09610	Troponin (sptr:O45212 score 94)				0	0.636145	0.282207	0.344595	1.29e-05	0.024018	0.823179	0.0049416	-1	0	0	0	1	1	0	1
BMC12182	#N/A	UNKNOWN (score 70)				0	0.502607	4.3e-05	0.008096	0.318132	4e-07	0.0322694	0	-1	0	-1	-1	0	1	1	-1
BMC12191	#N/A	Thioredoxin. (sptr:Q8T4L1 score 353)				0	0.426567	0.727833	0.12075	0.14197	0.733944	0.278883	0.91813	-1	0	0	0	0	0	0	0
BMC12192	#N/A	F45H10.2 protein. (sptr:O45525 score 81)				0.0127858	2e-07	0.201698	0.418762	9.38e-05	0.395469	0.0310956	0.217276	-1	1	0	0	-1	0	-1	0
BMC12195	#N/A	B. malayi 3-keto-acyl-CoA thiolase (gp:AY141874 score 192)				0	0	0.320503	0.273238	0.0388107	0.0008216	0.0318064	0	-1	1	0	0	-1	1	1	-1
BMC12205	#N/A	(gi:889994) Cuticle collagen 1(sptr:O45213 score 74)				0	0.815903	0.520652	0.225715	9e-07	5.94e-05	0.0555365	0.354292	-1	0	0	0	1	1	0	0
BMC12220	Bm1_20105	Cystatin. (sptr:P90698 score 205)				0	0	0.241011	0.0023783	0.0624433	0.0149722	9.97e-05	0.0007067	-1	1	0	-1	0	1	-1	1
BMC12225	#N/A	60S ribosomal protein L35a. (sw:P49180 score 162)				2.12e-05	0.0035196	0.175604	0.0045846	0.0024785	0.368596	0.0001182	0.0182834	1	-1	0	-1	-1	0	-1	1
BMC12231	Bm1_55385	ribosomal protein S12 - pig (pir:JC4159 score 102)				0	0.0259185	0.0795399	0.0006569	7.26e-05	0.0947853	6.5e-06	0.0033802	1	-1	0	-1	-1	0	-1	1
BMC12234	Bm1_45635	Hypothetical protein C14B9.1 in (sw:P34328 score 137)				0	0.0158854	0	6e-07	0	0.0290406	0.108503	0	-1	-1	1	1	1	1	0	1
BMC12240	#N/A	Peroxidoxin-1. (sptr:O16006 score 258)				0	0.0039189	5.41e-05	0	2.3e-06	0.0047091	2e-07	4.69e-05	-1	-1	1	1	1	1	1	-1
BMC12241	#N/A	Thioredoxin peroxidase. (sptr:O16026 score 349)				0	0.0002271	2.13e-05	0	1.4e-06	0.028934	0	6.6e-06	-1	-1	1	1	1	1	1	-1
BMC12253	Bm1_28435	B. malayi macrophage migration (gp:AF002699 score 226)				0.0044585	0.0427226	1.3e-05	0.525587	0.952636	0.718926	2.3e-06	2.7e-06	-1	-1	-1	0	0	0	1	-1
BMC12257	#N/A	UNKNOWN (score 70)				0	1.4e-06	0.0119626	0.0739331	6e-07	0.030529	9.14e-05	0.561495	1	-1	1	0	-1	-1	-1	0
BMC12260	#N/A	Cytochrome oxidase subunit 3 (sptr:O47576 score 169)				5e-07	0.0118049	0.0091423	0.06209	0.304814	0.365943	5.65e-05	3.38e-05	-1	1	1	0	0	0	-1	1
BMC12261	#N/A	(gi:1887905) Cytochrome oxidase subunit 3 (sptr:O47576 score 119)				7e-07	0.0253939	0.0156874	0.246158	0.291626	0.458099	0.0006081	0.0002503	-1	1	1	0	0	0	-1	1
BMC12273	Bm1_35570	UNKNOWN (score 70)				0	0	0.299693	0.0275429	0.0003495	0.50259	0.0017289	0.158565	-1	-1	0	1	1	0	1	0
BMC12275	Bm1_35570	UNKNOWN (score 70)				0	0	0.403277	0.144231	0.0020975	0.620729	0.0201981	0.127518	-1	-1	0	0	1	0	1	0
BMC12283	#N/A	Serpin precursor. (sptr:O18656 score 271)				0	0.626545	0.155917	0.339457	0.337376	0.639939	0.572623	0.330956	1	0	0	0	0	0	0	0
BMC12284	Bm1_13895	60S ribosomal protein L3. (sw:P49149 score 174)				0	0.0094307	0.844858	0.0935701	0.0333296	0.786508	0.0591736	0.558212	1	-1	0	0	-1	0	0	0
BMC12291	Bm1_14040	Vespid allergen antigen homolog (sptr:O44932 score 342)				0	0	2.9e-06	2.81e-05	0	0.903272	0.290207	0	-1	1	1	1	1	0	0	1
BMC12295	Bm1_01300	F26D10.9 protein. (sptr:Q9XVU3 score 94)				2.3e-06	0.739966	0.0820411	0.290095	0.471939	0.942892	0.427427	0.997071	1	0	0	0	0	0	0	0
BMC12305	#N/A	UNKNOWN (no hits found)				0.143826	0.0030807	0.497384	0.0960338	0.546659	0.998491	0.398544	0.787665	0	1	0	0	0	0	0	0
BMC12308	Bm1_06635	60S ribosomal protein L17 (sw:P24049 score 87)				2.1e-06	0.786224	0.734975	0.002001	0.0016425	0.497173	0.0064293	0.709424	1	0	0	-1	-1	0	-1	0
BMC12311	#N/A	Ribosomal protein L4 (sptr:Q8MUE7 score 215)				0	0.130658	0.0853408	0.0020795	0.0396565	0.765183	0.164672	0.811394	1	0	0	-1	-1	0	0	0
BMC12312	Bm1_14285	60S ribosomal protein L4. (sw:O02056 score 154)				0	0.7534	0.189839	0.0006917	0.0367708	0.405618	0.0279256	0.393832	1	0	0	-1	-1	0	-1	0
BMC12317	#N/A	Actin-1A - nematode (pir:A48449 score 198)				0	0.0018774	0	0.551717	0	0	0	0	-1	-1	1	0	1	1	-1	1
BMC12322	#N/A	ribosomal protein L7a (pir:T52089 score 266)				0	0.0060436	0.990911	4e-07	0.0261253	0.424686	5e-07	4.3e-06	1	-1	0	-1	-1	0	-1	1
BMC12357	#N/A	UNKNOWN (score 70)				0.0004396	0.0037802	0.143478	0.000145	0.0087885	0.846344	0.0096873	1.05e-05	-1	1	0	-1	1	0	-1	1
BMC12369	Bm1_31255	Hypothetical protein Y73B6BL.6. (sptr:Q8MXR6 score 139)				0	0.209161	0.0006118	0.248443	0.716217	0.180831	2.41e-05	0.0021475	1	0	1	0	0	0	-1	1
BMC12379	Bm1_51160	K11H12.8 protein. (sptr:P91373 score 81)				0.0004961	8.2e-06	0.801975	0.0988357	0.40033	0.711116	0.0549453	0.51439	-1	1	0	0	0	0	0	0
BMC12380	Bm1_24115	Enolase (sptr:Q8MU59 score 440)				0	0.594746	0.582485	0.0219055	0.0059333	0.0651109	0.0980084	0.332139	-1	0	0	1	1	0	0	0
BMC12386	#N/A	UNKNOWN (score 70)				0.198911	4.1e-06	0.411282	0.0001072	0.0001726	0.381774	0.00137	0.740013	0	-1	0	1	1	0	1	0
BMC12401	#N/A	UNKNOWN (no hits found)				0.212695	0.286731	0	0	0.640885	0.199445	0.242774	0.433733	0	0	-1	-1	0	0	0	0
BMC12405	Bm1_56600	Cystatin-type cysteine proteinase inhibitor. (sptr:O16159 score 116)				0	0	0.573538	0.180356	0.0006995	0.434033	0.522158	0.0002567	-1	1	0	0	1	0	0	1
BMC12408	#N/A	major sperm protein 2 - nematode (pir:B45528 score 268)				0.0005573	0.220466	2e-07	0	0	0.0162762	0	0	-1	0	-1	-1	1	-1	-1	1
BMC12420	#N/A	UNKNOWN (score 70)				6.9e-06	0.237047	4.1e-06	0	0	0.00026	0	0	-1	0	-1	-1	1	-1	-1	1
BMC12421	#N/A	UNKNOWN (score 70)				1.1e-06	0.365019	0.0001197	0	1e-07	0.0045545	0	0	-1	0	-1	-1	1	-1	-1	1
BMC12431	#N/A	UNKNOWN				0	0	0.0001255	0.0001045	1.41e-05	0.519613	0.931657	6.15e-05	-1	-1	1	1	1	0	0	1
BMC12436	Bm1_40465	Cuticular glutathione peroxidase (sw:P35665 score 389)				0.0532598	0	0.022591	4.39e-05	1e-07	0.0468435	0.0266182	1e-07	0	-1	-1	-1	1	1	-1	1
BMC12441	#N/A	Cuticular collagen Bmcol-2. (sptr:Q17166 score 112)				0	0.0150259	0.0962561	0.0115766	4e-05	0.139316	0.446159	0.0217469	-1	-1	0	1	1	0	0	1
BMC12450	Bm1_13335	UNKNOWN				0.0019608	1.61e-05	0.0148071	0.0241642	0.0749288	0.366064	3.24e-05	0.0001042	-1	1	1	-1	0	0	-1	1
BMC12455	#N/A	Alt-1 protein. (sptr:O96781 score 214)				0	0.0043629	0.983311	0.429455	1.7e-06	0.757811	0.461812	2.29e-05	-1	1	0	0	1	0	0	1
BMC12461	Bm1_23560	Calreticulin precursor. (sptr:O97372 score 358)				0	0.0123496	0.0359051	0.0001813	0.641679	0.100984	0.0592502	0.590372	-1	-1	1	1	0	0	0	0
BMC12465	Bm1_03045	Putative cuticular collagen (sptr:Q9NFZ9 score 77)				0	0.0034033	0.501302	0.0022654	0	5e-07	0.0003498	0.0958762	-1	-1	0	1	1	1	1	0
BMC12467	Bm1_39050	F17C8.2 protein. (sptr:Q19528 score 221)				0	0.962021	4e-07	0	0	0	3.79e-05	0	-1	0	1	1	1	1	1	1
BMC12468	Bm1_39050	F17C8.2 protein. (sptr:Q19528 score 164)				0	0.0020435	0.162997	0	0	0	0	7.2e-06	-1	-1	0	1	1	1	1	1
BMC12474	Bm1_39000	UNKNOWN (score 70)				1e-07	1.09e-05	0.0014319	0.0513715	0	0.0823196	0.107402	5e-06	-1	-1	-1	0	1	0	0	1
BMC12477	Bm1_55930	UNKNOWN (score 70)				0	0	0.0055278	0.0690978	0.0834699	0.0722764	0.220717	1.38e-05	-1	1	1	0	0	0	0	1
BMC12478	#N/A	UNKNOWN (score 70)				5e-07	0.572109	0.068894	0.0092149	7.17e-05	0.132991	0.490385	0.0337485	-1	0	0	1	1	0	0	1
BMC12488	Bm1_26945	Pyruvate dehydrogenase E1 component beta (sw:P11177 score 199)				0	0	0.935026	0.412779	0.900512	0.985559	0.371693	0.39883	-1	1	0	0	0	0	0	0
BMC12490	Bm1_34840	collagen col-34 - C. elegans (pir:JC1448 score 122)				0	0	0.001036	0	0	0	0	0.269219	-1	-1	1	1	1	1	1	0
BMC12491	Bm1_34840	UNKNOWN (score 70)				0	0	2.4e-06	0	0	0	0	0.710993	-1	-1	1	1	1	1	1	0
BMC12495	Bm1_42870	SPX-1 protein (sptr:Q05872 score 206)				0	0.0160664	0.0394986	0.0004382	1e-07	0.90093	0.108327	2.1e-06	-1	1	1	1	1	0	0	1
BMC12501	Bm1_02070	BmSERPIN. (sptr:Q17158 score 196)				0	1.2e-06	0.212415	0.484207	0.164331	0.770359	0.524121	0.0145437	-1	1	0	0	0	0	0	1
BMC12503	#N/A	Heat shock protein 90. (sw:O61998 score 200)				0.114847	8.65e-05	0.043436	0.0073067	0.0078619	0.0549608	3.14e-05	0.960809	0	-1	-1	1	1	0	1	0
BMC12506	Bm1_56360	UNKNOWN (score 70)				0	1e-07	0.783047	0	0	0	0	6.9e-06	-1	-1	0	1	1	1	1	1
BMC00194	#N/A	UNKNOWN (no hits found)				0	0	0.857075	0.738291	0.25373	1.11e-05	0.925679	1e-07	-1	-1	0	0	0	-1	0	1
BMC00600	#N/A	UNKNOWN (no hits found)				1e-07	0.001456	0.175891	0	0.0269562	0.0664071	1.2e-06	4e-07	-1	1	0	-1	1	0	-1	1
BMC01168	#N/A	NADH dehydrogenase subunit 5. (sptr:O47582 score 80)				4.94e-05	0.823276	0.006492	0.481138	0.620212	0.825327	0.0007549	0.0042333	-1	0	1	0	0	0	-1	1
BMC05255	#N/A	NADH dehydrogenase subunit 6. (sptr:O47574 score 108)				7.06e-05	0.0001234	0.26789	7.5e-06	0.777062	0.622817	5e-07	0	-1	1	0	-1	0	0	-1	1
BMC12082	#N/A	NADH dehydrogenase subunit 6. (sptr:O47574 score 114)				6e-07	4e-07	0.260125	7e-06	0.831241	0.911949	5e-07	2e-07	-1	1	0	-1	0	0	-1	1
BMC00961	#N/A	UNKNOWN (score 70)				0	0	0.003908	0.003976	1.64e-05	0.0071926	0.866323	0	1	-1	-1	-1	1	-1	0	1
BMC03527	#N/A	UNKNOWN (score 70)				3e-07	3.93e-05	0.0594026	2.7e-06	0.437711	0.891977	0	1e-07	-1	1	0	-1	0	0	-1	1
BMC04259	#N/A	UNKNOWN (score 70)				1e-07	8.29e-05	0.0093411	3.03e-05	0.549042	0.647818	1e-07	3e-07	-1	1	1	-1	0	0	-1	1
BMC12336	#N/A	Histone H2A. (sw:P02269 score 131)				0.0411885	1e-07	0.712528	0.42053	0.0017175	0.14743	0.217493	0.692928	1	-1	0	0	1	0	0	0
BMC12149	#N/A	Ribosomal protein L28. (sptr:Q90YT9 score 92)				6.61e-05	0.0675764	0.0369042	0.0913501	0.620212	0.0191281	0.0004167	0.434287	-1	0	1	0	0	1	-1	0
AA842658	#N/A	GB|AAN37261.1|23497723|AE014827 hypothetical protein {Plasmodium falciparum 3D7;} 0.46				0.416724	1.3e-06	0.914153	0.0557503	0.0016995	0.327084	0.0441451	0.0001187	0	1	0	0	-1	0	1	-1
AA842715	#N/A	PIR|S59108|S59108 hypothetical protein 104 - red alga (Chondrus crispus) mitochondrion {Chondrus crispus;} ^|^GB|CAA87624.1|1334502|MTCCGNME unique orf {Chondrus crispus;} 0.43				0.0661703	0.0001314	0.0215633	0.001092	0	0.0925721	0.323924	0	0	1	1	1	-1	0	0	-1
AA842849	#N/A	GB|CAB90358.1|7711034|MISOLSUR ORF76 {Scenedesmus obliquus;} 2.7				0.0607923	0.648449	2e-07	0.0552406	0.0029545	0.768973	1.35e-05	0.0097071	0	0	-1	0	1	0	1	-1
AA842874	#N/A	GB|BAC86958.1|34534287|AK127397 unnamed protein product {Homo sapiens;} 0.0022				1.08e-05	0.0003782	0.702551	0.0124766	6.36e-05	0.915426	0.0042209	0.0814739	-1	-1	0	1	1	0	1	0
AA842880	#N/A	GB|BAD28635.1|50251496|AP005428 dynein light chain type 1-like {Oryza sativa (japonica cultivar-group);} 5.30E-11				0.115115	0.221272	0.319835	0.177699	0.0608755	0.0019773	0.0176958	0	0	0	0	0	0	-1	-1	1
AA917198	Bm1_06190	PIR|T30926|T30926 hypothetical protein D1007.12 - Caenorhabditis elegans {Caenorhabditis elegans;} ^|^GB|AAK18907.1|13324926|AF003151 Ribosomal protein, large subunit protein 24.1 {Caenorhabditis elegans;} 1.20E-11				7.2e-06	0.364209	0.806048	0.0129954	1.53e-05	0.567599	0.0291713	0.0279667	1	0	0	-1	-1	0	-1	-1
AA933496	Bm1_14790	PIR|T26530|T26530 hypothetical protein Y18D10A.8 - Caenorhabditis elegans {Caenorhabditis elegans;} ^|^GB|CAA22321.1|3979942|CEY18D10A Hypothetical protein Y18D10A.8 {Caenorhabditis elegans;} 7.60E-15				3e-06	0.919517	0.0441819	0.0031044	7.04e-05	0.892646	0.368321	0.0010884	-1	0	1	1	1	0	0	1
AA990925	#N/A	-				0.0035747	0.0863105	0.157988	0.509163	1.2e-06	0.706145	0.400276	1.8e-06	1	0	0	0	-1	0	0	-1
13261.m00252	Bm1_06645	conserved hypothetical protein				0.883764	0.333879	5.1e-06	0.0035676	0.661092	0.831355	0.0093061	0.0009571	0	0	-1	-1	0	0	1	-1
AA991102	#N/A	GB|AAF07732.1|6382422|AE001584 BppB {Borrelia burgdorferi B31;} ^|^OMNI|BBQ44|AAF07732.1|6382422| conserved hypothetical protein {Borrelia burgdorferi;} 2.4				0	0	0.0300971	0.0001309	0.034204	0.484338	0.0529838	0.466958	-1	1	1	1	1	0	0	0
AA991131	Bm1_28525	GB|AAB65745.1|2305212|AF009826 serpin precursor {Brugia malayi;} ^|^GB|AAB65744.1|2305210|AF009825 serpin precursor {Brugia malayi;} 5.20E-34				0	0.557022	0.596488	0.763265	0.155003	0.458066	0.775607	0.400875	1	0	0	0	0	0	0	0
AA999196	#N/A	GB|AAP07824.1|29894534|AE017000 hypothetical protein {Bacillus cereus ATCC 14579;} ^|^OMNI|NTL01BC0714|AAP07824.1|29894534| hypothetical protein {Bacillus cereus ATCC 14579;} 0.43				0.000395	0.0773701	0.144593	0.132977	0.0064499	0.0080906	0.936639	1.8e-06	-1	0	0	0	-1	1	0	-1
AI043390	Bm1_13720	GB|AAD03958.1|3378375|AF079317 sex pilus assembly and synthesis protein {Novosphingobium aromaticivorans;} 1.2				0	0	0	0	0	0.0006048	0	0.0398649	1	-1	-1	1	1	-1	1	1
AI053121	#N/A	GB|AAR39313.1|40068978|AE017199 NEQ470 {Nanoarchaeum equitans Kin4-M;} ^|^OMNI|NTL02NE0458|AAR39313.1|40068978| NEQ470 {Nanoarchaeum equitans Kin4-M;} 0.0014				0.0001119	0.942255	0.140388	2.49e-05	3.2e-06	0.669027	7e-07	0	1	0	0	1	-1	0	1	-1
AI058026	Bm1_51045	GB|AAB52485.2|14574060|U41749 Hypothetical protein F09E10.6 {Caenorhabditis elegans;} 0.00041				0.311417	0.179798	0.54658	0.0001751	0.0989031	0.0012699	0.0012737	0	0	0	0	-1	0	-1	-1	1
AI058029	#N/A	GB|AAN84552.1|26892108|AY165040 LBP/BPI {Crassostrea gigas;} 0.012				0.0352052	0.000156	0.3796	0.0031577	4.4e-05	0.657919	0.0384158	0.0388338	-1	-1	0	1	1	0	1	1
AI058085	#N/A	GB|AAO04181.1|27315045|AE016745 conserved hypothetical protein {Staphylococcus epidermidis ATCC 12228;} ^|^OMNI|NTL02SE0584|AAO04181|27315045| conserved hypothetical protein {Staphylococcus epidermidis ATCC 12228;} 2.1				0.0650454	0.0109362	0.712991	0.112235	5.1e-06	0.150364	0.27129	1.31e-05	0	1	0	0	-1	0	0	-1
AI065940	#N/A	PIR|T27201|T27201 hypothetical protein Y57A10C.5 - Caenorhabditis elegans {Caenorhabditis elegans;} ^|^GB|CAA19547.1|3881141|CEY57A10C Hypothetical protein Y57A10C.5 {Caenorhabditis elegans;} 0.017				0.000638	0.0550916	0.923405	3.53e-05	0.0006989	0.0065471	5.85e-05	0	-1	0	0	-1	1	-1	-1	1
AI066006	#N/A	GB|CAA33190.1|1334398|MICFCOX unnamed protein product; MURF2 protein (AA 1-348) {Crithidia fasciculata;} 3.80E-05				0	0.0001763	0.693546	0.307645	2e-07	0.0086584	0.140356	4.4e-06	1	1	0	0	-1	-1	0	-1
AI066069	#N/A	GB|AAF18315.1|6580844|AF133242 ORF 14 {SVTS2 plectrovirus;} 5.5				4.3e-06	3.3e-06	0.623914	0.119314	0.002033	0.869827	0.0368775	0.363505	-1	1	0	0	1	0	1	0
12484.m00023	Bm1_00730	hypothetical protein				0.0066202	0	0	0	0.345113	0.636415	0.0722583	0.120314	1	-1	1	1	0	0	0	0
13261.m00261	Bm1_06690	hypothetical protein				0.324919	0.164654	0.661884	0.506333	4.5e-06	0.12868	0.903815	0.0002082	0	0	0	0	-1	0	0	-1
AI069494	#N/A	GB|BAD48463.1|52215870|AP006841 hypothetical protein {Bacteroides fragilis YCH46;} 0.42				0.0227957	0.0014046	0.684015	0.157352	2.63e-05	0.919916	0.38049	1.2e-06	-1	1	0	0	-1	0	0	-1
AI069525	#N/A	GB|AAM63643.1|21554642|AY086581 unknown {Arabidopsis thaliana;} ^|^GB|AAM14856.1|20196983|AC003028 Expressed protein {Arabidopsis thaliana;} 5.9				0.022695	3e-06	0.0206624	0.0989998	0.0001419	0.980693	0.398062	0.0010469	-1	1	1	0	-1	0	0	-1
AI069540	#N/A	GB|CAH03602.1|50057618|CR548612 ATP-binding cassette transporter, putative {Paramecium tetraurelia;} 2.5				0.0126817	9.85e-05	0	0	0.0071264	0.950281	0.986399	0.0072862	-1	-1	1	1	1	0	0	1
AI082897	#N/A	PIR|S59333|S59333 hypothetical protein L3155 (L3149 internal orf) - yeast (Saccharomyces cerevisiae) {Saccharomyces cerevisiae;} ^|^GB|CAA62656.1|995707|SCX11RA internal ORF of L3149 probably not coding {Saccharomyces cerevis-TRUNCATED- 0.14				0	0.0037866	0.33482	0.461288	0.106095	0.842079	0.0738247	0.614774	-1	1	0	0	0	0	0	0
AI082932	#N/A	GB|BAC86178.1|34531594|AK125484 unnamed protein product {Homo sapiens;} 0.061				0.134628	0.0001125	0.0005366	0	0.0761053	0.0013153	1.9e-06	0	0	1	-1	-1	0	-1	-1	1
AI082959	#N/A	GB|AAP07954.1|29894665|AE017001 hypothetical protein {Bacillus cereus ATCC 14579;} ^|^OMNI|NTL01BC0844|AAP07954.1|29894665| hypothetical protein {Bacillus cereus ATCC 14579;} 1.3				0	0.927959	0.0017773	4e-07	0.958517	0.0039379	0.003025	2e-07	1	0	-1	-1	0	-1	-1	1
AI082967	#N/A	PIR|S77850|S77850 probable histidine-tRNA ligase (EC 6.1.1.21) - Mycoplasma capricolum (fragment) {Mycoplasma capricolum;} ^|^GB|CAA83774.1|530447|MC191 His-tRNA synthetase {Mycoplasma capricolum;} 1.6				4e-07	0	0.105298	0.0034484	1.09e-05	0.0330521	0.197847	0.119644	-1	1	0	-1	-1	-1	0	0
AI082974	#N/A	PIR|T20679|T20679 hypothetical protein F10A3.8 - Caenorhabditis elegans {Caenorhabditis elegans;} ^|^GB|CAB07342.1|3875691|CEF10A3 Hypothetical protein F10A3.8 {Caenorhabditis elegans;} 3.1				0.000435	0.0180722	0.40262	1.9e-05	0.400508	0.527231	0.0002525	0.0001254	1	-1	0	1	0	0	1	-1
AI083389	#N/A	GB|AAL78302.1|18693259|AF235141 cytochrome P450 1A1 {Stenella coeruleoalba;} 0.49				0.141127	0.0791825	0.5866	5.9e-06	0.0056984	0.0211499	1.6e-06	0	0	0	0	-1	1	-1	-1	1
AI083432	#N/A	GB|CAA48882.1|296224|BPGP29A glutathione peroxidase {Brugia pahangi;} 1.40E-22				0.0195929	0	0.0011791	0.0033956	0	0.662718	0.572273	2e-07	-1	-1	-1	-1	1	0	0	1
AI083444	#N/A	GB|AAT08549.1|47026734|AY605477 NADH dehydrogenase subunit 3 {Bipes tridactylus;} 0.42				0.741394	0.470427	0.88095	0.0419709	0.387779	0.0037325	0.0686482	8e-07	0	0	0	-1	0	-1	0	1
AI087575	#N/A	-				3e-07	0.0016339	0.127115	0.0669543	9.3e-06	0.99538	0.878271	4e-06	-1	1	0	0	1	0	0	1
AI087625	#N/A	-				0.509035	1e-07	0	0	0.0002075	0.0003222	0.0005333	0.0008415	0	1	-1	-1	-1	-1	1	-1
AI087642	#N/A	PIR|T23356|T23356 hypothetical protein K06A4.4 - Caenorhabditis elegans {Caenorhabditis elegans;} 4.00E-05				0	0.525852	0.102752	0.556971	0	0.739478	0.250638	0	-1	0	0	0	1	0	0	1
AI087685	#N/A	SP|Q90245|OPSD_AMBTI Rhodopsin. {Ambystoma tigrinum;} ^|^GB|AAB08979.1|1477472|ATU36574 rhodopsin {Ambystoma tigrinum;} 1.2				0.632415	0.778118	0.651988	0	0.0251887	0.0015946	0	0	0	0	0	-1	1	-1	-1	1
AI087700	#N/A	GB|AAC96485.1|1131461|PBU42580 a117L {Paramecium bursaria Chlorella virus 1;} 0.38				0.042259	0.365653	0.0763318	0.0029427	0.493878	0.0006392	2.55e-05	0	1	0	0	-1	0	-1	-1	1
AI087705	#N/A	GB|BAD31909.1|50509783|AP006163 hypothetical protein {Oryza sativa (japonica cultivar-group);} ^|^GB|BAC79511.1|33146707|AP003704 hypothetical protein {Oryza sativa (japonica cultivar-group);} 0.99				0.516945	0.242349	0.997309	0.0031178	0.0232596	0.0008872	0.0034467	0	0	0	0	-1	1	-1	-1	1
AI087730	#N/A	-				0.493255	0.332471	0.678856	0.0081588	0.102252	0.0003522	0.0025093	0	0	0	0	-1	0	-1	-1	1
AI087761	#N/A	-				0.0920156	0.0021572	0.0015892	0.424567	0.0158012	0.152654	0.0001473	0	0	1	1	0	1	0	-1	1
AI096183	#N/A	GB|AAN35421.1|23495089|AE014832 dynein heavy chain, putative {Plasmodium falciparum 3D7;} 0.0018				0.166522	0.918331	0.778293	0.0247497	0.405531	0.362477	0.0113395	4.85e-05	0	0	0	-1	0	0	-1	1
13268.m00026	Bm1_06730	Snowski, identical				0.0001843	0.0014909	0.555451	0.292545	0.0061887	0.739521	0.743836	0.0006113	1	1	0	0	-1	0	0	-1
AI096216	Bm1_41205	GB|CAG80470.1|49648152|CR382130 unnamed protein product; no similarity {Yarrowia lipolytica CLIB99;} 0.088				0.0003552	0.656315	0.424428	0	0.0008442	0.0037356	0	0	-1	0	0	-1	1	-1	-1	1
AI096246	#N/A	GB|CAD61271.1|27884258|DME538040 calpain-C {Drosophila melanogaster;} 0.42				0.752298	0.640002	0.566674	3.55e-05	0.450705	0.0716654	8e-06	1e-07	0	0	0	-1	0	0	-1	1
AI096276	#N/A	GB|AAF46883.2|21645628|AE003458 CG30269-PA {Drosophila melanogaster;} 1.6				0.133613	0.0848517	0.867889	0.0001511	4e-07	0.107332	0.0003141	0	0	0	0	1	-1	0	1	-1
AI096286	#N/A	GB|CAG38113.1|51127336|AJ748327 putative chemosensory receptor 12 {Heliothis virescens;} 0.12				0.0189947	0	0.499515	2e-07	0.754361	0.0063089	0	9.45e-05	1	-1	0	1	0	-1	1	-1
AI096297	#N/A	GB|BAA95404.1|7707781|AB034682 minor core protein VP6 {Nyabira virus;} 3.7				0.001002	0.286669	0.147391	2.03e-05	0.000361	0.0015004	6e-07	0	-1	0	0	-1	1	-1	-1	1
AI105483	#N/A	GB|AAU07090.1|51573065|CP000013 ribosomal protein S20 {Borrelia garinii PBi;} 2.7				9.13e-05	0.0634352	0.799155	0.0006215	0.0003618	0.003781	0.0003172	0	-1	0	0	-1	1	-1	-1	1
AI105719	#N/A	GB|AAG37054.1|11527919|AF297061 unknown {Escherichia coli;} 1.3				5.42e-05	0.0722136	0.0015791	2.9e-06	0.0077228	0.406471	0	0	1	0	1	-1	1	0	-1	1
AI105736	#N/A	GB|AAA68419.2|34850014|U29154 Hypothetical protein T07F12.1 {Caenorhabditis elegans;} 1.50E-10				0.179278	0	0.0249643	0.161403	6e-07	0.0825566	0.0005593	0	0	-1	1	0	1	0	-1	1
13269.m00308	Bm1_28620	endochitinase, putative				0	0	2.3e-06	0	0.0001487	0.0823196	0	3e-07	1	1	-1	-1	-1	0	-1	1
AI507961	#N/A	GB|CAA83363.1|474620|SIVENV090 envelope protein {Simian immunodeficiency virus;} 0.24				0.0050075	0.0001083	9e-06	0.0228064	0.0004359	0.129963	0.0025292	5.8e-06	1	1	-1	-1	-1	0	1	-1
12485.m00052	Bm1_00740	hypothetical protein				0.278996	0.18291	5e-07	0.0054369	0.0378118	0.885778	0.0005125	7e-07	0	0	-1	-1	-1	0	1	-1
AI508010	#N/A	PIR|H82781|H82781 hypothetical protein XF0626 [imported] - Xylella fastidiosa (strain 9a5c) {Xylella fastidiosa;} ^|^GB|AAF83436.1|9105500|AE003908 hypothetical protein {Xylella fastidiosa 9a5c;} 0.2				3e-07	0.0166887	0.106203	3.49e-05	7.8e-06	0.135267	0.0036039	0.554658	-1	-1	0	1	1	0	1	0
AI546760	#N/A	GB|AAB35895.1|1246083|S80312 Oveg1 {Onchocerca volvulus;} 1.10E-15				2.4e-06	0.0536262	0.279321	0.266341	3e-07	0.829418	0.0249061	0.0001642	-1	0	0	0	1	0	1	1
AI574545	#N/A	GB|AAM87698.1|21999632|AF388788 ATPase subunit 6 {Cortinarius calochrous;} 0.2				0.19498	2.27e-05	0.781253	0.0826052	0.0007894	0.739753	0.174168	4.69e-05	0	1	0	0	1	0	0	1
AI574651	#N/A	GB|CAG60345.1|49526718|CR380955 unnamed protein product; highly similar to sp|Q12250 Saccharomyces cerevisiae YDL147w RPN5, start by similarity {Candida glabrata CBS138;} 0.035				0.0012599	0	0.0003902	0.0075005	0.0090129	0.464353	0.192732	0.0024326	1	-1	-1	-1	-1	0	0	-1
AI574659	#N/A	PIR|G90402|G90402 hypothetical protein SSO2325 [imported] - Sulfolobus solfataricus {Sulfolobus solfataricus;} ^|^GB|AAK42478.1|13815624|AE006835 Hypothetical protein {Sulfolobus solfataricus P2;} ^|^OMNI|NTL02SS2114|AAK42478-TRUNCATED- 0.15				0.150381	0.128917	0.115694	1.6e-06	4.92e-05	0.100427	0.0001379	1e-07	0	0	0	1	-1	0	1	-1
AI658471	#N/A	GB|CAD51820.1|23505037|PFA929356 hypothetical protein, conserved {Plasmodium falciparum 3D7;} 0.0019				0	0.0032345	0.596488	0.616999	0.21814	0.996232	0.267232	0.936339	-1	1	0	0	0	0	0	0
AI723683	#N/A	GB|AAK07634.1|12751382|AF319997 thioredoxin peroxidase {Brugia malayi;} 2.50E-55				0	0.0222756	0.0006851	0	2.6e-06	0.0753189	0	0.0001997	-1	-1	1	1	1	0	1	-1
AI738028	#N/A	GB|BAB66107.1|15622114|AP000984 151aa long hypothetical protein {Sulfolobus tokodaii str. 7;} ^|^OMNI|NTL02ST1166|BAB66107.1|15622114| 151aa long hypothetical protein {Sulfolobus tokodaii;} 1				0	0	0.004035	0.996807	0.0004506	0.217236	0.0028561	3.1e-06	-1	1	1	0	1	0	-1	1
AI738067	#N/A	GB|CAA99947.2|14530714|CEZC443 Hypothetical protein ZC443.1 {Caenorhabditis elegans;} 0.82				0	3.4e-06	0.15501	0.0039106	0.0017939	0.0643918	0.147682	0.781753	-1	1	0	1	1	0	0	0
AI770998	#N/A	-				1.3e-06	0.377027	0.977866	0.0167626	8.46e-05	0.673584	0.0165312	0.13757	1	0	0	-1	-1	0	-1	0
AI771049	#N/A	-				0.0055443	0	1e-07	3e-07	1.8e-06	2.56e-05	0.44612	0.205897	1	-1	1	1	1	1	0	0
AI783163	#N/A	GB|AAN35397.1|23495065|AE014832 hypothetical protein {Plasmodium falciparum 3D7;} 1.3				0.46249	9e-07	0.988421	0.0134973	4e-07	0.0239505	0.0139039	3e-07	0	1	0	1	-1	-1	1	-1
AI783183	#N/A	GB|AAU07197.1|51573172|CP000013 Glu-tRNA(Gln) amidotransferase, subunit C {Borrelia garinii PBi;} 3.4				2.88e-05	0.477654	0.132316	0.721779	0.0003705	0.395538	0.049456	0.364499	-1	0	0	0	1	0	1	0
AI784691	#N/A	PIR|T24609|T24609 hypothetical protein T06E8.2 - Caenorhabditis elegans {Caenorhabditis elegans;} ^|^GB|CAA98275.1|3879557|CET06E8 Hypothetical protein T06E8.2 {Caenorhabditis elegans;} 9.1				3e-07	0.0954736	0.0134558	0.0009067	0.0293872	0.509829	0.393768	0.000293	1	0	-1	-1	1	0	0	1
AI784742	#N/A	GB|AAL89242.1|19481966|AF440570 WSSV374 {Shrimp white spot syndrome virus;} 1.6				7.1e-06	0.941299	0.0354059	0.602926	1.7e-06	0.213298	0.0846136	5e-07	1	0	-1	0	-1	0	0	-1
AI784803	#N/A	SP|Q09321|YR51_CAEEL Hypothetical 42.0 kDa protein F42A8.1 in chromosome II. {Caenorhabditis elegans;} ^|^PIR|T22082|T22082 hypothetical protein F42A8.1 - Caenorhabditis elegans {Caenorhabditis elegans;} ^|^GB|CAA87779.1|3876929-TRUNCATED- 1.30E-09				0	0.0904225	0.0014263	0.748649	0	0.065053	0.0004388	1.1e-06	-1	0	-1	0	1	0	1	1
AI784816	#N/A	GB|AAO51424.1|28828829|AC116984 similar to Plasmodium falciparum. Hypothetical protein {Dictyostelium discoideum;} 0.03				0.0136968	0.348748	0.782351	0.310625	0.0057966	8.36e-05	0.183254	0	-1	0	0	0	1	-1	0	1
AI784830	#N/A	SP|Q8SL92|RPOA_EUGGA DNA-directed RNA polymerase alpha chain (EC 2.7.7.6) (PEP) (Plastid-encoded RNA polymerase alpha subunit) (RNA polymerase alpha subunit). {Euglena granulata;} ^|^GB|AAL83362.1|19168437|AY047484 RNA polymeras-TRUNCATED- 1				3.2e-06	0.26227	0.0376908	0.000136	0.0008684	0.356205	0.0436494	4.89e-05	1	0	1	1	-1	0	1	-1
AI784883	#N/A	-				0.0004496	0.0011978	0.0137283	0.296957	0.0019234	0.0387163	0.103258	0.0101129	1	1	-1	0	-1	-1	0	-1
AI795186	#N/A	GB|AAM06611.1|19917269|AE011027 predicted protein {Methanosarcina acetivorans C2A;} 1.6				0.0038959	0.222187	0.0161257	0.192707	0.0006803	0.0019194	0.191201	0.179666	1	0	-1	0	-1	-1	0	0
AI795227	#N/A	GB|AAO38395.1|31747796|AY204432 Lfe189p2 {Leptospirillum ferrooxidans;} 1.7				0.0591237	0.741588	0.439879	0	0.0007845	0.0011602	0	0	0	0	0	-1	1	-1	-1	1
AI795254	#N/A	GB|BAB08835.1|9758386|AB016874 unnamed protein product; gene_id:K23L20.17 pir||T04881 similar to unknown protein {Arabidopsis thaliana;} 0.75				0.0445477	0.231005	0.716076	0.0003725	0.0016638	0.0124333	0.0013706	0	-1	0	0	-1	1	-1	-1	1
AI795264	#N/A	GB|CAG58967.1|49525350|CR380952 unnamed protein product; similar to sp|Q12144 Saccharomyces cerevisiae YLR064w, hypothetical start {Candida glabrata CBS138;} 6.6				0.594844	0.448333	0.0695302	8.9e-06	0.0016186	1.66e-05	0.00155	0	0	0	0	-1	1	-1	-1	1
AI795266	#N/A	GB|AAF01363.1|6014486|AF165877 parasitism-specific protein PSP10 {Anastrepha suspensa;} 4.3				0.0635748	0.0115439	0.000607	0	0	0.651873	0	0	0	1	-1	-1	1	0	-1	1
AI812264	#N/A	GB|BAB66060.1|15622067|AP000984 217aa long hypothetical protein {Sulfolobus tokodaii str. 7;} ^|^OMNI|NTL02ST1119|BAB66060.1|15622067| 217aa long hypothetical protein {Sulfolobus tokodaii;} 0.8				0.0011695	0.15451	0.260938	0.0005805	0.0032123	0.0265292	2.88e-05	0	-1	0	0	-1	1	-1	-1	1
13271.m00048	Bm1_06810	Cuticle collagen dpy-7 precursor, putative				0	0.436114	0.274415	0.0046589	0.898539	0.0804179	0.0863312	0.0003071	1	0	0	-1	0	0	0	1
AI812285	#N/A	GB|AAC40794.1|2746310|AF037218 envelope glycoprotein gL {Human herpesvirus 7;} 8.7				0.135744	0.024764	0.422558	1.24e-05	0.0722299	0.0013234	0.0001498	0	0	-1	0	-1	0	-1	-1	1
AI834215	#N/A	GB|AAM51521.1|21392651|U39742 Hypothetical protein C25F6.7b {Caenorhabditis elegans;} 0.2				6.5e-05	0.425534	0.0025508	0.0001996	0.626562	0.357043	1e-07	0	1	0	1	-1	0	0	-1	1
AI856833	#N/A	GB|CAE17770.1|33300110|CEC43F9 Hypothetical protein C43F9.9 {Caenorhabditis elegans;} 5.60E-07				0	0.266847	0.223795	0.0003634	1.8e-06	0.356894	0.0123446	0.020002	-1	0	0	1	1	0	1	1
AI856863	#N/A	PIR|T32265|T32265 hypothetical protein F23F1.2 - Caenorhabditis elegans {Caenorhabditis elegans;} ^|^GB|AAB70321.1|2394429|AF024493 Hypothetical protein F23F1.2 {Caenorhabditis elegans;} 3.80E-08				0	0	0.0078293	0.430296	0	0.066969	0.0366207	0	-1	-1	1	0	1	0	-1	1
AI856906	#N/A	GB|AAK39302.1|13775493|U58762 Hypothetical protein T27F7.2b {Caenorhabditis elegans;} 4.10E-05				3e-06	0.168711	0.0025431	7.99e-05	0.795883	0.0163035	0.261238	0.0001323	-1	0	1	1	0	1	0	-1
AI856909	#N/A	-				4.71e-05	0.0406178	0.965765	0.056051	0.0230602	0.241544	0.0682295	0.334532	-1	1	0	0	1	0	0	0
AI919611	#N/A	PIR|S48748|S48748 protein-tyrosine-phosphatase (EC 3.1.3.48), probable nonreceptor type 12 splice form - rat {Rattus norvegicus;} ^|^GB|BAA07266.1|699627|RATRKPTP protein tyrosine phosphatase {Rattus norvegicus;} 0.00025				0.0025596	0.603358	0.195223	0.0076971	0.0233926	0.0589005	0.0002337	0	-1	0	0	-1	1	0	-1	1
AI919629	#N/A	GB|AAU17117.1|51975567|CP000001 group-specific protein {Bacillus cereus ZK;} 2.2				0.0667253	0.0582222	0.197562	0.0012422	0.0024454	7.4e-05	0.0441451	0	0	0	0	-1	1	-1	-1	1
AI919630	#N/A	PIR|T23912|T23912 hypothetical protein R05A10.2 - Caenorhabditis elegans {Caenorhabditis elegans;} ^|^GB|CAB05262.1|3878887|CER05A10 Hypothetical protein R05A10.2 {Caenorhabditis elegans;} 0.45				0.731497	0.93326	0	2.26e-05	0.132979	0.0113927	5e-07	7.1e-06	0	0	-1	-1	0	-1	1	-1
AI919631	#N/A	-				0.0002857	0	4.42e-05	0.0084516	0.519752	7.93e-05	0.0318064	0.0007859	-1	-1	-1	-1	0	-1	1	1
AI919695	#N/A	PIR|T11069|T11069 NADH2 dehydrogenase (ubiquinone) (EC 1.6.5.3) chain 4L - nematode (Onchocerca volvulus) mitochondrion {Onchocerca volvulus;} ^|^GB|AAC61616.1|2735941|AF015193 NADH dehydrogenase subunit 4L {Onchocerca volvul-TRUNCATED- 2.5				0.0022376	0.182374	0.589936	0.0142023	0.0240343	0.688036	0.0657988	3.43e-05	1	0	0	1	-1	0	0	-1
AI919700	#N/A	-				0.327813	4e-06	3.2e-06	0	0	0.0003588	0.0522076	0.0003672	0	1	-1	-1	-1	-1	0	-1
AI919730	#N/A	PIR|A82710|A82710 hypothetical protein XF1194 [imported] - Xylella fastidiosa (strain 9a5c) {Xylella fastidiosa;} ^|^GB|AAF84004.1|9106166|AE003954 hypothetical protein {Xylella fastidiosa 9a5c;} 9.1				0.797895	0.0151078	1.3e-06	0	0.0361155	0.110179	3.8e-06	0	0	-1	-1	-1	1	0	-1	1
AI919741	#N/A	GB|CAD31826.1|21038851|CEY39B6A Hypothetical protein Y39B6A.32 {Caenorhabditis elegans;} 2.8				0	0.054517	0.116727	0.0005422	0.356205	0.309238	0.0416271	0.0170768	-1	0	0	1	0	0	1	-1
AI939679	#N/A	PIR|A72125|A72125 hypothetical protein CP0710 [imported] - Chlamydophila pneumoniae (strains CWL029 and AR39) {Chlamydophila pneumoniae;} ^|^PIR|A86499|A86499 hypothetical protein CPj0064 [imported] - Chlamydophila -TRUNCATED- 8.3				2.33e-05	0.339641	0.276656	0.62278	0.0030683	0.955134	0.501083	0.0003005	1	0	0	0	1	0	0	1
AI939685	Bm1_27870	-				0	0.591584	0.873894	0.848428	0.121262	0.942199	0.997569	0.0922723	1	0	0	0	0	0	0	0
AI939704	#N/A	GB|AAL81348.1|18893315|AE010230 hypothetical protein {Pyrococcus furiosus DSM 3638;} ^|^OMNI|NTL01PF1224|NP_578953.1|18977596| hypothetical protein {Pyrococcus furiosus DSM 3638;} 1.1				0.182297	0	0	0	0.0047263	0.875145	0.817862	0.0138033	0	-1	1	1	1	0	0	1
AI943557	Bm1_48255	GB|AAH65439.1|41107558|BC065439 hypothetical protein zgc:77712 {Danio rerio;} 9.90E-05				0	9.1e-06	0.492123	0.0287646	0.0116835	0.0094293	0.162099	0.307725	1	-1	0	1	-1	-1	0	0
AI944372	#N/A	GB|AAC13731.1|305384|HEAREC2ORF truncated sequence, 32.6% identity and 67% similarity to NADH-ubiquinone oxidoreductase chain 2. {Haemophilus influenzae;} 1.2				2.53e-05	0	0.0012209	0.108276	8.5e-06	0.000199	0.0439688	0.0067428	-1	1	-1	0	-1	-1	1	-1
AW013747	#N/A	GB|CAA64947.1|2292755|BSFI21LYS orf66 {Streptococcus thermophilus bacteriophage Sfi21;} 0.36				0	0.016078	0.133873	1.9e-06	0	0.0016261	1e-07	0	1	-1	0	1	-1	-1	1	-1
AW013777	#N/A	-				0.0332333	0.0162538	0.781398	0.0086802	0.0003905	0.0016226	0.0039637	0.0037482	1	1	0	-1	-1	-1	-1	1
AW041947	#N/A	GB|AAS14377.1|42410267|AE017258 ribosomal protein L23 {Wolbachia endosymbiont of Drosophila melanogaster;} ^|^OMNI|WD0679|AAS14377.1|42410267| ribosomal protein L23 {Wolbachia pipientis;} 2.50E-27				0.365035	0	0.369781	0.0135316	0.0007898	0.0908405	0.134013	0.0002062	0	-1	0	1	1	0	0	1
AW041950	#N/A	GB|CAB03512.3|30145757|CEZK1037 Hypothetical protein ZK1037.11 {Caenorhabditis elegans;} ^|^GB|CAB04861.3|30145728|CET26H8 Hypothetical protein ZK1037.11 {Caenorhabditis elegans;} 0.57				0.956696	0.0009684	0.0239641	0.0556989	0.000558	0.0945928	0.0001406	6e-07	0	1	-1	0	-1	0	1	-1
AW042023	#N/A	GB|AAP81756.1|32440997|AF532606 enolase {Onchocerca volvulus;} 4.60E-22				0	0.0511229	0.0021161	4.9e-06	8e-07	0.0008872	0.0318094	0.936221	-1	0	1	1	1	1	1	0
AW042029	#N/A	GB|BAC84794.1|34394312|AP006344 hypothetical protein {Oryza sativa (japonica cultivar-group);} 3.8				0.0002717	0.0329304	0.132645	0.026596	1.61e-05	0.739521	0.558244	0.0001889	-1	-1	0	1	1	0	0	1
AW042044	#N/A	GB|CAG25246.1|46362308|CR382398 hypothetical protein {Plasmodium falciparum 3D7;} 4				4e-07	0.001874	0.146524	0.0001198	6.55e-05	0.811034	0.0078701	0.133774	-1	-1	0	1	1	0	1	0
AW042110	#N/A	GB|AAT92071.1|51011300|AF016442 Hypothetical protein K12B6.9 {Caenorhabditis elegans;} 0.28				0.738761	0.703559	0	0	0.0359061	0.703772	0	0	0	0	-1	-1	-1	0	1	-1
AW043475	#N/A	GB|AAS13945.1|42409833|AE017256 hypothetical protein {Wolbachia endosymbiont of Drosophila melanogaster;} ^|^OMNI|WD0199|AAS13945.1|42409833| hypothetical protein {Wolbachia pipientis;} 6.40E-06				0	0	0.0406996	0.103605	0.100492	0.0548129	0.0005477	0	1	-1	1	0	0	0	-1	1
AW043486	#N/A	GB|AAS11331.1|41816464|AE017248 hypothetical protein {Treponema denticola ATCC 35405;} ^|^OMNI|TDE0840|AAS11331.1|41816464| hypothetical protein {Treponema denticola ATCC 35405;} 1.5				0.521549	0.564805	0.262859	0.400559	2.8e-06	0.387986	0.714105	9.2e-06	0	0	0	0	-1	0	0	-1
AW055815	#N/A	GB|AAU23757.1|52003815|CP000002 spore coat protein (inner) {Bacillus licheniformis ATCC 14580;Bacillus licheniformis DSM 13;} ^|^GB|AAU41115.1|52348481|AE017333 CotD {Bacillus licheniformis ATCC 14580;Bacillus licheniformis DSM 13;} -TRUNCATED- 1.3				0.150222	0.860592	0.0004433	0	0	7.8e-06	0	0	0	0	-1	-1	1	-1	-1	1
AW055877	#N/A	GB|CAB44456.2|6468290|GGN132216 putative MADS domain transcription factor GGM10 {Gnetum gnemon;} 2.1				0.0898946	0.648449	9.7e-05	0.0086792	0.209308	0.0414953	0.0610525	0.392381	0	0	-1	-1	0	-1	0	0
AW061465	#N/A	-				0.527824	0.121929	0.611132	0.0001239	0.0005229	0.0515367	3.22e-05	0.0010866	0	0	0	1	1	0	1	-1
AW061507	#N/A	GB|AAD28385.1|4731219|BMMITOCH06 ATP synthase 8 {Boophilus microplus;} 0.34				0.0103025	6.6e-06	0.0145149	0.0081047	2e-07	0.228087	0.959567	3.6e-06	1	1	-1	-1	-1	0	0	-1
AW061530	Bm1_25355	GB|CAG81685.1|49647253|CR382129 unnamed protein product; no similarity {Yarrowia lipolytica CLIB99;} 1.2				0.378962	0.0625191	0.554222	0	0.573809	0.0003029	0	0	0	0	0	-1	0	-1	-1	1
AW061564	#N/A	GB|BAD04142.1|39721652|AP006628 hypothetical protein {Onion yellows phytoplasma OY-M;} 0.095				0.149595	0.0039728	0.0218943	0.0039612	0.338518	0.0072838	0.621194	0.0073759	0	-1	-1	-1	0	-1	0	1
AW063041	#N/A	GB|AAN04444.1|22671617|AF451898 Orf152 {Heliothis zea virus 1;} 2.6				0.150139	0.354247	0.0261444	1e-07	0.0061009	0.0078909	0	0	0	0	1	-1	1	-1	-1	1
AW063050	#N/A	GB|AAS10896.1|41815967|AE017247 adenylate/guanylate cyclase catalytic domain protein {Treponema denticola ATCC 35405;} ^|^OMNI|TDE0401|AAS10896.1|41815967| adenylate/guanylate cyclase catalytic domain protein {Treponema denticola ATCC 3540-TRUNCATED- 6.1				0.0524457	0.720531	0.109591	2.89e-05	0.89826	0.0001688	6e-07	0	0	0	0	-1	0	-1	-1	1
AW063060	#N/A	GB|CAB55578.1|5869821|GPA249395 cytochrome b {Globodera pallida;} 0.00079				1.5e-06	8.3e-05	0	0.0818524	4e-07	0.966311	0	6.61e-05	1	-1	-1	0	1	0	1	-1
AW063069	#N/A	GB|CAD51772.1|23504989|PFA929356 hypothetical protein {Plasmodium falciparum 3D7;} 0.19				0.0046676	0	0.0303177	0.264395	0.105819	0.748044	0.224832	0.0151545	-1	1	-1	0	0	0	0	-1
AW063111	#N/A	PIR|T24948|T24948 hypothetical protein T16A9.5 - Caenorhabditis elegans {Caenorhabditis elegans;} ^|^GB|CAB00878.1|3879826|CET16A9 Hypothetical protein T16A9.5 {Caenorhabditis elegans;} 1.50E-08				0.0891148	0.403589	0.215093	0	5.5e-05	5.3e-06	0	0	0	0	0	-1	1	-1	-1	1
AW067683	#N/A	PIR|B21124|B21124 Bkm-like sex-determining region hypothetical protein CS314 - fruit fly (Drosophila melanogaster) (fragment) {Drosophila melanogaster;} 0.25				0.0023148	0.831809	0.0129252	0.0154749	0.154834	0.487546	1.73e-05	2e-06	1	0	-1	1	0	0	1	-1
AW140277	#N/A	-				0.867635	0.112316	2.63e-05	0.306318	9e-07	0.0544661	0.000282	0	0	0	-1	0	-1	0	1	-1
AW140281	#N/A	PIR|T12365|T12365 NADH2 dehydrogenase (ubiquinone) (EC 1.6.5.3) chain 2 - Anolis vanidicus mitochondrion {Anolis vanidicus;} ^|^GB|AAC27604.1|3342362|AF055970 NADH dehydrogenase subunit II {Anolis vanidicus;} 0.38				0.0052574	1e-06	0.0859413	0.0047219	0.0146121	0.656638	0.286965	0.0033086	-1	1	0	-1	1	0	0	1
AW140284	#N/A	GB|AAK77598.1|15011503|AF396436 ymf71 {Tetrahymena thermophila;} 0.11				0.930929	0.453385	0.987199	1e-07	0.010263	0.467049	1e-07	0	0	0	0	-1	1	0	-1	1
AW140301	#N/A	PIR|T28394|T28394 hypothetical protein MSV234 [imported] - Melanoplus sanguinipes entomopoxvirus {Melanoplus sanguinipes entomopoxvirus;} ^|^GB|AAC97744.1|4049784|AF063866 ORF MSV234 hypthetical protein {Melanoplus sanguinipe-TRUNCATED- 0.61				0.753794	0.818591	0.879552	0.0002516	0.754983	0.0800331	0.0001811	3e-07	0	0	0	-1	0	0	-1	1
13275.m00191	Bm1_06885	hypothetical protein				0	0.0005896	0.954676	0.304004	0.0224382	0.693401	0.357295	0.0004038	1	-1	0	0	-1	0	0	-1
AW140322	#N/A	GB|AAT75449.1|50363464|AE017263 unknown transmembrane protein {Mesoplasma florum L1;} 2				0	9e-07	9.31e-05	0.374216	1.3e-06	0.0871548	0.0006908	0	-1	-1	1	0	1	0	-1	1
AW159928	Bm1_16355	GB|AAG59611.1|12581470|AF155867 cytochrome b {Thomomys bulbivorus;} 6				5.2e-06	0.0289316	0.0448433	0.0008997	0.0198007	0.458338	0.162273	0.975089	1	1	-1	-1	-1	0	0	0
AW179590	#N/A	SP|Q20516|YV31_CAEEL Hypothetical UPF0057 protein F47B7.1 in chromosome X. {Caenorhabditis elegans;} ^|^PIR|T16386|T16386 hypothetical protein F47B7.1 - Caenorhabditis elegans {Caenorhabditis elegans;} ^|^GB|AAA80373.1|1049358|U-TRUNCATED- 0.00025				0	0.0001699	0.0684376	0.161226	0.0084078	0.0606482	0.0018355	0.0056486	-1	1	0	0	1	0	1	-1
AW179623	#N/A	GB|AAV27677.1|53987476|AE017332 conserved hypothetical protein {Mycoplasma hyopneumoniae 232;} 0.44				0.0003158	0.00162	1.1e-06	0.0004671	0.0003487	0.664985	0.0127697	0.423587	-1	-1	1	1	-1	0	-1	0
AW179624	#N/A	GB|AAO75106.1|29500803|AY220914 ComB {Dictyostelium discoideum;} 5.40E-16				0	0	0.0051639	0.0003201	0.0025952	0.687847	0.390671	0.0734672	-1	-1	1	1	1	0	0	0
AW179696	#N/A	PIR|G86329|G86329 hypothetical protein F6F9.26 [imported] - Arabidopsis thaliana {Arabidopsis thaliana;} ^|^GB|AAG12567.1|10086507|AC007797 Unknown protein {Arabidopsis thaliana;} 2				2e-07	0	0.0005881	0	0.75666	0.163769	9.5e-06	2e-07	-1	-1	1	1	0	0	1	-1
AW179722	Bm1_47765	SP|Q36424|NU4M_LOCMI NADH-ubiquinone oxidoreductase chain 4 (EC 1.6.5.3). {Locusta migratoria;} ^|^PIR|T11474|T11474 NADH2 dehydrogenase (ubiquinone) (EC 1.6.5.3) chain 4 - migratory locust mitochondrion {Locusta -TRUNCATED- 0.017				3.73e-05	0.748423	0.691905	0.781679	2e-07	0.427014	0.454083	7e-06	1	0	0	0	-1	0	0	-1
AW179751	#N/A	-				0.104	0.0082552	0.0370335	0.0001456	0	0.14743	0.0472982	0	0	1	1	1	-1	0	1	-1
AW179760	#N/A	PIR|H90658|H90658 hypothetical membrane protein [imported] - Escherichia coli (strain O157:H7, substrain RIMD 0509952) {Escherichia coli;} ^|^GB|BAB33663.1|13359696|AP002550 hypothetical membrane protein {Escherichia coli O15-TRUNCATED- 0.78				0.267622	0	3.19e-05	0	0	0.001324	2e-06	0.190956	0	-1	1	1	1	1	1	0
AW191492	#N/A	GB|AAR83447.1|40233864|AY318871 CNPV101 hypothetical protein {Canarypox virus;} 5.6				0	2e-07	0.0619889	4.3e-06	0.962103	0.989308	0.0008377	0.0004371	1	-1	0	1	0	0	1	-1
13276.m00050	Bm1_06905	Zinc finger, ZZ type family protein				0.641599	0.0232769	0.0005126	0.0037624	0.239166	0.969371	0.356152	0.883285	0	-1	-1	-1	0	0	0	0
AW244982	#N/A	GB|AAB09125.3|32453017|U70850 Amino acid transporter protein 8 {Caenorhabditis elegans;} 1.6				0.0010857	0.760477	0.159876	0.0002617	0.258069	0.0407098	6.7e-06	2e-07	-1	0	0	-1	0	-1	-1	1
AW245031	#N/A	GB|CAA36968.1|288289|RNMITDLO unnamed protein product; ORF {Rattus norvegicus;} 2.90E-10				0.925941	0	0	0	0.0185892	0.256937	0.327188	0.967075	0	-1	1	1	1	0	0	0
AW348053	#N/A	GB|AAO06253.1|27372710|AY158943 histone protein Hist3h2bb {Mus musculus;} 0.0029				0	0.332909	9.4e-06	0.0004229	0	0.005372	0	0.749197	1	0	1	-1	-1	-1	-1	0
AW409450	#N/A	GB|AAN17808.1|23307680|AF538716 cytochrome b {Brugia malayi;} 1.80E-87				4.61e-05	0.0002097	0.2821	0.0272554	0.0007756	0.900792	0.0015512	1e-07	-1	1	0	-1	1	0	-1	1
AW466299	#N/A	GB|CAE32597.1|33575519|BX640443 putative membrane protein {Bordetella bronchiseptica RB50;} ^|^OMNI|NTL01BB2095|CAE32597.1|33575519| putative membrane protein {Bordetella bronchiseptica;} 0.065				0.311892	0.486872	0.198127	0.237579	0.0020942	0.990859	0.835405	0.000952	0	0	0	0	-1	0	0	-1
AW561765	Bm1_05715	GB|CAB63558.1|6594246|PFMAL1P3 ABC transporter, putative {Plasmodium falciparum 3D7;} 0.37				3.91e-05	0.815903	0.406078	0.664371	0.0029391	0.323197	0.174471	0.0013601	1	0	0	0	-1	0	0	-1
AW561837	#N/A	PIR|A84016|A84016 hypothetical protein BH2929 [imported] - Bacillus halodurans (strain C-125) {Bacillus halodurans;} ^|^GB|BAB06648.1|10175551|AP001517 BH2929 unknown {Bacillus halodurans C-125;} ^|^OMNI|NTL01BH2932|BAB06648.-TRUNCATED- 0.0017				0	0.182114	6.8e-06	0.0007685	0	5.94e-05	0.0493186	5e-07	-1	0	1	1	1	1	-1	1
AW561840	#N/A	GB|AAK06911.1|12745179|AF233440 ORF65a {Sulfolobus islandicus;} 2.6				0.019781	6e-07	0.0224828	0.0001338	2.3e-05	0.735314	0.0709305	4e-07	1	-1	1	1	-1	0	0	-1
AW561880	#N/A	GB|AAG02928.1|9944745|AF250284 AMV222 {Amsacta moorei entomopoxvirus;} 0.61				0	2.31e-05	1e-07	0	0	1.14e-05	0.0059702	5.2e-06	-1	1	1	1	1	1	1	1
AW562033	Bm1_51655	PIR|T21181|T21181 acid phosphatase (EC 3.1.3.2) purple homolog F21A3.2 precursor [similarity] - Caenorhabditis elegans {Caenorhabditis elegans;} 4.20E-06				0.0355298	8.9e-06	0.0377607	0.002995	0.0049569	0.614402	0.398517	0.150501	-1	-1	1	1	1	0	0	0
AW562036	#N/A	PIR|T18792|T18792 hypothetical protein C01A2.2 - Caenorhabditis elegans {Caenorhabditis elegans;} ^|^GB|CAB02696.1|3873833|CEC01A2 Hypothetical protein C01A2.2 {Caenorhabditis elegans;} 1.30E-09				0	0	0.304627	0.0011515	0.001903	0.183343	0.0222542	0.0137117	1	-1	0	1	1	0	1	1
AW562072	#N/A	GB|BAB68617.1|15822932|AB039093 Finkel-Biskis-Reilly murine sarcoma virus (FBR-MuSV) ubiquitously expressed (fox derived) {Mus spicilegus;} ^|^GB|BAB68616.1|15822930|AB039092 Finkel-Biskis-Reilly murine sarcoma virus (FBR-MuSV) ubiquitousl-TRUNCATED- 5.50E-64				0.0344725	0	0	0	0.266986	0.124117	0.0103544	0.857873	1	-1	1	1	0	0	1	0
AW721825	#N/A	GB|AAS12190.1|41817605|AE017251 hypothetical protein {Treponema denticola ATCC 35405;} ^|^OMNI|TDE1674|AAS12190.1|41817605| hypothetical protein {Treponema denticola ATCC 35405;} 6.8				1.14e-05	0.0687153	0.0086545	0.0685179	2e-07	0.441999	0.298101	1.55e-05	1	0	1	0	-1	0	0	-1
AW874716	#N/A	GB|AAD30169.1|4809258|AF146015 collagen {Haemonchus contortus;} 4.50E-05				0	0.0014229	0.111717	1.93e-05	6e-07	5.4e-06	0.0018634	0.0024764	-1	-1	0	1	1	1	1	-1
AW874720	#N/A	GB|CAG85254.1|49652921|CR382134 unnamed protein product; similar to CA5087|IPF20025 Candida albicans IPF20025 unknown function, start by similarity {Debaryomyces hansenii CBS767;} 4.2				2e-07	0	0	0	0.441726	0.135178	0.103991	0.0094981	-1	-1	1	1	0	0	0	1
AW874797	#N/A	PIR|C83831|C83831 hypothetical protein BH1451 [imported] - Bacillus halodurans (strain C-125) {Bacillus halodurans;} ^|^GB|BAB05170.1|10174068|AP001512 BH1451 unknown conserved protein in B. subtilis {Bacillus halodurans C-12-TRUNCATED- 0.016				0	1.54e-05	0	0	0	2e-07	0.559558	0	-1	1	-1	-1	1	1	0	1
AW888260	#N/A	GB|CAA84646.2|21615425|CEC36E8 Hypothetical protein C36E8.3 {Caenorhabditis elegans;} 1.90E-05				0	0.003909	7.24e-05	3e-07	0.452608	0.783305	0.0374629	0.0016908	-1	-1	1	1	0	0	1	-1
BE124987	#N/A	PIR|T16578|T16578 hypothetical protein K07E1.1 - Caenorhabditis elegans {Caenorhabditis elegans;} ^|^GB|AAC46708.1|726397|U23173 Hypothetical protein K07E1.1 {Caenorhabditis elegans;} 2.30E-33				0	2.88e-05	0.0139023	1.4e-06	4.4e-06	0.380451	0.0013838	0.258736	-1	-1	1	1	1	0	1	0
BE132425	#N/A	SP|P56743|SCX6_ANDAU Neurotoxin VI (AaH VI) (AaHVI) (AaH6). {Androctonus australis;} 0.78				0.0004541	0.895308	0.412666	0.0163354	0.029039	0.683679	0.0017638	1.27e-05	1	0	0	-1	1	0	-1	1
BE352766	#N/A	-				0.825789	0	0	0	0.0329302	0.938769	0.647997	0.0698667	0	-1	1	1	1	0	0	0
BE352795	#N/A	-				0.492812	0.0509264	0.323837	7.66e-05	0.0003955	0.351102	0.0015309	0	0	0	0	1	-1	0	1	-1
13278.m00103	Bm1_06950	Double-stranded RNA binding motif family protein				3e-07	0.053882	0.084415	0.0545646	0.10196	0.428502	0.959567	0.536197	1	0	0	0	0	0	0	0
BE352801	#N/A	PIR|C81921|C81921 hypothetical protein NMA0770 [imported] - Neisseria meningitidis (strain Z2491 serogroup A) {Neisseria meningitidis;} ^|^GB|CAB84053.1|7379491|NMA3Z2491 hypothetical protein NMA0770 {Neisseria meningitidis Z-TRUNCATED- 0.23				0.753193	0.34098	0.532884	0.670836	8e-07	0.185525	0.255159	0.0005483	0	0	0	0	-1	0	0	-1
BE352804	#N/A	-				9e-07	6e-07	0.397378	0.363788	0	0.223042	0.968763	1e-07	1	-1	0	0	1	0	0	1
BE758339	#N/A	GB|AAK51336.1|13991374|AF314223 NADH dehydrogenase subunit 4 {Hymenolepis diminuta;} 1.3				0.0722638	0	0.0723812	4.94e-05	0.386178	0.71745	0.0081501	0.0001605	0	-1	0	1	0	0	1	-1
BG354701	#N/A	GB|AAF43381.1|7243620|AF217843 NADH dehydrogenase subunit 4 {Penaeus monodon;} 0.26				0.0127523	0.708291	0.0007137	0.175478	0.395833	0.341424	0.0151866	5.67e-05	-1	0	-1	0	0	0	1	-1
BG354711	#N/A	-				1e-07	0.0003505	0.0001506	1.5e-06	0	0.775844	0.103258	0	1	-1	1	1	-1	0	0	-1
BG354730	#N/A	GB|AAD16810.1|4324333|AF102990 unknown {Yersinia enterocolitica;} 0.34				0.0001672	0.0007659	1e-07	0.0009644	0.813265	0.411184	0.0003106	2.39e-05	-1	1	-1	-1	0	0	1	-1
BG354745	#N/A	-				0	7.1e-06	0.128528	0.0292767	0.0413814	0.932893	0.595879	0.0070415	-1	1	0	1	-1	0	0	-1
BU781541	#N/A	GB|AAA27858.1|156072|BRPIDFA filarial antigen {Brugia malayi;} 3.60E-12				0	0	8.8e-05	1.01e-05	1.75e-05	0.490052	0.515279	0.0007548	-1	1	1	1	1	0	0	1
BU917569	#N/A	GB|AAM99827.1|22533964|AE014234 hypothetical protein {Streptococcus agalactiae 2603V/R;} ^|^OMNI|SAG0943|AAM99827.1|22533964| hypothetical protein {Streptococcus agalactiae;} 5.1				0.644416	0.866042	8.56e-05	0.00148	0.0018373	0.0823196	0.215836	0.0100031	0	0	-1	-1	-1	0	0	-1
BU917699	#N/A	GB|CAA62773.1|1495205|SCCEN12RG L1301 protein {Saccharomyces cerevisiae;} 1.8				9e-07	5.9e-06	0.737245	0.0035509	0.141208	0.0377129	0.0110457	0.0750295	1	-1	0	1	0	-1	1	0
13282.m00269	Bm1_06995	hypothetical protein				0.0317011	0.931956	0.781118	0.0003382	0.0115412	0.109623	0.0001631	0	-1	0	0	-1	1	0	-1	1
CB328681	#N/A	GB|AAN36722.1|23497174|AE014817 hypothetical protein {Plasmodium falciparum 3D7;} 0.45				0	0.0001479	0.857652	0.003337	0.374359	0.0728379	0.0020427	0.0281251	1	-1	0	1	0	0	1	-1
CB328822	#N/A	-				0.0091335	0.000805	0.691514	0.0095108	5.8e-06	0.142635	0.032891	1.43e-05	1	1	0	-1	-1	0	-1	-1
CB338081	Bm1_24790	GB|AAU19581.1|51978031|CP000001 conserved hypothetical protein {Bacillus cereus ZK;} ^|^GB|AAT62040.1|49331394|AE017355 conserved hypothetical protein {Bacillus thuringiensis serovar konkukian str. 97-27;} ^|^GB|AAS39756.1|42735818|AE01726-TRUNCATED- 8.3				0.169131	0.743662	0.869615	0.0003559	0.184514	0.0219824	0.0002461	0	0	0	0	-1	0	-1	-1	1
CB338239	#N/A	GB|CAE12570.1|36783717|BX571859 unnamed protein product; Hypothetical gene {Photorhabdus luminescens subsp. laumondii TTO1;} ^|^OMNI|NTL01PL0275|CAE12570.1|36783717| unnamed protein product {Photorhabdus luminescens subsp. laumondii TTO1;}-TRUNCATED- 2.3				7e-07	0.604974	2.59e-05	1.94e-05	0.0205182	0.0002905	0.968763	0.0299361	1	0	-1	-1	-1	-1	0	1
13282.m00276	Bm1_07030	60S ribosomal protein L12, putative				0	0.0001149	0.711313	0.0537427	1e-07	0.620729	0.0205256	4.97e-05	1	-1	0	0	-1	0	-1	-1
CB338265	#N/A	OMNI|NTL01FN1914|AAL95534.1|19714981| unknown {Fusobacterium nucleatum subsp. nucleatum ATCC 25586;} 0.028				0.0012576	0.0001035	0.957792	0.344547	4.5e-06	0.952992	0.326875	3e-07	1	1	0	0	-1	0	0	-1
CB338400	#N/A	GB|AAO91709.1|29570454|AF100661 Hypothetical protein H20E11.1b {Caenorhabditis elegans;} 2.6				0.0346259	0.248456	0.223966	0.136403	0.0182466	0.0080675	0.0072903	0	-1	0	0	0	1	-1	-1	1
CB338537	#N/A	GB|CAG18172.1|54109876|AJ632332 hypothetical protein {Cotesia congregata virus;} 0.63				0.0007761	0.030918	0	0	1.4e-06	0.622817	0.0369511	4.24e-05	-1	-1	1	1	-1	0	-1	-1
CD570436	Bm1_30225	GB|CAA88279.1|886948|SCXVLORFS orf4 {Saccharomyces cerevisiae;} 0.2				9.5e-06	0	0.0198814	6.13e-05	0.34571	0.0628787	2e-07	1.1e-06	1	-1	-1	1	0	0	1	-1
13282.m00279	Bm1_07045	hypothetical protein				0.557117	0.0169047	0.403277	0.127924	0.0015318	0.001858	0.588684	0	0	-1	0	0	1	-1	0	1
13283.m00038	Bm1_07055	CDP-alcohol phosphatidyltransferase family protein				6.5e-06	0.554522	0.0009308	0.374824	0.307375	0.462802	6.96e-05	3e-07	1	0	-1	0	0	0	1	-1
CD570927	#N/A	PIR|S41022|S41022 hypothetical protein T07C4.9 - Caenorhabditis elegans {Caenorhabditis elegans;} 6.80E-66				5.37e-05	0.0005262	0.0001467	9.4e-06	0.587493	0.0088105	0.384078	0.0011445	-1	1	1	1	0	1	0	-1
13289.m00063	Bm1_07085	Serine/threonine protein phosphatase PP1-gamma catalytic subunit, putative				0.0045272	0.578668	0.2675	9.1e-06	0.0006392	0.0036571	0.0002462	0	-1	0	0	-1	1	-1	-1	1
CD571197	#N/A	GB|AAK29366.1|13540230|AF311267 NADH dehydrogenase subunit 5 {Toxorhynchites amboinensis;} 0.38				1e-07	1.9e-05	0.0109422	0.0005843	0.627637	0.921155	0.351322	0.529942	-1	1	1	1	0	0	0	0
H16486	Bm1_28735	GB|AAC47621.1|1322372|BMU57547 unknown {Brugia malayi;} 2.70E-39				0	0	0.334334	0.510063	0.0472241	0.115995	0.0865759	0.0485324	-1	1	0	0	1	0	0	1
H16491	#N/A	GB|CAG42389.1|49243963|BX571857 ferrichrome transport permease {Staphylococcus aureus subsp. aureus MSSA476;} 5.6				0	0	0.248683	0.722397	0.0029168	0.70178	0.106801	0.0001081	-1	1	0	0	1	0	0	1
H16493	Bm1_17060	PIR|T28322|T28322 ORF MSV161 probable Helothis armigera EPV ORF F2 protein - Melanoplus sanguinipes entomopoxvirus {Melanoplus sanguinipes entomopoxvirus;} ^|^GB|AAC97778.1|4049818|AF063866 ORF MSV161 putative Helothis armige-TRUNCATED- 6.1				0	0	0.0003612	0.0381439	0.238212	0.0020102	0.0466334	0.618844	-1	1	1	1	0	1	-1	0
13289.m00064	Bm1_07090	hypothetical protein				0.0226099	0.159881	2.4e-06	0.0278896	0.502851	0.608246	0.0005161	0.0003005	-1	0	-1	-1	0	0	1	-1
H21256	Bm1_55850	GB|AAC47231.1|1480461|BMU47811 cyclophilin Bmcyp-2 {Brugia malayi;} 1.30E-30				0.0032031	0.332909	0.304551	0.0157134	1e-07	0.56474	0.000964	0	1	0	0	1	-1	0	1	-1
H21273	#N/A	GB|AAK92167.1|15213784|AF400195 ribosomal protein L32 {Spodoptera frugiperda;} 9.10E-23				0	0.0003319	0.204089	0.0432298	0.001284	0.0097086	0.0015551	0.0033434	1	-1	0	-1	-1	-1	-1	1
13289.m00065	Bm1_07095	Zinc finger, C2H2 type family protein				0	0.612906	0.732617	0.625719	0.30734	0.134506	0.375141	0.0005683	1	0	0	0	0	0	0	1
H21283	Bm1_50755	GB|CAG18130.1|54021620|AJ633255 maturase K {Scolymus hispanicus;} 0.009				0	0	0.563906	0.461288	0.096009	0.531806	0.162723	0.573486	-1	1	0	0	0	0	0	0
H21293	#N/A	GB|AAM68504.1|21627103|AE003806 CG8332-PB {Drosophila melanogaster;} 1.20E-06				0	4e-07	0.27124	0.001567	0.0022385	0.790963	0.0343595	0.480435	1	-1	0	-1	-1	0	-1	0
H21305	#N/A	GB|CAA98464.2|3876670|CEF35B12 Hypothetical protein F35B12.7 {Caenorhabditis elegans;} 0.033				0	0	0.289903	0.404042	0.234039	0.0074153	0.75721	0.0002451	-1	1	0	0	0	1	0	-1
H21312	Bm1_54705	GB|CAA12261.1|2959350|BPA224968 cuticle collagen 1(C) {Brugia pahangi;} ^|^GB|AAC47626.1|1813688|BMU80975 unknown {Brugia malayi;} 3.90E-16				0	0.939617	0.0156874	5.07e-05	0	0	1e-07	0.6719	-1	0	-1	1	1	1	1	0
H21319	Bm1_42995	GB|AAL28852.1|16769266|AY061304 LD21667p {Drosophila melanogaster;} ^|^GB|AAG17061.1|10441476|AF188892 potential RNA-binding protein {Drosophila melanogaster;} ^|^GB|AAF50915.1|7295605|AE003571 CG11738-PA {Drosophila melanogaster;} -TRUNCATED- 0.00096				0.0004834	0	0.456598	0.0032194	3.4e-06	0.379754	0.0285243	0	1	-1	0	-1	1	0	-1	1
H30926	#N/A	GB|AAO05340.1|27316206|AE016749 hypothetical protein {Staphylococcus epidermidis ATCC 12228;} ^|^OMNI|NTL02SE1741|AAO05340|27316206| hypothetical protein {Staphylococcus epidermidis ATCC 12228;} 0.83				0.0369172	0.246014	0.579227	0.000168	0	0.620448	0.0010627	0.00046	-1	0	0	1	1	0	1	1
H30954	#N/A	-				0	0	0.244909	0.124421	0.227427	0.031536	0.0074624	0.111268	-1	1	0	0	0	1	-1	0
13291.m00051	Bm1_07110	cullin homolog 3, putative				0.343184	0.0015637	0.084817	0.0022576	0.0493945	0.0007524	0.176153	0.0007604	0	1	0	-1	-1	-1	0	1
H31019	Bm1_31340	PIR|T16282|T16282 hypothetical protein F35H10.4 - Caenorhabditis elegans {Caenorhabditis elegans;} ^|^GB|AAA81682.1|1072154|U40934 Vacuolar h atpase protein 5 {Caenorhabditis elegans;} ^|^GB|BAB62291.1|15042019|AB055110 VHA-5-TRUNCATED- 1.20E-12				1.8e-06	0.613581	0.000588	0.0001504	1.3e-06	0.0066899	0.755935	0.0089803	-1	0	1	1	1	1	0	1
H39260	#N/A	SP|Q58042|Y625_METJA Hypothetical ATP-binding protein MJ0625. {Methanocaldococcus jannaschii;} ^|^GB|AAB98625.1|1591336|U67510 M. jannaschii predicted coding region MJ0625 {Methanocaldococcus jannaschii DSM 2661;} ^|^OMNI|MJ0625-TRUNCATED- 4.2				0.515841	0.000709	0.919656	0.250473	0.0143675	0.438169	0.211531	0.0051873	0	-1	0	0	-1	0	0	-1
H39264	#N/A	GB|BAA78602.1|6441081|AU066551 hypothetical protein {Chlamydomonas sp. HS-5;} 2.6				0.958336	0.261899	0.13803	1e-07	0.962155	0.0588276	7.1e-06	0	0	0	0	-1	0	0	-1	1
H39283	#N/A	-				0.374372	0.887227	0.688314	0.0026402	0.0036435	0.302879	0.0008439	0	0	0	0	-1	1	0	-1	1
H39286	Bm1_42625	SP|Q7V3Q0|Y020_PROMP Hypothetical UPF0133 protein PMM0020. {Prochlorococcus marinus subsp. pastoris str. CCMP1986;} ^|^GB|CAE18479.1|33633522|BX572090 conserved hypothetical protein {Prochlorococcus marinus subsp. pastoris str. -TRUNCATED- 0.76				0.0122165	0.233447	0.198206	0.0091923	0.0097495	0.0229495	0.0002849	0	-1	0	0	-1	1	-1	-1	1
H39287	#N/A	GB|AAN80618.1|26108416|AE016761 Hypothetical protein ynjF {Escherichia coli CFT073;} 6				0	0	0	0.0005	2e-07	0.367272	0	0	1	-1	1	-1	-1	0	-1	1
H49000	#N/A	PIR|D83703|D83703 transcription regulator (TetR/AcrR family) BH0428 [imported] - Bacillus halodurans (strain C-125) {Bacillus halodurans;} ^|^GB|BAB04147.1|10173041|AP001508 transcriptional regulator (TetR/AcrR family) {Bacil-TRUNCATED- 0.34				9.36e-05	0.350146	0.318174	8.5e-06	6.41e-05	0.22296	8e-07	0	1	0	0	1	-1	0	1	-1
H52882	#N/A	PIR|T24357|T24357 hypothetical protein T02D1.5 - Caenorhabditis elegans {Caenorhabditis elegans;} ^|^GB|CAB05909.1|3879319|CET02D1 Hypothetical protein T02D1.5 {Caenorhabditis elegans;} 0.77				0	0	6e-07	3e-07	0.154169	0.2109	0.852889	0.800725	-1	1	1	1	0	0	0	0
12495.m00012	Bm1_00775	collagen, putative				2.43e-05	0.756788	0.0741329	0.0492896	0	1.24e-05	0.969399	0	-1	0	0	1	-1	-1	0	-1
13291.m00054	Bm1_07125	hypothetical protein				0	0	0	0	0	2.8e-06	0.0153029	0	-1	-1	1	1	1	-1	1	1
H64209	#N/A	GB|AAO76346.1|29338546|AE016931 putative metal-dependent membrane protease {Bacteroides thetaiotaomicron VPI-5482;} ^|^OMNI|NTL01BT1239|AAO76346.1|29338546| putative metal-dependent membrane protease {Bacteroides thetaiotaomicron VPI-5482;-TRUNCATED- 0.43				7.21e-05	1.4e-06	0.935352	0.00188	0.0207348	0.315442	0.0027302	2e-07	-1	-1	0	-1	1	0	-1	1
H77274	#N/A	GB|AAR07634.1|38016601|AY436753 transcription factor Hox1 {Ptychodera flava;} 6.1				0	0	0.111717	0.0025444	0.0004938	0.405005	0.149668	0.168938	-1	1	0	1	1	0	0	0
H77275	#N/A	GB|AAC17698.2|27885039|AF067948 Hypothetical protein T27C4.1 {Caenorhabditis elegans;} 1.10E-08				4.9e-06	2e-07	0	0	0.953069	0.0031282	0.134036	0.0377108	-1	1	1	1	0	1	0	-1
H77276	#N/A	PIR|A48464|A48464 filarial antigen SXP-1 - nematode (Brugia malayi) (fragment) {Brugia malayi;} ^|^GB|AAA27864.1|289495|BRPSERANT SPX-1 {Brugia malayi;} 1.90E-43				0	0.0033055	0.0009459	0	0	0.037455	0.000135	0	-1	1	1	1	1	1	1	1
H97257	#N/A	GB|CAC21308.1|12056229|YDI293568 70L protein {Yaba-like disease virus;} 2				7.3e-06	0	0.000426	0	0	0.427862	0	0.371383	-1	-1	1	1	1	0	1	0
H97258	#N/A	-				0	1e-07	0.267913	0.0341599	0.289561	0.429222	0.0018296	0.0016025	1	-1	0	1	0	0	1	-1
H97262	#N/A	GB|CAA62521.1|1483233|BPRNAS5 cytidine deaminase {Brugia pahangi;} 1.2				0	0	1.13e-05	0	0	0.0003346	0	0.0042702	-1	-1	1	1	1	1	1	-1
H97272	Bm1_06635	GB|AAT90489.1|50953914|AY684697 reverse transcriptase {Vigna radiata;} 9				2e-07	0.533566	0.928326	0.0002828	0.0016805	0.730418	0.0004501	0.280079	1	0	0	-1	-1	0	-1	0
H97286	#N/A	GB|CAB97307.2|16945386|NCB7F18 related to prefoldin subunit 1 {Neurospora crassa;} 0.62				0	0.0844986	0.212927	0.604369	0.0073103	0.990353	0.417386	0.0006689	1	0	0	0	-1	0	0	-1
H97292	#N/A	GB|CAG84092.1|49646025|CR382127 unnamed protein product; similar to sp|P43563 Saccharomyces cerevisiae Maintenance of ploidy protein MOB2 (MPS1 binder 2), hypothetical start {Yarrowia lipolytica CLIB99;} 6.3				0.0001883	0.0236655	0.867889	0.119155	1e-07	0.136745	0.0834037	0.0005993	1	1	0	0	-1	0	0	-1
H98325	Bm1_23030	SP|O44480|RL1X_CAEEL 60S ribosomal protein L18a. {Caenorhabditis elegans;} ^|^GB|AAB92041.2|14625148|AF038611 Ribosomal protein, large subunit protein 20 {Caenorhabditis elegans;} 3.50E-28				0	0.0007765	0.867517	0.0012863	0.0020377	0.364742	0.0008368	0.119779	1	-1	0	-1	-1	0	-1	0
H98425	#N/A	PIR|E84774|E84774 probable RING zinc finger protein [imported] - Arabidopsis thaliana {Arabidopsis thaliana;} ^|^GB|AAD21466.1|4510378|AC007017 putative RING zinc finger protein {Arabidopsis thaliana;} 0.66				0.0117507	0.224322	0.0084912	0.909118	0.817441	0.9359	0.0043358	0.0079058	-1	0	-1	0	0	0	1	-1
H98436	Bm1_39000	GB|AAG01948.1|9909297|AF180250 S-antigen {Plasmodium falciparum;} 1.7				0	0	0	0.0122734	0	9.6e-06	1.65e-05	0	-1	-1	-1	-1	1	1	1	1
H98443	#N/A	SP|P93401|NU2M_OENBE NADH-ubiquinone oxidoreductase chain 2 (EC 1.6.5.3). {Oenothera berteriana;} 5.1				1.2e-06	0.531985	0.327322	0.208213	3.7e-06	0.875145	0.0228275	0.0007054	-1	0	0	0	1	0	1	1
H98445	Bm1_52910	SP|P49180|R35A_CAEEL 60S ribosomal protein L35a. {Caenorhabditis elegans;} ^|^PIR|T34207|T34207 ribosomal protein L35a - Caenorhabditis elegans {Caenorhabditis elegans;} ^|^GB|AAA82422.1|1086831|U41264 Ribosomal protein, large s-TRUNCATED- 0.18				1e-07	0.128839	0.0003726	0.007305	0.713773	0.172398	0.190135	0.0015378	1	0	-1	-1	0	0	0	-1
H98447	#N/A	PIR|T25091|T25091 hypothetical protein T22A3.2 - Caenorhabditis elegans {Caenorhabditis elegans;} ^|^GB|CAB03380.1|3924876|CET22A3 Hypothetical protein T22A3.2 {Caenorhabditis elegans;} 0.0041				0	0.0035911	0	0	0	0.0221987	0.21372	0	-1	-1	1	1	1	1	0	1
H98453	Bm1_39000	GB|CAC36797.1|13620757|SCO590464 hypothetical protein {Streptomyces coelicolor A3(2);} 0.99				0	0	0	7.59e-05	0	0	1e-07	0	-1	-1	-1	-1	1	1	1	1
N27313	#N/A	GB|AAK82315.1|15042535|AF303741 455L {Chilo iridescent virus;} 2.6				0.161993	0	0.718681	0.035804	0.0373718	0.0064086	0.0134955	0.12941	0	-1	0	1	-1	-1	1	0
N37112	Bm1_15795	GB|AAP13733.1|30025055|AF100673 Hypothetical protein Y66H1B.2a {Caenorhabditis elegans;} 2.30E-21				0	0.0370929	0.0462967	0.557885	0	0.896311	0.0085628	0	-1	1	-1	0	1	0	1	1
N41109	Bm1_01300	GB|CAB02316.2|24817328|CEF26D10 Hypothetical protein F26D10.9 {Caenorhabditis elegans;} 7.20E-09				0	0.0506831	1e-07	0.0001147	0.0001969	0.616187	0.0022271	0.834339	1	0	-1	-1	1	0	1	0
N41115	#N/A	-				5e-07	0.0427306	0.949737	0.0284358	0.0194288	0.48148	0.0366598	0.514633	1	-1	0	1	1	0	1	0
N41117	Bm1_06185	GB|BAC24765.1|25188150|AB085697 cathepsin L-like cysteine proteinase {Brugia malayi;} 2.20E-21				0	0.98851	0.0024209	0.0028897	0.044362	0.0391817	0.823707	4.18e-05	1	0	-1	-1	-1	1	0	-1
N41288	#N/A	-				0	3.38e-05	0.783047	0.0275429	0.401993	0.6543	0.0638124	0.0292563	-1	1	0	1	0	0	0	-1
N43097	Bm1_04325	PIR|A45526|A45526 collagen homolog AP2 - nematode (Brugia malayi) (fragment) {Brugia malayi;} ^|^GB|AAA27855.1|156066|BRPCLAA collagen-like antigen {Brugia malayi;} 0.41				0	0.644851	0.079237	0.0006079	0	0	6e-06	3e-07	-1	0	0	1	1	1	1	1
N43109	#N/A	GB|CAG73404.1|49609966|BX950851 putative 2-hydroxy-3-oxopropionate reductase {Erwinia carotovora subsp. atroseptica SCRI1043;} 5.2				0	4e-07	0.99638	0.0526623	0.0163121	0.940024	0.0574042	0.0001046	-1	1	0	0	-1	0	0	-1
N43152	#N/A	GB|AAO86835.1|29648986|AY231407 hypothetical protein {Arabidopsis thaliana;} 2.3				0.0085286	0.93597	0.0014263	0.526818	1e-06	0.0001607	0.0051302	0.120782	-1	0	-1	0	1	1	1	0
N43505	#N/A	GB|CAB85493.1|7378777|MSM277152 putative flavin-containing monoamine oxidase {Mycobacterium smegmatis;} 2.6				0	0	0.0405637	2.1e-06	0.357987	0.30693	0.0006749	0.0009251	1	-1	-1	-1	0	0	-1	1
N44356	Bm1_04185	GB|AAS38666.1|42733731|AC115581 similar to Homo sapiens (Human). similar to SWI/SNF related, matrix associated, actin dependent regulator of chromatin, subfamily c, member 1 (Fragment) {Dictyostelium discoideum;} 0.53				1.09e-05	0.0882287	0.0208233	0.0009669	0.0006259	0.102366	2.1e-06	0.0001103	-1	0	-1	1	1	0	1	-1
N44426	#N/A	GB|AAA91769.1|1177737|HIVU44880 envelope glycoprotein {Human immunodeficiency virus 1;} 2.1				0.855178	2.6e-06	0.359331	0.892713	0.191998	0.384333	0.392979	0.239038	0	1	0	0	0	0	0	0
12496.m00290	Bm1_00780	hypothetical protein				0.585285	0.354685	7.5e-06	0.003477	0.501964	0.974806	0.0137237	0.0482838	0	0	-1	-1	0	0	1	-1
N52095	#N/A	GB|BAD46486.1|52076033|AP005864 hypothetical protein {Oryza sativa (japonica cultivar-group);} 1.6				0	0.862285	0.679612	0.33519	0.351829	0.816547	0.148887	0.0070703	1	0	0	0	0	0	0	-1
N52100	#N/A	PIR|T25745|T25745 hypothetical protein F39B3.1 - Caenorhabditis elegans {Caenorhabditis elegans;} 0.69				0.221589	7e-07	0.0012896	4.1e-06	0.002719	0.970499	0.0423165	0.248928	0	-1	1	1	1	0	1	0
N52105	Bm1_46875	SP|P90707|RS23_BRUMA 40S ribosomal protein S23. {Brugia malayi;} ^|^GB|AAC47632.1|1754684|BMU81008 ribosomal protein S23 {Brugia malayi;} 7.80E-08				0	0.001762	0.173829	7.2e-05	9.4e-06	0.0455262	0.0037823	0.969597	1	-1	0	-1	-1	-1	-1	0
N52110	#N/A	GB|AAB01508.1|773663|CEU23830 similar to C. elegans cleavage stimulation factor encoded by GenBank Accession Number L39893; Drosophila su(f) homolog, similar to Swiss-Prot Accession Number P25991 {Caenorhabditis elegans;} 1.3				3.13e-05	0.0321381	0.0002177	0.0045178	0.238515	0.134634	0.186305	0.0516667	-1	-1	-1	-1	0	0	0	0
N52124	#N/A	GB|CAA80585.1|438138|MMPRTYPHC protein-tyrosine-phosphatase {Mus musculus;} 0.34				0.506328	0	0.194733	0.0773482	2.8e-06	0.0635488	0.0028768	1e-07	0	-1	0	0	1	0	-1	1
N52127	#N/A	GB|AAP47762.1|37905013|AY225351 spinocerebellar ataxia 1 {Pan troglodytes;} 0.34				0.008132	0	0.0324425	0	0	0.0719911	0	0.0476953	-1	-1	1	1	1	0	1	-1
N52129	#N/A	GB|AAT43178.1|48430313|AE017261 endonuclease III {Picrophilus torridus DSM 9790;} 0.52				0.000155	0.0039877	0.0199793	0.018289	3.8e-05	0.725959	3.34e-05	0.519688	1	-1	1	-1	-1	0	-1	0
N74787	#N/A	GB|AAP71441.1|32065194|AY318174 olfactory receptor Olfr980 {Mus musculus;} ^|^GB|AAL60643.1|18479258|AY072980 olfactory receptor MOR223-2 {Mus musculus;} 1.5				1.3e-06	8.8e-06	0.221157	0.40102	0.362952	0.893155	0.634598	0.210225	-1	1	0	0	0	0	0	0
N74796	Bm1_51045	PIR|T15989|T15989 hypothetical protein F09E10.6 - Caenorhabditis elegans {Caenorhabditis elegans;} 0.097				0.0055139	0.174074	0.801738	0	8e-07	8.2e-05	0	0	-1	0	0	-1	1	-1	-1	1
N74861	Bm1_57080	GB|AAR32435.1|39938032|AY393382 immunoglobulin heavy chain variable region {Homo sapiens;} 2.2				0.0001069	0	0.671779	0.958936	0.0109699	0.074951	0.662984	0.917063	-1	1	0	0	1	0	0	0
N74865	#N/A	PIR|T43145|T43145 hypothetical protein - fission yeast (Schizosaccharomyces pombe) (fragment) {Schizosaccharomyces pombe;} ^|^GB|BAA13900.1|1749686|D89239 similar to Saccharomyces cerevisiae unknown, EMBL Accession Number Z68-TRUNCATED- 0.24				0	0.582319	2.6e-06	1.53e-05	1.44e-05	0.0354343	0.392935	0.0005906	-1	0	1	1	1	1	0	1
N89525	#N/A	SP|Q9PLI3|NQRF_CHLMU Probable Na(+)-translocating NADH-quinone reductase subunit F(EC 1.6.5.-) (Na(+)-translocating NQR subunit F) (Na(+)-NQR subunit F)(NQR complex subunit F) (NQR-1 subunit F). {Chlamydia muridarum;} ^|^PIR|H81-TRUNCATED- 4.8				0	2.9e-06	0.64504	0.0065048	0.0044037	0.740006	0.0273544	0.244885	1	-1	0	-1	-1	0	-1	0
N89532	#N/A	GB|AAL68178.1|18447174|AY075311 AT31946p {Drosophila melanogaster;} 2				1e-07	0.165799	0.0285882	0.556502	1.38e-05	0.841063	0.0048855	0.0502367	1	0	1	0	-1	0	-1	0
N89536	#N/A	GB|AAH66525.1|42542766|BC066525 nkx2.3 protein {Danio rerio;} 0.22				2e-07	0.0121518	0.448084	0.66519	0.005375	0.296976	0.199762	0.730363	1	-1	0	0	-1	0	0	0
N89541	#N/A	PDB|2LIV|230609|2LIV Leucine(Slash)Isoleucine(Slash)Valine-Binding Protein (LIVBP). {Escherichia coli;} 0.37				0	0	0	0.0159364	0	1.12e-05	7.2e-06	0	-1	-1	-1	-1	1	1	1	1
N89547	#N/A	GB|BAB01652.1|9280196|AB046070 unnamed protein product {Macaca fascicularis;} 0.18				0	3.81e-05	0.114219	0.33103	0.664997	0.663004	0.474889	0.528222	1	-1	0	0	0	0	0	0
N94656	Bm1_22595	PRF|2117429D|1582111|2117429D protamine P1. {Dromiciops gliroides;} 1.6				0.0386144	0.114985	0.157461	0.0004896	0.147161	0.0163035	1.16e-05	0	-1	0	0	-1	0	-1	-1	1
N99745	#N/A	GB|AAT78472.1|50542265|AY675295 histone H4 {Homo sapiens;} ^|^GB|AAT78450.1|50542221|AY675273 histone H4 {Macaca mulatta;} ^|^GB|AAT78448.1|50542217|AY675271 histone H4 {Homo sapiens;} ^|^GB|AAT78447.1|50542215|AY675270 histone H4 {Pan tro-TRUNCATED- 0.72				0	0.030828	0.0642812	4.92e-05	0	0.0032491	5e-07	0.699086	1	1	0	-1	-1	-1	-1	0
13298.m00053	Bm1_07205	Hypothetical 34.8 kDa protein C28H8.5 in chromosome III, putative				2.5e-06	0.0039558	4.6e-06	3.1e-06	2.46e-05	8.5e-05	0.992952	0.924058	-1	-1	-1	-1	1	1	0	0
N99757	#N/A	-				0.00622	0.40288	0.867889	3e-07	0.18756	0.0030558	3e-07	0	-1	0	0	-1	0	-1	-1	1
R47522	#N/A	PIR|C30010|C30010 hypothetical ORF-6 protein - Leishmania tarentolae mitochondrion {Leishmania tarentolae;} 0.6				0	0	8e-07	0.176768	0.37139	0.0076466	1.64e-05	0.2005	-1	1	-1	0	0	-1	1	0
13303.m00007	Bm1_07210	Casein kinase I C03C10.2 in chromosome III, putative				0.380482	0.50392	0.695288	0.0004633	0.124678	0.0174066	0.0018269	0	0	0	0	-1	0	-1	-1	1
R47556	#N/A	GB|AAR96016.1|40850586|AY453694 M1.BsaI {Geobacillus stearothermophilus;} 0.21				0.0411743	0.871038	0.0508753	3.8e-06	0.780676	0.273124	0.000934	8.5e-06	-1	0	0	-1	0	0	-1	1
R47592	Bm1_33220	GB|AAN05584.1|22758848|AF526198 ribosomal protein L30 {Argopecten irradians;} 2.30E-14				0	1.6e-06	0.991803	0.111116	0.0045641	0.675125	0.116334	1.14e-05	1	-1	0	0	-1	0	0	-1
R47620	Bm1_47020	SP|Q9FJX2|R26B_ARATH 60S ribosomal protein L26B. {Arabidopsis thaliana;} ^|^GB|AAM63595.1|21554514|AY086530 60S ribosomal protein L26 {Arabidopsis thaliana;} ^|^GB|AAM10190.1|20148599|AY081628 60S ribosomal protein L26 {Arabidop-TRUNCATED- 2.40E-20				0	0	0.192082	0.0017762	3e-07	0.0211712	5.29e-05	0.530309	1	-1	0	-1	-1	-1	-1	0
R47630	#N/A	GB|BAB65205.1|15621210|AP000982 115aa long hypothetical protein {Sulfolobus tokodaii str. 7;} ^|^OMNI|NTL02ST0264|BAB65205.1|15621210| 115aa long hypothetical protein {Sulfolobus tokodaii;} 6.8				0.003627	0.0217155	0.0002999	0.727456	0.119851	0.497567	0.0005552	4.93e-05	-1	1	1	0	0	0	-1	1
R47641	#N/A	GB|AAB47548.1|1841960|TCU64727 similar to nonmuscle myosin essential light chain encoded by GenBank Accession Number U25057 {Toxocara canis;} 3.70E-10				0	0.0036298	0.962644	0.83017	0.227962	0.953449	0.795375	0.398858	-1	1	0	0	0	0	0	0
R47653	Bm1_04915	GB|BAD26680.1|49532890|AB180436 60S acidic ribosomal protein P1 {Plutella xylostella;} 1.20E-11				0	0.124408	0.0039611	0.960404	3.8e-06	0.571654	0.0031743	0.0615645	1	0	1	0	-1	0	-1	0
R86410	Bm1_52065	GB|CAH21244.1|51589614|BX936398 putative protoporphyrinogen oxidase {Yersinia pseudotuberculosis IP 32953;} 7				0.0044428	0	0	0	3e-06	0.0587521	4e-07	0.002168	-1	-1	1	1	-1	0	-1	1
R95188	#N/A	GB|AAN17813.1|23307685|AF538716 cytochrome c oxidase subunit II {Brugia malayi;} 1.90E-16				1.26e-05	0.317548	0.0174933	0.244643	0.163216	0.6543	0.0006814	4.77e-05	-1	0	1	0	0	0	-1	1
R95203	Bm1_14035	GB|AAK12274.1|13095442|AF334661 venom allergen antigen-like protein 1 {Brugia malayi;} ^|^GB|AAB97283.2|7596932|AF042088 vespid allergen antigen homolog {Brugia malayi;} 3.00E-24				0	0	4.4e-06	0.0073354	0	0.307201	0.003905	0	-1	1	1	1	1	0	-1	1
R95227	#N/A	PIR|T24115|T24115 hypothetical protein R10D12.1 - Caenorhabditis elegans {Caenorhabditis elegans;} ^|^GB|CAB03245.1|3879097|CER10D12 Hypothetical protein R10D12.1 {Caenorhabditis elegans;} 1.30E-07				0	0	0.0123432	0.405244	0.350231	0.616187	0.0010602	0.0003114	-1	1	1	0	0	0	-1	1
R95934	#N/A	-				0	6.67e-05	0.0519726	0.6295	0.0288564	0.0012835	0.0124376	0	-1	1	0	0	1	-1	-1	1
TC7781	#N/A	GB|AAN17807.1|23307679|AF538716 NADH dehydrogenase subunit 6 {Brugia malayi;} 2.20E-21				2.4e-06	2.1e-06	0.146755	4.6e-06	0.347738	0.295144	2e-07	0	-1	1	0	-1	0	0	-1	1
TC7808	#N/A	GB|AAN17811.1|23307683|AF538716 NADH dehydrogenase subunit 1 {Brugia malayi;} 4.00E-52				7e-07	0.0005396	0.0016525	0.0384607	0.480154	0.499608	6.2e-06	0.0001679	-1	1	1	-1	0	0	-1	1
TC7891	Bm1_57080	SP|Q09254|YQ5B_CAEEL Hypothetical 15.4 kDa protein C16C10.11 in chromosome III. {Caenorhabditis elegans;} ^|^PIR|T19332|T19332 hypothetical protein C16C10.11 - Caenorhabditis elegans {Caenorhabditis elegans;} ^|^GB|CAA86749.1|38-TRUNCATED- 3.40E-16				0.0029003	3e-07	0.303371	0.284596	0.0783419	0.940495	0.0309618	0.556488	-1	1	0	0	0	0	1	0
TC8002	Bm1_23080	GB|AAT40670.1|48237621|AY534144 ribosomal protein S10 {Saprolegnia ferax;} ^|^GB|AAT40644.1|48237595|AY534144 ribosomal protein S10 {Saprolegnia ferax;} 0.79				0	7.86e-05	0.139616	0.223485	0.323648	0.372192	0.0072309	0.0042702	-1	1	0	0	0	0	1	-1
TC8006	Bm1_49345	GB|AAL67159.1|18265391|AF323993 histone H3.3 {Trichinella pseudospiralis;} 3.30E-15				0	1e-06	0.0518875	0.0414307	0.340441	0.759058	0.0002429	0.0005975	1	-1	0	-1	0	0	-1	1
TC8018	#N/A	GB|AAL36757.1|17222584|AF353999 ribosomal protein S10 {Mesostigma viride;} 2.1				0.0055019	0	0.793062	0.003246	0.67052	0.716302	0.0082382	0.0054262	1	-1	0	1	0	0	1	-1
TC8075	#N/A	GB|AAR06638.1|37992941|AY428604 superoxide dismutase {Brugia malayi;} 1.10E-81				0.120646	1.2e-06	6.87e-05	2e-07	0.0001272	0.0078287	0.0257869	0.267067	0	-1	1	1	1	1	1	0
13308.m00021	Bm1_07260	hypothetical protein				0.715943	0.607357	2.69e-05	0.0004261	0.0565708	0.320661	0.22563	9.36e-05	0	0	-1	-1	0	0	0	-1
TC8116	#N/A	SP|P55955|UP04_CAEEL UPF0205 protein Y5F2A.1 precursor (Unknown spot 4 protein from 2D-page). {Caenorhabditis elegans;} ^|^PIR|T27247|T27247 hypothetical protein Y5F2A.1 - Caenorhabditis elegans {Caenorhabditis elegans;} ^|^GB|C-TRUNCATED- 2.40E-22				0	0.0114714	0	2.4e-06	4.82e-05	0.970808	0.0326588	0.0141731	-1	-1	-1	-1	1	0	1	1
TC8275	#N/A	GB|CAA62604.1|995518|ECPQF50PL lacZ {Escherichia coli;} 3.9				0	0.0222357	0.0610337	0.226023	6.02e-05	0.945628	0.429674	3.7e-06	-1	1	0	0	1	0	0	1
TC8334	#N/A	GB|AAM29636.1|21064813|AY113631 RH71862p {Drosophila melanogaster;} 4.70E-122				0.0110151	0	0.0006877	0	2.4e-06	0.885145	6.4e-06	0.963124	-1	-1	1	1	1	0	1	0
TC8514	#N/A	GB|AAS55927.1|45269029|AY550069 cytoskeletal beta actin {Sus scrofa;} 3.20E-107				0.0544476	0	0	0	3.55e-05	0.0005563	0.9451	0.518949	0	-1	1	1	1	1	0	0
TC8532	#N/A	GB|AAB24620.1|262249|S52010 orf1 5' of EpoR {Mus sp.;} 2				0	4e-07	0.683011	0.0012423	0.278685	0.722815	0.0049662	5.4e-05	-1	1	0	1	0	0	1	-1
TC8535	#N/A	GB|CAG25328.1|46361041|CR382399 hypothetical protein {Plasmodium falciparum 3D7;} 0.0051				0	0.391002	0.0027724	0.0006657	8e-07	0.0027326	0.731628	0.0162689	-1	0	1	1	1	1	0	1
TC8602	#N/A	GB|AAB42377.1|433400|BMU04206 BmSERPIN {Brugia malayi;} 7.50E-44				0	0	0.834649	0.289961	0.49339	0.487426	0.448765	0.325287	-1	1	0	0	0	0	0	0
TC8638	Bm1_56600	GB|AAD51086.1|5759313|AF177193 cystatin-type cysteine proteinase inhibitor CPI-2 {Brugia malayi;} ^|^GB|AAB69857.1|2384713|AF015263 cystatin-type cysteine proteinase inhibitor {Brugia malayi;} 4.90E-63				0	0	0.104042	0.038129	0.0034171	0.811292	0.76405	0.0028924	-1	1	0	1	1	0	0	1
TC8654	#N/A	GB|AAT87977.1|50904262|CP000003 Hypothetical protein {Streptococcus pyogenes MGAS10394;} ^|^GB|AAM80431.1|21905576|AE014172 hypothetical protein {Streptococcus pyogenes MGAS315;} 4.2				0	0.0008438	0.0044676	8e-07	0.0003877	0.0042382	0.0023441	0.0065303	-1	-1	1	1	1	1	1	-1
TC8688	#N/A	GB|CAE19946.1|33634261|BX572094 30s Ribosomal protein S20 {Prochlorococcus marinus subsp. pastoris str. CCMP1986;} 2.5				0.117265	1e-07	0.527239	0	0.0003604	0.39374	0	0	0	-1	0	1	-1	0	1	-1
TC8723	#N/A	PRF|2022314A|1092097|2022314A granule cell marker protein. {Mus musculus;} ^|^PRF|2022315A|1092098|2022315A granule cell marker protein. {Mus musculus;} 0.00081				0.0007717	0.432263	0.068782	0.0026332	4.24e-05	0.0690695	2e-05	0	1	0	0	1	-1	0	1	-1
TC8752	#N/A	GB|BAD28441.1|50252353|AP005128 hypothetical protein {Oryza sativa (japonica cultivar-group);} 0.2				0.861261	2e-07	0.0544847	0.0074575	0.299769	0.848653	0.510071	0.132963	0	-1	0	1	0	0	0	0
TC8785	#N/A	PIR|S04753|S04753 cytochrome-c oxidase (EC 1.9.3.1) chain III - rat mitochondrion {Rattus norvegicus;} ^|^GB|AAB00994.1|1332387|RATMTCYTOC cytochrome c oxidase subunit III {Rattus norvegicus;} ^|^GB|CAA32960.1|639981|MIRNXX -TRUNCATED- 1.70E-95				0.0125855	0	0	0	0.0060717	0.28745	0.701341	0.226892	1	-1	1	1	1	0	0	0
TC8833	#N/A	OMNI|NTL01MM1532|AAM31228.1|20906024| hypothetical protein {Methanosarcina mazei Go1;} 0.59				6.9e-06	0.0423841	0.0272268	6.61e-05	3e-06	0.9359	0.0323035	0	1	-1	1	1	-1	0	1	-1
TC8857	#N/A	GB|AAA66598.1|808711|MBSRNAGND unknown protein {Barley stripe mosaic virus;} 0.00051				1e-07	0.521945	0.345061	0.0145202	0.0825521	0.024079	0.0011105	6.66e-05	1	0	0	-1	0	-1	-1	1
TC8909	#N/A	-				0.112285	0.955752	0.0104245	0.0908624	0.0985211	0.554092	0.0001019	5e-06	0	0	-1	0	0	0	1	-1
TC8924	#N/A	GB|CAC21266.1|12056187|YDI293568 28R protein {Yaba-like disease virus;} 8.9				6.12e-05	0.168644	0.0014815	0.0160937	0.472511	0.0643223	2.3e-06	3.62e-05	1	0	1	-1	0	0	-1	1
TC8935	#N/A	GB|AAL55469.1|18071488|AY056615 ATPase subunit 6 {Echinococcus granulosus;} 0.61				0	0.975486	0.0121797	1.1e-06	0.242842	0.449422	0.001212	0.130634	-1	0	1	1	0	0	1	0
TC8938	#N/A	SP|P43046|YRR7_MYCCA Hypothetical 5.7 kDa protein in licA 3'region (ORF R7). {Mycoplasma capricolum;} ^|^PIR|S42126|S42126 hypothetical protein 4 - Mycoplasma capricolum {Mycoplasma capricolum;} ^|^GB|BAA03624.1|416244|MYCRPMH o-TRUNCATED- 0.91				3.4e-06	1e-07	0.0044471	1e-07	0	0.812455	0.0001808	0	1	-1	1	1	-1	0	1	-1
TC8947	#N/A	GB|BAC16371.1|23237804|AB091763 aspartic proteinase 5 {Glycine max;} 0.45				0	0.649765	0.0664146	0.0005017	7.2e-06	0.211423	0.0721856	0.0301886	-1	0	0	1	1	0	0	1
TC8958	#N/A	GB|AAO92622.1|29838585|AY245726 envelope glycoprotein {Human immunodeficiency virus 1;} 7.6				3e-07	6e-07	0.0137108	1.05e-05	0.0005621	0.0269185	0.0115526	0	1	-1	1	1	-1	1	1	-1
TC9009	#N/A	GB|AAM04224.1|19914595|AE010740 proteophosphoglycan {Methanosarcina acetivorans C2A;} ^|^OMNI|NTL02MA0770|AAM04224.1|19914595| proteophosphoglycan {Methanosarcina acetivorans C2A;} 0.035				0	0	0.766552	0.53703	0.418832	0.0407195	0.821791	0.0045135	-1	-1	0	0	0	-1	0	1
TC9024	#N/A	PIR|S43286|S43286 MURF4 protein - Trypanosoma cruzi (fragment) {Trypanosoma cruzi;} 5.4				0.0859467	0.110079	0.165957	0.0004816	1.39e-05	0.626814	0.0240997	0	0	0	0	1	-1	0	1	-1
TC9077	#N/A	OMNI|PINA0059||| hypothetical protein {Prevotella intermedia 17;} 9				0	0.099716	0.511421	0.0019342	0	0.762978	0.0143109	0	1	0	0	1	-1	0	1	-1
TC9080	#N/A	-				1e-07	0.648942	0.159876	0.564229	5.4e-06	0.011043	0.358761	0.0007524	-1	0	0	0	1	1	0	1
TC9103	#N/A	GB|AAG29888.1|11095518|AF175838 cytochrome b {Lemur catta;} 6.5				0.0158905	1.3e-06	0.0009262	0.213226	0	0.278947	0.0147538	0	-1	1	-1	0	-1	0	1	-1
TC9153	#N/A	SP|Q03975|LPSB_LYTPI Calcium-binding protein LPS1-beta (Fragment). {Lytechinus pictus;} 7.50E-12				8e-07	0	0	0	1.94e-05	0.002474	0.0185984	0.0003127	-1	-1	1	1	1	1	-1	1
TC9167	#N/A	GB|AAL89029.1|19481753|AF440570 WSSV161 {Shrimp white spot syndrome virus;} ^|^GB|AAL33109.1|17016503|AF332093 wsv105 {Shrimp white spot syndrome virus;} 5.2				0.0011371	6e-06	0.922609	7e-06	1e-07	0.858103	1.18e-05	0.035499	-1	1	0	-1	-1	0	-1	-1
TC9184	#N/A	GB|AAL63472.1|18160095|AE009821 hypothetical protein {Pyrobaculum aerophilum str. IM2;} ^|^OMNI|NTL04PA0980|AAL63472.1|18160095| hypothetical protein {Pyrobaculum aerophilum;} 3.2				0	0.0018363	0.178975	0.0220927	1.1e-06	0.775489	0.407356	2e-07	1	-1	0	1	-1	0	0	-1
TC9220	#N/A	GB|AAA50366.1|557045|BMU15097 unknown {Brugia malayi;} 5.50E-09				4.9e-06	1.63e-05	0.0100175	8.61e-05	0.0001753	0.922697	0.102703	1.1e-06	-1	1	1	1	-1	0	0	-1
TC9316	#N/A	GB|AAO51643.1|28829079|AC115592 similar to Dictyostelium discoideum (Slime mold). TipB {Dictyostelium discoideum;} 1.2				0	0	6.3e-06	0	0	0.0023614	0	0.0012655	-1	-1	1	1	1	1	1	1
TC9340	#N/A	GB|AAK70641.1|14589802|U23182 Hypothetical protein F40B5.2b {Caenorhabditis elegans;} 0.00021				4e-07	0.678149	0.862625	0.480592	0.0006597	0.0005342	0.366308	0.116065	-1	0	0	0	1	1	0	0
TC9567	#N/A	PIR|JC5592|JC5592 melanocortin 5 receptor - human {Homo sapiens;} ^|^GB|AAA59566.1|435600|HUMMC5R melanocortin 5 receptor {Homo sapiens;} 0.039				0.387551	4.3e-06	0	1e-07	1.6e-06	1.2e-05	0	3.63e-05	0	-1	-1	1	1	-1	1	-1
13311.m00338	Bm1_04850	#N/A				0.0072383	0.0049539	0.0001652	0.238336	0.0267727	0.957571	6.7e-06	0.0009831	1	-1	-1	0	1	0	1	-1
TC9683	#N/A	GB|CAH60800.1|54110959|CEY69H2 Hypothetical protein Y69H2.10b {Caenorhabditis elegans;} 2.30E-06				0	0	0.0005067	0.0191362	0	1e-07	1e-06	0.0009496	-1	1	-1	1	1	1	1	1
TC9759	#N/A	GB|CAH60766.1|54110154|CEY45F10B Hypothetical protein Y45F10B.13b {Caenorhabditis elegans;} ^|^GB|CAH60772.1|54110942|CEF52G2 Hypothetical protein Y45F10B.13b {Caenorhabditis elegans;} 0.32				0	0.787112	0.364836	0.278663	1e-07	0.0005084	0.0401258	1.66e-05	-1	0	0	0	1	1	-1	1
W00311	#N/A	GB|BAD47647.1|52215054|AP006841 hypothetical protein {Bacteroides fragilis YCH46;} 2.8				0.470369	0.571152	0.55355	0.395306	1.03e-05	0.942892	0.892554	1.35e-05	0	0	0	0	-1	0	0	-1
W00766	#N/A	GB|AAO78364.1|29340572|AE016939 two-component system response regulator {Bacteroides thetaiotaomicron VPI-5482;} ^|^OMNI|NTL01BT3257|AAO78364.1|29340572| two-component system response regulator {Bacteroides thetaiotaomicron VPI-5482;} -TRUNCATED- 0.27				1.22e-05	0.540404	1e-07	0	0.603774	0.0022109	4.73e-05	0	-1	0	-1	-1	0	-1	-1	1
W00776	#N/A	GB|AAN35378.1|23495045|AE014831 hypothetical protein {Plasmodium falciparum 3D7;} 1.7				0.0012752	0.995771	0.499154	6.5e-06	0.0014803	0.0351291	1.2e-06	0	-1	0	0	-1	1	-1	-1	1
W05373	#N/A	GB|CAG87933.1|49655365|CR382137 unnamed protein product; similar to sp|Q9P7R9 Schizosaccharomyces pombe Cell cycle control protein cwf3, start by similarity {Debaryomyces hansenii CBS767;} 3.9				0	6.49e-05	0	9e-07	0.176259	0.361333	0.0438324	0.01958	-1	1	1	1	0	0	-1	1
W15135	#N/A	-				0.61393	0	0.0544847	0.291225	0.631496	0.503329	0.0032882	6.37e-05	0	1	0	0	0	0	1	-1
W23357	#N/A	GB|AAM68123.1|21700777|AY118083 fructokinase {Citrus unshiu;} 9.2				0	0.183185	0.431404	0.317076	0.0009258	0.564487	0.063566	0.334906	1	0	0	0	-1	0	0	0
W23403	#N/A	PIR|D96715|D96715 protein F4N2.10 [imported] - Arabidopsis thaliana {Arabidopsis thaliana;} ^|^GB|AAF27056.1|6730635|AC008262 F4N2.10 {Arabidopsis thaliana;} 0.14				0.953901	0.858934	0.0535123	0.80367	0.0003478	0.0944959	0.0722555	0.0003217	0	0	0	0	-1	0	0	-1
W29139	#N/A	GB|CAE12005.1|50299827|SMI577356 triple gene block protein 3 {Strawberry mild yellow edge virus;} 3.3				0.449921	0.0435677	0.966572	0.0038013	0.204317	0.0506101	0.0048329	3e-07	0	-1	0	-1	0	0	-1	1
W36328	#N/A	GB|AAN64742.1|24817390|AF361223 E3 6.3 kDa protein {Human adenovirus type 4;} 3.2				0.0006469	0.22121	0.0081152	0.0011301	6.3e-05	4.38e-05	9e-07	0	-1	0	1	-1	1	-1	-1	1
W39858	#N/A	PIR|T20770|MWKW myosin heavy chain B [similarity] - Caenorhabditis elegans {Caenorhabditis elegans;} ^|^GB|CAB05505.1|3876585|CEF32A7 Hypothetical protein F11C3.3 {Caenorhabditis elegans;} ^|^GB|CAB04089.1|3875751|CEF11C3 H-TRUNCATED- 0.0019				9e-07	0.0083889	0.0569318	0.0507077	0.0428572	0.85853	0.934131	0.0552727	-1	1	0	0	1	0	0	0
W51545	#N/A	GB|CAD90256.1|30519404|CPA560621 1-aminocyclopropane-1-carboxylate synthase {Carica papaya;} 0.17				0	0	0.0003189	0.703587	0	0.000223	0.0006361	0	-1	1	1	0	1	1	-1	1
W51732	Bm1_43765	GB|CAH13373.1|53751949|CR628336 hypothetical protein {Legionella pneumophila;} 0.052				1.2e-06	0.0004924	0.14771	0	0.0076223	0.0469408	0	0	-1	1	0	-1	1	-1	-1	1
W51737	#N/A	-				0.0059421	0.268148	0.36649	0.0059098	0.0003938	2.2e-05	0.0005027	0	-1	0	0	-1	1	-1	-1	1
W59861	#N/A	PIR|T19466|T19466 hypothetical protein C25G4.6 - Caenorhabditis elegans {Caenorhabditis elegans;} ^|^GB|CAA94569.1|3874414|CEC25G4 Hypothetical protein C25G4.6 {Caenorhabditis elegans;} 0.44				0.882301	0.78566	0.584114	0.0001112	0.0019669	0.0787093	0.0006903	0	0	0	0	-1	1	0	-1	1
W59871	#N/A	SP|P49673|KAPC_ASCSU cAMP-dependent protein kinase catalytic subunit (EC 2.7.1.37) (PKA C). {Ascaris suum;} ^|^PIR|S66515|S66515 protein kinase (EC 2.7.1.37), cAMP-dependent, catalytic chain - pig roundworm {Ascaris suum;} -TRUNCATED- 4.60E-13				0.0040628	0.369283	0.453808	0.0009189	0.615184	0.0002536	0.0001174	0	-1	0	0	-1	0	-1	-1	1
W59873	#N/A	PIR|S57399|S57399 small heat shock protein - nematode (Brugia pahangi) {Brugia pahangi;} ^|^GB|CAA61152.1|870911|BPHSP7GEN small heat shock protein {Brugia pahangi;} 8.10E-38				0.11052	0.0022952	0.0001725	0.0067691	0.0005199	0.0031206	2e-07	0.951412	0	-1	-1	1	1	-1	1	0
W59876	Bm1_17555	PIR|AD3510|AD3510 hypothetical protein BMEII0006 [imported] - Brucella melitensis (strain 16M) {Brucella melitensis;} ^|^GB|AAN33297.1|23463424|AE014513 hypothetical protein {Brucella suis 1330;} ^|^GB|AAL53247.1|17984126|AE0-TRUNCATED- 1.9				0.0027328	0.294431	0.575846	0.000689	0.209451	0.0448117	0.0001469	5e-06	-1	0	0	-1	0	-1	-1	1
W59878	Bm1_13600	GB|CAC20738.1|12055867|OVO404204 major sperm protein {Onchocerca volvulus;} 1.20E-36				0.217803	0.658709	0	0	0	0.0027348	0	0	0	0	-1	-1	1	-1	-1	1
W59886	#N/A	GB|BAB49534.1|14022926|AP002999 hypothetical protein {Mesorhizobium loti;} ^|^OMNI|NTL02ML1854|NP_103748.1|13472181| hypothetical protein {Mesorhizobium loti;} 0.37				0.237928	0.721661	0.0802996	0	0.01111	0.0187629	0	0	0	0	0	-1	1	-1	-1	1
W59889	#N/A	GB|AAR00015.1|37695036|AY397415 envelope glycoprotein {Human immunodeficiency virus 1;} 1.4				0.227573	0.611721	0.0603931	0.0765048	0.138501	0.0058809	0.0006037	0	0	0	0	0	0	-1	-1	1
13311.m00343	Bm1_07320	Zinc finger, C2H2 type family protein				0	0.944495	0.909968	1.5e-06	0.194326	0.0163659	1.3e-06	0	1	0	0	-1	0	-1	-1	1
W59908	#N/A	GB|AAR34520.2|41152669|AE017180 chemotaxis protein CheD, putative {Geobacter sulfurreducens PCA;} ^|^OMNI|GSU1144|AAR34520.1|39983126| chemotaxis protein CheD, putative {Geobacter sulfurreducens;} 4.4				4.13e-05	0	0.000382	2.9e-06	0.0828864	0.468382	0.0873086	0.351328	1	-1	1	1	0	0	0	0
W84900	#N/A	GB|AAP98496.1|33236408|AE017159 ribosomal protein L21 {Chlamydophila pneumoniae TW-183;} 8.9				8e-07	0.715011	0.0007253	0.0002865	0.0829021	6.08e-05	0	0	-1	0	1	-1	0	-1	-1	1
W84902	#N/A	PIR|B45528|B45528 major sperm protein 2 - nematode (Onchocerca volvulus) {Onchocerca volvulus;} ^|^GB|AAA29421.1|159899|ONGMSPB major sperm protein 2 {Onchocerca volvulus;} 3.80E-08				0.00371	0.179416	2e-07	0	0	0.0009635	0	0	-1	0	-1	-1	1	-1	-1	1
W84903	#N/A	GB|AAP77890.1|32262844|AE017148 hypothetical protein {Helicobacter hepaticus ATCC 51449;} ^|^OMNI|NTL02HP1293|AAP77890.1|32262844| hypothetical protein {Helicobacter hepaticus ATCC 51449;} 2.7				0.0033568	0.110175	0.729999	0.0299982	0.142149	0.0004581	0.0819058	0	-1	0	0	-1	0	-1	0	1
W84907	Bm1_52010	PIR|T23596|T23596 hypothetical protein K10H10.7 - Caenorhabditis elegans {Caenorhabditis elegans;} ^|^GB|CAB05783.1|3878543|CEK10H10 Hypothetical protein K10H10.7 {Caenorhabditis elegans;} 5.70E-21				0.138225	0.0995435	0.647879	0	0.0016073	0.0028388	0	0	0	0	0	-1	1	-1	-1	1
W84922	#N/A	PIR|H98188|H98188 nape (AF083948) [imported] - Agrobacterium tumefaciens (strain C58, Cereon) {Agrobacterium tumefaciens;} ^|^PIR|AI3097|AI3097 periplasmic nitrate reductase protein NapE napE [imported] - Agrob-TRUNCATED- 8				1.6e-06	0.0389077	0.864112	0	0.0251228	0.0149143	0	0	1	1	0	-1	-1	-1	-1	1
W91820	#N/A	PIR|T25149|T25149 hypothetical protein T23D5.8 - Caenorhabditis elegans {Caenorhabditis elegans;} ^|^GB|CAB04813.1|3924882|CET23D5 Hypothetical protein T23D5.8 {Caenorhabditis elegans;} 0.48				0	0.706008	0.636826	0.0105935	0.307536	0.43853	0.0027852	0.194204	-1	0	0	1	0	0	1	0
W91827	Bm1_21705	GB|AAG48576.1|12082685|AF270649 beta-actin {Misgurnus mizolepis;} 1.50E-29				1.34e-05	0.152273	0.0152123	0.316834	0.0004446	0.0122781	0.103281	0.0093375	-1	0	1	0	1	1	0	1
W91854	#N/A	GB|AAN17808.1|23307680|AF538716 cytochrome b {Brugia malayi;} 1.10E-09				0.0001611	0.0001141	0.0723812	0.0545646	0.0127871	0.421551	0.0005125	4.6e-06	-1	1	0	0	1	0	-1	1
13313.m00085	Bm1_07340	zinc metalloproteinase toh-2 precursor , putative				0.0847484	0.255777	1e-07	0.0524948	0.0351515	0.276569	7.3e-06	3.02e-05	0	0	-1	0	1	0	1	-1
W91866	#N/A	GB|CAD44494.1|22449788|CH427613 cytochrome oxidase I {Chaoborus astictopus;} 4.3				0.0239429	0.0166928	0.0004637	0.0236506	0.0241789	0.0354343	0.0886674	0.0038868	-1	-1	-1	-1	1	-1	0	1
BMB_gene_32.412	#N/A	GB|AAB96726.2|20198842|AF039713 Hypothetical protein F57B10.9 {Caenorhabditis				0.471337	0	0	0	0.0001421	0.0350212	0.862861	0.0363388	0	-1	1	1	1	1	0	1
BMB_gene_50.122	#N/A	hypothetical protein				0.0500297	5.58e-05	1.77e-05	0.0002015	0	0.127601	0.275728	0	0	1	1	1	-1	0	0	-1
BMB_gene_10.490	Bm1_14040	GB|AAK12274.1|13095442|AF334661 venom allergen antigen-like protein 1 {Brugia				0	0	2.3e-06	0.0002365	0	0.833557	0.0485419	0	-1	1	1	1	1	0	-1	1
BMB_gene_11.564	#N/A	hypothetical protein				0	0.853104	0.114694	0.127264	0.0189184	0.521684	0.863274	0.0684974	1	0	0	0	1	0	0	0
BMB_gene_14.509	Bm1_01300	GB|CAB02316.2|24817328|CEF26D10 Hypothetical protein F26D10.9 {Caenorhabditis				0	0.519342	0.0693729	0.31216	0.272994	0.848548	0.356152	0.895641	1	0	0	0	0	0	0	0
BMB_gene_2.762	Bm1_14040	hypothetical protein				0	0	0.0296838	0.0674406	4e-07	0.723248	0.611111	0	-1	1	1	0	1	0	0	1
BMB_gene_21.94	#N/A	hypothetical protein				0.019067	8.23e-05	7.51e-05	0.0649473	0	0.127108	7e-07	0.883285	-1	1	-1	0	1	0	1	0
BMB_gene_27.278	Bm1_09025	hypothetical protein				0	0.123496	0.0169639	0.561109	0.0447958	0.0710396	0.0028196	0.375593	1	0	1	0	-1	0	-1	0
BMB_gene_28.257	Bm1_01315	hypothetical protein				0	5.91e-05	0.391664	0.378107	0.147947	0.870789	0.943346	0.24828	1	-1	0	0	0	0	0	0
BMB_gene_29.393	#N/A	hypothetical protein				0.0596499	0.731241	0.736833	2e-07	0.695944	0.755604	1e-07	0	0	0	0	-1	0	0	-1	1
BMB_gene_30.300	#N/A	hypothetical protein				0	0.0001185	0.0007064	0.0436921	0.858167	0.828273	0.0714578	0.0459495	1	-1	-1	-1	0	0	0	-1
BMB_gene_34.310	Bm1_53700	hypothetical protein				0.495017	2e-07	0.0087914	0.0275129	0.0143675	0.673721	0.535835	0.181601	0	1	1	1	-1	0	0	0
13314.m00584	Bm1_07350	DNA translocase ftsK, putative				1.05e-05	0.263712	0.909775	0.0253855	1.2e-05	0.0299698	0.0190921	9.4e-06	-1	0	0	1	-1	-1	1	-1
BMB_gene_36.199	#N/A	hypothetical protein				5e-07	0	0.0047021	0.0008398	0.0163103	0.326731	0.642733	0.419906	-1	1	1	1	1	0	0	0
BMB_gene_4.492	Bm1_40465	SP|P35665|GPXC_BRUMA Cuticular glutathione peroxidase precursor (EC 1.11.1.9)				0.300123	0	7.4e-06	4.3e-06	0	0.258518	0.959567	0	0	-1	-1	-1	1	0	0	1
BMB_gene_46_REVERSE_TRANSLATION.418	#N/A	hypothetical protein				0.001969	0.227694	0.0102889	5.72e-05	3.21e-05	0.200541	0.0722071	8.7e-06	-1	0	1	1	-1	0	0	-1
BMB_gene_48.470	Bm1_11105	GB|AAQ13914.1|33338585|AF225296 recombinant antigen R1 {Brugia malayi;}				0	0.0001715	0	0	0.495335	9e-07	1.42e-05	0	1	1	-1	-1	0	1	1	-1
BMB_gene_5.350	Bm1_36235	hypothetical protein				0.0006427	0.711898	0.010876	0.104552	7e-07	0.621027	0.248809	4.43e-05	1	0	1	0	-1	0	0	-1
BMB_gene_54.255	Bm1_01315	hypothetical protein				0	0.185632	0.0290234	0.446634	0.0017595	0.408745	0.113834	0.468743	1	0	-1	0	1	0	0	0
BMB_gene_55.331	Bm1_06065	hypothetical protein				0	0.361357	0.0795399	0.27494	0.0026276	0.221806	0.0048005	3.07e-05	1	0	0	0	1	0	-1	1
BMB_gene_58.248	#N/A	hypothetical protein				0	0.435461	0.252826	0.335712	0.177179	0.908152	0.783623	0.373116	1	0	0	0	0	0	0	0
BMB_gene_7.521	#N/A	hypothetical protein				0.0931651	1.3e-06	3.04e-05	3e-07	4.91e-05	0.0001856	0.0711677	0.0537864	0	-1	1	1	1	1	0	0
BMB_gene_8.247	Bm1_15350	GB|AAD38403.1|5052015|AF155220 fructose 1,6 bisphosphate aldolase {Onchocerca				0	0.0008868	0.0041003	0.0200452	0.0001206	0.341689	0.432105	0.0002065	-1	1	1	1	1	0	0	1
13314.m00588	Bm1_07380	Leucine Rich Repeat family protein				0.573075	0.0309675	2.63e-05	0.0002173	0.201576	0.009275	0.338575	0.433875	0	1	-1	-1	0	-1	0	0
BMB_gene_9.610	Bm1_02075	hypothetical protein				1.2e-06	0.885267	0.103882	0.0469341	0.229354	0.737836	0.835472	0.148424	1	0	0	-1	0	0	0	0
BMBC_gene_61.408	#N/A	GB|CAA84697.2|4008344|CED2045 Hypothetical protein D2045.1 {Caenorhabditis				2e-07	0.665801	0.0006548	0.829955	0.0055728	0.0098809	0.0002675	0.0002136	-1	0	1	0	1	1	-1	1
BMBC_gene_62.458	#N/A	SP|Q19746|INX3_CAEEL Innexin inx-3. {Caenorhabditis elegans;} ^|^GB				4.23e-05	0.875654	0.067755	0.446651	0.0065921	0.0627066	0.0088322	0.0010546	-1	0	0	0	1	0	-1	1
BMBC_gene_63.1068	#N/A	GB|AAF48973.1|7293601|AE003512 CG14217-PE {Drosophila melanogaster;}				0	0.13671	0.0002774	0.202594	0.0013816	0.0001383	8.5e-06	0.0001889	-1	0	1	0	1	1	-1	1
BMBC_gene_64.1319	#N/A	GB|CAA94745.2|14530364|CEC50F4 Hypothetical protein C50F4.11 {Caenorhabditis				0	0.222844	0.000719	0.306411	0.012672	0.0017481	3.89e-05	0.0005277	-1	0	1	0	1	1	-1	1
BMC01751.290	#N/A	hypothetical protein				0.0001877	0.111832	0	0.0002152	0.5934	8.5e-06	2.69e-05	0	-1	0	-1	-1	0	1	1	-1
BMC02315.47	#N/A	hypothetical protein				0.0411774	0.963539	0	0	0.86259	0.125238	0.870262	0.0717558	-1	0	-1	-1	0	0	0	0
BMC03166.341	Bm1_30835	PIR|T16399|T16399 hypothetical protein F48B9.8 - Caenorhabditis elegans				6.1e-06	0.0050474	0.215085	0.26528	0.0014268	0.0027814	0.0168581	0.0085988	-1	1	0	0	1	1	1	-1
BMC12411.445	#N/A	hypothetical protein				1e-05	0.804906	0	0	0	0.0500222	0	0	-1	0	-1	-1	1	0	-1	1
BMW00002.181	#N/A	hypothetical protein				0	0	7.87e-05	0.0468485	0.0141933	0.4423	0.0096697	8e-07	1	-1	1	1	1	0	-1	1
BMW00003.494	Bm1_31610	GB|AAL56622.1|18030173|U61944 Dynamin related protein protein 1, isoform b				0	0	0.983206	0.0003307	0.0888144	0.620497	0.0004188	1.42e-05	1	-1	0	-1	0	0	-1	1
BMW00004.311	#N/A	hypothetical protein				0	0	0.0122464	0.452415	6.02e-05	0.771018	0.0012887	0.126576	-1	-1	-1	0	1	0	1	0
BMW00012.458	Bm1_20170	GB|AAH69868.1|47124113|BC069868 BC021790 protein {Mus musculus;} ^|				0.500575	0.0025761	0.0009735	8.9e-06	0.90856	0.0044177	0.106182	1.07e-05	0	1	-1	-1	0	-1	0	1
BMW00014.430	#N/A	hypothetical protein				0	0	0.0111973	0.116583	0.0301117	0.0098326	0.230623	0.674799	-1	1	1	0	1	1	0	0
BMW00015.437	Bm1_50760	PIR|T20265|T20265 hypothetical protein C56A3.3 - Caenorhabditis elegans				0	0.0770019	0.0011979	4e-07	0.0134725	0.0009915	0.003923	4.83e-05	-1	0	1	1	1	1	1	-1
BMW00025.527	Bm1_00065	GB|AAK16513.1|13242025|AF331035 cathepsin L-like cysteine proteinase {Brugia				0	0	0.0845735	0.892713	0.86332	0.0401851	0.0494427	0.885429	-1	1	0	0	0	1	-1	0
BMW00033.3	#N/A	hypothetical protein				0	0	0.745533	0.420739	0	0.0060191	0.707241	6e-07	-1	1	0	0	1	1	0	1
BMW00034.265	#N/A	hypothetical protein				0	3.1e-06	0.0158204	0	0.0007186	0.111452	2.2e-06	0	-1	1	-1	-1	1	0	-1	1
BMW00039.485	#N/A	GB|AAK77203.1|15004903|AC006622 Hypothetical protein C52D10.12 {Caenorhabditis				3e-06	0.909737	0.193176	0.218706	0.82663	0.791958	0.859893	0.700293	1	0	0	0	0	0	0	0
BMW00043.108	Bm1_36235	SP|P10723|SYN_BRUMA Asparaginyl-tRNA synthetase, cytoplasmic (EC 6.1.1.22)				2e-07	0.24274	0.0755829	0.0439455	0	0.2144	0.92776	0	1	0	0	1	-1	0	0	-1
BMW00045.290	Bm1_48835	PIR|T28971|T28971 hypothetical protein T23H2.5 - Caenorhabditis elegans				0.278829	0.0111483	0.972024	0.0002284	0.117539	0.0585195	0.0003061	3.37e-05	0	1	0	-1	0	0	-1	1
BMW00053.676	Bm1_37165	GB|AAF59636.2|18250273|AC024755 Hypothetical protein Y34B4A.8 {Caenorhabditis				0	7.5e-06	0.072558	0	0.0014344	2.73e-05	0	0	1	-1	0	-1	-1	-1	-1	1
BMW00059.485	#N/A	GB|AAM75382.1|21693935|U50071 Uncoordinated protein 44, isoform e {				0.0217996	0.102537	0.031205	0.0030487	2e-07	0.613173	9.2e-06	0.418125	-1	0	-1	1	1	0	1	0
BMW00062.466	Bm1_00065	hypothetical protein				0	0	0.354981	0.615831	0.979514	0.547868	0.617461	0.176945	-1	1	0	0	0	0	0	0
13314.m00595	#N/A	hypothetical protein				0	0	0.174577	6.1e-06	0	0.0037987	0.0003153	1.1e-06	-1	-1	0	1	1	1	1	1
BMW00070.376	#N/A	hypothetical protein				0.0017109	0.0009744	0.045083	0.0883813	7.79e-05	0.0407195	0.0005083	1e-06	-1	1	1	0	1	1	-1	1
BMW00077.468	Bm1_07740	hypothetical protein				0.0005216	0	0.910229	0.0557503	0.23566	0.201913	0.0434616	0.0708071	-1	1	0	0	0	0	-1	0
BMW00095.483	Bm1_49595	GB|AAK18921.2|31249893|AF003151 Hypothetical protein D1007.15 {Caenorhabditis				0	0.0001497	0.000573	4.47e-05	1.1e-06	0.0648371	0.438331	1.94e-05	1	-1	1	1	-1	0	0	-1
BMW00107.453	Bm1_49595	hypothetical protein				1e-07	0.0335514	0.128513	0.211697	0.0009966	0.775104	0.703737	0.0008555	1	-1	0	0	-1	0	0	-1
BMW00119.466	#N/A	hypothetical protein				0.0122494	0.239341	0.764083	0	0	0.0001135	0	0	-1	0	0	1	-1	-1	1	-1
BMW00122.341	#N/A	hypothetical protein				0.0023339	0.0115079	0.037614	0.0227188	0.0018712	0.122663	8.53e-05	0.0028485	-1	-1	-1	1	1	0	1	-1
BMW00125.599	Bm1_55685	PIR|T21909|T21909 hypothetical protein F37B12.3 - Caenorhabditis elegans				2.6e-06	0.0007081	0.946232	0.0003307	0.1661	0.925026	0.0004918	1.04e-05	1	-1	0	1	0	0	1	-1
BMW00131.485	#N/A	hypothetical protein				0.0027709	0	0	1e-07	0	0.841433	1e-07	0.0034878	1	1	1	1	-1	0	-1	-1
BMW00134.310	Bm1_56360	PIR|C88638|C88638 protein F58F6.1 [imported] - Caenorhabditis elegans				0	8e-07	0.545414	0	0	0	1e-07	3e-07	-1	-1	0	1	1	1	1	1
BMW00146.311	#N/A	hypothetical protein				0	0	0.0017319	0.98066	1.7e-06	0.669896	0.0011566	0.05	-1	-1	-1	0	1	0	1	1
BMW00154.457	Bm1_34230	hypothetical protein				0.895989	8.39e-05	0.0285523	0.592214	0.001284	0.707708	0.0712885	0.255903	0	-1	-1	0	1	0	0	0
BMW00166.284	#N/A	hypothetical protein				4.1e-06	0.0016051	0.0658807	0.0007084	0.0115284	0.137913	5.6e-06	3e-07	-1	1	0	-1	1	0	-1	1
BMW00169.490	Bm1_21035	GB|AAM15551.1|20198772|L25598 Calpain family protein 1, isoform d {				0	0.0656982	0.943515	0.291398	0.0382651	0.0568401	0.353903	8.4e-06	-1	0	0	0	1	0	0	1
BMW00195.367	#N/A	hypothetical protein				0	0.0028728	0.2989	0.0021334	8.2e-06	0.0863261	0.0393763	0	-1	1	0	-1	1	0	-1	1
BMW00202.460	Bm1_54520	PIR|T23078|T23078 hypothetical protein H12D21.9 - Caenorhabditis elegans				0.0007582	0.0325605	0.0075918	0.0011515	0.314827	0.640854	0.595726	0.875878	-1	1	1	1	0	0	0	0
BMW00205.496	Bm1_35870	GB|AAK73930.1|14916417|AC025726 Hypothetical protein Y71G12B.4 {Caenorhabditis				0.0006648	0	0	7.17e-05	1e-07	0.132403	3.4e-06	0.0033085	1	1	1	1	-1	0	-1	-1
BMW00213.486	#N/A	hypothetical protein				1e-07	0.0003465	0.0529753	0.0013185	9e-06	0.0054294	7.5e-06	0	1	-1	0	1	-1	-1	1	-1
BMW00215.372	Bm1_06130	SP|Q9N4M4|ANC1_CAEEL Nuclear anchorage protein 1 (Anchorage 1 protein)				0.0002625	3e-07	0.79481	0	8.59e-05	0.125383	0	0.0934416	1	-1	0	1	1	0	1	0
BMW00219.418	Bm1_51485	GB|CAC38983.1|14134994|ASU408889 epicuticlin {Ascaris suum;} 61.764706				0	0.0503876	0.224879	5.1e-06	0	0.0072454	0.0001745	0.0333392	-1	0	0	1	1	1	1	1
BMW00229.168	#N/A	hypothetical protein				2.15e-05	0.000355	0.0377607	0.428056	0	0.0625489	0.004065	6.1e-06	1	1	1	0	-1	0	-1	-1
BMW00233.367	#N/A	hypothetical protein				0	0.0037764	0	2e-07	0.0382918	0.801829	0.0013391	8e-06	-1	-1	-1	-1	-1	0	1	-1
13315.m00141	Bm1_07490	hypothetical protein				1e-06	0.7828	3.1e-06	0.0045746	0	0.756293	0	0.0004618	1	0	1	-1	-1	0	-1	-1
BMW00238.465	Bm1_25195	SP|Q05893|PPCK_ASCSU Phosphoenolpyruvate carboxykinase [GTP] (EC 4.				0	0	0.992019	0.801066	0.163457	0.187467	0.821127	0.002211	-1	1	0	0	0	0	0	-1
BMW00244.484	#N/A	hypothetical protein				0	0	0	0.0046535	0.588497	0.276569	1e-07	0	-1	1	-1	-1	0	0	1	-1
BMW00248.43	Bm1_36235	hypothetical protein				0.0012752	0.958116	0.0642167	0.0612608	2e-06	0.172398	0.913153	0.00011	1	0	0	0	-1	0	0	-1
BMW00251.485	Bm1_31610	hypothetical protein				0	0.000335	0.435535	0.0765855	0.231423	0.646491	0.395716	0.0081951	1	-1	0	0	0	0	0	1
BMW00255.328	Bm1_40620	PIR|T24265|T24265 hypothetical protein T01B4.1 - Caenorhabditis elegans				0.000138	0.304901	0.0209433	0.0079009	0.0855386	0.61523	0.836301	0.394598	-1	0	-1	-1	0	0	0	0
BMW00262.171	Bm1_31575	GB|AAF60502.1|7331814|AC006743 Collagen protein 109 {Caenorhabditis elegans;}				0	0.018441	0.322609	0.0014334	0	1e-07	9.75e-05	0.384351	-1	-1	0	1	1	1	1	0
BMW00263.431	Bm1_37035	GB|CAA86519.2|29603341|CEM01F1 Hypothetical protein M01F1.5 {Caenorhabditis				0.297205	7e-07	0.0247364	0.0014247	0	0.965005	0.344409	1e-07	0	-1	1	1	1	0	0	1
BMW00264.712	Bm1_49765	PIR|T18796|T18796 hypothetical protein C01A2.5 - Caenorhabditis elegans				0	0.811969	0.529597	4.1e-05	0.0023514	8.7e-06	0.0003209	1e-07	1	0	0	-1	-1	-1	-1	1
BMW00267.445	Bm1_23855	SP|Q22000|YST1_CAEEL Probable 3',5'-cyclic phosphodiesterase R153.1 (EC				0.481243	0.0397002	0.839673	0.0045801	4.69e-05	0.0350923	0.0096712	0	0	1	0	-1	1	-1	-1	1
BMW00271.107	Bm1_38680	PIR|I77425|I77425 tubulin alpha chain - mouse {Mus musculus;} ^|^GB				0.0302953	0.0001423	0.311724	0.119254	0.943361	0.490679	0.0102806	0.0009793	-1	-1	0	0	0	0	1	-1
BMW00277.402	Bm1_06130	hypothetical protein				0.0024888	3e-07	0.030162	0	0.0024638	0.180958	9e-07	0.074728	1	-1	1	1	1	0	1	0
BMW00279.302	#N/A	hypothetical protein				9e-07	0.0014507	0.0133769	0.0519929	0.0270862	0.030232	6.77e-05	7.02e-05	-1	1	1	0	1	1	-1	1
BMW00281.382	Bm1_33255	SP|Q9NJD8|GMPR_ONCVO GMP reductase (EC 1.7.1.7) (Guanosine 5'-monophosphate				0.0001253	0.0004924	0.290771	0.914854	0.004401	0.418396	0.303409	0.342371	-1	-1	0	0	1	0	0	0
BMW00283.860	#N/A	hypothetical protein				0.000179	0.524946	0.0030183	0.11012	0.805172	0.380062	3.76e-05	0.0001612	-1	0	1	0	0	0	-1	1
BMW00284.536	Bm1_49595	hypothetical protein				0	0.0119736	0.148685	0.0118939	1.14e-05	0.458338	0.326875	5.7e-06	1	-1	0	1	-1	0	0	-1
BMW00285.523	Bm1_48810	hypothetical protein				0	0.290183	0.0003794	0.170639	3.4e-06	0.0003029	0.0087252	0.0002386	-1	0	1	0	1	1	-1	1
BMW00289.432	Bm1_55540	PIR|T25842|T25842 hypothetical protein M03F4.7 - Caenorhabditis elegans				0.169857	0	0.315717	1e-07	9.38e-05	0.136158	1e-06	0.0005344	0	-1	0	1	1	0	1	-1
BMW00290.540	#N/A	hypothetical protein				0	0	0.0240536	0.66577	0.656073	0.001196	0.0489308	0.131721	-1	1	1	0	0	1	-1	0
BMW00292.465	Bm1_17410	hypothetical protein				1e-07	0.119456	0.624341	0.241716	9.13e-05	0.343394	0.0845544	0.109199	-1	0	0	0	1	0	0	0
BMW00293.180	#N/A	hypothetical protein				0	0	0.277637	0.538836	0.0021086	0.883185	0.0733277	0.213718	-1	-1	0	0	1	0	0	0
BMW00296.538	#N/A	hypothetical protein				0.252027	0.0235341	0.000911	1.06e-05	0.0201487	0.299964	0.128384	1.06e-05	0	1	-1	-1	1	0	0	1
13317.m00173	Bm1_07515	hypothetical protein				0	0.847421	0.0313144	3.4e-06	1.05e-05	0.962724	0	0.0040888	1	0	1	-1	-1	0	-1	1
BMW00304.469	Bm1_49595	hypothetical protein				3e-07	0.0096625	0.0567986	0.0030394	0.0001501	0.103827	0.30205	0.0009695	1	-1	0	1	-1	0	0	-1
BMW00306.468	Bm1_46680	hypothetical protein				0.23542	1.7e-06	0.101594	0.379838	0.0018749	0.456364	0.0108149	0.11411	0	-1	0	0	1	0	1	0
BMW00312.443	#N/A	GB|AAF66951.1|7673614|AF229637 DXImx40e protein {Mus musculus;} ^|^				3.1e-05	0.920865	0.0235335	5.73e-05	0	0.0005995	0.0328239	4e-07	1	0	1	1	-1	-1	1	-1
BMW00320.28	#N/A	hypothetical protein				0	0	0.186242	0.0273203	0.0182709	0.206971	0.446159	0.89813	-1	1	0	1	1	0	0	0
BMW00323.19	#N/A	hypothetical protein				0.667539	0.0038828	0.962644	0.0038118	1e-07	0.0535723	0.003631	0	0	1	0	1	-1	0	1	-1
BMW00329.34	Bm1_12120	hypothetical protein				0.0004928	0	0.0001147	9.43e-05	0.870743	0.0065832	0	0	-1	-1	-1	1	0	1	1	-1
BMW00347.486	Bm1_48890	SP|O76454|PHS_DROME Pterin-4-alpha-carbinolamine dehydratase (EC 4.2.1.96)				0	0.0106006	0.0330768	0.0026161	0.229972	0.833805	0.402559	0.978524	-1	1	1	1	0	0	0	0
BMW00355.11	#N/A	hypothetical protein				2.5e-06	1.51e-05	0.0075022	0.0022429	0.0206925	0.547875	1.6e-06	0	-1	1	1	-1	1	0	-1	1
BMW00364.476	#N/A	hypothetical protein				0.0050127	1.55e-05	0.692699	0.306097	1e-07	0.220776	0.138643	0	1	-1	0	0	1	0	0	1
BMW00369.11	#N/A	hypothetical protein				0.747297	0.0043389	0.727855	0.0025231	0	0.0266547	0.0082382	0	0	1	0	1	-1	-1	1	-1
BMW00374.174	#N/A	hypothetical protein				0	0.233593	0.93491	0.0017678	0	0	0.0025815	0.0236092	-1	0	0	1	1	1	1	1
BMW00388.51	#N/A	hypothetical protein				0	0.000444	0.188034	0.0080854	0	0.0830056	0.000233	6.6e-06	-1	1	0	1	1	0	1	1
BMW00391.9	#N/A	hypothetical protein				0.0010975	0.750966	0.0889364	1.2e-06	0.0022932	0.720969	0.0001442	1e-07	1	0	0	1	-1	0	1	-1
13317.m00177	Bm1_07545	ARP2/3 complex 16 kDa subunit, putative				1.5e-06	0.410301	0.917971	0.853961	0.0780191	0.966483	0.764412	0.0299169	1	0	0	0	0	0	0	-1
BMW00399.27	#N/A	hypothetical protein				0.365035	0.0999695	0.0757993	0.0002301	0.0046852	0.0028416	2.4e-06	0	0	0	0	-1	1	-1	-1	1
BMW00410.18	#N/A	hypothetical protein				0.823596	0.0003061	0.394867	0.0430664	0	0.0067918	0.0046247	0	0	1	0	1	-1	-1	1	-1
BMW00420.92	#N/A	hypothetical protein				0.789227	0.266574	0.0516144	3.4e-06	0.0052496	0.337525	0.0008375	0.0490715	0	0	0	1	1	0	1	-1
BMW00429.200	#N/A	hypothetical protein				6e-07	0	1.68e-05	0.039984	0.146203	0.307288	0.0025815	0.0009299	1	-1	1	1	0	0	-1	1
BMW00434.116	#N/A	hypothetical protein				0.0479163	0.0328198	0.0003213	7.4e-06	9.3e-06	0.98133	0.205589	3e-07	-1	1	1	1	-1	0	0	-1
BMW00449.32	#N/A	hypothetical protein				0.0090916	6.8e-06	0.165657	0.172778	0.465797	0.503552	0.0064252	0.0060321	-1	1	0	0	0	0	-1	1
BMW00450.34	Bm1_25390	hypothetical protein				1.46e-05	0.0286895	0.562854	0.0091017	0.040067	0.0001691	0.0018004	9e-07	1	-1	0	-1	-1	-1	-1	1
BMW00481.479	Bm1_08525	PIR|AE1570|AE1570 hypothetical protein lin1102 [imported] - Listeria innocua				0.0585203	0.003062	0.838622	0.0067233	0.0002527	0.0876657	0.0038071	0	0	1	0	1	-1	0	1	-1
BMW00486.548	Bm1_18775	GB|AAA81138.3|21629491|U40059 Hypothetical protein K03C7.1 {Caenorhabditis				0	6e-07	0.266974	0.672085	7.6e-06	0.774049	0.102761	0	-1	1	0	0	1	0	0	1
BMW00487.547	#N/A	hypothetical protein				0.0086282	2e-07	0.0321627	0.0253685	0.851841	0.0032732	7.99e-05	0	-1	1	-1	1	0	1	1	-1
BMW00494.549	Bm1_36740	GB|CAB60447.1|6425482|CEY67A10A Hypothetical protein Y67A10A.6 {Caenorhabditis				0.215994	6.21e-05	0.0719795	0.0015185	0.837278	0.429091	0.153853	0.0263289	0	1	0	1	0	0	0	-1
BMW00502.502	#N/A	hypothetical protein				3e-07	0.0002953	0.54724	0.0032071	0.0124966	0.66909	0.0202766	7.52e-05	1	-1	0	1	-1	0	1	-1
BMW00517.494	Bm1_20230	SP|Q09271|YQF7_CAEEL Hypothetical 22.4 kDa protein C34C12.7 in chromosome III.				0	0.0001725	1e-07	0.86278	0.0003999	0.0347465	0	4e-07	-1	1	-1	0	1	1	1	-1
BMW00521.235	#N/A	hypothetical protein				0	0	0.0013502	0.003912	0.0060969	0.264188	0.572163	0.0313855	-1	1	1	1	1	0	0	1
BMW00550.481	#N/A	hypothetical protein				0	3.7e-06	0.0005771	9.63e-05	8.4e-06	0.276157	0.631997	0.0006853	-1	1	1	1	1	0	0	1
BMW00613.288	#N/A	PIR|S47008|S47008 tenascin-like protein - fruit fly (Drosophila melanogaster)				0.0107473	0	0	0	0	0.298323	0.0074975	0	-1	-1	1	1	-1	0	1	-1
BMW00617.529	#N/A	hypothetical protein				0	0.0018892	0.631566	0.0001343	0	0.0523611	3.73e-05	3.56e-05	-1	1	0	1	1	0	1	1
BMW00636.182	#N/A	hypothetical protein				0.000209	0.002139	0.292295	0.0017	0.0171106	0.289445	9.77e-05	2.3e-06	-1	1	0	-1	1	0	-1	1
BMW00675.100	#N/A	hypothetical protein				0	0.264774	0.55355	0.0019219	4.25e-05	0.676164	0.012206	0.102609	-1	0	0	1	1	0	1	0
BMW00676.99	#N/A	hypothetical protein				3e-07	0.198606	0.0565108	0.0018226	0.0002335	0.898866	0.218356	0.0032705	-1	0	0	1	1	0	0	1
BMW00681.543	#N/A	hypothetical protein				0	0	0.113571	0.369584	0.0002285	0.0069909	0.0119156	0.0007177	-1	1	0	0	1	1	-1	1
BMW00692.160	#N/A	hypothetical protein				0	0	2e-07	2.37e-05	0.0361441	0.707542	0.0373574	0.0004411	1	-1	1	1	1	0	-1	1
BMW00704.527	#N/A	GB|AAF60658.1|7331970|AC024791 Hypothetical protein Y47G6A.6 {Caenorhabditis				0.442914	0	0.855387	1e-07	0.0067989	0.82684	1e-07	1.74e-05	0	-1	0	1	1	0	1	-1
BMW00705.35	Bm1_12120	hypothetical protein				0.0005808	0	0.0123524	0.0001093	0.231423	0.234911	2e-07	0	-1	-1	-1	1	0	0	1	-1
BMW00719.193	#N/A	hypothetical protein				0	2.77e-05	0.184827	0.0055637	0	0.0013904	0.000154	1.8e-06	-1	1	0	1	1	1	1	1
BMW00723.180	#N/A	hypothetical protein				0	0.0009688	0.215667	0.548099	0.0005537	0.0795417	0.468576	0.302594	1	-1	0	0	-1	0	0	0
BMW00743.25	#N/A	hypothetical protein				2e-06	3.29e-05	0.390112	0.0002107	0.0407575	0.379125	2.16e-05	8e-07	-1	1	0	-1	1	0	-1	1
BMW00762.523	#N/A	SP|Q09614|PTC1_CAEEL Patched protein homolog 1. {Caenorhabditis elegans;}				0.0051491	0.006426	0.33084	0.0097595	1.3e-06	0.0643918	0.0006883	0	1	1	0	1	-1	0	1	-1
BMW00771.458	Bm1_41245	hypothetical protein				0	0.404688	0.0695765	5e-07	0.0094498	0.538115	7.54e-05	0.0066984	1	0	0	-1	-1	0	-1	1
BMW00813.513	#N/A	PIR|T19321|T19321 hypothetical protein C15H11.8 - Caenorhabditis elegans				0.0001861	0.0088887	0.995648	0.548272	6.9e-06	0.113221	0.559238	0.0001113	1	1	0	0	-1	0	0	-1
BMW00818.448	Bm1_41390	PIR|S40932|S40932 hypothetical protein ZK1098.10 - Caenorhabditis elegans				0.0034719	0.030589	0.185832	0.775695	0.0008299	0.547868	0.0863312	4.33e-05	1	1	0	0	-1	0	0	-1
13325.m00228	Bm1_07675	Tubulin beta-1 chain, putative				0.519668	0.973686	0.598177	6.7e-06	0.407228	0.343394	3.9e-05	1e-07	0	0	0	-1	0	0	-1	1
BMW00877.532	Bm1_49595	hypothetical protein				0	0.0112288	0.661884	0.0047016	6.58e-05	0.0585017	0.0190942	2.3e-05	1	-1	0	1	-1	0	1	-1
BMW00903.467	Bm1_49975	PIR|T25799|T25799 hypothetical protein F53F10.1 - Caenorhabditis elegans				0.0146769	0.0200751	3e-07	0.0002148	0.128746	0.0493613	0.0080137	0.0375918	-1	-1	1	1	0	1	-1	1
BMW00910.526	Bm1_51495	hypothetical protein				0.0004008	3e-07	9.13e-05	6e-06	3e-07	0.0006897	0	0.454546	1	-1	-1	1	1	-1	1	0
BMW00915.413	#N/A	hypothetical protein				0.0388749	0	0	0	0	0	0.895308	0.983583	1	-1	1	1	1	1	0	0
BMW00920.277	Bm1_32090	GB|AAM42147.1|21114073|AE012400 histone H1 {Xanthomonas campestris pv.				0.0259618	0.138185	0.813252	0.0472229	0.0494722	0.0063252	0.0955638	1e-07	-1	0	0	-1	1	-1	0	1
BMW00928.323	Bm1_40750	GB|CAD30432.1|20338928|CEC33D9 Hypothetical protein C33D9.1b {Caenorhabditis				0.976077	0.368686	0.768736	0.0002992	0.122734	0.256119	0.0009034	3e-07	0	0	0	-1	0	0	-1	1
BMW00931.522	Bm1_45040	GB|AAM28244.1|20977684|AY099071 fatty acid and retinoid binding protein				0.007666	0.754996	1e-07	0.0001761	0.0002218	0.0014508	0.0014644	0.0004641	1	0	1	1	1	1	-1	1
BMW00974.549	#N/A	GB|CAD21666.1|18376560|CEY105E8A Hypothetical protein Y105E8A.17 {C				6.4e-06	0.66298	0.644301	0.0032212	2e-07	0.0240855	0.0008702	0	1	0	0	1	-1	-1	1	-1
BMW01011.89	Bm1_21035	hypothetical protein				5e-07	0.743157	0.923405	0.728275	0.114086	0.117866	0.833636	0.0006671	-1	0	0	0	0	0	0	1
13325.m00235	Bm1_07710	Probable molybdopterin binding domain containing protein				1.6e-06	1e-07	0.0689613	0.527702	0.0414777	0.375432	0.0123042	0.0939939	-1	1	0	0	1	0	1	0
BMW01040.237	#N/A	hypothetical protein				0.0193426	0.260096	0.0198334	1e-07	0	0.0358365	4.54e-05	0	-1	0	1	1	-1	-1	1	-1
BMW01067.479	Bm1_27550	GB|CAA96689.2|19171243|CET25G3 Hypothetical protein T25G3.3 {Caenorhabditis				0	2.1e-06	0.675596	0	0.0002746	0.0344933	0	3e-07	1	-1	0	-1	-1	-1	-1	1
BMW01112.72	#N/A	hypothetical protein				1.19e-05	0.632503	0.140388	0.219721	0.0007869	0.427788	0.72225	0.0029558	-1	0	0	0	1	0	0	1
13329.m00009	Bm1_07725	hypothetical protein				0.163578	0.474038	0.0063271	0.747585	0.143544	0.553334	0.0018993	3.5e-06	0	0	-1	0	0	0	1	-1
13330.m00017	Bm1_07730	Eukaryotic aspartyl protease family protein				3.7e-06	0.636009	0.485709	0.106338	0.0384818	0.767609	0.438757	0.0128589	1	0	0	0	-1	0	0	-1
BMW01137.36	#N/A	GB|CAH59617.1|53849775|AJ844466 KLEIP (kelch-like ECT2 interacting protein)				0.123367	0.342219	0.0008416	2.13e-05	3e-06	0.411974	0.224832	1e-06	0	0	1	1	-1	0	0	-1
BMW01194.161	#N/A	GB|AAD51086.1|5759313|AF177193 cystatin-type cysteine proteinase inhibitor				0	0	0.0338357	0.259198	1.2e-06	0.122236	0.249785	3.2e-06	-1	1	1	0	1	0	0	1
BMW01217.101	Bm1_48810	GB|CAB58171.1|6065738|ASI012103 troponin-like protein {Anisakis simplex;}				0	0.0001087	5e-07	0.0603438	0	0	4.11e-05	7.9e-06	-1	1	1	0	1	1	-1	1
BMW01267.350	Bm1_51980	exonuclease family protein				0.926103	0.0471084	1e-07	7.2e-05	0.0379061	0.427862	0.0048677	0.0001639	0	1	-1	-1	-1	0	1	-1
13333.m00081	Bm1_07775	enhancer of rudimentary homolog, putative				0.798744	0.0742233	0.125636	0.0881128	4e-06	0.291235	0.976712	7.52e-05	0	0	0	0	-1	0	0	-1
BMW01304.436	#N/A	hypothetical protein				0	1.03e-05	0.907193	0.418762	0.296437	0.0015946	0.350514	0.0004661	1	-1	0	0	0	1	0	-1
BMW01313.173	Bm1_30835	hypothetical protein				0.0005217	0.274712	0.127139	0.0908031	0.0001371	0.0273989	0.0019182	0.101359	-1	0	0	0	1	1	1	0
BMW01314.476	Bm1_33440	hypothetical protein				0.0117503	1.71e-05	0.99638	3.82e-05	0.310891	0.955134	4.56e-05	0.0004446	1	-1	0	1	0	0	1	-1
BMW01354.361	#N/A	hypothetical protein				0.342189	0.0007381	0.0440691	0.558498	4e-07	0.001484	0.117448	0.20915	0	1	1	0	-1	-1	0	0
BMW01358.408	#N/A	hypothetical protein				0.0150927	0.0323312	0.0385878	0.045074	0.781872	0.201364	0.0001878	1e-06	-1	1	1	-1	0	0	-1	1
BMW01448.485	#N/A	hypothetical protein				0.732374	0.586458	3.5e-06	0	0.382823	0.0172691	0.0495087	0.0003059	0	0	1	1	0	1	1	-1
13346.m00180	Bm1_07835	pyridoxal kinase, putative				0.133521	0	0.0103601	0.0394901	0	0.0136529	3.78e-05	0.0006472	0	-1	-1	1	1	1	1	1
BMW01482.418	Bm1_50230	PIR|T19231|T19231 probable cysteine proteinase (EC 3.4.22.-) T28H10.3,				1e-07	0.0195856	4.66e-05	0.0077496	0.0648331	0.536405	0.0361257	0.0018825	-1	1	1	1	0	0	-1	1
BMW01496.504	Bm1_17485	SP|P18835|CC19_CAEEL Cuticle collagen 19 precursor. {Caenorhabditis elegans;}				0	0.0376416	0.126281	0.0003279	0	0	6e-06	1.61e-05	-1	-1	0	1	1	1	1	1
BMW01501.302	Bm1_27790	PIR|T28804|T28804 hypothetical protein C53B7.1 - Caenorhabditis elegans				0.642737	0.0353479	4.1e-06	1.1e-06	0.405219	0.376601	0.700669	0.513443	0	-1	1	1	0	0	0	0
BMW01523.487	Bm1_38145	PIR|T16523|T16523 hypothetical protein K02E10.1 - Caenorhabditis elegans				0.919225	4e-07	0.0345649	0.186986	0.0346763	0.343672	0.342848	0.0435976	0	-1	1	0	1	0	0	1
BMW01525.493	Bm1_24980	GB|AAM49996.1|21428672|AY118627 RE35233p {Drosophila melanogaster;}				5.3e-06	0.0009938	0.547608	0.167596	8.61e-05	0.492025	0.523826	0.0038392	-1	1	0	0	1	0	0	1
BMW01548.477	#N/A	hypothetical protein				0.969217	0.0038444	0.0709772	0.071334	0.0010254	0.724469	0.0006829	0	0	-1	0	0	-1	0	1	-1
BMW01556.430	Bm1_40245	hypothetical protein				0.010141	0.0001257	0.768736	0.813461	0.210478	0.168562	0.916071	0.0073474	1	1	0	0	0	0	0	1
BMW01594.90	Bm1_25390	hypothetical protein				0	0.0006148	0.29691	1e-07	9.86e-05	5e-07	0	0	1	-1	0	-1	-1	-1	-1	1
BMW01612.483	#N/A	hypothetical protein				0.282082	0.963826	2.25e-05	2.99e-05	0	0.247805	0.805129	1e-07	0	0	1	1	-1	0	0	-1
BMW01614.484	Bm1_47660	GB|AAQ06662.1|33321854|AF495588 acetylcholinesterase {Meloidogyne incognita;}				0.0448968	0.140116	0.0001531	0.929946	1e-07	0.554092	0.0001479	0.0336186	-1	0	-1	0	1	0	1	1
WB-contig_1000	#N/A	hypothetical protein CNBE3240 [Crypto				2.5e-06	3.7e-06	0.0005536	0.201612	0.001239	0.925026	0.009877	1.1e-06	-1	1	-1	0	-1	0	1	-1
WB-contig_1014	Bm1_35200	Hypothetical protein CBG17194 [Caeno				0	0.0014571	0.117367	3.08e-05	0	0.0001247	0.002787	0.273007	-1	1	0	1	1	1	1	0
WB-contig_1015	Bm1_14425	pseudouridine synthase (50.0 kD) (2				0	0.337541	0.0205424	3.1e-06	0.0173334	0.233623	0.0021094	0.0207771	1	0	-1	-1	-1	0	-1	1
WB-contig_1020	Bm1_53540	NAD-dependent malic enzyme, mitoc				0	5.5e-06	0.762106	0.945453	0.0259793	0.858103	0.781798	0.0826427	-1	1	0	0	1	0	0	0
WB-contig_1033	Bm1_45035	Hypothetical protein CBG09860 [Caeno				0	0	0.0628675	0.0066018	0.364578	0.973962	0.437635	0.964628	1	-1	0	1	0	0	0	0
WB-contig_1037	#N/A	pistil extensin-like protein (clone pMG07)				0	0	0.541477	0	0	8.1e-06	0	0.150061	-1	-1	0	1	1	1	1	0
WB-contig_1047	#N/A	ENSANGP00000018631 [Anopheles gambi				0	8.9e-06	0.206881	0.0168423	0.0089733	0.536709	0.304609	0.382103	-1	1	0	1	1	0	0	0
WB-contig_1050	#N/A	hypothetical protein F40G12.4 - Caenorhab				0.0150901	0.255144	0.0300171	2.1e-06	0.0008954	0.298287	0.0009376	0.183823	1	0	-1	-1	-1	0	-1	0
WB-contig_1056	#N/A	Hypothetical protein CBG10894 [Caeno				5.3e-06	0.260473	6.46e-05	0.454937	0.019567	0.266603	7.8e-06	5.92e-05	-1	0	-1	0	1	0	1	-1
WB-contig_1063	Bm1_49975	similar to hypothetical protein [Ap				0.649226	0.0024187	0.00156	0.0429948	0.0008902	0.0048036	0.134403	0.0667173	0	-1	1	1	1	1	0	0
WB-contig_1065	#N/A	hypothetical protein [Plasmodium yoel				3.9e-06	1.8e-05	0.791959	2.3e-05	0.803327	0.299613	1.22e-05	7.53e-05	-1	1	0	-1	0	0	-1	1
13350.m00134	Bm1_07900	conserved hypothetical protein				0.0002465	0.0011225	0.391861	0.0006894	0.317707	0.693186	0.009019	0.0019004	1	-1	0	-1	0	0	-1	1
13350.m00136	Bm1_07910	hypothetical protein				0.689994	0.38347	0.212415	0.0003091	0.271927	0.0469408	0.0115049	1.1e-06	0	0	0	-1	0	-1	-1	1
WB-contig_1094	Bm1_14295	ENSANGP00000015697 [Anopheles gambi				0.0212673	0.330314	0.407089	0.0158654	0.682148	0.37939	0.132546	0.0033698	-1	0	0	-1	0	0	0	1
WB-contig_1111	Bm1_09050	ubiquitin [Onchocerca volvulus] 325 6e-088				4e-06	1.2e-06	0	1.16e-05	0	0.150417	3e-07	0.0232732	1	-1	1	1	-1	0	-1	-1
WB-contig_1120	Bm1_32865	ribosomal protein L35 [Gallus gallu				3.1e-06	0.251071	0.665048	0.673568	6.4e-06	0.551141	0.936377	2.34e-05	1	0	0	0	-1	0	0	-1
WB-contig_1125	#N/A	P0514G12.26 [Oryza sativa (japonica				0	1.8e-06	0.421204	0.257195	0.312987	0.862442	0.84601	0.314758	1	-1	0	0	0	0	0	0
WB-contig_1135	#N/A	ENSANGP00000019187 [Anopheles gambi				0.469225	0.779721	0.0518415	0.0880063	0.000956	0.139984	0.0005919	2.5e-06	0	0	0	0	-1	0	1	-1
WB-contig_1149	Bm1_22360	similar to codanin 1 [Apis mellifera] 31 5.9				0.0008233	0.245508	0.971758	0.230243	2.7e-06	0.040255	0.261365	3.73e-05	1	0	0	0	-1	-1	0	-1
WB-contig_1150	Bm1_51685	ALDH3C1, ALdehyde deHydrogenase (55				0.0004625	7e-07	0.231226	0.0674406	0.0075123	0.0766627	0.0032084	0.0152629	1	-1	0	0	1	0	1	-1
WB-contig_1157	Bm1_47135	Hypothetical protein CBG21354 [Caeno				0.998049	0.0327269	0.126969	0.0067527	0.0088959	0.257741	0.261365	0.0048864	0	1	0	1	1	0	0	1
WB-contig_1160	#N/A	death-associated small cytoplasmic				0	0	0.232974	0.399969	1.73e-05	0.216357	0.659661	0.000161	-1	1	0	0	1	0	0	1
WB-contig_1168	Bm1_37260	cytochrome Bc1 Complex family membe				0.0388868	0.233503	0.0544397	1.11e-05	0.027092	0.600175	0.0026478	8e-07	-1	0	0	1	-1	0	1	-1
WB-contig_1179	Bm1_30090	cytochrome b-large subunit [Ascaris s				0	1e-06	0.271167	0.873923	0.588444	0.679278	0.307885	0.02998	-1	1	0	0	0	0	0	-1
WB-contig_1184	Bm1_43675	heat shock protein 70 [Wuchereria banc				0.0004214	1.7e-06	0.0008447	2.6e-06	0	0.753148	0	0.585032	1	-1	-1	1	1	0	1	0
WB-contig_1185	Bm1_18950	Hypothetical protein CBG00487 [Caeno				0.0012303	1e-07	0.170048	0.213097	0.329487	0.435064	0.815912	0.0894136	1	-1	0	0	0	0	0	0
WB-contig_1187	Bm1_47790	dna-directed rna polymerases iii po				3e-07	0.0053413	0.0486928	2.4e-06	0.412477	0.986683	0.0006083	4.29e-05	1	-1	-1	-1	0	0	-1	1
WB-contig_1192	Bm1_32610	unnamed protein product [Tetraodon n				0.412259	0.509911	0.258568	0.0004114	0.0005095	0.120897	0.0111245	3.66e-05	0	0	0	1	-1	0	1	-1
WB-contig_1200	Bm1_42375	NF-180 - sea lamprey >gnl|BL_ORD_ID|32005				0	0.0085214	7.48e-05	0.538764	0.32469	0.00047	0.0002849	0	-1	-1	-1	0	0	1	1	-1
13355.m00156	Bm1_07975	gene cp2.2, putative				0.142808	0.415887	1.05e-05	0.0991765	0.857018	0.812285	0.0005456	0.0002283	0	0	-1	0	0	0	1	-1
WB-contig_1207	#N/A	Hypothetical protein CBG12654 [Caeno				1.9e-06	0.912129	0.768563	0.004743	0.0002209	0.324631	0.0130756	0.719142	-1	0	0	1	1	0	1	0
WB-contig_1209	Bm1_45750	Hypothetical protein CBG23528 [Caeno				0.0002673	0.0049545	2.7e-05	3.3e-06	0.0112409	0.495091	0.51461	0.0145277	-1	1	-1	-1	1	0	0	1
WB-contig_1214	Bm1_21705	actin 5C - fruit fly (Drosophila melanogaster) 178 3e-044				0	0.0109211	4.89e-05	0.160324	0	1.56e-05	0.0013578	9e-07	-1	-1	1	0	1	1	-1	1
WB-contig_1217	Bm1_38370	Hypothetical protein CBG21782 [Caeno				0	0.0002657	1e-06	6.92e-05	1.65e-05	0.070979	0.0645469	1.74e-05	-1	1	1	1	1	0	0	1
WB-contig_1221	Bm1_31555	Hypothetical protein CBG19929 [Caeno				0.0010415	0.615192	0.873297	0.0105843	5.3e-06	0.100086	0.0189021	9e-07	-1	0	0	1	-1	0	1	-1
WB-contig_1222	Bm1_44245	IQGAP [Hydra vulgaris] 37 0.27				0	0.0003041	0.816772	0.0008342	0.0053767	0.838417	0.0019803	3e-07	1	-1	0	1	-1	0	1	-1
WB-contig_1225	#N/A	hypothetical protein Ecan02000341				0.0001075	0	0.0498458	0.0001166	0.957358	0.963988	0.0283649	0.0230861	-1	1	1	1	0	0	1	-1
WB-contig_1230	#N/A	heat shock protein 70 homolog - fission				0.926335	0.0002787	0.649062	0.0009929	0.553977	0.390572	0.0045049	0.0010081	0	1	0	1	0	0	1	-1
WB-contig_1234	#N/A	Hypothetical protein CBG10900 [Caeno				1.22e-05	7e-06	0.800041	0.843643	0.0624433	0.477055	0.61759	0.118441	-1	1	0	0	0	0	0	0
WB-contig_1236	#N/A	60S RIBOSOMAL PROTEIN L3 >gnl|BL_				0	0.0031216	0.163279	0.0001914	3.8e-06	0.267976	0.0105916	0.0764748	1	-1	0	-1	-1	0	-1	0
WB-contig_1238	Bm1_32100	cytochrome b5 (XO621) [Caenorhabdit				0	0	0.005039	0	4.8e-06	0.506806	5.25e-05	0.998079	-1	1	1	1	1	0	1	0
WB-contig_1242	Bm1_46140	Hypothetical protein ZK1128.7 [Caeno				0	0.0033172	0.027516	0.50903	0.0119116	0.0191886	0.0039104	0.0038503	-1	1	1	0	1	1	-1	1
WB-contig_1243	#N/A	putative arabinosyl transferase [My				0	2.68e-05	0.201679	0.790227	0.124471	0.382935	0.273343	0.0982216	1	-1	0	0	0	0	0	0
WB-contig_1260	#N/A	MGC68812 protein [Xenopus laevis] 89 1e-016				0	0.0268925	0.212318	0.113765	0.281888	0.903432	0.85991	0.135606	-1	1	0	0	0	0	0	0
WB-contig_1266	Bm1_47200	hypothetical protein CaO19.12688 [Can				0.236489	0.788554	0.125216	2.32e-05	0.0603478	0.834009	0.0019237	0.0697791	0	0	0	-1	0	0	-1	0
13355.m00163	#N/A	hypothetical protein				0.0251403	1e-07	0.0085588	5.08e-05	0.0828688	0.110179	0.0764197	0.0504872	1	-1	1	1	0	0	0	0
WB-contig_1273	#N/A	NADH dehydrogenase subunit 4 [Brugi				1e-07	1.2e-06	0.358294	0.0032259	0.00016	0.0206345	0.0002626	2.3e-06	-1	1	0	-1	1	1	-1	1
WB-contig_1274	Bm1_29060	putative membrane protein of ancien				0	0.193184	0	0.0002746	0.0069831	0.0932728	6e-07	1.8e-06	1	0	-1	-1	1	0	1	-1
WB-contig_1280	Bm1_01550	microfilariae surface-associated prot				0	0	0	0	0.36675	0.0414127	0.908903	0.107663	-1	1	-1	-1	0	1	0	0
WB-contig_1282	Bm1_47735	lipase family like precursor (1F699				0.0053519	0.0042785	3.2e-05	1e-07	3.8e-06	0.325864	0.0136763	0.0447603	-1	-1	1	1	1	0	1	1
13356.m00231	Bm1_08015	probable potassium channel chain n2P24, putative				0	0.0001425	0.23121	0.0159364	0.0499526	0.904221	0.261487	0.520848	-1	1	0	1	1	0	0	0
WB-contig_1284	#N/A	similar to hypothetical protein FLJ				0	0	0.435535	0.0724072	0.0444055	0.921155	0.381122	0.0028534	1	-1	0	0	-1	0	0	-1
WB-contig_1287	Bm1_32805	vacuolar protein sorting 45A; leuco				0.126	0.0627003	0.0618372	0.0585482	2.05e-05	0.0372704	0.915099	1e-07	0	0	0	0	1	-1	0	1
WB-contig_1290	Bm1_06910	Hypothetical protein CBG23360 [Caeno				0.0002652	0.5831	0.222947	0	0.211031	0.945163	0	0	1	0	0	-1	0	0	-1	1
WB-contig_1292	#N/A					0.322048	0	0.0492234	0.996152	0	0.0002966	0.036925	0.0119376	0	-1	-1	0	1	1	1	1
WB-contig_1297	Bm1_34295	hypothetical protein ZC504.2 - Caenorhabd				0.024982	0.355185	0.218536	0.0042748	0.0008731	0.0007142	0.0001525	1.85e-05	-1	0	0	1	1	1	1	-1
WB-contig_1304	#N/A	unnamed protein product [Kluyveromy				0.164734	0	0.567631	0.0171009	0.396312	0.449716	0.0835101	0.0008043	0	1	0	-1	0	0	0	1
WB-contig_1305	#N/A	neuropeptide-like protein NLP-12 prec				0.047725	3.6e-06	8e-07	1e-07	0.132433	0.0002787	0.510516	0.0004371	1	1	1	1	0	1	0	-1
WB-contig_1306	Bm1_40320	As37 [Ascaris suum] 166 2e-040				0.052792	0.0324439	0.118099	0.0007331	0.0004386	0.0234888	0.0529622	0.449496	0	-1	0	1	1	1	0	0
WB-contig_1317	Bm1_33775	Acyl-CoA dehydrogenase, medium chai				0.0007899	1.9e-06	0.0093137	0.601345	1e-07	0.928888	0.0236532	0	-1	-1	-1	0	-1	0	1	-1
13356.m00234	Bm1_08030	hypothetical protein				0.0831238	0.877783	0.817538	0.0146275	0.0198987	0.0080484	0.0077286	0	0	0	0	-1	1	-1	-1	1
[truncated: 2,486 more rows]

## Sheet: MF-up vs L3
			up-(1) in one stage or down-(-1) in next stage expression
gene ID	Pub_Locus	Description	Res.Mf - L3	Res.L3 - L4	Res.L4 - 6WF	Res.L4 - 6WM	Res.6WF - AF	Res.6WM - AM	Res.6WF - 6WM	Res.AM - AF
BMC00018	#N/A	UNKNOWN (no hits found)	1	1	0	0	-1	0	0	-1
BMC00059	#N/A	60S ribosomal protein L26. (sw:Q19869 score 212)	1	-1	0	-1	-1	0	-1	0
BMC00060	Bm1_16700	Putative RNA binding protein. (sptr:P90699 score 117)	1	-1	0	0	-1	-1	0	0
BMC00062	#N/A	UNKNOWN (no hits found)	1	0	0	0	-1	-1	0	-1
BMC00117	#N/A	UNKNOWN (score 70)	1	1	0	0	-1	0	0	-1
BMC00137	Bm1_33290	Ribosomal protein L13A. (sptr:Q962U0 score 192)	1	0	0	0	-1	0	0	0
BMC00151	Bm1_20955	ribosomal protein L15 cytosolic (pir:JC2369 score 160)	1	0	-1	-1	-1	0	-1	0
BMC00161	#N/A	Y57G11C.16 protein. (sptr:O18240 score 245)	1	0	0	-1	-1	0	-1	-1
BMC00175	#N/A	Branchiostoma belcheri ribosomal (gp:AF548321 score 131)	1	-1	0	0	-1	-1	0	-1
BMC00215	#N/A	Cyclophilin Dicyp-2 (sptr:Q23955 score 308)	1	-1	0	1	-1	0	1	-1
BMC00230	#N/A	FILARIAL common antigen (sptr:Q27345 score 138)	1	1	0	-1	-1	-1	-1	1
BMC00233	Bm1_42995	Putatative 28 kDa protein (sptr:Q9NRX1 score 134)	1	-1	0	-1	1	0	0	1
BMC00243	#N/A	40S ribosomal protein S16. (sw:Q22054 score 209)	1	0	0	1	-1	0	0	-1
BMC00258	#N/A	UNKNOWN (score 70)	1	-1	1	0	0	0	-1	1
BMC00274	Bm1_03735	UNKNOWN (score 70)	1	1	-1	-1	-1	0	-1	1
BMC00275	#N/A	60S ribosomal protein L23. (sw:Q93140 score 194)	1	0	0	0	-1	0	-1	0
BMC00282	#N/A	40S ribosomal protein S21. (sw:P49197 score 129)	1	0	0	0	-1	-1	0	0
BMC00296	Bm1_51535	UNKNOWN (score 70)	1	-1	1	1	-1	0	0	-1
BMC00312	Bm1_27870	UNKNOWN (score 70)	1	0	1	-1	-1	-1	-1	1
BMC00320	Bm1_10535	F13E9.11 protein. (sptr:Q95NK9 score 117)	1	-1	1	1	-1	-1	0	-1
BMC00324	#N/A	UNKNOWN (score 70)	1	-1	-1	-1	0	1	1	-1
BMC00328	Bm1_28525	Serpin precursor. (sptr:O18656 score 484)	1	0	1	0	0	0	-1	0
BMC00330	Bm1_01300	ARMET-like protein precursor. (sw:Q9N3B0 score 166)	1	0	-1	-1	0	0	1	-1
BMC00343	#N/A	UNKNOWN (score 70)	1	-1	0	-1	-1	0	-1	1
BMC00375	#N/A	ribosomal protein S4 cytosolic - chicken (pir:A56537 score 207)	1	0	0	0	-1	0	1	-1
BMC00385	Bm1_01300	F26D10.9 protein. (sptr:Q9XVU3 score 73)	1	0	-1	-1	1	0	1	0
BMC00403	Bm1_36460	Y51H4A.15 protein. (sptr:Q9NAD8 score 84)	1	0	0	-1	-1	-1	-1	0
BMC00409	#N/A	UNKNOWN (no hits found)	1	0	1	0	-1	0	-1	-1
BMC00419	#N/A	40S ribosomal protein S3. (sw:P48152 score 384)	1	-1	0	-1	-1	0	-1	0
BMC00424	#N/A	UNKNOWN (score 70)	1	1	0	0	0	0	0	0
BMC00466	#N/A	UNKNOWN (score 70)	1	0	1	1	-1	0	0	-1
BMC00472	#N/A	Guanine nucleotide-binding protein beta (sw:Q21215 score 294)	1	0	-1	-1	-1	0	0	-1
BMC00480	#N/A	Mmc1 protein. (sptr:Q9NDV4 score 86)	1	1	0	0	0	0	-1	0
BMC00482	#N/A	U6 snRNA-associated Sm-like protein LSm2 (sw:Q9Y333 score 176)	1	-1	1	0	-1	0	-1	0
BMC00498	#N/A	Small heat shock protein OV25-2 (sw:P29779 score 94)	1	-1	-1	1	1	-1	1	0
BMC00499	Bm1_27835	40S ribosomal protein S5. (sw:P49041 score 302)	1	1	0	0	-1	0	0	-1
BMC00505	Bm1_22185	C44E4.4 protein. (sptr:O01806 score 96)	1	0	0	-1	-1	-1	-1	1
BMC00511	#N/A	Elongation factor 1-alpha (sw:P27592 score 463)	1	0	0	0	-1	0	0	-1
BMC00522	#N/A	UNKNOWN (score 70)	1	0	1	1	1	0	0	1
BMC00539	Bm1_47790	UNKNOWN (score 70)	1	-1	0	-1	0	0	-1	1
BMC00546	Bm1_35265	UNKNOWN (no hits found)	1	-1	0	0	1	0	0	1
BMC00559	Bm1_48450	Hypothetical protein E01A2.5. (sptr:Q966L4 score 159)	1	-1	0	-1	-1	0	-1	0
BMC00568	Bm1_49560	W01B11.3 protein. (sptr:O45012 score 403)	1	0	0	0	-1	0	0	-1
BMC00576	Bm1_01805	60S ribosomal protein L10a. (sw:Q963B6 score 285)	1	-1	1	0	-1	-1	-1	-1
BMC00583	#N/A	Dynamin-like protein. (sptr:O00429 score 147)	1	-1	0	0	0	0	0	1
BMC00611	#N/A	UNKNOWN (score 70)	1	1	-1	-1	-1	0	-1	-1
BMC00617	#N/A	Fibrillarin. (sw:Q22053 score 395)	1	1	-1	0	-1	0	0	-1
BMC00622	#N/A	UNKNOWN (score 70)	1	-1	1	1	-1	0	0	-1
BMC00627	Bm1_28290	UNKNOWN (score 70)	1	0	0	0	-1	0	0	-1
BMC00647	Bm1_27820	UNKNOWN (score 70)	1	-1	0	0	-1	1	0	-1
BMC00667	#N/A	UNKNOWN (score 70)	1	0	0	0	-1	0	0	-1
BMC00670	#N/A	Hypothetical protein R12B2.5b. (sptr:Q8MPZ3 score 161)	1	0	0	0	1	0	-1	1
BMC00673	Bm1_24400	60S ribosomal protein L7. (sw:O01802 score 335)	1	0	0	0	-1	0	-1	-1
BMC00674	#N/A	T05A12.2 protein. (sptr:Q9GYK9 score 89)	1	0	1	0	0	0	0	0
BMC00697	Bm1_36235	Asparaginyl-tRNA synthetase cytoplasmic (sw:P10723 score 454)	1	0	1	0	-1	0	0	-1
BMC00725	Bm1_42585	Probable 26S protease regulatory subunit 7. (sw:Q18787 score 440)	1	0	-1	-1	0	0	0	1
BMC00734	#N/A	UNKNOWN (score 70)	1	1	0	0	0	0	0	0
BMC00748	Bm1_10970	14-3-3-like protein 2. (sw:Q20655 score 206)	1	-1	0	1	-1	0	1	-1
BMC00764	#N/A	Histone H3. (sptr:Q98RY4 score 71)	1	-1	0	0	0	0	0	0
BMC00781	#N/A	UNKNOWN (score 70)	1	-1	0	0	0	0	0	0
BMC00782	Bm1_08615	Probable eukaryotic translation (sw:Q19706 score 119)	1	1	-1	-1	-1	0	-1	0
BMC00805	#N/A	UNKNOWN (score 70)	1	0	1	0	0	0	-1	1
BMC00819	Bm1_27930	Probable thioredoxin B0024.9. (sw:Q17424 score 76)	1	-1	0	0	0	0	-1	1
BMC00826	Bm1_51865	Probable elongation factor 1-gamma (sw:P54412 score 199)	1	0	-1	-1	0	0	1	-1
BMC00839	#N/A	UNKNOWN (score 70)	1	1	0	1	-1	0	1	-1
BMC00846	#N/A	Hypothetical protein Y73B6BL.6. (sptr:Q8MXR6 score 194)	1	-1	0	-1	-1	0	-1	1
BMC00862	#N/A	UNKNOWN (score 70)	1	0	0	0	-1	0	0	0
BMC00864	#N/A	60S ribosomal protein L18a. (sw:O44480 score 236)	1	-1	0	0	-1	0	-1	0
BMC00873	#N/A	UNKNOWN (score 70)	1	1	-1	0	0	0	0	0
BMC00884	Bm1_10310	T05A12.2 protein. (sptr:Q9GYK9 score 252)	1	1	0	0	0	0	0	0
BMC00886	Bm1_49765	C01A2.5 protein. (sptr:O02209 score 176)	1	0	0	-1	0	-1	-1	1
BMC00887	#N/A	K01H12.1 protein. (sptr:Q21102 score 118)	1	-1	0	1	-1	0	0	0
BMC00891	#N/A	UNKNOWN (score 70)	1	1	0	0	-1	0	0	-1
BMC00902	#N/A	UNKNOWN (no hits found)	1	1	-1	-1	-1	-1	0	1
BMC00914	Bm1_49830	Casein kinase II alpha chain (sw:P18334	1	1	-1	-1	0	0	-1	1
BMC00916	#N/A	F58E10.3 protein. (sptr:Q9XUW5 score 100)	1	0	0	0	0	0	0	0
BMC00938	#N/A	Y48A6B.3 protein. (sptr:Q9XXD4 score 111)	1	-1	0	0	-1	0	-1	0
BMC00957	#N/A	Probable 40S ribosomal protein SA (sw:P46769 score 234)	1	0	-1	-1	-1	0	-1	0
BMC00963	Bm1_18510	T27E9.7 protein. (sptr:Q9XTD9 score 261)	1	0	1	0	-1	0	-1	1
BMC00980	Bm1_08540	UNKNOWN (score 70)	1	-1	0	0	1	0	-1	1
BMC00991	Bm1_06180	B. malayi for cathepsin L-like (gp:AB085696 score 279)	1	0	-1	-1	-1	-1	-1	1
BMC00994	#N/A	UNKNOWN (score 70)	1	0	0	0	0	0	0	0
BMC01023	Bm1_30425	UNKNOWN (score 70)	1	0	-1	0	-1	0	1	-1
BMC01025	Bm1_27880	Clc-like protein (sw:Q9NGJ7 score 107)	1	1	1	1	0	0	0	0
BMC01035	Bm1_50530	Putative aminopeptidase W07G4.4 in (sw:Q27245 score 137)	1	1	0	1	-1	0	0	-1
BMC01068	Bm1_33760	40S ribosomal protein S11. (sptr:Q9DF27 score 220)	1	-1	0	-1	-1	-1	-1	0
BMC01070	Bm1_01585	F41H10.7 protein. (sptr:Q20300 score 180)	1	-1	1	1	1	0	1	0
BMC01082	Bm1_24070	UNKNOWN (score 70)	1	0	0	0	-1	0	-1	-1
BMC01083	Bm1_44940	UNKNOWN (score 70)	1	1	0	-1	0	0	-1	1
BMC01126	#N/A	UNKNOWN (score 70)	1	0	-1	0	0	0	1	0
BMC01171	#N/A	CDNA6 protein. (sptr:Q17265 score 134)	1	-1	1	-1	-1	-1	-1	0
BMC01197	Bm1_35975	Hypothetical 20.1 kDa protein. (sptr:P91154 score 170)	1	-1	0	0	0	0	0	0
BMC01217	#N/A	Putative serine carboxypeptidase F41C3.5 (sw:P52717 score 228)	1	-1	1	1	-1	0	-1	0
BMC01306	#N/A	UNKNOWN (score 70)	1	1	1	1	-1	0	0	-1
BMC01312	Bm1_52845	UNKNOWN (score 70)	1	1	1	0	-1	0	0	-1
BMC01335	Bm1_17305	Not2p (sptr:Q9NZN8 score 79)	1	0	-1	-1	0	0	1	-1
BMC01338	Bm1_45510	UNKNOWN (score 70)	1	-1	0	-1	-1	-1	-1	1
BMC01357	Bm1_44225	UNKNOWN (score 70)	1	-1	0	0	-1	0	0	-1
BMC01362	Bm1_44940	F32D1.9 protein. (sptr:O16293 score 139)	1	0	-1	-1	0	0	-1	1
BMC01380	#N/A	UNKNOWN (score 70)	1	-1	0	-1	0	0	-1	1
BMC01387	#N/A	UNKNOWN (no hits found)	1	1	0	-1	-1	0	0	0
BMC01393	#N/A	cytochrome-c oxidase (pir:S04753 score 321)	1	-1	1	1	1	1	0	0
BMC01404	Bm1_50530	UNKNOWN (score 70)	1	1	1	0	-1	0	0	-1
BMC01425	#N/A	UNKNOWN (score 70)	1	1	0	0	0	0	0	0
BMC01461	Bm1_36235	Asparaginyl-tRNA synthetase cytoplasmic (sw:P10723 score 282)	1	0	1	0	-1	-1	0	-1
BMC01472	#N/A	UNKNOWN (score 70)	1	-1	1	0	1	0	-1	1
BMC01497	#N/A	ATPase subunit 6 (sptr:Q953H6 score 220)	1	-1	1	1	1	1	0	1
BMC01504	Bm1_46900	UNKNOWN (score 70)	1	0	0	0	1	0	0	1
BMC01505	#N/A	40S ribosomal protein S3a. (sw:P48154 score 224)	1	0	0	-1	-1	0	-1	0
BMC01507	#N/A	UNKNOWN (score 70)	1	0	1	1	-1	-1	0	-1
BMC01513	Bm1_47300	Transforming growth factor b homolog. (sptr:O97138 score 366)	1	-1	1	0	0	0	-1	1
BMC01514	Bm1_16935	Probable microsomal signal peptidase 22 (sw:P34525 score 179)	1	-1	1	0	-1	0	-1	1
BMC01540	Bm1_04910	Ribosomal protein L27a. (sptr:Q8JJ03 score 184)	1	-1	0	-1	-1	0	-1	0
BMC01550	Bm1_57565	Eukaryotic translation initiation factor (sw:Q20751 score 110)	1	-1	0	0	-1	0	0	-1
BMC01602	Bm1_25780	Tubulin beta-1 chain. (sw:P18241 score 448)	1	-1	1	1	0	0	1	-1
BMC01609	#N/A	histone H3.3 (pir:A27501 score 265)	1	-1	0	1	-1	-1	0	-1
BMC01616	#N/A	40S ribosomal protein S2. (sw:P51403 score 203)	1	-1	-1	0	-1	0	1	-1
BMC01644	Bm1_25620	High mobility group protein (sptr:Q17161 score 118)	1	0	-1	0	-1	-1	0	-1
BMC01672	#N/A	UNKNOWN (score 70)	1	1	-1	-1	0	1	1	-1
BMC01699	Bm1_41835	TATA box binding protein-like protein (sptr:Q9XZP5 score 462)	1	0	-1	-1	-1	0	0	-1
BMC01737	#N/A	F31D4.3 protein. (sptr:O45418 score 186)	1	-1	0	1	-1	-1	1	-1
BMC01762	Bm1_34560	UNKNOWN (score 70)	1	1	0	-1	-1	0	-1	1
BMC01779	Bm1_51510	Eukaryotic translation initiation factor (sw:O61955 score 347)	1	0	-1	-1	0	-1	0	1
BMC01821	#N/A	UNKNOWN (score 70)	1	0	-1	-1	-1	0	-1	0
BMC01827	Bm1_43730	L-lactate dehydrogenase (sw:Q27888 score 250)	1	-1	0	0	1	0	0	1
BMC01849	Bm1_11805	Y71F9B.4 protein (sptr:Q9N4G9 score 124)	1	0	0	1	-1	0	1	-1
BMC01909	Bm1_27705	T03D8.3 protein. (sptr:Q9XTY3 score 99)	1	1	0	1	0	0	1	-1
BMC01942	Bm1_55200	K05C4.1 protein. (sptr:Q9XUV0 score 209)	1	-1	-1	-1	0	0	0	1
BMC01949	#N/A	60S ribosomal protein L37A. (sptr:Q95W89 score 129)	1	-1	0	-1	-1	0	-1	0
BMC01980	#N/A	hypothetical protein T22B11.5 - (pir:T15098 score 86)	1	0	0	1	-1	0	1	-1
BMC02019	Bm1_49400	Unconventional myosin. (sptr:Q29122 score 111)	1	-1	0	-1	-1	0	-1	1
BMC02043	Bm1_24160	UNKNOWN (score 70)	1	-1	0	-1	0	0	0	1
BMC02048	#N/A	Probable DNA-directed RNA polymerases (sw:P34476 score 142)	1	0	-1	-1	-1	0	0	-1
BMC02077	#N/A	UNKNOWN (score 70)	1	-1	-1	-1	-1	0	-1	-1
BMC02080	Bm1_55965	T04A8.10 protein. (sptr:Q22139 score 84)	1	0	0	-1	0	0	-1	1
BMC02085	#N/A	UNKNOWN (score 70)	1	-1	1	1	-1	0	0	0
BMC02125	#N/A	Ascaris suum MSP-domain protein 1 (gp:AY135488 score 122)	1	-1	-1	-1	1	-1	-1	1
BMC02144	#N/A	UNKNOWN (score 70)	1	0	1	-1	0	0	-1	1
BMC02185	#N/A	UNKNOWN (score 70)	1	0	-1	-1	-1	0	-1	-1
BMC02218	#N/A	UNKNOWN (score 70)	1	1	0	0	0	0	0	0
BMC02241	#N/A	Putative pyridoxal kinase (sw:O01824 score 324)	1	-1	-1	1	1	1	1	0
BMC02319	Bm1_23315	Cathepsin Q precursor (sw:Q9QZE3 score 79)	1	-1	-1	-1	1	1	1	-1
BMC02333	Bm1_46170	Mitochondrial 39S ribosomal protein L45 (sptr:Q9BRJ2 score 103)	1	1	0	-1	-1	0	-1	1
BMC02367	Bm1_27810	Putative nucleosome binding protein. (sptr:Q9U602 score 403)	1	-1	0	0	-1	-1	0	0
BMC02423	Bm1_21900	UNKNOWN (score 70)	1	-1	-1	-1	0	0	-1	0
BMC02442	#N/A	UNKNOWN (score 70)	1	0	0	1	-1	0	0	-1
BMC02462	#N/A	T19A6.2a protein. (sptr:Q9XXN4 score 231)	1	0	0	-1	-1	0	-1	1
BMC02481	Bm1_03345	UNKNOWN	1	-1	0	-1	0	-1	-1	1
BMC02578	Bm1_46745	Cyclophilin Ovcyp-2 (sptr:Q25633 score 234)	1	-1	1	1	0	0	0	-1
BMC02585	#N/A	UNKNOWN (score 70)	1	1	-1	-1	-1	0	0	-1
BMC02602	#N/A	Probable small nuclear ribonucleoprotein (sw:P34659 score 132)	1	-1	0	0	-1	-1	0	-1
BMC02619	Bm1_54055	UNKNOWN (score 70)	1	0	-1	-1	0	0	1	-1
BMC02637	#N/A	Hypothetical protein FLJ10788. (sptr:Q9NVE2 score 215)	1	-1	0	-1	0	0	-1	1
BMC02638	#N/A	Mago nashi protein homolog. (sw:P50606 score 258)	1	0	0	-1	-1	0	0	-1
BMC02647	Bm1_49685	C15C6.4 protein. (sptr:Q9XVT1 score 101)	1	0	1	-1	-1	0	-1	0
BMC02664	#N/A	UNKNOWN (score 70)	1	-1	0	1	0	0	1	-1
BMC02729	#N/A	UNKNOWN (no hits found)	1	-1	-1	-1	1	0	0	1
BMC02762	#N/A	Oxidoreductase short-chain (sptr:Q9KKP5 score 108)	1	-1	-1	0	1	0	1	1
BMC02783	Bm1_14505	UNKNOWN (score 70)	1	-1	1	1	-1	0	0	-1
BMC02801	#N/A	Calmodulin-like protein. (sw:P04630 score 234)	1	-1	0	-1	1	0	-1	1
BMC02812	Bm1_54485	UNKNOWN (score 70)	1	-1	0	-1	0	0	-1	1
BMC02848	Bm1_38705	Probable phosphomannomutase (sw:Q9XUE6 score 108)	1	0	0	0	0	0	0	0
BMC02948	Bm1_35400	Probable Hsp90 co-chaperone Cdc37 (sw:O02108 score 140)	1	-1	0	0	-1	-1	0	-1
BMC02949	#N/A	UNKNOWN (score 70)	1	-1	0	-1	0	0	-1	1
BMC02984	#N/A	UNKNOWN (score 70)	1	-1	0	0	1	0	0	1
BMC03006	Bm1_30700	UNKNOWN (score 70)	1	-1	0	-1	0	0	-1	1
BMC03072	#N/A	UNKNOWN (score 70)	1	-1	1	0	0	0	0	0
BMC03086	Bm1_39715	T05E11.3 protein. (sptr:Q22235 score 127)	1	-1	1	1	0	0	1	-1
BMC03095	Bm1_56650	Putative protein T09A5.7 in chromosome III. (sw:P45967 score 104)	1	0	0	0	0	0	0	0
BMC03097	#N/A	UNKNOWN (score 70)	1	-1	0	1	0	0	1	-1
BMC03113	Bm1_12150	UNKNOWN (score 70)	1	-1	0	0	-1	0	0	-1
BMC03122	Bm1_43680	T-complex protein 1 alpha subunit (sw:P41988 score 317)	1	0	0	0	-1	0	0	-1
BMC03125	#N/A	UNKNOWN (score 70)	1	0	0	1	-1	-1	0	-1
BMC03178	Bm1_14555	UNKNOWN (score 70)	1	-1	1	0	-1	0	0	-1
BMC03199	#N/A	60S ribosomal protein L27. (sw:P91914 score 178)	1	-1	1	1	-1	0	0	-1
BMC03219	Bm1_29385	60S ribosomal protein L22. (sw:P52819 score 124)	1	-1	0	1	-1	0	0	-1
BMC03349	#N/A	UNKNOWN (score 70)	1	-1	0	0	1	0	0	1
BMC03367	Bm1_09050	Ubiquitin. (sptr:Q8T4L0 score 246)	1	1	1	0	-1	-1	0	-1
BMC03429	Bm1_43725	D2013.7 protein. (sptr:Q18967 score 109)	1	-1	1	-1	-1	0	-1	0
BMC03474	#N/A	UNKNOWN (score 70)	1	-1	0	-1	-1	0	0	0
BMC03544	#N/A	UNKNOWN (no hits found)	1	-1	0	1	0	0	1	-1
BMC03584	#N/A	UNKNOWN (score 70)	1	-1	-1	-1	0	0	0	0
BMC03592	#N/A	UNKNOWN (score 70)	1	-1	1	-1	-1	0	-1	1
BMC03598	#N/A	UNKNOWN (score 70)	1	-1	0	0	0	-1	0	0
BMC03651	Bm1_30135	UNKNOWN (no hits found)	1	-1	0	-1	0	0	-1	1
BMC03771	Bm1_14535	Small heat shock protein. (sptr:Q17268 score 109)	1	-1	-1	1	1	-1	1	0
BMC03906	Bm1_33320	Homeobox protein ceh-14. (sw:P20271 score 100)	1	0	1	1	-1	0	0	-1
BMC03948	Bm1_02835	UNKNOWN (score 70)	1	1	-1	-1	1	-1	0	1
BMC03980	Bm1_20825	CG11652 protein (sptr:Q9VTM2 score 180)	1	0	0	-1	0	0	-1	0
BMC04112	Bm1_41425	BM20. (sptr:Q93142 score 163)	1	-1	0	0	1	0	0	1
BMC04220	#N/A	UNKNOWN (score 70)	1	1	1	-1	0	-1	-1	1
BMC04246	Bm1_31980	UNKNOWN (score 70)	1	-1	-1	-1	0	0	0	0
BMC04394	#N/A	UNKNOWN (score 70)	1	0	1	0	-1	0	0	-1
BMC04407	Bm1_46550	COX17 protein - human (pir:T09533 score 80)	1	-1	1	0	0	0	0	1
BMC04486	Bm1_30225	Probable dynein light chain 1 cytoplasmic. (sw:Q22799 score 180)	1	-1	0	1	-1	0	1	-1
BMC04507	Bm1_33770	UNKNOWN (score 70)	1	-1	0	0	-1	0	-1	1
BMC04783	Bm1_04830	Selenoprotein (sptr:Q8WR40 score 80)	1	-1	0	1	1	0	0	0
BMC04926	Bm1_51495	Heat shock protein 90. (sw:O61998 score 322)	1	-1	-1	1	1	-1	1	0
BMC05097	Bm1_51710	UNKNOWN (score 70)	1	-1	0	-1	0	0	-1	1
BMC05124	Bm1_30800	Y52B11A.9 protein. (sptr:Q9XWF2 score 147)	1	0	0	0	-1	0	0	-1
BMC05374	#N/A	UNKNOWN (score 70)	1	-1	0	0	1	-1	0	1
BMC05500	#N/A	Hypothetical 15.1 kDa protein ZK593.6 in (sw:Q23536 score 80)	1	-1	-1	0	-1	0	1	-1
BMC05728	Bm1_50815	UNKNOWN (score 70)	1	0	0	-1	-1	0	-1	1
BMC05800	#N/A	NADH dehydrogenase subunit 2. (sptr:Q9MD59 score 122)	1	-1	1	1	1	0	0	1
BMC05807	Bm1_00735	UNKNOWN (score 70)	1	-1	-1	-1	0	1	1	-1
BMC05850	#N/A	UNKNOWN (score 70)	1	-1	0	-1	0	0	-1	1
BMC05882	#N/A	UNKNOWN (no hits found)	1	-1	0	-1	0	-1	-1	1
BMC05910	#N/A	UNKNOWN (no hits found)	1	0	1	1	-1	0	0	-1
BMC05917	Bm1_14425	Hypothetical 50.0 kDa protein K07E8.7 in (sw:O16686 score 131)	1	1	0	-1	0	0	-1	1
BMC06011	#N/A	UNKNOWN (score 70)	1	-1	1	-1	-1	0	-1	1
BMC06017	#N/A	UNKNOWN (score 70)	1	0	0	-1	0	0	-1	1
BMC06026	#N/A	UNKNOWN (score 70)	1	0	-1	-1	-1	-1	0	0
BMC06052	#N/A	UNKNOWN (score 70)	1	0	0	1	-1	-1	1	-1
BMC06090	Bm1_10280	Transketolase (sptr:Q9I8J7 score 195)	1	-1	1	1	1	0	1	0
BMC06093	#N/A	UNKNOWN (score 70)	1	1	0	0	-1	-1	0	-1
BMC06120	#N/A	UNKNOWN (score 70)	1	-1	1	1	-1	-1	0	0
BMC06240	#N/A	UNKNOWN (score 70)	1	-1	0	1	-1	0	1	-1
BMC06258	Bm1_49835	Intracellular kinase. (sptr:Q91757 score 267)	1	0	0	0	-1	0	0	-1
BMC06259	Bm1_37295	heme A farnesyltransferase (pir:I38603 score 203)	1	0	0	-1	0	0	-1	1
BMC06282	Bm1_49245	Probable exocyst complex component Sec8. (sw:Q9XWS2 score 104)	1	0	0	0	-1	0	0	-1
BMC06292	Bm1_00940	UNKNOWN (score 70)	1	0	0	-1	0	-1	-1	1
BMC06392	#N/A	UNKNOWN (score 70)	1	0	-1	-1	0	0	0	1
BMC06405	#N/A	UNKNOWN (score 70)	1	-1	0	-1	-1	0	-1	0
BMC06408	#N/A	UNKNOWN (score 70)	1	-1	0	0	-1	0	0	-1
BMC06447	Bm1_01020	UNKNOWN (no hits found)	1	1	0	-1	-1	0	-1	1
BMC06456	Bm1_18510	T27E9.7 protein. (sptr:Q9XTD9 score 276)	1	0	0	0	0	0	0	1
BMC06474	Bm1_00545	T-complex polypeptide 20. (sptr:O96965 score 146)	1	-1	0	1	0	0	1	-1
BMC06518	#N/A	UNKNOWN (score 70)	1	-1	0	-1	-1	0	0	0
BMC06617	Bm1_08205	UNKNOWN (score 70)	1	1	-1	0	-1	0	1	-1
BMC06680	#N/A	UNKNOWN (score 70)	1	0	-1	-1	-1	0	0	0
BMC06697	#N/A	UNKNOWN (score 70)	1	1	0	1	0	0	1	-1
BMC06890	#N/A	HLA class II DR-beta precursor. (sptr:Q29890 score 137)	1	-1	1	1	1	0	0	0
BMC07002	#N/A	UNKNOWN (score 70)	1	-1	1	1	-1	0	1	-1
BMC07254	Bm1_27650	UNKNOWN (score 70)	1	1	-1	-1	0	0	1	-1
BMC07367	Bm1_33030	UNKNOWN (score 70)	1	0	0	0	-1	0	0	0
BMC07522	#N/A	CG11847 protein. (sptr:Q9VBX1 score 119)	1	0	-1	-1	-1	0	1	-1
BMC07620	#N/A	UNKNOWN (score 70)	1	1	-1	-1	-1	0	0	-1
BMC07751	#N/A	UNKNOWN (score 70)	1	0	0	1	-1	0	0	-1
BMC07799	Bm1_27815	UNKNOWN (score 70)	1	-1	0	-1	-1	0	-1	0
BMC07856	Bm1_32915	Eukaryotic translation initiation factor (sw:Q22888 score 83)	1	0	-1	-1	0	0	0	0
BMC07905	#N/A	Aminopeptidase ES-62 precursor. (sptr:O76552 score 159)	1	-1	-1	1	1	0	1	-1
BMC07907	#N/A	UNKNOWN (no hits found)	1	-1	0	0	1	0	0	1
BMC07934	Bm1_10280	Transketolase (sptr:Q9I8J7 score 105)	1	-1	0	1	1	0	1	0
BMC08600	#N/A	UNKNOWN (score 70)	1	0	0	0	1	0	1	0
BMC08665	Bm1_27550	hypothetical protein T25G3.3 - (pir:T25285 score 200)	1	-1	0	0	0	0	0	1
BMC08827	#N/A	UNKNOWN (score 70)	1	1	-1	-1	-1	-1	-1	0
BMC10519	#N/A	F53F4.14 protein. (sptr:Q9TW43 score 85)	1	0	0	0	-1	-1	0	-1
BMC10706	#N/A	UNKNOWN (score 70)	1	1	0	0	-1	0	0	-1
BMC11490	#N/A	UNKNOWN (score 70)	1	1	-1	0	-1	0	1	-1
BMC11689	#N/A	60S ribosomal protein L23. (sw:P48158 score 159)	1	-1	0	-1	-1	0	-1	0
BMC11725	Bm1_01315	Zinc finger protein 132. (sw:P52740 score 74)	1	-1	1	0	1	0	-1	1
BMC11737	Bm1_03710	UNKNOWN (no hits found)	1	0	1	1	0	0	0	0
BMC11738	#N/A	UNKNOWN (score 70)	1	1	0	-1	0	0	-1	1
BMC11752	#N/A	UNKNOWN (score 70)	1	1	0	0	-1	0	-1	-1
BMC11770	#N/A	UNKNOWN (score 70)	1	0	0	0	0	0	0	0
BMC11830	#N/A	UNKNOWN (score 70)	1	1	-1	-1	0	0	1	-1
BMC12134	#N/A	UNKNOWN (score 70)	1	-1	1	1	1	0	1	0
BMC12282	#N/A	Serpin precursor. (sptr:O18656 score 133)	1	0	0	0	0	0	0	0
BMC12321	Bm1_08155	60S ribosomal protein L7a (sw:P11518 score 137)	1	0	-1	0	1	1	0	0
BMC12323	Bm1_00295	Zinc finger protein (sptr:Q62512 score 115)	1	0	0	0	1	0	0	1
BMC12338	#N/A	Histone H2A. (sw:P02269 score 131)	1	0	0	0	-1	0	0	-1
BMC12367	#N/A	Hypothetical protein Y73B6BL.6. (sptr:Q8MXR6 score 126)	1	0	1	0	0	0	0	1
BMC11493	Bm1_46425	(gi:4406999) UNKNOWN	1	0	0	-1	0	0	-1	1
BMC00990	Bm1_56305	(gi:2209437) Aminopeptidase ES-62 precursor. (sptr:O76552 score 132)	1	-1	-1	1	1	0	1	-1
BMC06455	Bm1_11075	(gi:3392432) F58E10.3 protein. (sptr:Q9XUW5 score 117)	1	0	0	0	-1	0	0	-1
BMC11789	Bm1_56305	(gi:3421904) Aminopeptidase ES-62 precursor. (sptr:O76552 score 169)	1	-1	-1	1	1	0	1	-1
BMC06073	Bm1_26800	(gi:3177505) C54G4.8 protein. (sptr:Q18853 score 123)	1	0	0	0	0	0	0	-1
BMC02897	Bm1_38160	(gi:1892943) Delta 12 fatty acid desaturase fat-2. (sptr:Q9XUB8 score 156)	1	0	0	1	0	0	1	-1
BMC07979	Bm1_44205	(gi:3426512) Vacuolar proton translocating ATPase 116 (sw:Q93050 score 180)	1	0	0	-1	1	0	0	1
BMC03476	#N/A	(gi:2140379) Probable glycerol kinase (sw:Q21944 score 96)	1	-1	0	1	1	0	0	1
BMC08707	Bm1_41015	(gi:5713623) Smad1. (sptr:Q9GQN9 score 152)	1	1	-1	1	-1	0	1	-1
BMC06641	Bm1_39760	(gi:3421852) serine-tRNA ligase (pir:T34480 score 128)	1	-1	0	0	-1	0	0	0
BMC11321	Bm1_40105	(gi:6445675) Inositol polyphosphate 5-phosphatase. (sptr:Q9JII1 score 84)	1	1	0	-1	-1	0	-1	1
BMC07359	Bm1_35285	(gi:2923445) Alkylation repair alkB homolog. (sptr:Q8TAU1 score 96)	1	-1	0	-1	-1	-1	-1	1
BMC02752	Bm1_06910	(gi:2246961) DNA polymerase delta catalytic subunit (sw:P90829 score 226)	1	0	0	-1	0	0	-1	1
BMC07009	Bm1_50325	(gi:3406021) F26F2.7 protein. (sptr:Q9U3H8 score 84)	1	0	0	0	-1	0	1	-1
BMC02223	Bm1_49860	(gi:1763818) Hypothetical protein FLJ13786 (sptr:Q9H8B7 score 80)	1	0	0	1	-1	-1	0	-1
BMC02633	Bm1_37935	(gi:2199403) Vinculin. (sptr:Q17162 score 91)	1	-1	1	1	0	1	0	0
BMC07383	Bm1_39800	(gi:2804137) F09C3.2 protein. (sptr:O17773 score 105)	1	1	1	-1	-1	0	-1	1
BMC07744	Bm1_55220	(gi:2655461) Caltractin (sw:P05434 score 106)	1	-1	0	1	-1	0	1	-1
BMC05786	Bm1_14425	(gi:2923692) Hypothetical 50.0 kDa protein K07E8.7 in (sw:O16686 score 139)	1	0	0	-1	-1	0	-1	1
BMC05158	Bm1_34045	(gi:1662344) Serine/threonine protein phosphatase 2A (sw:P05323 score 215)	1	0	0	0	-1	0	0	-1
BMC05925	Bm1_46895	(gi:3177420) Hypothetical 35.2 kDa protein. (sptr:Q9N369 score 152)	1	0	0	0	-1	0	0	-1
BMC11803	#N/A	(gi:5649950) Bendless protein (sptr:Q9EQX9 score 240)	1	-1	1	-1	-1	0	-1	1
BMC01107	Bm1_52975	(gi:1737508) ER lumen protein retaining receptor. (sw:P48583 score 201)	1	0	0	0	-1	0	0	-1
BMC03213	Bm1_35910	(gi:2064947) F25H5.3a protein (sptr:O17836 score 142)	1	-1	0	1	0	0	0	-1
BMC01578	#N/A	(gi:1550593) CG14224 protein (sptr:Q9VWD9 score 77)	1	-1	-1	-1	0	0	0	0
BMC01421	Bm1_43700	(gi:1486229) Putative LAG1-interacting protein (sptr:Q8NG30 score 90)	1	0	0	0	0	0	0	0
BMC05990	Bm1_46045	(gi:3421776) Y75B8A.9 protein. (sptr:Q9XW72 score 159)	1	-1	1	1	1	0	0	1
BMC10997	Bm1_55985	(gi:5639580) SD09402p. (sptr:Q8T3I6 score 106)	1	0	0	-1	0	0	-1	0
BMC09367	#N/A	(gi:6845743) Hypothetical protein KIAA1185. (sptr:Q8N1G4 score 77)	1	0	-1	-1	0	0	1	0
BMC10181	#N/A	(gi:5332571) Tartrate-resistant acid phoshatase. (sptr:O97860 score 74)	1	0	1	0	-1	0	-1	-1
BMC00091	Bm1_55855	(gi:2315099) F58G1.2 protein. (sptr:O62276 score 221)	1	-1	0	0	-1	0	0	-1
BMC00449	Bm1_33890	(gi:1845407) Putative exosome complex exonuclease (sw:Q17533 score 113)	1	-1	0	1	-1	0	1	-1
BMC09007	Bm1_33805	(gi:6445739) Brain acetylcholinesterase putative (sptr:Q9NYQ9 score 114)	1	-1	-1	0	0	0	1	0
BMC06747	#N/A	(gi:3342684) Cytochrome b. (sptr:Q9TEX5 score 401)	1	-1	1	1	1	0	0	1
BMC12046	#N/A	(gi:5639531) Similar to ubiquitin associated and SH3 (sptr:Q96IG9 score 73)	1	-1	1	-1	1	1	-1	1
BMC06130	#N/A	(gi:2923886) RNA replicase. (sptr:Q9IR67 score 143)	1	0	0	-1	-1	-1	-1	1
BMC02724	Bm1_57050	(gi:2246921) Hypothetical 50.8 kDa protein. (sptr:Q09395 score 79)	1	0	0	1	-1	0	0	-1
BMC01822	#N/A	(gi:1668329) LAMP family protein lmp-1 precursor. (sw:Q11117 score 86)	1	-1	0	0	0	0	1	-1
BMC09458	Bm1_28160	(gi:6934960) F33H1.4 protein. (sptr:Q19991 score 170)	1	0	-1	0	0	0	1	-1
BMC00821	Bm1_35135	(gi:1876994) F27C8.1 protein. (sptr:Q19834 score 185)	1	-1	0	1	-1	0	0	-1
BMC02358	Bm1_19615	(gi:2246834) Mechanosensory protein 2. (sw:Q27433 score 149)	1	0	0	0	0	0	0	0
BMC01495	#N/A	(gi:1547278) Homo sapiens ribosomal protein L18 (gp:BC021743	1	-1	1	1	0	0	0	0
BMC11876	Bm1_17495	(gi:2246930) Hypothetical protein C43G2.4 in chromosome IV. (sw:Q94175 score 118)	1	0	0	-1	0	-1	-1	1
BMC07798	#N/A	(gi:2655498) Hypothetical 103.0 kDa protein. (sptr:Q9N389 score 84)	1	-1	0	0	-1	0	0	-1
BMC00653	#N/A	(gi:1887868) F20G2.3 protein. (sptr:Q93546 score 189)	1	-1	0	1	1	0	1	0
BMC02451	#N/A	(gi:2168077) L-lactate dehydrogenase (sw:Q27888 score 135)	1	-1	0	-1	1	-1	0	1
BMC12069	#N/A	(gi:6468928) Cytochrome c oxidase II (sptr:Q37554 score 260)	1	-1	1	1	1	1	0	0
BMC03927	Bm1_27610	(gi:1236229) RNA-binding protein BRUNOL1 (sptr:Q9HB30 score 70)	1	0	1	0	-1	-1	0	-1
BMC06885	Bm1_11450	(gi:3342692) Chaperonine protein HSP60. (sptr:Q9XYR7 score 266)	1	-1	0	1	0	0	1	0
BMC10090	Bm1_49270	(gi:5332476) R166.4 protein. (sptr:Q22006 score 82)	1	0	0	-1	0	0	-1	1
BMC12050	#N/A	(gi:5639607) Hypothetical 55.2 kDa protein. (sptr:Q9N5Z4 score 72)	1	0	0	0	1	0	-1	1
BMC09182	Bm1_45770	(gi:6554684) Hypothetical 28.9 kDa protein. (sptr:Q9BL06 score 214)	1	-1	0	-1	1	0	0	1
BMC10146	Bm1_49275	(gi:5269046) F21D5.8 protein. (sptr:Q19685 score 142)	1	-1	0	0	1	0	0	1
BMC01485	#N/A	(gi:1547267) CG5065 protein. (sptr:Q9V7S1 score 105)	1	0	1	0	-1	0	-1	0
BMC00987	#N/A	(gi:2209432) Hypothetical 61.9 kDa protein. (sptr:Q20329 score 105)	1	0	0	0	-1	0	0	-1
BMC12138	Bm1_15745	(gi:2629542) Probable 60S ribosomal protein L37-A. (sw:Q9VXX8 score 133)	1	-1	0	0	-1	0	-1	0
BMC04073	Bm1_46745	(gi:2078610) Cyclophilin Ovcyp-2 (sptr:Q25633 score 129)	1	-1	0	1	-1	0	1	-1
BMC09064	#N/A	(gi:6445835) Probable Sin3 associated polypeptide p18. (sw:Q09250 score 204)	1	-1	0	0	-1	-1	0	-1
BMC00857	#N/A	(gi:1182197) Cytoplasmic actin. (sptr:Q98TB8 score 166)	1	-1	1	1	1	1	0	1
BMC07691	Bm1_13480	(gi:2655425) T01G5.2 protein. (sptr:O18009 score 121)	1	-1	1	1	1	0	1	1
BMC02671	Bm1_32415	(gi:2199461) 2610318K02Rik protein. (sptr:Q9D1D9 score 105)	1	-1	1	1	0	0	0	-1
BMC01881	Bm1_56305	(gi:1673246) Aminopeptidase ES-62 precursor. (sptr:O76552 score 181)	1	-1	-1	1	1	0	1	-1
BMC06503	Bm1_35290	(gi:3460890) Hypothetical 115.4 kDa protein. (sptr:Q9N4C3 score 117)	1	0	0	0	-1	0	0	-1
BMC04509	#N/A	(gi:1172360) LIN-7 (sptr:P90976 score 99)	1	-1	0	-1	0	0	-1	1
BMC05774	Bm1_48255	(gi:2923684) W02D3.11 protein. (sptr:Q9BIB7 score 89)	1	-1	0	0	-1	0	0	0
BMC01482	Bm1_05075	(gi:1547264) T05A12.2 protein. (sptr:Q9GYK9 score 152)	1	1	0	0	0	0	0	0
BMC07570	Bm1_42365	(gi:2539426) T11F9.2 protein. (sptr:Q22395 score 130)	1	0	-1	-1	0	0	1	-1
BMC07606	#N/A	UNKNOWN (score 70)	1	0	0	1	-1	-1	1	-1
BMC12256	#N/A	Putative 40S ribosomal protein 20S protein. (sptr:Q90YH0 score 176)	1	-1	1	0	-1	-1	-1	0
BMC12285	#N/A	60S ribosomal protein L3. (sw:P49149 score 362)	1	0	-1	0	0	0	0	-1
BMC00307	#N/A	Histone H4. (sw:P02306 score 164)	1	0	1	-1	-1	-1	-1	0
BMC00120	#N/A	60S ribosomal protein L24. (sptr:Q8JGR4 score 155)	1	0	0	0	-1	-1	0	0
BMC00124	Bm1_33220	60S ribosomal protein L30. (sw:P58375 score 187)	1	-1	0	0	-1	0	0	-1
BMC00169	#N/A	Translationally controlled tumor protein (sw:P90697 score 185)	1	-1	0	-1	-1	0	-1	0
BMC00179	#N/A	60S ribosomal protein L35a. (sw:P49180 score 138)	1	0	0	-1	-1	0	-1	1
BMC00185	#N/A	Putative RNA binding protein. (sptr:P90699 score 167)	1	-1	0	0	0	0	0	0
BMC00188	#N/A	40S ribosomal protein S12-A. (sw:O14062 score 98)	1	-1	0	-1	-1	0	-1	1
BMC00239	#N/A	Ribosomal protein S20. (sptr:Q8MZR7 score 88)	1	-1	1	0	-1	-1	-1	0
BMC00460	Bm1_06635	60S ribosomal protein L17 (sw:Q9CPR4 score 189)	1	-1	0	-1	-1	0	-1	0
BMC00621	Bm1_16165	ribosomal protein L7a (pir:T52089 score 346)	1	-1	0	-1	-1	0	-1	0
BMC00688	Bm1_46170	UNKNOWN (score 70)	1	0	0	-1	0	0	-1	1
BMC00707	Bm1_42550	NHP2/L7Ae family protein YEL026W homolog. (sw:Q21568 score 167)	1	0	0	0	-1	0	0	-1
BMC00738	Bm1_29260	40S ribosomal protein S8. (sw:Q90YR6 score 201)	1	-1	0	0	-1	0	0	-1
BMC00849	Bm1_09900	40S ribosomal protein S7. (sw:P50894 score 118)	1	-1	1	-1	-1	-1	-1	0
BMC01206	Bm1_32080	(gi:1164685) Ubiquitin-conjugating enzyme E2 N (sw:Q16781 score 259)	1	-1	0	0	0	0	0	1
BMC01210	Bm1_45125	Splicing factor 3B subunit 10 (sw:Q923D4 score 97)	1	-1	0	-1	-1	-1	-1	1
BMC01746	#N/A	UNKNOWN (no hits found)	1	-1	-1	-1	0	0	0	-1
BMC02133	#N/A	UNKNOWN (score 70)	1	-1	0	0	-1	0	-1	0
BMC02621	Bm1_15210	UNKNOWN (score 70)	1	-1	0	0	-1	0	0	0
BMC02745	Bm1_47725	(gi:2246951) CG5537 protein (sptr:Q9VRQ1 score 81)	1	0	-1	-1	0	0	0	0
BMC04401	#N/A	UNKNOWN (no hits found)	1	1	0	0	-1	0	0	-1
BMC04477	Bm1_34250	60S ribosomal protein L10 (sw:Q09533 score 70)	1	-1	0	0	-1	0	0	0
BMC04561	#N/A	60S ribosomal protein L17 (sw:P24049 score 167)	1	0	0	-1	-1	0	-1	0
BMC04564	Bm1_16700	Putative RNA binding protein. (sptr:P90699 score 91)	1	-1	0	0	-1	0	0	0
BMC04758	Bm1_17195	40S ribosomal protein S10. (sw:P46783 score 143)	1	-1	1	0	-1	0	-1	0
BMC05733	#N/A	CDH1-D (sptr:Q8UWJ5 score 78)	1	-1	1	0	-1	0	-1	0
BMC06743	Bm1_11880	40S ribosomal protein S3. (sw:P48152 score 164)	1	-1	0	-1	-1	0	-1	1
BMC07913	#N/A	(gi:2369558) Cytochrome oxidase subunit II (sptr:Q8SEZ5 score 97)	1	-1	1	1	1	0	0	1
BMC08868	Bm1_15210	UNKNOWN (score 70)	1	-1	0	0	-1	0	-1	0
BMC09956	Bm1_15210	CDH1-D (sptr:Q8UWJ5 score 97)	1	-1	0	0	-1	0	0	0
BMC10905	Bm1_27585	(gi:3056762) Ribosomal protein S20. (sptr:Q8MZR7 score 76)	1	-1	1	0	-1	0	-1	0
BMC11331	Bm1_02885	UNKNOWN (score 70)	1	-1	0	0	-1	0	0	-1
BMC11635	Bm1_48210	UNKNOWN (score 70)	1	-1	0	-1	-1	0	-1	0
BMC11666	Bm1_04800	UNKNOWN (score 70)	1	-1	0	0	-1	-1	0	-1
BMC11679	Bm1_45400	60S ribosomal protein L6. (sptr:Q925C3 score 79)	1	1	0	-1	-1	0	-1	0
BMC11698	#N/A	UNKNOWN (no hits found)	1	-1	1	1	1	1	0	0
BMC11740	#N/A	NHP2/L7Ae family protein YEL026W homolog. (sw:Q21568 score 167)	1	0	0	0	-1	0	0	-1
BMC11763	#N/A	UNKNOWN (score 70)	1	1	1	1	-1	-1	1	-1
BMC11797	Bm1_33760	UNKNOWN (score 70)	1	-1	0	-1	-1	0	-1	-1
BMC11831	Bm1_19100	Sheath protein (sptr:Q17276 score 103)	1	0	-1	-1	-1	-1	1	-1
BMC11854	Bm1_55755	Ascaris suum MSP-domain protein 1 (gp:AY135488 score 113)	1	0	0	-1	1	-1	-1	1
BMC12075	Bm1_33220	60S ribosomal protein L30. (sw:P58375 score 141)	1	-1	0	0	0	0	0	0
BMC12076	#N/A	Translationally controlled tumor protein (sw:Q962A2 score 246)	1	-1	0	-1	-1	0	-1	0
BMC12086	#N/A	UNKNOWN (score 70)	1	-1	1	0	-1	0	-1	0
BMC12102	Bm1_43675	Heat shock protein 70. (sptr:Q9NGK9 score 138)	1	-1	-1	1	1	-1	1	-1
BMC12165	Bm1_09900	40S ribosomal protein S7 (sw:P23821 score 220)	1	-1	1	0	-1	0	-1	0
BMC12225	#N/A	60S ribosomal protein L35a. (sw:P49180 score 162)	1	-1	0	-1	-1	0	-1	1
BMC12231	Bm1_55385	ribosomal protein S12 - pig (pir:JC4159 score 102)	1	-1	0	-1	-1	0	-1	1
BMC12257	#N/A	UNKNOWN (score 70)	1	-1	1	0	-1	-1	-1	0
BMC12283	#N/A	Serpin precursor. (sptr:O18656 score 271)	1	0	0	0	0	0	0	0
BMC12284	Bm1_13895	60S ribosomal protein L3. (sw:P49149 score 174)	1	-1	0	0	-1	0	0	0
BMC12295	Bm1_01300	F26D10.9 protein. (sptr:Q9XVU3 score 94)	1	0	0	0	0	0	0	0
BMC12308	Bm1_06635	60S ribosomal protein L17 (sw:P24049 score 87)	1	0	0	-1	-1	0	-1	0
BMC12311	#N/A	Ribosomal protein L4 (sptr:Q8MUE7 score 215)	1	0	0	-1	-1	0	0	0
BMC12312	Bm1_14285	60S ribosomal protein L4. (sw:O02056 score 154)	1	0	0	-1	-1	0	-1	0
BMC12322	#N/A	ribosomal protein L7a (pir:T52089 score 266)	1	-1	0	-1	-1	0	-1	1
BMC12369	Bm1_31255	Hypothetical protein Y73B6BL.6. (sptr:Q8MXR6 score 139)	1	0	1	0	0	0	-1	1
BMC00961	#N/A	UNKNOWN (score 70)	1	-1	-1	-1	1	-1	0	1
BMC12336	#N/A	Histone H2A. (sw:P02269 score 131)	1	-1	0	0	1	0	0	0
AA917198	Bm1_06190	PIR|T30926|T30926 hypothetical protein D1007.12 - Caenorhabditis elegans {Caenorhabditis elegans;} ^|^GB|AAK18907.1|13324926|AF003151 Ribosomal protein, large subunit protein 24.1 {Caenorhabditis elegans;} 1.20E-11	1	0	0	-1	-1	0	-1	-1
AA990925	#N/A	-	1	0	0	0	-1	0	0	-1
AA991131	Bm1_28525	GB|AAB65745.1|2305212|AF009826 serpin precursor {Brugia malayi;} ^|^GB|AAB65744.1|2305210|AF009825 serpin precursor {Brugia malayi;} 5.20E-34	1	0	0	0	0	0	0	0
AI043390	Bm1_13720	GB|AAD03958.1|3378375|AF079317 sex pilus assembly and synthesis protein {Novosphingobium aromaticivorans;} 1.2	1	-1	-1	1	1	-1	1	1
AI053121	#N/A	GB|AAR39313.1|40068978|AE017199 NEQ470 {Nanoarchaeum equitans Kin4-M;} ^|^OMNI|NTL02NE0458|AAR39313.1|40068978| NEQ470 {Nanoarchaeum equitans Kin4-M;} 0.0014	1	0	0	1	-1	0	1	-1
AI066006	#N/A	GB|CAA33190.1|1334398|MICFCOX unnamed protein product; MURF2 protein (AA 1-348) {Crithidia fasciculata;} 3.80E-05	1	1	0	0	-1	-1	0	-1
12484.m00023	Bm1_00730	hypothetical protein	1	-1	1	1	0	0	0	0
AI082959	#N/A	GB|AAP07954.1|29894665|AE017001 hypothetical protein {Bacillus cereus ATCC 14579;} ^|^OMNI|NTL01BC0844|AAP07954.1|29894665| hypothetical protein {Bacillus cereus ATCC 14579;} 1.3	1	0	-1	-1	0	-1	-1	1
AI082974	#N/A	PIR|T20679|T20679 hypothetical protein F10A3.8 - Caenorhabditis elegans {Caenorhabditis elegans;} ^|^GB|CAB07342.1|3875691|CEF10A3 Hypothetical protein F10A3.8 {Caenorhabditis elegans;} 3.1	1	-1	0	1	0	0	1	-1
AI087700	#N/A	GB|AAC96485.1|1131461|PBU42580 a117L {Paramecium bursaria Chlorella virus 1;} 0.38	1	0	0	-1	0	-1	-1	1
13268.m00026	Bm1_06730	Snowski, identical	1	1	0	0	-1	0	0	-1
AI096286	#N/A	GB|CAG38113.1|51127336|AJ748327 putative chemosensory receptor 12 {Heliothis virescens;} 0.12	1	-1	0	1	0	-1	1	-1
AI105719	#N/A	GB|AAG37054.1|11527919|AF297061 unknown {Escherichia coli;} 1.3	1	0	1	-1	1	0	-1	1
13269.m00308	Bm1_28620	endochitinase, putative	1	1	-1	-1	-1	0	-1	1
AI507961	#N/A	GB|CAA83363.1|474620|SIVENV090 envelope protein {Simian immunodeficiency virus;} 0.24	1	1	-1	-1	-1	0	1	-1
AI574651	#N/A	GB|CAG60345.1|49526718|CR380955 unnamed protein product; highly similar to sp|Q12250 Saccharomyces cerevisiae YDL147w RPN5, start by similarity {Candida glabrata CBS138;} 0.035	1	-1	-1	-1	-1	0	0	-1
AI770998	#N/A	-	1	0	0	-1	-1	0	-1	0
AI771049	#N/A	-	1	-1	1	1	1	1	0	0
AI784691	#N/A	PIR|T24609|T24609 hypothetical protein T06E8.2 - Caenorhabditis elegans {Caenorhabditis elegans;} ^|^GB|CAA98275.1|3879557|CET06E8 Hypothetical protein T06E8.2 {Caenorhabditis elegans;} 9.1	1	0	-1	-1	1	0	0	1
AI784742	#N/A	GB|AAL89242.1|19481966|AF440570 WSSV374 {Shrimp white spot syndrome virus;} 1.6	1	0	-1	0	-1	0	0	-1
AI784830	#N/A	SP|Q8SL92|RPOA_EUGGA DNA-directed RNA polymerase alpha chain (EC 2.7.7.6) (PEP) (Plastid-encoded RNA polymerase alpha subunit) (RNA polymerase alpha subunit). {Euglena granulata;} ^|^GB|AAL83362.1|19168437|AY047484 RNA polymeras-TRUNCATED- 1	1	0	1	1	-1	0	1	-1
AI784883	#N/A	-	1	1	-1	0	-1	-1	0	-1
AI795186	#N/A	GB|AAM06611.1|19917269|AE011027 predicted protein {Methanosarcina acetivorans C2A;} 1.6	1	0	-1	0	-1	-1	0	0
13271.m00048	Bm1_06810	Cuticle collagen dpy-7 precursor, putative	1	0	0	-1	0	0	0	1
AI834215	#N/A	GB|AAM51521.1|21392651|U39742 Hypothetical protein C25F6.7b {Caenorhabditis elegans;} 0.2	1	0	1	-1	0	0	-1	1
AI919695	#N/A	PIR|T11069|T11069 NADH2 dehydrogenase (ubiquinone) (EC 1.6.5.3) chain 4L - nematode (Onchocerca volvulus) mitochondrion {Onchocerca volvulus;} ^|^GB|AAC61616.1|2735941|AF015193 NADH dehydrogenase subunit 4L {Onchocerca volvul-TRUNCATED- 2.5	1	0	0	1	-1	0	0	-1
AI939679	#N/A	PIR|A72125|A72125 hypothetical protein CP0710 [imported] - Chlamydophila pneumoniae (strains CWL029 and AR39) {Chlamydophila pneumoniae;} ^|^PIR|A86499|A86499 hypothetical protein CPj0064 [imported] - Chlamydophila -TRUNCATED- 8.3	1	0	0	0	1	0	0	1
AI939685	Bm1_27870	-	1	0	0	0	0	0	0	0
AI943557	Bm1_48255	GB|AAH65439.1|41107558|BC065439 hypothetical protein zgc:77712 {Danio rerio;} 9.90E-05	1	-1	0	1	-1	-1	0	0
AW013747	#N/A	GB|CAA64947.1|2292755|BSFI21LYS orf66 {Streptococcus thermophilus bacteriophage Sfi21;} 0.36	1	-1	0	1	-1	-1	1	-1
AW013777	#N/A	-	1	1	0	-1	-1	-1	-1	1
AW043475	#N/A	GB|AAS13945.1|42409833|AE017256 hypothetical protein {Wolbachia endosymbiont of Drosophila melanogaster;} ^|^OMNI|WD0199|AAS13945.1|42409833| hypothetical protein {Wolbachia pipientis;} 6.40E-06	1	-1	1	0	0	0	-1	1
AW061507	#N/A	GB|AAD28385.1|4731219|BMMITOCH06 ATP synthase 8 {Boophilus microplus;} 0.34	1	1	-1	-1	-1	0	0	-1
AW063060	#N/A	GB|CAB55578.1|5869821|GPA249395 cytochrome b {Globodera pallida;} 0.00079	1	-1	-1	0	1	0	1	-1
AW067683	#N/A	PIR|B21124|B21124 Bkm-like sex-determining region hypothetical protein CS314 - fruit fly (Drosophila melanogaster) (fragment) {Drosophila melanogaster;} 0.25	1	0	-1	1	0	0	1	-1
13275.m00191	Bm1_06885	hypothetical protein	1	-1	0	0	-1	0	0	-1
AW159928	Bm1_16355	GB|AAG59611.1|12581470|AF155867 cytochrome b {Thomomys bulbivorus;} 6	1	1	-1	-1	-1	0	0	0
AW179722	Bm1_47765	SP|Q36424|NU4M_LOCMI NADH-ubiquinone oxidoreductase chain 4 (EC 1.6.5.3). {Locusta migratoria;} ^|^PIR|T11474|T11474 NADH2 dehydrogenase (ubiquinone) (EC 1.6.5.3) chain 4 - migratory locust mitochondrion {Locusta -TRUNCATED- 0.017	1	0	0	0	-1	0	0	-1
AW191492	#N/A	GB|AAR83447.1|40233864|AY318871 CNPV101 hypothetical protein {Canarypox virus;} 5.6	1	-1	0	1	0	0	1	-1
AW348053	#N/A	GB|AAO06253.1|27372710|AY158943 histone protein Hist3h2bb {Mus musculus;} 0.0029	1	0	1	-1	-1	-1	-1	0
AW561765	Bm1_05715	GB|CAB63558.1|6594246|PFMAL1P3 ABC transporter, putative {Plasmodium falciparum 3D7;} 0.37	1	0	0	0	-1	0	0	-1
AW561840	#N/A	GB|AAK06911.1|12745179|AF233440 ORF65a {Sulfolobus islandicus;} 2.6	1	-1	1	1	-1	0	0	-1
AW562036	#N/A	PIR|T18792|T18792 hypothetical protein C01A2.2 - Caenorhabditis elegans {Caenorhabditis elegans;} ^|^GB|CAB02696.1|3873833|CEC01A2 Hypothetical protein C01A2.2 {Caenorhabditis elegans;} 1.30E-09	1	-1	0	1	1	0	1	1
AW562072	#N/A	GB|BAB68617.1|15822932|AB039093 Finkel-Biskis-Reilly murine sarcoma virus (FBR-MuSV) ubiquitously expressed (fox derived) {Mus spicilegus;} ^|^GB|BAB68616.1|15822930|AB039092 Finkel-Biskis-Reilly murine sarcoma virus (FBR-MuSV) ubiquitousl-TRUNCATED- 5.50E-64	1	-1	1	1	0	0	1	0
AW721825	#N/A	GB|AAS12190.1|41817605|AE017251 hypothetical protein {Treponema denticola ATCC 35405;} ^|^OMNI|TDE1674|AAS12190.1|41817605| hypothetical protein {Treponema denticola ATCC 35405;} 6.8	1	0	1	0	-1	0	0	-1
BE132425	#N/A	SP|P56743|SCX6_ANDAU Neurotoxin VI (AaH VI) (AaHVI) (AaH6). {Androctonus australis;} 0.78	1	0	0	-1	1	0	-1	1
13278.m00103	Bm1_06950	Double-stranded RNA binding motif family protein	1	0	0	0	0	0	0	0
BE352804	#N/A	-	1	-1	0	0	1	0	0	1
BG354711	#N/A	-	1	-1	1	1	-1	0	0	-1
BU917699	#N/A	GB|CAA62773.1|1495205|SCCEN12RG L1301 protein {Saccharomyces cerevisiae;} 1.8	1	-1	0	1	0	-1	1	0
CB328681	#N/A	GB|AAN36722.1|23497174|AE014817 hypothetical protein {Plasmodium falciparum 3D7;} 0.45	1	-1	0	1	0	0	1	-1
CB328822	#N/A	-	1	1	0	-1	-1	0	-1	-1
CB338239	#N/A	GB|CAE12570.1|36783717|BX571859 unnamed protein product; Hypothetical gene {Photorhabdus luminescens subsp. laumondii TTO1;} ^|^OMNI|NTL01PL0275|CAE12570.1|36783717| unnamed protein product {Photorhabdus luminescens subsp. laumondii TTO1;}-TRUNCATED- 2.3	1	0	-1	-1	-1	-1	0	1
13282.m00276	Bm1_07030	60S ribosomal protein L12, putative	1	-1	0	0	-1	0	-1	-1
CB338265	#N/A	OMNI|NTL01FN1914|AAL95534.1|19714981| unknown {Fusobacterium nucleatum subsp. nucleatum ATCC 25586;} 0.028	1	1	0	0	-1	0	0	-1
CD570436	Bm1_30225	GB|CAA88279.1|886948|SCXVLORFS orf4 {Saccharomyces cerevisiae;} 0.2	1	-1	-1	1	0	0	1	-1
13283.m00038	Bm1_07055	CDP-alcohol phosphatidyltransferase family protein	1	0	-1	0	0	0	1	-1
H21256	Bm1_55850	GB|AAC47231.1|1480461|BMU47811 cyclophilin Bmcyp-2 {Brugia malayi;} 1.30E-30	1	0	0	1	-1	0	1	-1
H21273	#N/A	GB|AAK92167.1|15213784|AF400195 ribosomal protein L32 {Spodoptera frugiperda;} 9.10E-23	1	-1	0	-1	-1	-1	-1	1
13289.m00065	Bm1_07095	Zinc finger, C2H2 type family protein	1	0	0	0	0	0	0	1
H21293	#N/A	GB|AAM68504.1|21627103|AE003806 CG8332-PB {Drosophila melanogaster;} 1.20E-06	1	-1	0	-1	-1	0	-1	0
H21319	Bm1_42995	GB|AAL28852.1|16769266|AY061304 LD21667p {Drosophila melanogaster;} ^|^GB|AAG17061.1|10441476|AF188892 potential RNA-binding protein {Drosophila melanogaster;} ^|^GB|AAF50915.1|7295605|AE003571 CG11738-PA {Drosophila melanogaster;} -TRUNCATED- 0.00096	1	-1	0	-1	1	0	-1	1
H39287	#N/A	GB|AAN80618.1|26108416|AE016761 Hypothetical protein ynjF {Escherichia coli CFT073;} 6	1	-1	1	-1	-1	0	-1	1
H49000	#N/A	PIR|D83703|D83703 transcription regulator (TetR/AcrR family) BH0428 [imported] - Bacillus halodurans (strain C-125) {Bacillus halodurans;} ^|^GB|BAB04147.1|10173041|AP001508 transcriptional regulator (TetR/AcrR family) {Bacil-TRUNCATED- 0.34	1	0	0	1	-1	0	1	-1
H97258	#N/A	-	1	-1	0	1	0	0	1	-1
H97272	Bm1_06635	GB|AAT90489.1|50953914|AY684697 reverse transcriptase {Vigna radiata;} 9	1	0	0	-1	-1	0	-1	0
H97286	#N/A	GB|CAB97307.2|16945386|NCB7F18 related to prefoldin subunit 1 {Neurospora crassa;} 0.62	1	0	0	0	-1	0	0	-1
H97292	#N/A	GB|CAG84092.1|49646025|CR382127 unnamed protein product; similar to sp|P43563 Saccharomyces cerevisiae Maintenance of ploidy protein MOB2 (MPS1 binder 2), hypothetical start {Yarrowia lipolytica CLIB99;} 6.3	1	1	0	0	-1	0	0	-1
H98325	Bm1_23030	SP|O44480|RL1X_CAEEL 60S ribosomal protein L18a. {Caenorhabditis elegans;} ^|^GB|AAB92041.2|14625148|AF038611 Ribosomal protein, large subunit protein 20 {Caenorhabditis elegans;} 3.50E-28	1	-1	0	-1	-1	0	-1	0
H98445	Bm1_52910	SP|P49180|R35A_CAEEL 60S ribosomal protein L35a. {Caenorhabditis elegans;} ^|^PIR|T34207|T34207 ribosomal protein L35a - Caenorhabditis elegans {Caenorhabditis elegans;} ^|^GB|AAA82422.1|1086831|U41264 Ribosomal protein, large s-TRUNCATED- 0.18	1	0	-1	-1	0	0	0	-1
N41109	Bm1_01300	GB|CAB02316.2|24817328|CEF26D10 Hypothetical protein F26D10.9 {Caenorhabditis elegans;} 7.20E-09	1	0	-1	-1	1	0	1	0
N41115	#N/A	-	1	-1	0	1	1	0	1	0
N41117	Bm1_06185	GB|BAC24765.1|25188150|AB085697 cathepsin L-like cysteine proteinase {Brugia malayi;} 2.20E-21	1	0	-1	-1	-1	1	0	-1
N43505	#N/A	GB|CAB85493.1|7378777|MSM277152 putative flavin-containing monoamine oxidase {Mycobacterium smegmatis;} 2.6	1	-1	-1	-1	0	0	-1	1
N52095	#N/A	GB|BAD46486.1|52076033|AP005864 hypothetical protein {Oryza sativa (japonica cultivar-group);} 1.6	1	0	0	0	0	0	0	-1
N52105	Bm1_46875	SP|P90707|RS23_BRUMA 40S ribosomal protein S23. {Brugia malayi;} ^|^GB|AAC47632.1|1754684|BMU81008 ribosomal protein S23 {Brugia malayi;} 7.80E-08	1	-1	0	-1	-1	-1	-1	0
N52129	#N/A	GB|AAT43178.1|48430313|AE017261 endonuclease III {Picrophilus torridus DSM 9790;} 0.52	1	-1	1	-1	-1	0	-1	0
N89525	#N/A	SP|Q9PLI3|NQRF_CHLMU Probable Na(+)-translocating NADH-quinone reductase subunit F(EC 1.6.5.-) (Na(+)-translocating NQR subunit F) (Na(+)-NQR subunit F)(NQR complex subunit F) (NQR-1 subunit F). {Chlamydia muridarum;} ^|^PIR|H81-TRUNCATED- 4.8	1	-1	0	-1	-1	0	-1	0
N89532	#N/A	GB|AAL68178.1|18447174|AY075311 AT31946p {Drosophila melanogaster;} 2	1	0	1	0	-1	0	-1	0
N89536	#N/A	GB|AAH66525.1|42542766|BC066525 nkx2.3 protein {Danio rerio;} 0.22	1	-1	0	0	-1	0	0	0
N89547	#N/A	GB|BAB01652.1|9280196|AB046070 unnamed protein product {Macaca fascicularis;} 0.18	1	-1	0	0	0	0	0	0
N99745	#N/A	GB|AAT78472.1|50542265|AY675295 histone H4 {Homo sapiens;} ^|^GB|AAT78450.1|50542221|AY675273 histone H4 {Macaca mulatta;} ^|^GB|AAT78448.1|50542217|AY675271 histone H4 {Homo sapiens;} ^|^GB|AAT78447.1|50542215|AY675270 histone H4 {Pan tro-TRUNCATED- 0.72	1	1	0	-1	-1	-1	-1	0
R47592	Bm1_33220	GB|AAN05584.1|22758848|AF526198 ribosomal protein L30 {Argopecten irradians;} 2.30E-14	1	-1	0	0	-1	0	0	-1
R47620	Bm1_47020	SP|Q9FJX2|R26B_ARATH 60S ribosomal protein L26B. {Arabidopsis thaliana;} ^|^GB|AAM63595.1|21554514|AY086530 60S ribosomal protein L26 {Arabidopsis thaliana;} ^|^GB|AAM10190.1|20148599|AY081628 60S ribosomal protein L26 {Arabidop-TRUNCATED- 2.40E-20	1	-1	0	-1	-1	-1	-1	0
R47653	Bm1_04915	GB|BAD26680.1|49532890|AB180436 60S acidic ribosomal protein P1 {Plutella xylostella;} 1.20E-11	1	0	1	0	-1	0	-1	0
TC8006	Bm1_49345	GB|AAL67159.1|18265391|AF323993 histone H3.3 {Trichinella pseudospiralis;} 3.30E-15	1	-1	0	-1	0	0	-1	1
TC8018	#N/A	GB|AAL36757.1|17222584|AF353999 ribosomal protein S10 {Mesostigma viride;} 2.1	1	-1	0	1	0	0	1	-1
TC8723	#N/A	PRF|2022314A|1092097|2022314A granule cell marker protein. {Mus musculus;} ^|^PRF|2022315A|1092098|2022315A granule cell marker protein. {Mus musculus;} 0.00081	1	0	0	1	-1	0	1	-1
TC8785	#N/A	PIR|S04753|S04753 cytochrome-c oxidase (EC 1.9.3.1) chain III - rat mitochondrion {Rattus norvegicus;} ^|^GB|AAB00994.1|1332387|RATMTCYTOC cytochrome c oxidase subunit III {Rattus norvegicus;} ^|^GB|CAA32960.1|639981|MIRNXX -TRUNCATED- 1.70E-95	1	-1	1	1	1	0	0	0
TC8833	#N/A	OMNI|NTL01MM1532|AAM31228.1|20906024| hypothetical protein {Methanosarcina mazei Go1;} 0.59	1	-1	1	1	-1	0	1	-1
TC8857	#N/A	GB|AAA66598.1|808711|MBSRNAGND unknown protein {Barley stripe mosaic virus;} 0.00051	1	0	0	-1	0	-1	-1	1
TC8924	#N/A	GB|CAC21266.1|12056187|YDI293568 28R protein {Yaba-like disease virus;} 8.9	1	0	1	-1	0	0	-1	1
TC8938	#N/A	SP|P43046|YRR7_MYCCA Hypothetical 5.7 kDa protein in licA 3'region (ORF R7). {Mycoplasma capricolum;} ^|^PIR|S42126|S42126 hypothetical protein 4 - Mycoplasma capricolum {Mycoplasma capricolum;} ^|^GB|BAA03624.1|416244|MYCRPMH o-TRUNCATED- 0.91	1	-1	1	1	-1	0	1	-1
TC8958	#N/A	GB|AAO92622.1|29838585|AY245726 envelope glycoprotein {Human immunodeficiency virus 1;} 7.6	1	-1	1	1	-1	1	1	-1
TC9077	#N/A	OMNI|PINA0059||| hypothetical protein {Prevotella intermedia 17;} 9	1	0	0	1	-1	0	1	-1
TC9184	#N/A	GB|AAL63472.1|18160095|AE009821 hypothetical protein {Pyrobaculum aerophilum str. IM2;} ^|^OMNI|NTL04PA0980|AAL63472.1|18160095| hypothetical protein {Pyrobaculum aerophilum;} 3.2	1	-1	0	1	-1	0	0	-1
13311.m00338	Bm1_04850	#N/A	1	-1	-1	0	1	0	1	-1
W23357	#N/A	GB|AAM68123.1|21700777|AY118083 fructokinase {Citrus unshiu;} 9.2	1	0	0	0	-1	0	0	0
13311.m00343	Bm1_07320	Zinc finger, C2H2 type family protein	1	0	0	-1	0	-1	-1	1
W59908	#N/A	GB|AAR34520.2|41152669|AE017180 chemotaxis protein CheD, putative {Geobacter sulfurreducens PCA;} ^|^OMNI|GSU1144|AAR34520.1|39983126| chemotaxis protein CheD, putative {Geobacter sulfurreducens;} 4.4	1	-1	1	1	0	0	0	0
W84922	#N/A	PIR|H98188|H98188 nape (AF083948) [imported] - Agrobacterium tumefaciens (strain C58, Cereon) {Agrobacterium tumefaciens;} ^|^PIR|AI3097|AI3097 periplasmic nitrate reductase protein NapE napE [imported] - Agrob-TRUNCATED- 8	1	1	0	-1	-1	-1	-1	1
BMB_gene_11.564	#N/A	hypothetical protein	1	0	0	0	1	0	0	0
BMB_gene_14.509	Bm1_01300	GB|CAB02316.2|24817328|CEF26D10 Hypothetical protein F26D10.9 {Caenorhabditis	1	0	0	0	0	0	0	0
BMB_gene_27.278	Bm1_09025	hypothetical protein	1	0	1	0	-1	0	-1	0
BMB_gene_28.257	Bm1_01315	hypothetical protein	1	-1	0	0	0	0	0	0
BMB_gene_30.300	#N/A	hypothetical protein	1	-1	-1	-1	0	0	0	-1
BMB_gene_48.470	Bm1_11105	GB|AAQ13914.1|33338585|AF225296 recombinant antigen R1 {Brugia malayi;}	1	1	-1	-1	0	1	1	-1
BMB_gene_5.350	Bm1_36235	hypothetical protein	1	0	1	0	-1	0	0	-1
BMB_gene_54.255	Bm1_01315	hypothetical protein	1	0	-1	0	1	0	0	0
BMB_gene_55.331	Bm1_06065	hypothetical protein	1	0	0	0	1	0	-1	1
BMB_gene_58.248	#N/A	hypothetical protein	1	0	0	0	0	0	0	0
BMB_gene_9.610	Bm1_02075	hypothetical protein	1	0	0	-1	0	0	0	0
BMW00002.181	#N/A	hypothetical protein	1	-1	1	1	1	0	-1	1
BMW00003.494	Bm1_31610	GB|AAL56622.1|18030173|U61944 Dynamin related protein protein 1, isoform b	1	-1	0	-1	0	0	-1	1
BMW00039.485	#N/A	GB|AAK77203.1|15004903|AC006622 Hypothetical protein C52D10.12 {Caenorhabditis	1	0	0	0	0	0	0	0
BMW00043.108	Bm1_36235	SP|P10723|SYN_BRUMA Asparaginyl-tRNA synthetase, cytoplasmic (EC 6.1.1.22)	1	0	0	1	-1	0	0	-1
BMW00053.676	Bm1_37165	GB|AAF59636.2|18250273|AC024755 Hypothetical protein Y34B4A.8 {Caenorhabditis	1	-1	0	-1	-1	-1	-1	1
BMW00095.483	Bm1_49595	GB|AAK18921.2|31249893|AF003151 Hypothetical protein D1007.15 {Caenorhabditis	1	-1	1	1	-1	0	0	-1
BMW00107.453	Bm1_49595	hypothetical protein	1	-1	0	0	-1	0	0	-1
BMW00125.599	Bm1_55685	PIR|T21909|T21909 hypothetical protein F37B12.3 - Caenorhabditis elegans	1	-1	0	1	0	0	1	-1
BMW00131.485	#N/A	hypothetical protein	1	1	1	1	-1	0	-1	-1
BMW00205.496	Bm1_35870	GB|AAK73930.1|14916417|AC025726 Hypothetical protein Y71G12B.4 {Caenorhabditis	1	1	1	1	-1	0	-1	-1
BMW00213.486	#N/A	hypothetical protein	1	-1	0	1	-1	-1	1	-1
BMW00215.372	Bm1_06130	SP|Q9N4M4|ANC1_CAEEL Nuclear anchorage protein 1 (Anchorage 1 protein)	1	-1	0	1	1	0	1	0
BMW00229.168	#N/A	hypothetical protein	1	1	1	0	-1	0	-1	-1
13315.m00141	Bm1_07490	hypothetical protein	1	0	1	-1	-1	0	-1	-1
BMW00248.43	Bm1_36235	hypothetical protein	1	0	0	0	-1	0	0	-1
BMW00251.485	Bm1_31610	hypothetical protein	1	-1	0	0	0	0	0	1
BMW00264.712	Bm1_49765	PIR|T18796|T18796 hypothetical protein C01A2.5 - Caenorhabditis elegans	1	0	0	-1	-1	-1	-1	1
BMW00277.402	Bm1_06130	hypothetical protein	1	-1	1	1	1	0	1	0
BMW00284.536	Bm1_49595	hypothetical protein	1	-1	0	1	-1	0	0	-1
13317.m00173	Bm1_07515	hypothetical protein	1	0	1	-1	-1	0	-1	1
BMW00304.469	Bm1_49595	hypothetical protein	1	-1	0	1	-1	0	0	-1
BMW00312.443	#N/A	GB|AAF66951.1|7673614|AF229637 DXImx40e protein {Mus musculus;} ^|^	1	0	1	1	-1	-1	1	-1
BMW00364.476	#N/A	hypothetical protein	1	-1	0	0	1	0	0	1
BMW00391.9	#N/A	hypothetical protein	1	0	0	1	-1	0	1	-1
13317.m00177	Bm1_07545	ARP2/3 complex 16 kDa subunit, putative	1	0	0	0	0	0	0	-1
BMW00429.200	#N/A	hypothetical protein	1	-1	1	1	0	0	-1	1
BMW00450.34	Bm1_25390	hypothetical protein	1	-1	0	-1	-1	-1	-1	1
BMW00502.502	#N/A	hypothetical protein	1	-1	0	1	-1	0	1	-1
BMW00692.160	#N/A	hypothetical protein	1	-1	1	1	1	0	-1	1
BMW00723.180	#N/A	hypothetical protein	1	-1	0	0	-1	0	0	0
BMW00762.523	#N/A	SP|Q09614|PTC1_CAEEL Patched protein homolog 1. {Caenorhabditis elegans;}	1	1	0	1	-1	0	1	-1
BMW00771.458	Bm1_41245	hypothetical protein	1	0	0	-1	-1	0	-1	1
BMW00813.513	#N/A	PIR|T19321|T19321 hypothetical protein C15H11.8 - Caenorhabditis elegans	1	1	0	0	-1	0	0	-1
BMW00818.448	Bm1_41390	PIR|S40932|S40932 hypothetical protein ZK1098.10 - Caenorhabditis elegans	1	1	0	0	-1	0	0	-1
BMW00877.532	Bm1_49595	hypothetical protein	1	-1	0	1	-1	0	1	-1
BMW00910.526	Bm1_51495	hypothetical protein	1	-1	-1	1	1	-1	1	0
BMW00915.413	#N/A	hypothetical protein	1	-1	1	1	1	1	0	0
BMW00931.522	Bm1_45040	GB|AAM28244.1|20977684|AY099071 fatty acid and retinoid binding protein	1	0	1	1	1	1	-1	1
BMW00974.549	#N/A	GB|CAD21666.1|18376560|CEY105E8A Hypothetical protein Y105E8A.17 {C	1	0	0	1	-1	-1	1	-1
BMW01067.479	Bm1_27550	GB|CAA96689.2|19171243|CET25G3 Hypothetical protein T25G3.3 {Caenorhabditis	1	-1	0	-1	-1	-1	-1	1
13330.m00017	Bm1_07730	Eukaryotic aspartyl protease family protein	1	0	0	0	-1	0	0	-1
BMW01304.436	#N/A	hypothetical protein	1	-1	0	0	0	1	0	-1
BMW01314.476	Bm1_33440	hypothetical protein	1	-1	0	1	0	0	1	-1
BMW01556.430	Bm1_40245	hypothetical protein	1	1	0	0	0	0	0	1
BMW01594.90	Bm1_25390	hypothetical protein	1	-1	0	-1	-1	-1	-1	1
WB-contig_1015	Bm1_14425	pseudouridine synthase (50.0 kD) (2	1	0	-1	-1	-1	0	-1	1
WB-contig_1033	Bm1_45035	Hypothetical protein CBG09860 [Caeno	1	-1	0	1	0	0	0	0
WB-contig_1050	#N/A	hypothetical protein F40G12.4 - Caenorhab	1	0	-1	-1	-1	0	-1	0
13350.m00134	Bm1_07900	conserved hypothetical protein	1	-1	0	-1	0	0	-1	1
WB-contig_1111	Bm1_09050	ubiquitin [Onchocerca volvulus] 325 6e-088	1	-1	1	1	-1	0	-1	-1
WB-contig_1120	Bm1_32865	ribosomal protein L35 [Gallus gallu	1	0	0	0	-1	0	0	-1
WB-contig_1125	#N/A	P0514G12.26 [Oryza sativa (japonica	1	-1	0	0	0	0	0	0
WB-contig_1149	Bm1_22360	similar to codanin 1 [Apis mellifera] 31 5.9	1	0	0	0	-1	-1	0	-1
WB-contig_1150	Bm1_51685	ALDH3C1, ALdehyde deHydrogenase (55	1	-1	0	0	1	0	1	-1
WB-contig_1184	Bm1_43675	heat shock protein 70 [Wuchereria banc	1	-1	-1	1	1	0	1	0
WB-contig_1185	Bm1_18950	Hypothetical protein CBG00487 [Caeno	1	-1	0	0	0	0	0	0
WB-contig_1187	Bm1_47790	dna-directed rna polymerases iii po	1	-1	-1	-1	0	0	-1	1
WB-contig_1222	Bm1_44245	IQGAP [Hydra vulgaris] 37 0.27	1	-1	0	1	-1	0	1	-1
WB-contig_1236	#N/A	60S RIBOSOMAL PROTEIN L3 >gnl|BL_	1	-1	0	-1	-1	0	-1	0
WB-contig_1243	#N/A	putative arabinosyl transferase [My	1	-1	0	0	0	0	0	0
13355.m00163	#N/A	hypothetical protein	1	-1	1	1	0	0	0	0
WB-contig_1274	Bm1_29060	putative membrane protein of ancien	1	0	-1	-1	1	0	1	-1
WB-contig_1284	#N/A	similar to hypothetical protein FLJ	1	-1	0	0	-1	0	0	-1
WB-contig_1290	Bm1_06910	Hypothetical protein CBG23360 [Caeno	1	0	0	-1	0	0	-1	1
WB-contig_1305	#N/A	neuropeptide-like protein NLP-12 prec	1	1	1	1	0	1	0	-1
WB-contig_1347	Bm1_45000	hypothetical protein CaO19.7136 [Cand	1	0	0	-1	0	0	-1	1
WB-contig_1350	#N/A	small nuclear ribonucleoprotein, sm	1	-1	0	0	-1	-1	0	-1
WB-contig_1358	Bm1_01610	speckle-type protein family member	1	0	-1	-1	0	0	0	1
WB-contig_1369	#N/A	putative senescence-associated prote	1	0	0	-1	-1	0	-1	1
WB-contig_1378	Bm1_49685	putative cytoplasmic protein of anc	1	0	1	0	-1	0	-1	1
WB-contig_1394	Bm1_06730	Snowski [Brugia malayi] 156 1e-037	1	1	0	0	-1	0	0	0
WB-contig_1399	Bm1_37310	peptidyl-prolyl cis-trans isomerase [B	1	-1	0	0	1	0	0	1
WB-contig_1431	Bm1_14590	Hypothetical protein CBG13115 [Caeno	1	-1	1	0	-1	0	0	-1
WB-contig_1455	#N/A	yeast CCR4-associated Factor, CAF1	1	0	-1	0	0	-1	1	0
WB-contig_1472	Bm1_13815	Chain A, Prolyl Oligopeptidase From Porci	1	-1	0	0	1	1	0	0
WB-contig_1494	#N/A	cytochrome c oxidase subunit I [Eum	1	-1	1	1	1	1	-1	1
WB-contig_1496	#N/A	ribosomal Protein, Large subunit (1	1	-1	1	0	-1	0	0	-1
WB-contig_1505	Bm1_00295	ENSANGP00000009474 [Anopheles gambi	1	0	1	0	-1	-1	-1	1
WB-contig_1532	Bm1_01615	ribosomal protein S24 isoform c; 40S	1	0	0	-1	-1	0	-1	0
WB-contig_155	Bm1_14585	P0640E12.6 [Oryza sativa (japonica	1	0	0	-1	-1	0	-1	-1
WB-contig_1553	Bm1_34360	initiation factor (27.6 kD) (1I604)	1	0	0	1	-1	0	0	-1
WB-contig_1578	Bm1_38315	HCV NS3-transactivated protein 1 li	1	0	-1	0	-1	0	1	-1
WB-contig_160	#N/A	C. elegans DOP-2 protein (correspond	1	-1	1	1	-1	0	0	-1
WB-contig_1608	#N/A	alpha-2-macroglobulin [Ixodes scapula	1	1	-1	-1	0	0	0	0
WB-contig_1615	Bm1_52515	Hypothetical protein CBG24874 [Caeno	1	1	0	-1	-1	-1	-1	0
WB-contig_1619	Bm1_33320	LIM homeobox protein ceh-14 - Caenorhabdi	1	0	1	1	-1	0	0	-1
WB-contig_1635	Bm1_49935	ENSANGP00000024735 [Anopheles gambi	1	0	0	0	-1	0	0	-1
WB-contig_1660	#N/A	hypothetical protein [Plasmodium fa	1	-1	0	1	-1	0	0	-1
WB-contig_1673	Bm1_53045	cDNA6 [Brugia pahangi] 47 8e-005	1	-1	0	-1	-1	0	-1	0
WB-contig_1678	#N/A	NADH dehydrogenase subunit 5 [Schiz	1	1	0	1	-1	-1	1	-1
WB-contig_1681	#N/A		1	1	-1	-1	-1	-1	-1	0
WB-contig_1689	#N/A	cathepsin L-like cysteine proteinase	1	-1	-1	-1	1	1	1	-1
WB-contig_171	Bm1_49400	similar to Myosin VI [Rattus norveg	1	-1	0	0	0	0	-1	1
WB-contig_172	Bm1_45400	60S ribosomal protein L6 [Pagrus major] 160 3e-038	1	1	0	-1	-1	0	-1	0
WB-contig_179	Bm1_15745	similar to Drosophila melanogaster CG	1	0	1	-1	-1	0	-1	0
WB-contig_191	#N/A	nip7p (20.1 kD) (1E836) [Caenorhabd	1	-1	0	-1	0	0	-1	0
WB-contig_198	Bm1_27585	ribosomal Protein, Small subunit (r	1	-1	0	0	-1	0	-1	0
WB-contig_200	Bm1_09900	ribosomal protein S7 [Argopecten irra	1	-1	1	-1	-1	0	-1	1
WB-contig_204	#N/A	Hypothetical protein CBG01752 [Caeno	1	-1	1	1	1	0	0	1
WB-contig_209	Bm1_33030	protein phosphatase 4 regulatory li	1	0	0	-1	0	0	0	0
WB-contig_210	Bm1_09075	Hypothetical protein CBG05588 [Caeno	1	0	0	-1	-1	0	-1	0
WB-contig_221	Bm1_38825	ribosomal Protein, Large subunit (1	1	-1	0	0	-1	0	-1	0
WB-contig_230	Bm1_35870	Hypothetical protein CBG22199 [Caeno	1	1	1	1	-1	0	-1	-1
WB-contig_231	Bm1_36460	Hypothetical protein CBG13670 [Caeno	1	0	0	-1	-1	0	-1	0
WB-contig_247	Bm1_03790	hypothetical protein FG03623.1 [Gib	1	0	-1	-1	-1	1	-1	-1
WB-contig_256	Bm1_04280	hypothetical protein XP_347138 [Rat	1	0	-1	-1	-1	1	-1	-1
WB-contig_259	Bm1_02515	histone (his-60) [Caenorhabditis el	1	0	0	0	-1	0	-1	0
WB-contig_262	#N/A	Ywhab-prov protein [Xenopus laevis] 97 4e-028	1	0	0	1	-1	0	1	-1
WB-contig_264	#N/A	G15-6A protein [Ascaris suum] 44 0.004	1	1	-1	-1	0	-1	1	0
WB-contig_267	#N/A	phosphatidylcholine-sterol acyltran	1	0	0	-1	1	-1	-1	1
WB-contig_277	#N/A	mmc1 [Brugia pahangi] 160 9e-039	1	0	1	0	0	0	-1	0
WB-contig_280	Bm1_13980	unnamed protein product [Kluyveromy	1	1	0	0	-1	0	0	0
WB-contig_283	#N/A	hypothetical protein [Plasmodium fa	1	-1	0	1	0	0	1	-1
WB-contig_284	Bm1_08615	Hypothetical protein CBG24970 [Caeno	1	1	-1	-1	-1	0	-1	0
WB-contig_288	#N/A	stripe b protein 39 0.094	1	0	0	0	0	0	0	0
WB-contig_295	#N/A		1	1	-1	0	-1	-1	0	-1
WB-contig_300	Bm1_36235	60K filarial antigen - nematode (Brugia mal	1	1	1	0	-1	0	0	-1
WB-contig_310	Bm1_14425	pseudouridine synthase (50.0 kD) (2	1	0	-1	-1	0	0	-1	1
WB-contig_315	#N/A	hypothetical protein [Plasmodium yoel	1	0	0	0	-1	0	0	0
WB-contig_321	#N/A	cytochrome-c oxidase (EC 1.9.3.1) chain I	1	-1	1	1	1	1	0	1
WB-contig_323	Bm1_38970	Hypothetical protein CBG13493 [Caeno	1	0	0	0	-1	0	-1	0
WB-contig_324	Bm1_25000	Hypothetical protein CBG15106 [Caeno	1	-1	0	0	0	-1	0	0
WB-contig_331	Bm1_04360	similar to DNA-binding protein [Mus	1	-1	1	-1	0	-1	-1	1
WB-contig_332	Bm1_47425	Protein kinase domain, putative [Plas	1	-1	1	0	1	0	-1	1
WB-contig_335	#N/A	predicted protein [Neurospora crass	1	0	1	-1	-1	-1	-1	0
WB-contig_336	#N/A	predicted protein [Neurospora crass	1	0	1	-1	-1	-1	-1	0
WB-contig_337	Bm1_13435	Hypothetical protein CBG11056 [Caeno	1	1	0	0	0	0	0	1
WB-contig_354	Bm1_41590	mitochondrial inner membrane (25.1	1	0	0	0	-1	-1	0	-1
WB-contig_368	#N/A	ENSANGP00000014167 [Anopheles gambi	1	-1	-1	-1	1	-1	-1	1
WB-contig_380	#N/A	hypothetical protein FG06152.1 [Gib	1	0	0	1	-1	-1	0	-1
WB-contig_391	#N/A	CG4420-PA [Drosophila melanogaster]	1	-1	0	-1	-1	0	-1	0
WB-contig_429	#N/A	biogenic Amine Synthesis related (5	1	-1	0	0	1	1	0	1
WB-contig_446	#N/A	plant Late Embryo Abundant related,	1	0	0	0	-1	0	0	0
13377.m00041	Bm1_08345	hypothetical protein	1	0	-1	0	-1	0	1	-1
WB-contig_482	#N/A	hypothetical sensory transduction h	1	-1	0	1	0	0	1	-1
WB-contig_492	#N/A	similar to GenBank Accession Number A	1	-1	1	1	0	0	0	0
WB-contig_503	Bm1_25235		1	0	0	-1	-1	0	-1	0
WB-contig_505	Bm1_47140	Hypothetical protein CBG20615 [Caeno	1	-1	0	0	0	0	-1	1
WB-contig_513	#N/A	putative polyprotein [Oryza sativa	1	0	0	0	-1	0	0	-1
WB-contig_519	#N/A	UDP-GlcNAc:undecaprenylphosphate Gl	1	-1	1	0	-1	0	-1	0
WB-contig_526	Bm1_31255	ribonucleoprotein (33.5 kD) (4H89)	1	0	1	-1	-1	0	-1	1
WB-contig_527	#N/A	yeast SEC homolog (100.4 kD) (sec-5	1	-1	0	0	0	0	-1	1
WB-contig_530	Bm1_13895	unnamed protein product [Homo sapiens] 39 0.025	1	-1	0	0	-1	0	-1	-1
WB-contig_546	#N/A	WD-40 repeat family protein [Arabid	1	-1	1	1	-1	0	0	-1
WB-contig_549	Bm1_46915	cuticle collagen 2(F) [Brugia pahangi] 238 7e-062	1	-1	0	0	-1	0	-1	-1
WB-contig_968	#N/A	ENSANGP00000003103 [Anopheles gambi	1	0	0	0	-1	0	0	-1
WB-contig_978	Bm1_45810	similar to ENSANGP00000020247 [Apis	1	-1	-1	-1	-1	0	0	-1
WB-contig_982	Bm1_46045	Hypothetical protein CBG23019 [Caeno	1	-1	1	1	0	0	0	1
WB-contig_987	#N/A	-	1	0	1	1	-1	0	-1	-1
TC2756	#N/A	0	1	0	0	0	0	0	0	0
TC2853	#N/A	0	1	-1	1	1	-1	0	-1	-1
TC2875	Bm1_41245	similar to SP|P46769|RSP4_CAEEL Probable 40S ribosomal protein SA (p40). {Caenorhabditis elegans}, parti	1	0	0	-1	-1	0	-1	0
TC2886	Bm1_09490	weakly similar to PIR|T18913|T18913 ribosomal protein L14 [similarity] - Caenorhabditis elegans, complet	1	0	0	0	-1	0	0	-1
TC2897	Bm1_42995	similar to GP|17390336|gb|AAH18152.1 Unknown (protein for IMAGE:3876517) {Homo sapiens}, partial -79%	1	-1	0	0	1	-1	0	1
TC2908	Bm1_09075	similar to PIR|T18676|T18676 hypothetical protein B0250.1 - Caenorhabditis elegans, partial -82%	1	-1	0	-1	0	0	-1	0
TC2914	Bm1_52705	similar to GP|14318428|gb|AAK52799.2 60S ribosomal protein L37A {Branchiostoma belcheri}, partial -98%	1	-1	0	0	-1	0	-1	0
TC2919	Bm1_09050	homologue to GP|19698795|gb|AAL91108.1 ubiquitin {Brugia malayi}, complete	1	1	1	0	-1	0	-1	-1
TC2920	Bm1_47775	weakly similar to GP|15293893|gb|AAK95139.1 ribosomal protein L13 {Ictalurus punctatus}, partial -98%	1	-1	0	-1	-1	0	-1	1
TC2928	Bm1_04915	weakly similar to SP|O01359|RLA1_OSCBR 60S acidic ribosomal protein P1 (Ribosomal protein RPL-21). {Osch	1	0	1	0	-1	-1	-1	0
TC2933	Bm1_55385	weakly similar to PIR|JC4159|JC4159 ribosomal protein S12 - pig, partial -98%	1	0	0	-1	-1	0	-1	0
TC2941	Bm1_29875	PIR|A27501|HSHU33 histone H3.3 [validated] - human, complete	1	-1	1	1	-1	0	-1	-1
TC2943	Bm1_33760	similar to GP|15294033|gb|AAK95193.1 40S ribosomal protein S11 {Ictalurus punctatus}, partial -97%	1	-1	0	-1	-1	0	-1	0
TC2963	Bm1_46915	similar to PIR|T27228|T27228 ribosomal protein S18 Y57G11C.16 [similarity] - Caenorhabditis elegans, com	1	-1	1	0	-1	-1	-1	0
TC2964	Bm1_41515	similar to PIR|T28840|T28840 hypothetical protein F37C12.11 - Caenorhabditis elegans, partial -54%	1	0	0	0	-1	0	0	0
TC2973	Bm1_48545	similar to GP|18000277|gb|AAL54900.1 ribosomal protein S15 isoform {Lapemis hardwickii}, complete	1	-1	0	-1	0	0	-1	0
TC2974	Bm1_14750	weakly similar to GP|285747|dbj|BAA03707.1| cd31s (filarial common antigen) {Dirofilaria immitis}, parti	1	1	1	-1	-1	-1	-1	1
TC2975	Bm1_46580	60S ribosomal protein [Onchocerca volvulus]	1	0	0	-1	-1	0	-1	0
TC2977	#N/A	0	1	-1	0	0	0	0	0	0
TC2981	Bm1_01805	similar to SP|Q963B6|R10A_SPOFR 60S ribosomal protein L10a. [Fall armyworm] {Spodoptera frugiperda}, par	1	-1	0	0	-1	0	0	0
TC2984	Bm1_16700	weakly similar to GP|12381879|dbj|BAB21249. ribosomal protein L36 {Gallus gallus}, partial -88%	1	-1	0	0	-1	-1	-1	0
TC2992	Bm1_16165	similar to GP|15145440|gb|AAK84600.1 Hypothetical protein Y24D9A.4a {Caenorhabditis elegans}, partial -9	1	-1	0	-1	0	0	-1	1
TC2995	Bm1_23030	similar to SP|O44480|RL1X_CAEEL 60S ribosomal protein L18a. {Caenorhabditis elegans}, complete	1	-1	0	0	-1	-1	-1	0
TC2996	Bm1_47020	similar to SP|Q19869|RL26_CAEEL 60S ribosomal protein L26. {Caenorhabditis elegans}, complete	1	-1	0	-1	-1	-1	-1	0
TC3001	Bm1_48210	similar to PIR|T21828|T21828 hypothetical protein F36A2.6 - Caenorhabditis elegans, partial -98%	1	-1	0	-1	-1	0	0	0
TC3004	Bm1_32865	similar to PIR|G01477|G01477 ribosomal protein L35 - human, complete	1	0	-1	0	-1	0	0	-1
TC3015	Bm1_20955	similar to GP|12846287|dbj|BAB27107. data source:SPTR source key:P39030 evidence:ISS~homolog to 60S RIBO	1	0	-1	-1	-1	0	-1	0
TC3024	Bm1_18940	homologue to GP|5950|emb|CAA34603.1||X 17.4 kDa-protein (AA 1-151) {Brugia pahangi}, complete	1	1	-1	-1	-1	-1	0	0
TC3032	Bm1_46875	homologue to SP|P90707|RS23_BRUMA 40S ribosomal protein S23. {Brugia malayi}, complete	1	-1	0	-1	-1	0	-1	0
TC3051	#N/A	similar to SP|P48154|RS3A_CAEEL 40S ribosomal protein S3a. {Caenorhabditis elegans}, partial -75%	1	0	0	-1	-1	0	0	0
TC3054	Bm1_39350	SP|P49154|RS2_URECA 40S ribosomal protein S2. [Innkeeper worm Spoonworm] {Urechis caupo}, partial -46%	1	0	-1	0	-1	0	0	-1
TC3063	Bm1_34250	similar to SP|Q09533|RL10_CAEEL 60S ribosomal protein L10 (QM protein homolog). {Caenorhabditis elegans}	1	-1	0	0	-1	0	0	0
TC3064	Bm1_43675	heat shock protein 70	1	-1	-1	1	1	0	1	-1
TC3071	#N/A	0	1	0	0	0	0	0	0	-1
TC3076	Bm1_25395	homologue to PIR|S32020|S32020 polyubiquitin 6 - Geodia cydonium, partial -34%	1	-1	1	0	-1	0	-1	1
TC3082	Bm1_06635	similar to GP|13559696|gb|AAK29902.1 Hypothetical protein Y48G8AL.8a {Caenorhabditis elegans}, partial -	1	0	0	-1	-1	0	-1	1
TC3084	Bm1_51640	weakly similar to GP|15145369|gb|AAK84540.1 C. elegans PBS-1 protein (corresponding sequence K08D12.1) {	1	-1	0	0	-1	0	0	-1
TC3085	#N/A	0	1	-1	0	1	1	0	1	-1
TC3090	Bm1_33290	weakly similar to GP|15213762|gb|AAK92156.1 ribosomal protein L13A {Spodoptera frugiperda}, partial -98%	1	0	0	0	0	0	-1	0
TC3092	Bm1_07675	beta-tubulin [Onchocerca volvulus]; beta-tubulin [Onchocerca volvulus]	1	-1	1	1	0	0	1	-1
TC3103	Bm1_04910	similar to GP|22758850|gb|AAN05585.1 ribosomal protein L22 {Argopecten irradians}, partial -95%	1	-1	0	0	0	0	0	0
TC3105	Bm1_31215	weakly similar to PIR|T22990|T22990 hypothetical protein F59C6.5 - Caenorhabditis elegans, partial -42%	1	1	-1	-1	-1	0	0	-1
TC3132	Bm1_14095	similar to SP|Q22054|RS16_CAEEL 40S ribosomal protein S16. {Caenorhabditis elegans}, partial -96%	1	1	-1	0	-1	0	1	-1
TC3144	Bm1_06615	SP|O59950|RS4_YARLI 40S ribosomal protein S4 (S7). [Candida lipolytica] {Yarrowia lipolytica}, partial -	1	-1	0	0	-1	0	0	-1
TC3146	#N/A	similar to GP|18376559|emb|CAD21665. Y105E8A.16 {Caenorhabditis elegans}, partial -89%	1	-1	1	-1	-1	0	-1	0
TC3197	#N/A	weakly similar to SP|Q90YT3|R35A_ICTPU 60S ribosomal protein L35a. [Channel catfish] {Ictalurus punctatu	1	-1	0	0	-1	0	-1	0
TC3199	Bm1_28495	weakly similar to GP|15213784|gb|AAK92167.1 ribosomal protein L32 {Spodoptera frugiperda}, partial -94%	1	-1	0	-1	-1	0	-1	0
TC3205	#N/A	0	1	1	1	1	-1	0	-1	-1
TC3217	Bm1_42550	similar to SP|Q21568|NHPX_CAEEL NHP2/L7Ae family protein YEL026W homolog. {Caenorhabditis elegans}, part	1	0	0	0	-1	0	0	-1
TC3240	#N/A	weakly similar to PIR|T32225|T32225 hypothetical protein T23B12.2 - Caenorhabditis elegans, partial -43%	1	0	0	0	0	0	0	1
TC3252	Bm1_56145	0	1	-1	0	0	1	0	0	1
TC3297	Bm1_26310	GP|7299803|gb|AAF54982.1| CG9602 gene product {Drosophila melanogaster}, partial -34%	1	-1	-1	-1	0	0	1	-1
TC3323	Bm1_27820	0	1	0	0	1	-1	0	0	-1
TC3373	#N/A	similar to SP|Q18786|SMD2_CAEEL Probable small nuclear ribonucleoprotein Sm D2 (snRNP core protein D2) (	1	-1	0	0	-1	0	0	-1
TC3380	Bm1_08615	SP|Q19706|IF34_CAEEL Probable eukaryotic translation initiation factor 3 subunit 4 (eIF-3 delta) (eIF3 p	1	1	-1	-1	-1	0	-1	1
TC3388	#N/A	similar to SP|Q27888|LDH_CAEEL L-lactate dehydrogenase (EC 1.1.1.27). {Caenorhabditis elegans}, partial	1	-1	0	0	1	-1	0	1
TC3390	Bm1_41010	0	1	0	0	0	-1	0	0	-1
TC3404	Bm1_18840	similar to SP|P39698|R19S_ASCSU 40S ribosomal protein S19S. [Pig roundworm Ascaris lumbricoides] {Ascari	1	-1	0	0	0	0	0	1
12511.m00019	Bm1_00945	Zinc finger, C2H2 type family protein	1	0	0	0	1	0	0	1
TC3416	Bm1_35975	similar to PIR|D87754|D87754 protein C43E11.9 [imported] - Caenorhabditis elegans, partial -71%	1	-1	0	0	0	0	-1	1
TC3450	Bm1_55390	0	1	-1	0	0	-1	0	0	-1
TC3469	Bm1_10980	0	1	0	0	0	-1	0	0	-1
TC3484	Bm1_29385	weakly similar to SP|P52819|RL22_CAEEL 60S ribosomal protein L22. {Caenorhabditis elegans}, partial -94%	1	-1	1	1	-1	0	0	-1
TC3512	#N/A	0	1	-1	-1	0	1	0	1	-1
TC3521	Bm1_33585	PIR|T15990|T15990 hypothetical protein F09E10.7 - Caenorhabditis elegans, partial -19%	1	1	1	1	-1	0	-1	0
TC3560	Bm1_50930	PIR|T33187|T33187 hypothetical protein F22F7.1 - Caenorhabditis elegans, partial -6%	1	-1	0	1	1	0	1	1
TC3595	#N/A	0	1	0	0	0	1	0	0	1
TC3596	Bm1_26605	0	1	0	-1	0	-1	-1	1	-1
TC3647	#N/A	0	1	1	0	0	-1	0	0	-1
TC3670	Bm1_47725	weakly similar to GP|5824409|emb|CAB54198.1 C47B2.2b {Caenorhabditis elegans}, partial -55%	1	-1	0	-1	-1	0	0	0
TC3673	Bm1_33015	similar to EGAD|102649|110718 spliceosome associated protein 62 (sap 62) (sf3a66) {Mus musculus}, partia	1	0	0	0	-1	0	0	-1
TC3686	#N/A	0	1	0	0	0	-1	0	0	-1
TC3689	#N/A	0	1	0	-1	-1	0	0	1	-1
TC3704	Bm1_45780	similar to GP|11527011|gb|AAG36874.1 SF2 {Caenorhabditis elegans}, partial -32%	1	-1	-1	0	0	0	1	-1
TC3723	Bm1_49765	weakly similar to PIR|T18796|T18796 hypothetical protein C01A2.5 - Caenorhabditis elegans, partial -33%	1	0	0	-1	0	0	-1	1
TC3731	Bm1_54750	0	1	-1	0	-1	1	-1	-1	1
TC3737	Bm1_35995	weakly similar to SP|Q9WV80|SNX1_MOUSE Sorting nexin 1 [Mouse] {Mus musculus}, partial -33%	1	1	-1	-1	0	0	1	-1
TC3792	Bm1_42685	GP|1813690|gb|AAC47627.1| ribosomal protein L44 {Brugia malayi}, complete	1	-1	0	-1	-1	0	-1	0
13436.m00048	Bm1_09075	60S ribosomal protein L8, putative	1	0	0	-1	-1	0	-1	0
12513.m00012	Bm1_00970	hypothetical protein	1	0	-1	0	-1	-1	1	-1
13439.m00017	Bm1_01315	Zinc finger, C2H2 type family protein	1	-1	-1	-1	1	0	1	1
13439.m00018	Bm1_01315	Zinc finger, C2H2 type family protein	1	-1	-1	-1	1	0	1	1
13460.m00195	Bm1_09230	S-adenosylmethionine synthetase, putative	1	0	0	0	0	0	0	0
13475.m00025	Bm1_09500	hypothetical protein	1	-1	0	0	0	0	0	1
13489.m00028	Bm1_09615	hypothetical protein	1	1	0	0	0	0	0	0
13506.m00042	Bm1_09795	Leucine Rich Repeat family protein	1	0	0	0	-1	0	0	-1
13587.m00049	Bm1_10310	trehalase I, putative	1	0	0	0	0	0	0	0
13605.m00007	Bm1_05370	hypothetical protein	1	0	1	0	-1	-1	-1	1
13617.m00050	Bm1_10505	cuticle collagen 34, putative	1	0	0	0	-1	-1	0	-1
13617.m00053	Bm1_10520	DESR1, putative	1	-1	1	1	-1	-1	0	0
13632.m00187	Bm1_10680	hypothetical protein	1	0	-1	-1	-1	-1	0	0
13632.m00191	Bm1_10700	OV39 antigen (Fragment)-like	1	-1	-1	1	1	0	1	-1
13635.m00009	Bm1_05370	hypothetical protein	1	-1	1	-1	-1	-1	-1	1
13647.m00021	Bm1_00295	Zinc finger, C2H2 type family protein	1	0	1	0	-1	-1	0	0
13651.m00036	Bm1_00735	hypothetical protein	1	-1	-1	0	0	1	1	-1
13665.m00016	Bm1_11050	hypothetical protein	1	0	-1	0	1	0	1	0
13685.m00019	Bm1_11185	Zinc finger, C2H2 type family protein	1	0	0	-1	0	0	-1	1
13696.m00019	Bm1_10870	Zinc finger, C2H2 type family protein	1	-1	0	0	0	0	0	1
13717.m00175	Bm1_11435	hypothetical protein	1	0	0	0	-1	0	0	-1
13725.m00033	Bm1_04295	Stomatin protein 2, putative	1	0	0	1	0	0	0	-1
13736.m00406	Bm1_11590	Hypothetical 30.1 kDa protein ZC434.4 in chromosome I, putative	1	1	-1	-1	-1	0	-1	0
13771.m00038	Bm1_01315	Zinc finger, C2H2 type family protein	1	-1	-1	0	1	0	1	1
13771.m00039	Bm1_01315	Zinc finger, C2H2 type family protein	1	0	-1	0	1	0	0	1
13785.m00207	Bm1_11840	hypothetical protein	1	1	0	0	-1	0	0	-1
13809.m00009	Bm1_12070	K+ channel tetramerisation domain containing protein	1	0	0	-1	1	0	-1	1
12556.m00066	Bm1_01295	Fic protein family protein	1	-1	-1	0	0	0	1	-1
13830.m00006	Bm1_12285	hypothetical protein	1	1	1	0	1	-1	-1	1
13838.m00032	Bm1_01315	Zinc finger, C2H2 type family protein	1	-1	0	0	0	0	-1	1
13861.m00014	Bm1_12455	Zinc finger, C2H2 type family protein	1	-1	0	0	1	0	0	1
13883.m00025	Bm1_51245	#N/A	1	-1	0	0	-1	0	1	-1
13889.m00011	Bm1_12545	conserved hypothetical protein	1	0	0	-1	0	0	-1	1
13905.m00036	Bm1_06870	hypothetical protein	1	0	0	1	-1	0	1	-1
12566.m00173	Bm1_01360	60S ribosomal protein L10, putative	1	-1	0	0	-1	0	0	0
13920.m00455	Bm1_12875	Serine/threonine protein phosphatase PP1-beta catalytic subunit, putative	1	0	0	0	-1	0	-1	0
13920.m00458	Bm1_12890	hypothetical protein	1	0	0	0	0	0	0	0
13924.m00037	Bm1_12910	hypothetical protein	1	1	1	0	-1	0	-1	-1
13945.m00127	Bm1_03165	hypothetical protein	1	-1	0	0	0	0	0	0
12575.m00213	Bm1_01445	tRNA (guanine-N(7)-)-methyltransferase, putative	1	0	0	-1	0	0	0	0
13996.m00029	Bm1_13435	acetyltransferase, GNAT family protein	1	1	0	-1	0	0	-1	1
14034.m00010	Bm1_13725	Zinc finger, C2H2 type family protein	1	0	0	0	0	0	0	0
14037.m00201	Bm1_13815	prolyl oligopeptidase family protein	1	-1	0	1	1	0	1	0
14037.m00205	Bm1_13835	Trypsin-like protease protein 5, putative	1	0	-1	-1	1	0	0	1
14039.m00115	#N/A	60S ribosomal protein L3, putative	1	-1	0	-1	-1	0	-1	0
14046.m00186	Bm1_14015	vacuolar sorting protein 35, putative	1	0	0	0	0	0	0	-1
14046.m00187	Bm1_14020	hypothetical protein	1	0	0	1	0	0	0	0
14046.m00189	Bm1_14030	hypothetical protein	1	0	0	-1	-1	0	-1	0
14058.m00571	Bm1_14305	HD domain containing protein	1	0	1	0	-1	0	-1	0
14061.m00056	Bm1_14400	conserved hypothetical protein	1	-1	0	-1	-1	-1	0	1
12583.m00117	Bm1_01540	proline oxidase, mitochondrial precursor, putative	1	0	0	1	0	0	1	-1
14080.m00070	Bm1_14510	ATP-dependent helicase DDX48, putative	1	0	0	0	-1	0	0	-1
14090.m00013	Bm1_06065	hypothetical protein	1	1	0	-1	0	0	0	0
14091.m00043	Bm1_14585	hypothetical protein	1	0	0	0	-1	-1	0	-1
14097.m00079	Bm1_14750	Ubiquinol-cytochrome C reductase hinge protein	1	1	0	-1	-1	-1	-1	1
14111.m00041	Bm1_14860	Myb-like DNA-binding domain containing protein	1	-1	0	1	-1	0	0	-1
14147.m00023	Bm1_02080	hypothetical protein	1	0	-1	-1	-1	-1	0	-1
12589.m00051	Bm1_01615	40S ribosomal protein S24, putative	1	-1	0	-1	-1	0	-1	1
14164.m00122	Bm1_15250	Transthyretin-like family protein	1	-1	0	0	1	0	1	1
14175.m00129	Bm1_00290	Zinc finger, C2H2 type family protein	1	-1	1	1	-1	-1	0	0
14175.m00130	Bm1_15340	Zinc finger, C2H2 type family protein	1	0	0	0	0	0	0	0
14181.m00074	Bm1_15435	Cyclin C, putative	1	0	0	0	-1	0	0	-1
14204.m00102	Bm1_15565	hypothetical protein	1	0	0	0	0	0	0	0
14205.m00044	Bm1_00735	hypothetical protein	1	0	-1	-1	0	1	1	-1
14224.m00308	Bm1_15925	serine/threonine-protein kinase, putative	1	1	0	0	0	0	0	0
14224.m00315	Bm1_15960	hypothetical protein	1	0	1	1	-1	-1	0	-1
14225.m00073	Bm1_15970	ras-related protein Rab-7, putative	1	-1	0	1	-1	0	0	-1
14230.m00219	Bm1_16025	small nuclear ribonucleoprotein E, putative	1	0	0	0	-1	0	0	-1
14231.m00142	Bm1_15475	hypothetical protein	1	-1	0	0	1	0	1	0
14239.m00342	Bm1_16340	hypothetical protein	1	0	0	0	-1	0	0	-1
14247.m00117	Bm1_16520	conserved hypothetical protein	1	1	0	0	1	0	-1	1
14253.m00150	Bm1_16735	BTB/POZ domain containing protein	1	0	0	0	-1	0	0	-1
14271.m00289	Bm1_16975	transcriptional regulator, Sir2 family protein	1	0	-1	-1	-1	0	0	-1
14274.m00227	Bm1_13985	Zinc finger, C2H2 type family protein	1	0	0	0	1	0	0	1
14274.m00229	Bm1_28620	endochitinase, putative	1	1	-1	-1	-1	-1	-1	1
14274.m00231	Bm1_17045	hypothetical protein	1	-1	1	0	1	-1	-1	1
12608.m00131	Bm1_01825	hypothetical protein	1	-1	1	0	1	1	-1	1
14284.m00387	Bm1_17305	#N/A	1	-1	-1	-1	0	0	1	-1
14287.m00022	Bm1_00290	Zinc finger, C2H2 type family protein	1	-1	1	-1	-1	-1	-1	1
14294.m00130	Bm1_17425	hypothetical protein	1	1	-1	-1	-1	-1	0	1
14294.m00131	Bm1_17425	hypothetical protein	1	1	-1	-1	-1	-1	0	1
14317.m00277	Bm1_17785	follicle stimulating hormone receptor, putative	1	-1	0	0	0	0	0	0
14318.m00072	Bm1_17810	vacuolar ATP synthase subunit H, putative	1	-1	0	-1	0	-1	-1	1
14324.m00042	Bm1_17890	T-complex protein 1, delta subunit, putative	1	-1	0	0	0	0	0	-1
12613.m00116	Bm1_01890	Surp module family protein	1	-1	-1	0	-1	0	1	-1
14355.m00213	Bm1_10970	14-3-3-like protein 2, putative	1	-1	1	1	-1	0	0	-1
14356.m00520	Bm1_18325	cell junction protein LIN-7, putative	1	-1	0	0	0	0	0	0
12616.m00129	Bm1_01910	extracellular sulfatase, putative	1	-1	0	0	-1	0	1	-1
14359.m00043	Bm1_18365	Zinc finger, C2H2 type family protein	1	0	0	0	1	0	0	0
14376.m00091	Bm1_18630	conserved hypothetical protein	1	1	0	0	1	0	-1	1
14389.m00200	Bm1_18955	hypothetical protein	1	0	-1	-1	-1	0	0	-1
14414.m00009	Bm1_01315	Zinc finger, C2H2 type family protein	1	-1	0	1	1	0	0	1
12628.m00036	Bm1_02045	cysteine-rich protein 1, putative	1	0	-1	-1	1	0	-1	1
12633.m00021	Bm1_02075	Papain family cysteine protease containing protein	1	1	-1	-1	-1	1	0	-1
14469.m00103	Bm1_19880	Autoantigen NGP-1, putative	1	0	0	-1	0	0	-1	1
14469.m00105	Bm1_19890	Phosphoribosyl transferase domain containing protein	1	-1	0	1	0	0	1	-1
14481.m00157	Bm1_00735	hypothetical protein	1	-1	-1	0	0	1	1	-1
14481.m00158	Bm1_00735	hypothetical protein	1	-1	-1	-1	0	1	1	-1
14481.m00159	Bm1_00735	hypothetical protein	1	-1	-1	0	0	1	1	-1
14488.m00094	Bm1_18365	hypothetical protein	1	0	0	0	0	0	0	0
14488.m00095	Bm1_20075	Zinc finger, C2H2 type family protein	1	0	0	0	0	0	0	0
14488.m00096	Bm1_00945	Zinc finger, C2H2 type family protein	1	-1	1	0	1	0	0	1
14494.m00078	Bm1_20160	hypothetical protein	1	-1	0	1	-1	-1	1	-1
14494.m00084	Bm1_20190	hypotetical protein, conserved	1	-1	0	1	-1	-1	0	0
14510.m00010	Bm1_20360	conserved hypothetical protein	1	-1	1	1	-1	1	-1	-1
14518.m00083	#N/A	Biotin/lipoate A/B protein ligase family protein	1	-1	0	0	-1	0	1	-1
14525.m00161	Bm1_20545	Protein kinase domain containing protein	1	0	0	-1	-1	-1	-1	1
14528.m00116	Bm1_20620	conserved hypothetical protein	1	0	0	-1	0	0	0	0
14529.m00202	Bm1_20645	Surfeit locus protein 4 homolog, putative	1	-1	0	0	-1	0	0	-1
14541.m00145	Bm1_20880	phosphoglycerate mutase family protein	1	-1	0	0	-1	0	1	-1
14549.m00044	Bm1_01315	hypothetical protein	1	-1	-1	-1	1	0	-1	1
14555.m00010	Bm1_10870	Zinc finger, C2H2 type family protein	1	-1	1	0	0	-1	-1	1
12664.m00017	Bm1_02255	Zinc finger, C2H2 type family protein	1	0	0	-1	-1	-1	-1	1
14585.m00049	Bm1_21445	Zinc finger, C2H2 type family protein	1	0	1	-1	0	-1	-1	1
14590.m00344	Bm1_14680	PDZ domain containing protein	1	0	0	-1	1	-1	-1	1
14599.m00269	Bm1_21840	hypothetical protein	1	-1	0	-1	0	0	-1	1
14600.m00099	Bm1_21865	acetyl-CoA acyltransferases family protein	1	-1	1	0	0	0	-1	1
12429.m00203	Bm1_00270	ImpB/MucB/SamB family protein	1	-1	-1	-1	0	0	-1	1
14605.m00049	Bm1_22005	leukocyte cell-derived chemotaxin 2 precursor, putative	1	-1	1	1	1	0	0	1
14610.m00103	Bm1_22110	hypothetical protein	1	-1	0	0	0	1	0	0
14617.m00015	Bm1_14020	hypothetical protein	1	1	0	-1	-1	0	-1	0
14619.m00058	Bm1_22360	DB module family protein	1	0	0	0	-1	-1	0	-1
14643.m00073	Bm1_22805	hypothetical protein	1	-1	0	0	0	0	0	0
14651.m00258	Bm1_01315	Zinc finger, C2H2 type family protein	1	-1	-1	-1	1	0	0	1
14651.m00260	Bm1_22975	Zinc finger, C2H2 type family protein	1	-1	0	0	1	0	1	1
14651.m00261	Bm1_12455	Zinc finger, C2H2 type family protein	1	-1	0	-1	1	1	0	1
14652.m00410	Bm1_23030	60S ribosomal protein L18a, putative	1	-1	0	-1	-1	0	-1	0
14656.m00220	Bm1_23150	Zinc finger, C2H2 type family protein	1	0	0	0	0	0	0	0
14657.m00147	Bm1_23200	Nsp1-like C-terminal region family protein	1	-1	-1	-1	-1	0	-1	-1
14657.m00149	Bm1_23210	hypothetical protein	1	-1	-1	-1	-1	0	0	0
14659.m00191	Bm1_23235	RNA lariat debranching enzyme, putative	1	0	0	0	-1	-1	0	0
14659.m00194	Bm1_23250	hypothetical protein	1	-1	0	-1	0	-1	0	1
14661.m00099	Bm1_00295	Zinc finger, C2H2 type family protein	1	-1	1	0	-1	-1	-1	1
14661.m00102	Bm1_23300	Zinc finger, C2H2 type family protein	1	0	0	0	0	0	0	1
14663.m00009	Bm1_08290	hypothetical protein	1	-1	1	0	-1	-1	-1	1
14665.m00019	Bm1_06175	#N/A	1	-1	-1	-1	1	1	1	-1
14665.m00020	Bm1_23315	cahepsin L-like non-peptiedase homolog	1	-1	-1	-1	1	1	1	-1
14667.m00129	Bm1_23340	hypothetical protein	1	-1	0	-1	0	0	-1	0
14677.m00166	Bm1_23545	hypothetical protein	1	-1	-1	-1	-1	0	0	-1
14678.m00013	Bm1_12910	hypothetical protein	1	1	0	0	-1	0	0	-1
14683.m00061	Bm1_23665	Zinc finger, C2H2 type family protein	1	0	0	0	0	0	0	0
12430.m00017	Bm1_00290	Zinc finger, C2H2 type family protein	1	0	0	0	0	0	0	0
12698.m00326	Bm1_02495	histone H3, putative	1	-1	1	-1	-1	-1	-1	1
12698.m00327	Bm1_02500	hypothetical protein	1	1	1	-1	-1	-1	-1	1
14696.m00217	Bm1_23940	Hypothetical 84.0 kDa protein in SGA1-KTR7 intergenic region, putative	1	0	0	-1	0	-1	-1	1
12698.m00329	Bm1_02510	histone H2B 2, putative	1	0	1	-1	-1	-1	-1	0
12698.m00330	Bm1_02515	histone H4, putative	1	0	1	-1	-1	-1	-1	0
14702.m00397	#N/A	RNA recognition motif domain containing protein	1	0	0	0	-1	0	0	-1
14704.m00447	Bm1_24130	hypothetical protein	1	-1	1	1	1	-1	0	1
14704.m00455	Bm1_24165	TolA protein, putative	1	-1	-1	-1	-1	0	1	-1
14705.m00191	Bm1_24210	hypothetical protein, conserved	1	0	-1	0	-1	-1	0	0
14707.m00118	Bm1_24260	6330505F04Rik protein, putative	1	0	0	-1	-1	-1	-1	1
14712.m00223	Bm1_24405	biogenic amine synthesis related protein 1, putative	1	-1	0	1	1	0	1	1
12701.m00057	Bm1_02565	40S ribosomal protein S12, putative	1	-1	1	-1	-1	-1	-1	0
14715.m01243	Bm1_24555	hypothetical protein	1	0	0	0	-1	0	0	-1
14715.m01260	Bm1_03710	Zinc finger, C2H2 type family protein	1	0	-1	-1	1	-1	1	1
14724.m00033	Bm1_24750	hypothetical protein	1	-1	0	0	-1	0	-1	0
14724.m00034	Bm1_24755	hypothetical protein	1	0	0	-1	0	0	0	0
14731.m00985	Bm1_24810	28S ribosomal protein S21, mitochondrial, putative	1	-1	0	-1	0	0	-1	1
14731.m01015	Bm1_24955	hypothetical protein	1	0	0	-1	0	-1	-1	1
14731.m01016	Bm1_24960	hypothetical protein	1	-1	1	-1	1	-1	-1	1
14739.m00027	Bm1_25050	hypothetical protein	1	-1	-1	0	-1	0	0	0
14744.m00190	Bm1_25080	ATP-dependent RNA helicase T26G10.1 in chromosome III, putative	1	-1	0	0	-1	0	0	-1
14744.m00191	Bm1_25085	hypothetical protein	1	0	0	0	0	0	0	0
14761.m00204	Bm1_25390	hypothetical protein	1	0	0	-1	0	-1	-1	1
14768.m00179	Bm1_25565	hypothetical protein	1	-1	0	0	-1	0	0	-1
14768.m00180	Bm1_22600	replication factor C complex, putative	1	0	0	0	0	-1	0	1
14770.m00167	Bm1_25650	Ribosomal protein L7Ae containing protein	1	-1	0	-1	-1	0	-1	1
14770.m00169	Bm1_25660	Ras family protein	1	1	-1	-1	0	0	1	-1
14772.m00014	Bm1_01315	Zinc finger, C2H2 type family protein	1	-1	0	-1	0	0	-1	1
14772.m00015	Bm1_04220	Zinc finger, C2H2 type family protein	1	-1	0	-1	0	-1	-1	1
14775.m00063	Bm1_25895	hypothetical protein	1	0	0	-1	0	-1	-1	1
14777.m00103	Bm1_25915	nuclear hormone receptor family member odr-7, putative	1	0	0	0	0	0	0	0
14777.m00109	Bm1_25940	serpin, putative	1	-1	1	1	1	0	1	0
14777.m00111	Bm1_25950	hypothetical protein	1	0	-1	0	1	0	1	0
14779.m00745	Bm1_21005	hypothetical protein	1	-1	0	-1	1	-1	-1	1
14796.m00100	Bm1_26310	#N/A	1	-1	-1	-1	0	1	1	-1
14824.m00117	Bm1_26520	hypothetical protein	1	0	0	0	-1	0	-1	-1
14824.m00118	Bm1_26525	hypothetical protein	1	0	1	0	0	0	-1	0
14824.m00121	Bm1_26540	ARP2/3 complex 20 kDa subunit, putative	1	0	0	0	-1	0	1	-1
14832.m00025	Bm1_26605	UPF0279 protein C14orf129 homolog, putative	1	0	-1	0	-1	0	1	-1
14838.m00015	Bm1_26645	hypothetical protein	1	0	0	0	-1	0	0	-1
14871.m00017	Bm1_26940	hypothetical protein	1	-1	0	1	-1	-1	0	-1
14873.m00228	Bm1_03165	hypothetical protein	1	-1	0	0	0	0	0	0
14873.m00236	Bm1_26995	DNA-directed RNA polymerases I, II, and III 17.1 kDa polypeptide, putative	1	-1	1	1	-1	0	0	-1
14883.m00053	Bm1_08145	Zinc finger, C2H2 type family protein	1	-1	1	0	-1	-1	0	1
14883.m00056	Bm1_23300	Zinc finger, C2H2 type family protein	1	0	0	0	0	0	0	1
14884.m00065	Bm1_22600	hypothetical protein	1	0	1	1	0	0	0	0
14894.m00089	Bm1_27165	fructosamine-3-kinase-related protein	1	-1	0	0	1	0	0	1
14894.m00090	Bm1_27170	elongation factor 1-alpha (EF-1-alpha), putative	1	-1	0	1	-1	0	0	-1
14896.m00033	Bm1_27185	conserved hypothetical protein	1	0	0	-1	0	-1	-1	1
12437.m00033	Bm1_00345	conserved hypothetical protein	1	0	0	0	-1	-1	0	0
14914.m00017	Bm1_21935	hypothetical protein	1	-1	1	1	-1	0	0	-1
14915.m00153	Bm1_04220	Zinc finger, C2H2 type family protein	1	0	0	-1	0	0	-1	1
14916.m00491	Bm1_27585	40S ribosomal protein S20 (S22), putative	1	-1	1	0	-1	-1	-1	0
14917.m00320	Bm1_00290	Zinc finger, C2H2 type family protein	1	0	0	0	0	0	0	1
14917.m00322	Bm1_27630	Zinc finger, C2H2 type family protein	1	-1	0	0	1	0	-1	1
14917.m00323	Bm1_00295	Zinc finger, C2H2 type family protein	1	0	0	0	0	0	0	0
14917.m00324	Bm1_27630	Zinc finger, C2H2 type family protein	1	-1	0	0	1	0	0	1
14917.m00330	Bm1_27625	Zinc finger, C2H2 type family protein	1	0	0	0	0	-1	0	1
12759.m00009	Bm1_02920	hypothetical protein	1	-1	1	1	-1	0	1	-1
14917.m00337	Bm1_27635	Zinc finger, C2H2 type family protein	1	0	0	1	0	0	1	0
14917.m00338	Bm1_23300	Zinc finger, C2H2 type family protein	1	0	0	0	0	-1	0	1
14919.m00203	Bm1_27805	Ground-like domain containing protein	1	-1	1	1	-1	1	-1	-1
14920.m00405	Bm1_27880	RNA binding protein, putative	1	1	1	1	0	0	0	0
14920.m00415	Bm1_27930	Probable thioredoxin B0024.9, putative	1	-1	1	-1	0	0	-1	1
14920.m00429	Bm1_28000	Will die slowly protein, putative	1	0	0	0	-1	0	0	-1
14922.m00064	Bm1_00295	hypothetical protein	1	-1	1	0	0	-1	0	1
14922.m00065	Bm1_00295	Zinc finger, C2H2 type family protein	1	-1	0	0	-1	-1	-1	1
14927.m00100	Bm1_28225	conserved hypothetical protein	1	-1	0	0	0	0	1	-1
14928.m00205	Bm1_28290	hypothetical protein	1	0	1	1	-1	0	0	-1
14929.m00389	Bm1_28320	elongation factor 1-beta/1-delta, putative	1	-1	0	0	-1	0	-1	0
14930.m00326	Bm1_28380	dCMP deaminase, putative	1	-1	0	0	-1	0	0	-1
14930.m00349	Bm1_28495	60S ribosomal protein L32 (RP49), putative	1	-1	0	-1	-1	0	-1	0
14931.m00325	Bm1_10265	Protein kinase domain containing protein	1	0	-1	-1	1	-1	-1	1
14932.m00506	#N/A	#N/A	1	1	-1	-1	0	0	-1	1
14932.m00512	Bm1_28610	Endochitinase, putative	1	0	0	0	-1	0	0	-1
14932.m00514	Bm1_06755	Endochitinase, putative	1	-1	0	0	-1	0	0	-1
14932.m00515	Bm1_28625	Mitochondrial glycoprotein	1	-1	0	-1	-1	0	-1	1
14932.m00523	Bm1_28665	hypothetical protein	1	0	0	0	0	0	1	-1
14935.m00278	Bm1_28830	cardiac lineage protein 1, putative	1	-1	0	1	-1	-1	1	-1
14936.m00258	Bm1_28835	Transcription initiation factor IIA, gamma subunit, helical domain containing protein	1	0	0	0	0	0	0	0
14936.m00262	Bm1_28855	Eukaryotic initiation factor 3, gamma subunit family protein	1	0	0	0	-1	0	0	-1
14937.m00485	Bm1_28920	Ubqln2 protein, putative	1	-1	-1	-1	0	0	0	0
14937.m00494	Bm1_28975	60S ribosomal protein L27, putative	1	-1	1	1	-1	0	0	-1
14938.m00341	Bm1_29060	RIKEN cDNA A930016P21, putative	1	0	-1	-1	0	0	1	-1
14940.m00175	Bm1_01315	Zinc finger, C2H2 type family protein	1	-1	-1	-1	1	1	1	1
14940.m00176	Bm1_01315	Zinc finger, C2H2 type family protein	1	-1	0	0	1	0	0	0
14940.m00177	Bm1_09090	Zinc finger, C2H2 type family protein	1	0	-1	0	1	0	1	0
14944.m00544	Bm1_29390	60S ribosomal protein L22, putative	1	-1	0	0	-1	0	0	-1
14946.m00527	Bm1_00295	Zinc finger, C2H2 type family protein	1	-1	0	0	-1	0	-1	1
14946.m00528	Bm1_07095	Zinc finger, C2H2 type family protein	1	0	-1	0	0	0	0	1
14947.m01125	Bm1_29620	AT19640p, putative	1	-1	0	1	1	0	1	0
12791.m00116	Bm1_03160	conserved hypothetical protein	1	-1	0	0	0	0	0	0
12791.m00117	Bm1_03165	conserved hypothetical protein	1	-1	1	0	-1	0	0	0
14948.m00290	Bm1_29775	hypothetical protein	1	0	0	0	-1	-1	0	0
12791.m00119	Bm1_03175	hypothetical protein	1	0	0	-1	1	-1	-1	1
14950.m01791	Bm1_29875	Histone H3.3, putative	1	-1	1	1	-1	-1	0	-1
14950.m01825	Bm1_30045	hypothetical protein	1	0	-1	-1	-1	0	0	-1
14950.m01854	Bm1_30190	RIKEN cDNA 2010309E21, putative	1	-1	0	0	-1	0	1	-1
14950.m01863	Bm1_30230	Hypothetical 19.4 kDa protein ZC395.10 in chromosome III, putative	1	0	0	0	-1	0	0	-1
14950.m01869	Bm1_30265	Tubulin alpha chain, putative	1	-1	1	0	-1	0	-1	0
14952.m01375	Bm1_30385	Hsp20/alpha crystallin family protein	1	-1	-1	1	1	-1	1	0
14952.m01376	Bm1_13720	Hsp20/alpha crystallin family protein	1	-1	-1	1	1	-1	1	1
14954.m01569	Bm1_30525	hypothetical protein	1	0	0	0	1	0	-1	1
14954.m01594	Bm1_30650	Ankyrin repeat containing protein, putative	1	-1	0	0	0	0	0	0
14954.m01623	Bm1_30795	parvulin-type peptidyl-prolyl cis-trans isomerase, Bm parvulin	1	-1	-1	0	0	0	0	0
14954.m01624	Bm1_30800	Kin17, putative	1	0	0	0	-1	0	0	-1
14954.m01667	Bm1_31000	Helix-loop-helix DNA-binding domain containing protein	1	0	1	0	0	0	0	0
14954.m01702	Bm1_31175	G protein-coupled receptor F59B2.13, putative	1	1	0	0	-1	0	0	-1
12821.m00145	Bm1_03355	hypothetical protein	1	0	0	0	-1	0	1	-1
14954.m01718	Bm1_31255	RNA recognition motif containing protein, putative	1	0	0	0	0	0	-1	0
14954.m01719	Bm1_31260	U6 snRNA-associated Sm-like protein LSm8, putative	1	1	0	0	-1	0	0	-1
14954.m01720	Bm1_31265	hypothetical protein	1	0	0	0	-1	0	0	-1
14954.m01721	Bm1_31270	hypothetical protein	1	0	0	1	-1	0	0	-1
14954.m01736	Bm1_31345	Methionine aminopeptidase protein type I, putative	1	-1	0	0	1	0	0	0
14955.m00242	Bm1_31420	GCIP-interacting protein p29, putative	1	0	-1	-1	-1	0	0	-1
14956.m00486	Bm1_31525	probable zinc metalloproteinase, putative	1	0	-1	-1	0	0	1	-1
12821.m00153	#N/A	#N/A	1	0	0	0	-1	0	0	-1
14956.m00510	Bm1_31645	conserved hypothetical protein	1	0	0	-1	-1	0	-1	0
14956.m00525	Bm1_31720	hypothetical protein	1	-1	-1	-1	0	0	0	0
14956.m00535	Bm1_31770	Ubiquitin conjugating enzyme protein 13, putative	1	-1	1	0	-1	0	-1	1
14959.m00542	Bm1_31930	hypothetical protein	1	-1	-1	-1	0	0	-1	1
14959.m00544	Bm1_31940	hypothetical protein	1	1	0	0	-1	0	1	-1
14961.m04909	Bm1_32085	rab6, putative	1	-1	0	0	0	0	-1	0
14961.m04989	Bm1_32490	shortsighted class 1, putative	1	-1	0	-1	1	-1	-1	1
14961.m05002	Bm1_32555	UBA/TS-N domain containing protein	1	0	0	-1	-1	0	-1	0
14961.m05023	Bm1_32660	hypothetical protein	1	-1	1	-1	-1	-1	-1	1
14961.m05025	Bm1_32670	hypothetical protein	1	0	0	1	-1	-1	1	-1
14961.m05038	Bm1_32735	putative neuropeptide receptor NPR1	1	0	1	0	0	0	0	0
14961.m05039	Bm1_32740	RE32047p, putative	1	-1	1	1	-1	0	0	-1
14961.m05054	Bm1_32815	Origin recognition complex subunit 5, putative	1	1	-1	0	-1	0	1	-1
14961.m05064	Bm1_32865	60S ribosomal protein L35, putative	1	0	0	0	-1	0	0	-1
14961.m05074	Bm1_32915	Eukaryotic translation initiation factor 4E type 3, putative	1	0	-1	-1	-1	0	0	0
14961.m05095	Bm1_33020	LAMP family protein lmp-1 precursor, putative	1	-1	0	1	0	0	1	0
14961.m05096	Bm1_33025	3' exoribonuclease family, domain 2 containing protein	1	1	0	0	0	0	0	0
14961.m05142	Bm1_33250	Helix-loop-helix DNA-binding domain containing protein	1	-1	-1	-1	1	0	0	0
14961.m05149	Bm1_33280	hypothetical protein	1	1	0	-1	-1	0	-1	-1
14961.m05151	Bm1_33290	60S ribosomal protein L13a, putative	1	0	0	0	-1	0	-1	-1
14961.m05224	Bm1_33640	Conserved hypothetical protein, putative	1	-1	0	1	-1	0	1	-1
14961.m05243	Bm1_33735	cathepsin B-like cysteine proteinase, putative	1	-1	0	0	0	0	0	0
14961.m05253	Bm1_33785	Neuronal calcium sensor family protein 1, putative	1	-1	1	1	1	0	0	0
14961.m05288	Bm1_33955	hypothetical protein	1	0	0	0	0	0	0	-1
14961.m05289	Bm1_33960	Lipase family protein	1	1	0	-1	0	0	-1	1
14961.m05294	Bm1_33985	conserved hypothetical protein	1	0	0	0	-1	-1	1	-1
14961.m05367	Bm1_34360	hypothetical protein	1	0	0	1	-1	0	0	-1
14962.m00661	Bm1_34385	hypothetical protein	1	-1	1	-1	1	-1	-1	1
14962.m00662	Bm1_04220	Zinc finger, C2H2 type family protein	1	0	0	-1	0	0	-1	1
14963.m01797	Bm1_34635	hypothetical protein	1	0	0	0	-1	0	0	-1
14965.m00414	Bm1_01100	hypothetical protein	1	0	0	0	-1	0	0	-1
12883.m00083	Bm1_03715	Zinc finger, C2H2 type family protein	1	0	0	0	1	0	0	1
14965.m00423	Bm1_24260	#N/A	1	0	0	-1	-1	-1	-1	1
14967.m01512	Bm1_20360	hypothetical protein	1	-1	1	1	-1	0	-1	0
14967.m01513	Bm1_34965	Conserved hypothetical protein, putative	1	0	1	-1	1	0	-1	1
14967.m01556	Bm1_35155	integrin cytoplasmic domain-associated protein 1, isoform 1, putative	1	0	0	0	-1	0	0	0
14967.m01569	Bm1_35210	#N/A	1	0	0	0	-1	0	0	-1
14967.m01578	Bm1_21445	Zinc finger, C2H2 type family protein	1	0	0	-1	1	-1	-1	1
14968.m01450	Bm1_35285	#N/A	1	-1	0	-1	-1	0	-1	1
14968.m01463	Bm1_35355	hypothetical protein	1	-1	1	1	1	1	0	0
12895.m00007	Bm1_03790	hypothetical protein	1	-1	-1	-1	-1	1	0	-1
14971.m02779	Bm1_35705	Ras association	1	-1	0	1	0	0	1	-1
14971.m02825	Bm1_35925	RE55111p, putative	1	-1	1	0	-1	0	-1	0
14971.m02828	Bm1_35940	Tim10/DDP family zinc finger containing protein	1	-1	0	0	0	0	1	-1
14971.m02855	Bm1_36075	D10Ertd718e protein, putative	1	0	0	-1	-1	0	-1	1
14971.m02856	#N/A	hypothetical protein	1	0	0	0	-1	-1	0	-1
14971.m02885	Bm1_36215	Ras-related protein Rab-5B, putative	1	-1	1	1	-1	-1	0	-1
14972.m06948	#N/A	Resistance to inhibitors of cholinesterase protein 3, putative	1	0	1	0	-1	0	-1	0
14972.m06956	Bm1_36335	conserved hypothetical protein	1	-1	0	-1	-1	0	0	0
14972.m06974	Bm1_36425	SNF2 family N-terminal domain containing protein	1	0	0	0	-1	0	0	-1
14972.m06994	Bm1_36525	hypothetical protein	1	0	-1	0	0	0	1	-1
12902.m00230	Bm1_03910	40S ribosomal protein S27, putative	1	0	0	0	-1	0	0	-1
14972.m07041	Bm1_36750	hypothetical protein	1	0	1	0	1	0	-1	1
14972.m07051	Bm1_36800	hypothetical protein	1	1	-1	-1	0	0	0	0
14972.m07076	Bm1_36925	hypothetical protein	1	0	0	-1	-1	0	-1	1
14972.m07146	Bm1_37265	Alpha-L-fucosidase family protein	1	-1	0	0	1	0	0	1
14972.m07151	Bm1_37285	Male sterility protein	1	-1	0	0	-1	0	0	0
14972.m07156	Bm1_37310	FKBP-type peptidyl-prolyl cis-trans isomerase-13, BmFKBP-13	1	-1	0	0	0	0	0	0
14972.m07195	Bm1_37505	SH2 domain containing protein	1	0	0	0	-1	0	0	-1
14972.m07230	Bm1_37670	hypothetical protein	1	0	1	0	0	0	-1	1
[truncated: 321 more rows]

## Sheet: L3 up vs MF
			up-(1) in one stage or down-(-1) in next stage
[truncated: 2,079 more rows]

[truncated: 14 more sheets: L4 up vs L3, L3 up vs L4, L4 up vs 6WF, 6WF up vs L4, L4 up vs 6WM, 6WM up Vs L4, 6WF up vs AF, AF up vs 6WF, 6WM up Vs AM, AM up Vs 6WM, 6WF up vs 6WM, 6WM up vs 6WF, AM up Vs AF, AF up Vs AM]
