# Supplementary material for: Transcription profiling reveals stage- and function-dependent expression patterns in the filarial nematode Brugia malayi
Source: BMC Genomics. 2012 May 14;13:184. doi: 10.1186/1471-2164-13-184 (PMC3414817; doi:10.1186/1471-2164-13-184)
Supplement: Additional file 8 — Potential filarial homologues ofC. elegansgenes annotated as “dauer-regulated and dauer-enriched” identified in L3 upregulated transcripts vs. Mf. [file 1471-2164-13-184-S8.xls]

## Sheet: additional file 7
Gene ID	Pub_Locus	duar-regulated	daur-enriched
TC8116	#N/A	TC8116
TC7891	Bm1_57080	TC7891
H31019	Bm1_31340	H31019
BMC12497	#N/A	BMC12497
BMC12234	Bm1_45635	BMC12234
BMC12019	Bm1_03430	BMC12019
BMC09229	Bm1_32235	BMC09229
BMC06398	#N/A	BMC06398
BMC04530	#N/A	BMC04530
BMC04290	#N/A	BMC04290
BMC04277	Bm1_45095	BMC04277
BMC04234	Bm1_09260	BMC04234
BMC03801	Bm1_16555	BMC03801
BMC03658	Bm1_52860	BMC03658
BMC02884	Bm1_35295	BMC02884
BMC02660	Bm1_30955	BMC02660
BMC02613	#N/A	BMC02613	BMC02613
BMC02581	Bm1_48080	BMC02581
BMC02136	#N/A	BMC02136	BMC02136
BMC02058	Bm1_00205	BMC02058
BMC01765	Bm1_42865	BMC01765
BMC01488	#N/A	BMC01488
BMC01348	#N/A	BMC01348	BMC01348
BMC01088	#N/A	BMC01088	BMC01088
BMC00164	#N/A	BMC00164
BMC00109	#N/A	BMC00109
BE124987	#N/A	BE124987	BE124987
AA592049	#N/A	AA592049	AA592049
AA216495	#N/A	AA216495	AA216495
15505.m00006	Bm1_57265	15505.m00006
15314.m00009	Bm1_24580	15314.m00009
14992.m11111	Bm1_51650	14992.m11111
14992.m11025	Bm1_51260	14992.m11025
14980.m02738	Bm1_46090	14980.m02738
14979.m04644	Bm1_45625	14979.m04644
14977.m04975	Bm1_43635	14977.m04975
14977.m04898	Bm1_43265	14977.m04898
14972.m07829	Bm1_40580	14972.m07829
14972.m07483	Bm1_38905	14972.m07483
14972.m07123	Bm1_37150	14972.m07123
14967.m01571	Bm1_35220	14967.m01571
14967.m01554	Bm1_35145	14967.m01554
14961.m05348	Bm1_34265	14961.m05348
14961.m05134	Bm1_33210	14961.m05134
14954.m01653	Bm1_30930	14954.m01653
14950.m01834	Bm1_30090	14950.m01834
14950.m01800	Bm1_29920	14950.m01800
14939.m00172	Bm1_29110	14939.m00172
14929.m00398	Bm1_28365	14929.m00398
14927.m00105	Bm1_28255	14927.m00105
14924.m00113	#N/A	14924.m00113
14841.m00011	Bm1_26660	14841.m00011
14715.m01247	Bm1_24575	14715.m01247
14656.m00218	Bm1_23140	14656.m00218
14407.m00017	Bm1_19130	14407.m00017
14237.m00403	Bm1_16270	14237.m00403	14237.m00403
14237.m00390	Bm1_16205	14237.m00390
14187.m00210	Bm1_15485	14187.m00210
13726.m00033	Bm1_30410	13726.m00033	13726.m00033
13298.m00053	Bm1_07205	13298.m00053
13250.m00031	Bm1_06445	13250.m00031	13250.m00031
13133.m00072	Bm1_02550	13133.m00072	13133.m00072
12518.m00045	Bm1_43540	12518.m00045
