# Supplementary material for: Transcription profiling reveals stage- and function-dependent expression patterns in the filarial nematode Brugia malayi
Source: BMC Genomics. 2012 May 14;13:184. doi: 10.1186/1471-2164-13-184 (PMC3414817; doi:10.1186/1471-2164-13-184)
Supplement: Additional file 9 — Potential filarial homologues ofC. elegansgenes annotated as spermatogenesis-, oogenesis-, embryogenesis- and germline-enriched identified within data sets: upregulated transcripts in 6WM vs. L4, upregulated transcripts in 6WF vs. L4, upregulated transcripts in AM vs. 6WM and upregulated transcripts in AF vs. 6WF. [file 1471-2164-13-184-S9.xls]

## Sheet: 6WF up vs L4
ID on the array	Gene ID	Pub_Locus	germline-enriched	spermotogenesis-enriched	Embyrogenesis enriched	oogenen-enriched
BMX11115	W84902	#N/A	W84902	W84902
BMX11107	W59878	Bm1_13600	W59878	W59878
bm.00112	BMC00257	Bm1_42375	BMC00257	BMC00257
BMX8329	14992.m11147	Bm1_51825	14992.m11147	14992.m11147
BMX7261	14979.m04585	Bm1_45365	14979.m04585	14979.m04585	14979.M04585
BMX188	12557.m00010	Bm1_01310	12557.m00010	12557.m00010
BMX79	12469.m00028	Bm1_46460	12469.m00028	12469.m00028
bm.02382	BMC09458	Bm1_28160	BMC09458			BMC09458
bm.00204	BMC00617	#N/A	BMC00617			BMC00617
BMX8734	15150.m00064	Bm1_54365	15150.m00064			15150.M00064
BMX7836	14990.m07900	Bm1_48880	14990.m07900			14990.M07900
BMX7583	14982.m02224	Bm1_47255	14982.m02224			14982.M02224
BMX6900	14977.m04900	Bm1_43275	14977.m04900			14977.M04900
BMX6571	14973.m02658	Bm1_41330	14973.m02658			14973.M02658
BMX6525	14973.m02604	Bm1_41030	14973.m02604			14973.M02604
BMX6372	14972.m07735	Bm1_40145	14972.m07735		14972.M07735	14972.M07735
BMX3605	14657.m00147	Bm1_23200	14657.m00147		14657.M00147	14657.M00147
BMX3567	14651.m00258	Bm1_01315	14651.m00258			14651.M00258
BMX3012	14431.m00023	Bm1_19535	14431.m00023			14431.M00023
BMX3001	14424.m00389	Bm1_19475	14424.m00389			14424.M00389
BMX2854	14365.m00040	Bm1_18490	14365.m00040			14365.M00040
BMX278	12613.m00116	Bm1_01890	12613.m00116			12613.M00116
BMX186	12556.m00066	Bm1_01295	12556.m00066			12556.M00066
bm.00595	BMC02383	Bm1_36280	BMC02383
bm.00455	BMC01736	#N/A	BMC01736		BMC01736
BMX8353	14992.m11178	Bm1_51980	14992.m11178
BMX8300	14992.m11113	Bm1_51660	14992.m11113
BMX7483	14981.m02367	Bm1_46640	14981.m02367
BMX7257	14979.m04580	Bm1_45350	14979.m04580
BMX6546	14973.m02630	Bm1_41185	14973.m02630		14973.M02630
BMX6062	14972.m07361	Bm1_38315	14972.m07361
BMX5179	14961.m05054	Bm1_32815	14961.m05054
BMX4984	14956.m00502	Bm1_31605	14956.m00502
BMX3602	14656.m00226	Bm1_23180	14656.m00226
BMX3583	14653.m00287	Bm1_23085	14653.m00287
BMX1642	13644.m00293	Bm1_10840	13644.m00293
BMX1579	13606.m00009	Bm1_10435	13606.m00009		13606.M00009
BMX168	12539.m00102	Bm1_01150	12539.m00102
bm.00426	BMC01616	#N/A			BMC01616
BMX1266	13377.m00041	Bm1_08345			13377.M00041
BMX365	12696.m00104	Bm1_02460			12696.M00104

## Sheet: AFup vs 6WF
Gene ID	Pub_Locus	embryogenesis-enriched	spermatogenisis-enriched	germline-enriched	oogenesis-enriched
BMC02383	Bm1_36280			BMC02383
BMC01736	#N/A	BMC01736		BMC01736
BMC01616	#N/A	BMC01616
BMC00617	#N/A			BMC00617	BMC00617
14992.m11147	Bm1_51825		14992.m11147	14992.m11147
14979.m04585	Bm1_45365	14979.M04585	14979.m04585	14979.m04585
14979.m04580	Bm1_45350			14979.m04580
14972.m07735	Bm1_40145	14972.M07735		14972.m07735	14972.M07735
14972.m07361	Bm1_38315			14972.m07361
14961.m05054	Bm1_32815			14961.m05054
14657.m00147	Bm1_23200	14657.M00147		14657.m00147	14657.M00147
14424.m00389	Bm1_19475			14424.m00389	14424.M00389
14365.m00040	Bm1_18490			14365.m00040	14365.M00040
13377.m00041	Bm1_08345	13377.M00041
12613.m00116	Bm1_01890			12613.m00116	12613.M00116
BMC03122	Bm1_43680	BMC03122		BMC03122	BMC03122
15450.m00008	Bm1_56860			15450.m00008	15450.M00008
15295.m00026	Bm1_55680			15295.m00026	15295.M00026
14992.m11372	Bm1_52920	14992.M11372		14992.m11372	14992.M11372
14992.m11044	Bm1_51350			14992.m11044	14992.M11044
14981.m02463	Bm1_47120	14981.M02463		14981.m02463	14981.M02463
14979.m04620	Bm1_45505			14979.m04620	14979.M04620
14979.m04463	Bm1_44765	14979.M04463		14979.m04463	14979.M04463
14975.m04531	Bm1_42950			14975.m04531	14975.M04531
14972.m07436	Bm1_38685			14972.m07436	14972.M07436
14950.m01863	Bm1_30230			14950.m01863	14950.M01863
14932.m00515	Bm1_28625			14932.m00515	14932.M00515
14930.m00344	Bm1_28470			14930.m00344	14930.M00344
14930.m00326	Bm1_28380			14930.m00326	14930.M00326
14920.m00429	Bm1_28000			14920.m00429	14920.M00429
14873.m00236	Bm1_26995			14873.m00236	14873.M00236
14835.m00083	Bm1_26640			14835.m00083	14835.M00083
14770.m00167	Bm1_25650			14770.m00167	14770.M00167
14715.m01243	Bm1_24555			14715.m01243	14715.M01243
14659.m00191	Bm1_23235			14659.m00191	14659.M00191
14355.m00216	Bm1_18205			14355.m00216	14355.M00216
14239.m00342	Bm1_16340			14239.m00342	14239.M00342
14230.m00219	Bm1_16025	14230.M00219		14230.m00219	14230.M00219
14080.m00070	Bm1_14510			14080.m00070	14080.M00070
13652.m00092	Bm1_10915	13652.M00092		13652.m00092	13652.M00092
13258.m00169	Bm1_06565			13258.m00169	13258.M00169
12791.m00117	Bm1_03165			12791.m00117	12791.M00117
H21256	Bm1_55850		H21256	H21256
BMC06503	Bm1_35290			BMC06503
BMC02724	Bm1_57050			BMC02724
15258.m00018	Bm1_55390			15258.m00018
14992.m11311	Bm1_52640	14992.M11311		14992.m11311
14992.m11046	Bm1_51360			14992.m11046
14990.m08041	Bm1_49570			14990.m08041
14990.m08038	Bm1_49560			14990.m08038
14990.m07831	Bm1_48540			14990.m07831
14990.m07693	#N/A			14990.m07693
14980.m02696	Bm1_45875		14980.m02696	14980.m02696
14977.m04965	Bm1_43590			14977.m04965
14973.m02652	Bm1_41295			14973.m02652
14973.m02646	Bm1_41265	14973.M02646		14973.m02646
14972.m07819	Bm1_40540			14972.m07819
14972.m07434	Bm1_38675			14972.m07434
14950.m01854	Bm1_30190			14950.m01854
14944.m00541	Bm1_29370			14944.m00541
14853.m00061	Bm1_26750		14853.m00061	14853.m00061
14744.m00190	Bm1_25080			14744.m00190
13212.m00014	Bm1_05985	13212.M00014		13212.m00014

## Sheet: 6WM up vs L4
Gene ID	Pub_Locus	spermtogenesis-enriched	embryogenesis-enriched	germline-enriched	oogenesis-enriched
W84907	Bm1_52010	W84907		W84907
W84902	#N/A	W84902		W84902
W59878	Bm1_13600	W59878		W59878
TC8006	Bm1_49345			TC8006	TC8006
BMC10976	#N/A	BMC10976		BMC10976
BMC10339	Bm1_05315			BMC10339
BMC07594	Bm1_02130	BMC07594		BMC07594
BMC07269	Bm1_01265	BMC07269		BMC07269
BMC06381	Bm1_06910		BMC06381	BMC06381
BMC05868	Bm1_15310	BMC05868		BMC05868
BMC05756	#N/A	BMC05756		BMC05756
BMC04236	#N/A	BMC04236		BMC04236
BMC04147	Bm1_32220	BMC04147		BMC04147
BMC04055	Bm1_20120	BMC04055		BMC04055
BMC03352	Bm1_09765			BMC03352
BMC02812	Bm1_54485			BMC02812
BMC01784	Bm1_48480	BMC01784		BMC01784
BMC01736	#N/A		BMC01736	BMC01736
BMC00603	Bm1_44750	BMC00603		BMC00603
BMC00257	Bm1_42375	BMC00257		BMC00257
AW063111	#N/A	AW063111		AW063111
15315.m00009	Bm1_55900			15315.m00009
15183.m00025	Bm1_54750			15183.m00025
15150.m00064	Bm1_54365			15150.m00064	15150.M00064
14992.m11298	Bm1_52575	14992.m11298		14992.m11298
14992.m11215	Bm1_52155	14992.m11215		14992.m11215
14992.m11187	Bm1_52025	14992.m11187		14992.m11187
14992.m11178	Bm1_51980			14992.m11178
14992.m11147	Bm1_51825	14992.m11147		14992.m11147
14992.m11113	Bm1_51660			14992.m11113
14992.m10952	Bm1_50885			14992.m10952
14990.m07900	Bm1_48880			14990.m07900	14990.M07900
14982.m02224	Bm1_47255			14982.m02224	14982.M02224
14981.m02383	Bm1_46720			14981.m02383	14981.M02383
14981.m02377	Bm1_46690	14981.m02377		14981.m02377
14981.m02367	Bm1_46640			14981.m02367
14980.m02817	Bm1_46460			14980.m02817
14980.m02769	Bm1_46235	14980.m02769		14980.m02769
14980.m02696	Bm1_45875	14980.m02696		14980.m02696
14979.m04585	Bm1_45365	14979.m04585	14979.M04585	14979.m04585
14979.m04580	Bm1_45350			14979.m04580
14977.m05089	Bm1_44200	14977.m05089		14977.m05089
14977.m05069	Bm1_44100			14977.m05069
14977.m05065	Bm1_44080	14977.m05065		14977.m05065
14977.m05061	Bm1_44060	14977.m05061		14977.m05061
14977.m05027	Bm1_43900	14977.m05027		14977.m05027
14977.m04937	Bm1_43460			14977.m04937
14977.m04913	Bm1_43345			14977.m04913	14977.M04913
14977.m04900	Bm1_43275			14977.m04900	14977.M04900
14975.m04510	Bm1_42845	14975.m04510		14975.m04510
14975.m04469	Bm1_42635	14975.m04469		14975.m04469
14975.m04398	Bm1_42305	14975.m04398		14975.m04398
14973.m02652	Bm1_41295			14973.m02652
14973.m02646	Bm1_41265		14973.M02646	14973.m02646
14973.m02630	Bm1_41185		14973.M02630	14973.m02630
14973.m02604	Bm1_41030			14973.m02604	14973.M02604
14972.m07411	Bm1_38560	14972.m07411		14972.m07411
14972.m07043	Bm1_36760			14972.m07043	14972.M07043
14968.m01476	Bm1_35430			14968.m01476
14963.m01804	Bm1_34670			14963.m01804	14963.M01804
14963.m01789	Bm1_34595	14963.m01789		14963.m01789
14961.m05370	Bm1_34375	14961.m05370		14961.m05370
14961.m05244	Bm1_33740	14961.m05244		14961.m05244
14961.m05058	Bm1_32835	14961.m05058		14961.m05058
14947.m01130	Bm1_29645			14947.m01130
14932.m00516	Bm1_28630	14932.m00516		14932.m00516
14932.m00515	Bm1_28625			14932.m00515	14932.M00515
14853.m00061	Bm1_26750	14853.m00061		14853.m00061
14770.m00167	Bm1_25650			14770.m00167	14770.M00167
14761.m00206	Bm1_25400	14761.m00206		14761.m00206
14761.m00204	Bm1_25390			14761.m00204
14731.m00999	Bm1_24880			14731.m00999
14696.m00217	Bm1_23940			14696.m00217
14657.m00147	Bm1_23200		14657.M00147	14657.m00147	14657.M00147
14656.m00226	Bm1_23180			14656.m00226
14653.m00287	Bm1_23085			14653.m00287
14651.m00258	Bm1_01315			14651.m00258	14651.M00258
14570.m00059	Bm1_21270		14570.M00059	14570.m00059	14570.M00059
14431.m00023	Bm1_19535			14431.m00023	14431.M00023
14367.m00312	Bm1_18565	14367.m00312		14367.m00312
14365.m00040	Bm1_18490			14365.m00040	14365.M00040
14362.m00107	Bm1_18425	14362.m00107		14362.m00107
14355.m00216	Bm1_18205			14355.m00216	14355.M00216
14224.m00311	Bm1_15940	14224.m00311		14224.m00311
14178.m00091	Bm1_15385	14178.m00091		14178.m00091
14093.m00117	Bm1_02215	14093.m00117		14093.m00117
14043.m00009	Bm1_13995	14043.m00009		14043.m00009
13889.m00011	Bm1_12545			13889.m00011	13889.M00011
13834.m00094	Bm1_12320			13834.m00094
13818.m00243	Bm1_12170	13818.m00243		13818.m00243
13679.m00015	Bm1_11170	13679.m00015		13679.m00015
13652.m00092	Bm1_10915		13652.M00092	13652.m00092	13652.M00092
13644.m00293	Bm1_10840			13644.m00293
13303.m00007	Bm1_07210	13303.m00007		13303.m00007
13289.m00063	Bm1_07085	13289.m00063		13289.m00063
13106.m00007	Bm1_02975	13106.m00007		13106.m00007
12932.m00087	Bm1_04095	12932.m00087		12932.m00087
12902.m00218	Bm1_03850	12902.m00218		12902.m00218
12747.m00015	Bm1_02830	12747.m00015		12747.m00015
12670.m00021	Bm1_02310	12670.m00021		12670.m00021
12575.m00213	Bm1_01445			12575.m00213	12575.M00213
12557.m00010	Bm1_01310	12557.m00010		12557.m00010
12539.m00102	Bm1_01150			12539.m00102
12526.m00073	Bm1_01065	12526.m00073		12526.m00073
12521.m00082	Bm1_01015	12521.m00082		12521.m00082
12469.m00028	Bm1_46460	12469.m00028		12469.m00028
12451.m00032	Bm1_00470	12451.m00032		12451.m00032
H98325	Bm1_23030		H98325
BMC12231	Bm1_55385		BMC12231
BMC12019	Bm1_03430		BMC12019
BMC11689	#N/A		BMC11689
BMC06743	Bm1_11880		BMC06743
BMC03774	Bm1_11720		BMC03774
BMC02854	Bm1_17325		BMC02854
AA051926	Bm1_17195		AA051926
14979.m04508	Bm1_44995		14979.M04508
14930.m00349	Bm1_28495		14930.M00349
14773.m00936	Bm1_25865		14773.M00936
14318.m00072	Bm1_17810		14318.M00072
12698.m00330	Bm1_02515		12698.M00330
12696.m00104	Bm1_02460		12696.M00104

## Sheet: AM up vs 6WM
Gene ID	Pub_Locus	spermatogenesis-enriched	embryogenesis-enriched	germline-enriched	oogenesis-enriched
W84907	Bm1_52010	W84907		W84907
W84902	#N/A	W84902		W84902
W59878	Bm1_13600	W59878		W59878
BMC10976	#N/A	BMC10976		BMC10976
BMC10339	Bm1_05315			BMC10339
BMC07594	Bm1_02130	BMC07594		BMC07594
BMC07269	Bm1_01265	BMC07269		BMC07269
BMC05868	Bm1_15310	BMC05868		BMC05868
BMC05756	#N/A	BMC05756		BMC05756
BMC04147	Bm1_32220	BMC04147		BMC04147
BMC03774	Bm1_11720		BMC03774
BMC03352	Bm1_09765			BMC03352
BMC02854	Bm1_17325		BMC02854
BMC01784	Bm1_48480	BMC01784		BMC01784
AW063111	#N/A	AW063111		AW063111
15315.m00009	Bm1_55900			15315.m00009
14992.m11298	Bm1_52575	14992.m11298		14992.m11298
14992.m11215	Bm1_52155	14992.m11215		14992.m11215
14992.m11187	Bm1_52025	14992.m11187		14992.m11187
14992.m11147	Bm1_51825	14992.m11147		14992.m11147
14981.m02383	Bm1_46720			14981.m02383	14981.M02383
14981.m02377	Bm1_46690	14981.m02377		14981.m02377
14980.m02696	Bm1_45875	14980.m02696		14980.m02696
14979.m04508	Bm1_44995		14979.M04508
14977.m05089	Bm1_44200	14977.m05089		14977.m05089
14977.m05069	Bm1_44100			14977.m05069
14977.m05061	Bm1_44060	14977.m05061		14977.m05061
14977.m05027	Bm1_43900	14977.m05027		14977.m05027
14977.m04913	Bm1_43345			14977.m04913	14977.M04913
14975.m04469	Bm1_42635	14975.m04469		14975.m04469
14973.m02652	Bm1_41295			14973.m02652
14972.m07411	Bm1_38560	14972.m07411		14972.m07411
14972.m07043	Bm1_36760			14972.m07043	14972.M07043
14963.m01804	Bm1_34670			14963.m01804	14963.M01804
14963.m01789	Bm1_34595	14963.m01789		14963.m01789
14961.m05370	Bm1_34375	14961.m05370		14961.m05370
14961.m05244	Bm1_33740	14961.m05244		14961.m05244
14961.m05058	Bm1_32835	14961.m05058		14961.m05058
14947.m01130	Bm1_29645			14947.m01130
14932.m00516	Bm1_28630	14932.m00516		14932.m00516
14853.m00061	Bm1_26750	14853.m00061		14853.m00061
14761.m00206	Bm1_25400	14761.m00206		14761.m00206
14761.m00204	Bm1_25390			14761.m00204
14731.m00999	Bm1_24880			14731.m00999
14696.m00217	Bm1_23940			14696.m00217
14570.m00059	Bm1_21270		14570.M00059	14570.m00059	14570.M00059
14362.m00107	Bm1_18425	14362.m00107		14362.m00107
14318.m00072	Bm1_17810		14318.M00072
14224.m00311	Bm1_15940	14224.m00311		14224.m00311
14178.m00091	Bm1_15385	14178.m00091		14178.m00091
14093.m00117	Bm1_02215	14093.m00117		14093.m00117
14043.m00009	Bm1_13995	14043.m00009		14043.m00009
13834.m00094	Bm1_12320			13834.m00094
13818.m00243	Bm1_12170	13818.m00243		13818.m00243
13679.m00015	Bm1_11170	13679.m00015		13679.m00015
13303.m00007	Bm1_07210	13303.m00007		13303.m00007
13289.m00063	Bm1_07085	13289.m00063		13289.m00063
13106.m00007	Bm1_02975	13106.m00007		13106.m00007
12747.m00015	Bm1_02830	12747.m00015		12747.m00015
12698.m00330	Bm1_02515		12698.M00330
12670.m00021	Bm1_02310	12670.m00021		12670.m00021
12526.m00073	Bm1_01065	12526.m00073		12526.m00073
12521.m00082	Bm1_01015	12521.m00082		12521.m00082
12469.m00028	Bm1_46460	12469.m00028		12469.m00028
12451.m00032	Bm1_00470	12451.m00032		12451.m00032
15525.m00008	Bm1_57410			15525.m00008	15525.M00008
14992.m11044	Bm1_51350			14992.m11044	14992.M11044
14835.m00083	Bm1_26640			14835.m00083	14835.M00083
14659.m00191	Bm1_23235			14659.m00191	14659.M00191
BMC02383	Bm1_36280			BMC02383
15258.m00018	Bm1_55390			15258.m00018
14990.m07693	#N/A			14990.m07693
14920.m00433	Bm1_28020	14920.m00433		14920.m00433
14356.m00511	Bm1_18280			14356.m00511
13282.m00279	Bm1_07045	13282.m00279		13282.m00279
12950.m00043	Bm1_04210	12950.m00043		12950.m00043
BMC00576	Bm1_01805		BMC00576
BMC00239	#N/A		BMC00239
BMC00060	Bm1_16700		BMC00060
14971.m02885	Bm1_36215		14971.M02885
