# Supplementary material for: Transcription profiling reveals stage- and function-dependent expression patterns in the filarial nematode Brugia malayi
Source: BMC Genomics. 2012 May 14;13:184. doi: 10.1186/1471-2164-13-184 (PMC3414817; doi:10.1186/1471-2164-13-184)
Supplement: Additional file 10 — GO associations of transcripts constitutively expressed across the stages studied. [file 1471-2164-13-184-S10.xls]

## Sheet: biological process
Enriched or depleted GO associations in transcripts expressed in all stages studied (not differentially expressed)						P-value
GO terms	Description	M	K	N	X	depleted	enriched
GO:0006412	translation	4711	613	441	151	1	2.67662e-29
GO:0006414	translational elongation	4711	40	441	15	1	1.30884e-06
GO:0042254	ribosome biogenesis	4711	41	441	13	0.999747	0.00157925
GO:0006457	protein folding	4711	137	441	23	0.998269	0.00376923
GO:0045454	cell redox homeostasis	4711	77	441	15	0.998323	0.00445824
GO:0006446	regulation of translational initiation	4711	2	441	2	1	0.00874495
GO:0015986	ATP synthesis coupled proton transport	4711	41	441	9	0.996343	0.0117864
GO:0006122	mitochondrial electron transport, ubiquinol to cytochrome c	4711	11	441	4	0.997985	0.0146628
GO:0006913	nucleocytoplasmic transport	4711	12	441	4	0.996809	0.020399
GO:0006777	Mo-molybdopterin cofactor biosynthetic process	4711	3	441	2	0.999185	0.0246043
GO:0006890	retrograde vesicle-mediated transport, Golgi to ER	4711	3	441	2	0.999185	0.0246043
GO:0008283	cell proliferation	4711	3	441	2	0.999185	0.0246043
GO:0031120	snRNA pseudouridine synthesis	4711	3	441	2	0.999185	0.0246043
GO:0042256	mature ribosome assembly	4711	3	441	2	0.999185	0.0246043
GO:0006413	translational initiation	4711	28	441	8	0.991821	0.0296688
GO:0042773	ATP synthesis coupled electron transport	4711	42	441	9	0.989577	0.0405876
GO:0009103	lipopolysaccharide biosynthetic process	4711	4	441	2	0.996967	0.0461752
GO:0006811	ion transport	4711	224	441	16	0.020946	0.997082
GO:0007165	signal transduction	4711	382	441	13	0.00115421	0.999892
GO:0055085	transmembrane transport	4711	235	441	15	0.00030773	0.999934
GO:0006355	regulation of transcription, DNA-dependent	4711	364	441	13	1.33251e-05	0.999996
GO:0006260	DNA replication	4711	97	441	0	0.00356137	1
GO:0006468	protein amino acid phosphorylation	4711	266	441	4	6.74487e-08	1
GO:0007018	microtubule-based movement	4711	35	441	0	0.0316463	1
GO:0007186	G-protein coupled receptor protein signaling pathway	4711	82	441	0	0.00195912	1
GO:0015074	DNA integration	4711	44	441	0	0.0129654	1
GO:0016192	vesicle-mediated transport	4711	80	441	8	0.00530224	1
GO:0043401	steroid hormone mediated signaling pathway	4711	35	441	0	0.0316463	1
Enriched or depleted GO associations in transcripts expressed in all stages studied (differentially expressed)
GO terms	Description
GO:0006412	translation	4711	613	423	149	1	2.18929e-41
GO:0006334	nucleosome assembly	4711	51	423	17	1	9.75607e-07
GO:0015986	ATP synthesis coupled proton transport	4711	41	423	14	0.999999	6.53713e-06
GO:0009060	aerobic respiration	4711	44	423	12	0.999998	2.38465e-05
GO:0006123	mitochondrial electron transport, cytochrome c to oxygen	4711	10	423	6	0.999996	7.77282e-05
GO:0006096	glycolysis	4711	46	423	13	0.999971	0.000132135
GO:0022904	respiratory electron transport chain	4711	67	423	20	0.999971	0.00019277
GO:0009408	response to heat	4711	22	423	8	0.99994	0.000408156
GO:0045454	cell redox homeostasis	4711	77	423	15	0.998924	0.00299185
GO:0006950	response to stress	4711	149	423	21	0.999423	0.00307674
GO:0006457	protein folding	4711	137	423	23	0.998191	0.00398905
GO:0006379	mRNA cleavage	4711	2	423	2	1	0.00804487
GO:0006122	mitochondrial electron transport, ubiquinol to cytochrome c	4711	11	423	4	0.998332	0.0126878
GO:0051258	protein polymerization	4711	30	423	7	0.996066	0.0147588
GO:0006801	superoxide metabolic process	4711	12	423	4	0.99735	0.0177066
GO:0006364	rRNA processing	4711	18	423	5	0.996007	0.0238017
GO:0007018	microtubule-based movement	4711	35	423	7	0.98937	0.0330776
GO:0006275	regulation of DNA replication	4711	4	423	2	0.997316	0.0427078
GO:0045980	negative regulation of nucleotide metabolic process	4711	4	423	2	0.997316	0.0427078
GO:0009987	cellular process	4711	3748	423	365	0.0466004	0.974358
GO:0006886	intracellular protein transport	4711	101	423	5	0.0453756	0.985772
GO:0006508	proteolysis	4711	267	423	17	0.0257744	0.987643
GO:0006396	RNA processing	4711	112	423	7	0.0393867	0.990322
GO:0007165	signal transduction	4711	382	423	5	0.0287282	0.991603
GO:0006260	DNA replication	4711	97	423	3	0.0385727	0.993967
GO:0016192	vesicle-mediated transport	4711	80	423	3	0.0303626	0.995466
GO:0006810	transport	4711	666	423	39	0.00380134	0.998665
GO:0006355	regulation of transcription, DNA-dependent	4711	364	423	3	1.0187e-11	1
GO:0006468	protein amino acid phosphorylation	4711	266	423	4	1.79168e-07	1
GO:0006811	ion transport	4711	224	423	21	0.0156162	1
GO:0007186	G-protein coupled receptor protein signaling pathway	4711	82	423	2	0.00255857	1
GO:0007264	small GTPase mediated signal transduction	4711	134	423	0	0.000671419	1
GO:0009108	coenzyme biosynthetic process	4711	38	423	0	0.0276029	1
GO:0015074	DNA integration	4711	44	423	0	0.0156162	1
GO:0043401	steroid hormone mediated signaling pathway	4711	35	423	0	0.0366876	1

## Sheet: cellular process
Enriched or depleted GO associations in transcripts expressed in all stages studied (not differentially expressed)					P-value	P-value
GO terms	Description	M	K	N	X	depleted	enriched
GO:0000276	mitochondrial proton-transporting ATP synthase complex, coupling factor F(o)	3215	14	329	7	0.999981	0.00020057
GO:0005622	intracellular	3215	2168	329	276	7.37764e-05	0.999966
GO:0005730	nucleolus	3215	8	329	5	0.998633	0.016785
GO:0005739	mitochondrion	3215	107	329	27	0.991401	0.0282483
GO:0005740	mitochondrial envelope	3215	73	329	16	0.997012	0.0198417
GO:0005761	mitochondrial ribosome	3215	3	329	3	1	0.00106287
GO:0005840	ribosome	3215	449	329	128	1	2.01035e-31
GO:0005852	eukaryotic translation initiation factor 3 complex	3215	3	329	3	1	0.00106287
GO:0005853	eukaryotic translation elongation factor 1 complex	3215	8	329	5	0.999974	0.000470072
GO:0012505	endomembrane system	3215	70	329	6	0.0346232	1
GO:0015935	small ribosomal subunit	3215	40	329	11	0.999574	0.00164394
GO:0016020	membrane	3215	1149	329	68	0.00219151	0.99883
GO:0016021	integral to membrane	3215	491	329	21	6.04987e-07	1
GO:0031429	box H/ACA snoRNP complex	3215	2	329	2	1	0.0104434
GO:0032991	macromolecular complex	3215	963	329	184	0.000646532	0.999854
GO:0044444	cytoplasmic part	3215	743	329	172	0.0222906	0.996884
GO:0044446	intracellular organelle part	3215	431	329	56	0.0126692	0.998389
Enriched or depleted GO associations in transcripts expressed in all stages studied (differentially expressed)					P-value
GO terms	Description
GO:0000015	phosphopyruvate hydratase complex	3215	9	359	5	0.999883	0.00145338
GO:0000172	ribonuclease MRP complex	3215	2	359	2	1	0.012438
GO:0000276	mitochondrial proton-transporting ATP synthase complex, coupling factor F(o)	3215	14	359	5	0.997446	0.0143822
GO:0000786	nucleosome	3215	48	359	16	0.999993	3.26551e-05
GO:0005581	collagen	3215	3	359	2	0.998618	0.03455
GO:0005615	extracellular space	3215	47	359	19	1	1.86679e-07
GO:0005622	intracellular	3215	2168	359	288	3.33012e-10	1
GO:0005634	nucleus	3215	444	359	23	1.63467e-05	0.999993
GO:0005737	cytoplasm	3215	982	359	191	0.00273513	0.998785
GO:0005840	ribosome	3215	449	359	138	1	1.13703e-24
GO:0005856	cytoskeleton	3215	124	359	26	0.0348123	0.994738
GO:0005874	microtubule	3215	23	359	7	0.997587	0.0102199
GO:0015934	large ribosomal subunit	3215	32	359	16	1	4.74246e-08
GO:0015935	small ribosomal subunit	3215	40	359	13	0.999944	0.000242411
GO:0016020	membrane	3215	1149	359	78	0.000901923	0.99953
GO:0016021	integral to membrane	3215	491	359	21	1.03379e-08	1
GO:0016459	myosin complex	3215	39	359	16	1	1.41609e-06
GO:0030677	ribonuclease P complex	3215	2	359	2	1	0.012438
GO:0043234	protein complex	3215	439	359	67	0.0113036	0.99503
GO:0043626	PCNA complex	3215	2	359	2	1	0.012438
GO:0044444	cytoplasmic part	3215	743	359	177	0.0209561	0.997115
GO:0045261	proton-transporting ATP synthase complex, catalytic core F(1)	3215	19	359	7	0.999444	0.00311608

## Sheet: molecular function
Enriched or depleted GO associations in transcripts expressed in all stages studied (not differentially expressed)						P-value
GO terms	Description	M	K	N	X	depleted	enriched
GO:0003735	structural constituent of ribosome	7186	447	585	127	1	5.46013e-40
GO:0008137	NADH dehydrogenase (ubiquinone) activity	7186	50	585	18	1	2.90094e-08
GO:0009055	electron carrier activity	7186	120	585	21	0.999771	0.000605431
GO:0008097	5S rRNA binding	7186	7	585	4	0.999936	0.00124658
GO:0043022	ribosome binding	7186	7	585	4	0.999936	0.00124658
GO:0003743	translation initiation factor activity	7186	28	585	8	0.999751	0.00131994
GO:0015035	protein disulfide oxidoreductase activity	7186	28	585	8	0.999751	0.00131994
GO:0015078	hydrogen ion transmembrane transporter activity	7186	128	585	24	0.99957	0.00188307
GO:0004013	adenosylhomocysteinase activity	7186	4	585	3	0.999956	0.00201739
GO:0004298	threonine-type endopeptidase activity	7186	27	585	7	0.998986	0.00480392
GO:0051082	unfolded protein binding	7186	89	585	15	0.998032	0.00508246
GO:0019843	rRNA binding	7186	22	585	9	0.99925	0.00530034
GO:0008121	ubiquinol-cytochrome-c reductase activity	7186	21	585	6	0.999034	0.00533118
GO:0001671	ATPase activator activity	7186	2	585	2	1	0.0066169
GO:0004649	poly(ADP-ribose) glycohydrolase activity	7186	2	585	2	1	0.0066169
GO:0008830	dTDP-4-dehydrorhamnose 3,5-epimerase activity	7186	2	585	2	1	0.0066169
GO:0016818	hydrolase activity, acting on acid anhydrides, in phosphorus-containing anhydrides	7186	373	585	21	0.998753	0.0146498
GO:0009982	pseudouridine synthase activity	7186	19	585	5	0.996934	0.0156405
GO:0051920	peroxiredoxin activity	7186	13	585	4	0.997395	0.0171582
GO:0030515	snoRNA binding	7186	3	585	2	0.999463	0.0187768
GO:0003746	translation elongation factor activity	7186	21	585	5	0.994669	0.023918
GO:0008138	protein tyrosine/serine/threonine phosphatase activity	7186	15	585	4	0.9947	0.0287654
GO:0004576	oligosaccharyl transferase activity	7186	7	585	3	0.997983	0.0355361
GO:0005524	ATP binding	7186	793	585	50	0.0237582	0.983374
GO:0004672	protein kinase activity	7186	270	585	5	0.0215329	0.995173
GO:0008270	zinc ion binding	7186	645	585	33	0.00126176	0.999293
GO:0004674	protein serine/threonine kinase activity	7186	156	585	3	0.00161261	0.999661
GO:0003700	transcription factor activity	7186	195	585	2	8.94629e-06	0.999999
GO:0004553	hydrolase activity, hydrolyzing O-glycosyl compounds	7186	72	585	2	0.0256692	1
GO:0004725	protein tyrosine phosphatase activity	7186	50	585	0	0.0141102	1
GO:0004867	serine-type endopeptidase inhibitor activity	7186	38	585	0	0.0393438	1
GO:0005515	protein binding	7186	1648	585	87	3.26209e-09	1
GO:0016301	kinase activity	7186	365	585	10	0.0235669	1
GO:0016773	phosphotransferase activity, alcohol group as acceptor	7186	342	585	5	0.00463655	1
GO:0030528	transcription regulator activity	7186	299	585	4	0.00277207	1
GO:0042302	structural constituent of cuticle	7186	86	585	0	0.000643868	1
GO:0043565	sequence-specific DNA binding	7186	149	585	0	6.63683e-06	1
Enriched or depleted GO associations in transcripts expressed in all stages studied (differentially expressed)
GO terms	Description	M	K	N	X
GO:0003735	structural constituent of ribosome	7186	447	577	138	1	3.17996e-49
GO:0003774	motor activity	7186	62	577	16	1	5.63243e-08
GO:0016209	antioxidant activity	7186	58	577	17	1	9.10405e-07
GO:0004129	cytochrome-c oxidase activity	7186	45	577	14	0.999999	6.37089e-06
GO:0003723	RNA binding	7186	271	577	40	0.999985	3.40167e-05
GO:0042302	structural constituent of cuticle	7186	86	577	19	0.999989	3.79131e-05
GO:0009055	electron carrier activity	7186	120	577	22	0.999934	0.000188047
GO:0004634	phosphopyruvate hydratase activity	7186	9	577	5	0.999982	0.000314711
GO:0004332	fructose-bisphosphate aldolase activity	7186	10	577	5	0.999959	0.00058797
GO:0008121	ubiquinol-cytochrome-c reductase activity	7186	21	577	7	0.999869	0.000889731
GO:0004619	phosphoglycerate mutase activity	7186	4	577	3	0.999959	0.00193733
GO:0046933	hydrogen ion transporting ATP synthase activity, rotational mechanism	7186	24	577	7	0.99962	0.00214223
GO:0005093	Rab GDP-dissociation inhibitor activity	7186	2	577	2	1	0.00643701
GO:0030337	DNA polymerase processivity factor activity	7186	2	577	2	1	0.00643701
GO:0015078	hydrogen ion transmembrane transporter activity	7186	128	577	36	0.99829	0.00663783
GO:0003755	peptidyl-prolyl cis-trans isomerase activity	7186	23	577	6	0.998372	0.00807433
GO:0004602	glutathione peroxidase activity	7186	6	577	3	0.999459	0.00856717
GO:0004618	phosphoglycerate kinase activity	7186	6	577	3	0.999459	0.00856717
GO:0005201	extracellular matrix structural constituent	7186	3	577	2	0.999485	0.0182806
GO:0000166	nucleotide binding	7186	1250	577	81	0.989579	0.0192461
GO:0008235	metalloexopeptidase activity	7186	20	577	3	0.997784	0.0212388
GO:0020037	heme binding	7186	89	577	13	0.989108	0.0245923
GO:0004364	glutathione transferase activity	7186	4	577	2	0.998063	0.0346239
GO:0004784	superoxide dismutase activity	7186	4	577	2	0.998063	0.0346239
GO:0004791	thioredoxin-disulfide reductase activity	7186	4	577	2	0.998063	0.0346239
GO:0004555	alpha,alpha-trehalase activity	7186	17	577	4	0.991001	0.0422142
GO:0050662	coenzyme binding	7186	113	577	4	0.0405376	0.993551
GO:0008026	ATP-dependent helicase activity	7186	62	577	1	0.035207	0.994553
GO:0016740	transferase activity	7186	881	577	25	0.035207	0.994553
GO:0004672	protein kinase activity	7186	270	577	4	0.0233508	0.994698
GO:0016773	phosphotransferase activity, alcohol group as acceptor	7186	342	577	5	0.0328008	0.994994
GO:0030528	transcription regulator activity	7186	299	577	3	0.0198812	0.997229
GO:0016787	hydrolase activity	7186	1095	577	66	0.00871777	0.997807
GO:0008270	zinc ion binding	7186	645	577	32	0.000996748	0.999452
GO:0005524	ATP binding	7186	793	577	41	0.000628507	0.99964
GO:0004674	protein serine/threonine kinase activity	7186	156	577	2	0.000395086	0.999944
GO:0003700	transcription factor activity	7186	195	577	0	6.45271e-08	1
GO:0003779	actin binding	7186	45	577	0	0.0228527	1
GO:0004553	hydrolase activity, hydrolyzing O-glycosyl compounds	7186	72	577	5	0.0248613	1
GO:0004871	signal transducer activity	7186	168	577	0	0.00983541	1
GO:0005515	protein binding	7186	1648	577	53	1.48309e-23	1
GO:0016616	oxidoreductase activity, acting on the CH-OH group of donors, NAD or NADP as acceptor	7186	46	577	0	0.0210062	1
GO:0016758	transferase activity, transferring hexosyl groups	7186	50	577	0	0.0149945	1
GO:0043565	sequence-specific DNA binding	7186	149	577	0	7.86778e-06	1
