# Supplementary material for: Transcription profiling reveals stage- and function-dependent expression patterns in the filarial nematode Brugia malayi
Source: BMC Genomics. 2012 May 14;13:184. doi: 10.1186/1471-2164-13-184 (PMC3414817; doi:10.1186/1471-2164-13-184)
Supplement: Additional file 11 — GO associations of transcripts expressed in five gene clusters. [file 1471-2164-13-184-S11.xls]

## Sheet: biological processes
Significantly enriched or depleted Biological_Processes associated with transcripts expressed in cluster one
Go terms	Description	M	K	N	X	Depleted	Enriched
GO:0006412	translation	4711	613	298	143	1	1.52457e-52
GO:0005991	trehalose metabolic process	4711	18	298	9	1	4.21741e-07
GO:0006334	nucleosome assembly	4711	51	298	10	0.999738	0.00110297
GO:0006032	chitin catabolic process	4711	5	298	3	0.999925	0.00227751
GO:0006379	mRNA cleavage	4711	2	298	2	1	0.00398877
GO:0006529	asparagine biosynthetic process	4711	2	298	2	1	0.00398877
GO:0006122	mitochondrial electron transport, ubiquinol to cytochrome c	4711	11	298	3	0.99637	0.0282725
GO:0006364	rRNA processing	4711	18	298	4	0.99289	0.0446298
GO:0055085	transmembrane transport	4711	235	298	8	0.0203688	0.992673
GO:0006355	regulation of transcription, DNA-dependent	4711	364	298	15	0.0146686	0.992899
GO:0008152	metabolic process	4711	3520	298	244	0.0160968	0.994927
GO:0006810	transport	4711	666	298	21	0.00898043	0.998894
GO:0006468	protein amino acid phosphorylation	4711	266	298	4	0.000111164	0.999978
GO:0055114	oxidation reduction	4711	390	298	9	8.8459e-05	0.999978
GO:0006470	protein amino acid dephosphorylation	4711	60	298	0	0.0193256	1
GO:0006511	ubiquitin-dependent protein catabolic process	4711	51	298	0	0.0350482	1
GO:0006811	ion transport	4711	224	298	8	0.0350482	1
Significantly enriched or depleted Biological_Processes associated with transcripts expressed in cluster two
Go terms	Description	M	K	N	X	Depleted	Enriched
GO:0015986	ATP synthesis coupled proton transport	4711	41	208	13	1	9.85132e-09
GO:0006123	mitochondrial electron transport, cytochrome c to oxygen	4711	10	208	6	1	1.2492e-06
GO:0007218	neuropeptide signaling pathway	4711	11	208	6	1	2.64736e-06
GO:0006096	glycolysis	4711	46	208	11	1	3.26147e-06
GO:0006812	cation transport	4711	159	208	23	0.999982	0.000158395
GO:0006754	ATP biosynthetic process	4711	61	208	19	0.999986	0.000158805
GO:0006508	proteolysis	4711	267	208	20	0.999861	0.00038972
GO:0022904	respiratory electron transport chain	4711	67	208	15	0.999858	0.000772231
GO:0009060	aerobic respiration	4711	44	208	10	0.999841	0.00143936
GO:0006099	tricarboxylic acid cycle	4711	24	208	5	0.999525	0.00341649
GO:0006094	gluconeogenesis	4711	8	208	3	0.999775	0.00402936
GO:0006108	malate metabolic process	4711	9	208	3	0.999609	0.00584875
GO:0045454	cell redox homeostasis	4711	77	208	9	0.998139	0.00635709
GO:0045980	negative regulation of nucleotide metabolic process	4711	4	208	2	0.999672	0.0109746
GO:0006811	ion transport	4711	224	208	31	0.996793	0.0133004
GO:0006165	nucleoside diphosphate phosphorylation	4711	6	208	2	0.998463	0.0258736
GO:0006183	GTP biosynthetic process	4711	6	208	2	0.998463	0.0258736
GO:0006228	UTP biosynthetic process	4711	6	208	2	0.998463	0.0258736
GO:0006241	CTP biosynthetic process	4711	6	208	2	0.998463	0.0258736
GO:0055114	oxidation reduction	4711	390	208	37	0.985599	0.0262211
GO:0015671	oxygen transport	4711	16	208	3	0.995581	0.0310477
GO:0006518	peptide metabolic process	4711	18	208	3	0.993068	0.0424192
GO:0006355	regulation of transcription, DNA-dependent	4711	364	208	6	0.00497801	0.998324
GO:0006468	protein amino acid phosphorylation	4711	266	208	1	5.95877e-05	0.999996
GO:0006412	translation	4711	613	208	5	1.66805e-05	0.999997
GO:0006281	DNA repair	4711	76	208	0	0.0314255	1
GO:0006418	tRNA aminoacylation for protein translation	4711	77	208	0	0.0300152	1
GO:0006457	protein folding	4711	137	208	1	0.00205689	1
GO:0006886	intracellular protein transport	4711	101	208	0	0.0207807	1
GO:0016192	vesicle-mediated transport	4711	80	208	0	0.0261514	1
Significantly enriched or depleted Biological_Processes associated with transcripts expressed in cluster three
Go terms	Description	M	K	N	X	Depleted	Enriched
GO:0006955	immune response	4711	18	176	10	1	1.38926e-10
GO:0019882	antigen processing and presentation	4711	9	176	7	1	3.05371e-09
GO:0009408	oxidation reduction	4711	22	176	5	0.999887	0.00107871
GO:0006950	response to stress	4711	149	176	14	0.999787	0.00122931
GO:0006457	protein folding	4711	137	176	14	0.999585	0.00134384
GO:0006098	pentose-phosphate shunt	4711	8	176	3	0.999883	0.00249893
GO:0006096	glycolysis	4711	46	176	6	0.998595	0.0067502
GO:0045454	cell redox homeostasis	4711	77	176	8	0.997915	0.00753756
GO:0006826	iron ion transport	4711	4	176	2	0.9998	0.00792385
GO:0006879	cellular iron ion homeostasis	4711	4	176	2	0.9998	0.00792385
GO:0051258	protein polymerization	4711	30	176	5	0.998361	0.0111361
GO:0055114	oxidation reduction	4711	390	176	27	0.993443	0.0132605
GO:0007517	muscle organ development	4711	1	176	1	1	0.0373594
GO:0009253	peptidoglycan catabolic process	4711	1	176	1	1	0.0373594
GO:0009439	cyanate metabolic process	4711	1	176	1	1	0.0373594
GO:0016049	cell growth	4711	1	176	1	1	0.0373594
GO:0007018	microtubule-based movement	4711	35	176	4	0.991018	0.0399872
GO:0006511	ubiquitin-dependent protein catabolic process	4711	51	176	5	0.988867	0.0403654
GO:0006468	protein amino acid phosphorylation	4711	266	176	4	0.0251862	0.991587
GO:0006355	regulation of transcription, DNA-dependent	4711	364	176	5	0.00922655	0.996967
GO:0007186	G-protein coupled receptor protein signaling pathway	4711	82	176	0	0.0428588	1
GO:0009987	cellular process	4711	3748	176	113	0.0412293	1
GO:0016192	vesicle-mediated transport	4711	80	176	0	0.0463125	1
Significantly enriched or depleted Biological_Processes associated with transcripts expressed in cluster four
Go terms	Description	M	K	N	X	Depleted	Enriched
GO:0006334	nucleosome assembly	4711	51	162	10	0.999999	6.62411e-06
GO:0007018	microtubule-based movement	4711	35	162	8	0.999998	1.75321e-05
GO:0006184	GTP catabolic process	4711	40	162	8	0.999994	4.94675e-05
GO:0051258	protein polymerization	4711	30	162	7	0.999995	5.21412e-05
GO:0006182	cGMP biosynthetic process	4711	5	162	3	0.999993	0.00037943
GO:0006457	protein folding	4711	137	162	12	0.999237	0.00242822
GO:0000290	deadenylation-dependent decapping of nuclear-transcribed mRNA	4711	3	162	2	0.99996	0.00344649
GO:0006231	dTMP biosynthetic process	4711	3	162	2	0.99996	0.00344649
GO:0006275	regulation of DNA replication	4711	4	162	2	0.999844	0.00673728
GO:0043401	steroid hormone mediated signaling pathway	4711	35	162	4	0.993637	0.0307848
GO:0009755	hormone-mediated signaling pathway	4711	36	162	5	1	0.0343876
GO:0006979	response to oxidative stress	4711	22	162	3	0.993929	0.0380506
Significantly enriched or depleted Biological_Processes associated with transcripts expressed in cluster five
Go terms	Description	M	K	N	X	Depleted	Enriched
GO:0006468	protein amino acid phosphorylation	4711	266	162	51	1	4.23526e-26
GO:0006470	protein amino acid dephosphorylation	4711	60	162	20	1	2.12492e-15
GO:0006084	acetyl-CoA metabolic process	4711	28	162	2	0.999844	0.00673728
GO:0006351	transcription, DNA-dependent	4711	432	162	9	0.997902	0.00830364
GO:0040007	growth	4711	5	162	2	0.999621	0.0109758
GO:0005991	trehalose metabolic process	4711	18	162	3	0.997173	0.0222776
GO:0006014	D-ribose metabolic process	4711	1	162	1	1	0.0343876
GO:0009052	pentose-phosphate shunt, non-oxidative branch	4711	1	162	1	1	0.0343876
GO:0006355	regulation of transcription, DNA-dependent	4711	364	162	2	0.000399317	0.999943
GO:0006412	translation	4711	613	162	5	3.91896e-05	0.999994

## Sheet: cellular processes
Significantly enriched or depleted Cellular_Components associated with transcripts expressed in cluster one
Go terms	Description	M	K	N	X	Depleted	Enriched
GO:0005840	ribosome	3215	449	301	130	1	1.02685e-28
GO:0015934	large ribosomal subunit	3215	32	301	15	1	3.45136e-08
GO:0005622	intracellular	3215	2168	301	268	0.999943	0.000105852
GO:0015935	small ribosomal subunit	3215	40	301	11	0.999817	0.000780397
GO:0000172	ribonuclease MRP complex	3215	2	301	2	1	0.00873898
GO:0030677	ribonuclease P complex	3215	2	301	2	1	0.00873898
GO:0000786	nucleosome	3215	48	301	10	0.99614	0.0116132
GO:0005730	nucleolus	3215	8	301	3	0.996111	0.0318688
GO:0030529	ribonucleoprotein complex	3215	478	301	138	0.991993	0.0332733
GO:0044444	cytoplasmic part	3215	743	301	143	0.0373281	0.994228
GO:0005737	cytoplasm	3215	982	301	155	0.00768734	0.996504
GO:0043234	protein complex	3215	439	301	20	0.00398733	0.999295
GO:0005634	nucleus	3215	444	301	28	0.00103444	0.999513
GO:0016020	membrane	3215	1149	301	35	1.02441e-07	1
GO:0016021	integral to membrane	3215	491	301	15	1.04913e-08	1
GO:0016459	myosin complex	3215	39	301	0	0.0211158	1
Significantly enriched or depleted Cellular_Components associated with transcripts expressed in cluster two
Go terms	Description	M	K	N	X	Depleted	Enriched
GO:0016459	myosin complex	3215	39	156	15	1	9.15393e-11
GO:0045282	plasma membrane succinate dehydrogenase complex	3215	5	156	4	1	2.57015e-05
GO:0045261	proton-transporting ATP synthase complex, catalytic core F(1)	3215	19	156	6	0.999983	0.000190081
GO:0000276	mitochondrial proton-transporting ATP synthase complex, coupling factor F(o)	3215	14	156	5	0.999974	0.00035376
GO:0005743	mitochondrial inner membrane	3215	47	156	12	0.999874	0.000812764
GO:0005615	extracellular space	3215	47	156	7	0.998399	0.00675806
GO:0000015	phosphopyruvate hydratase complex	3215	9	156	3	0.999445	0.00758345
GO:0016012	sarcoglycan complex	3215	4	156	2	0.999567	0.0131592
GO:0005739	mitochondrion	3215	107	156	20	0.994854	0.0224376
GO:0016021	integral to membrane	3215	491	156	32	0.982543	0.0289211
GO:0016020	membrane	3215	1149	156	90	0.979634	0.0339906
GO:0005737	cytoplasm	3215	982	156	35	0.00710632	0.997979
GO:0005634	nucleus	3215	444	156	8	0.00163221	0.999471
GO:0005840	ribosome	3215	449	156	5	5.4119e-06	0.999999
GO:0005622	intracellular	3215	2168	156	80	5.22821e-07	1
GO:0043234	protein complex	3215	439	156	42	0.000299088	1
Significantly enriched or depleted Cellular_Components associated with transcripts expressed in cluster three
Go terms	Description	M	K	N	X	Depleted	Enriched
GO:0005615	extracellular space	3215	47	112	9	0.999997	2.45729e-05
GO:0005581	collagen	3215	3	112	3	1	4.11904e-05
GO:0042613	MHC class II protein complex	3215	4	112	3	0.999999	0.000160568
GO:0042612	MHC class I protein complex	3215	7	112	3	0.999955	0.00130071
GO:0005874	microtubule	3215	23	112	4	0.999045	0.00740453
GO:0016020	membrane	3215	1149	112	46	0.989785	0.0193964
GO:0000015	phosphopyruvate hydratase complex	3215	9	112	2	0.997034	0.0368982
GO:0019773	proteasome core complex, alpha-subunit complex	3215	9	112	2	0.997034	0.0368982
GO:0005634	nucleus	3215	444	112	7	0.0453629	0.979741
GO:0005622	intracellular	3215	2168	112	52	0.000768142	0.999785
GO:0043234	protein complex	3215	439	112	18	0.000710733	1
Significantly enriched or depleted Cellular_Components associated with transcripts expressed in cluster four
Go terms	Description	M	K	N	X	Depleted	Enriched
GO:0005874	microtubule	3215	23	109	7	1	6.65029e-06
GO:0000786	nucleosome	3215	48	109	9	0.999997	2.35676e-05
GO:0043626	PCNA complex	3215	2	109	2	1	0.00113926
GO:0005634	nucleus	3215	444	109	29	0.998907	0.00244076
GO:0005615	extracellular space	3215	47	109	6	0.99913	0.00457716
GO:0031461	cullin-RING ubiquitin ligase complex	3215	7	109	2	0.998799	0.0213968
GO:0033180	proton-transporting V-type ATPase, V1 domain	3215	7	109	2	0.998799	0.0213968
GO:0005834	heterotrimeric G-protein complex	3215	1	109	1	1	0.0339036
GO:0016021	integral to membrane	3215	491	109	12	0.0368782	0.982581
GO:0043234	protein complex	3215	439	109	28	0.027065	0.992161
GO:0005737	cytoplasm	3215	982	109	18	0.00962737	0.998088
GO:0005622	intracellular	3215	2168	109	76	0.00324945	0.998901
Significantly enriched or depleted Cellular_Components associated with transcripts expressed in cluster five
Go terms	Description	M	K	N	X	Depleted	Enriched
GO:0005634	nucleus	3215	444	74	3	0.0226908	0.993672
GO:0005840	ribosome	3215	449	74	3	0.0107688	0.997291
GO:0016272	prefoldin complex	3215	10	74	4	0.999999	4.89398e-05
GO:0043234	protein complex	3215	439	74	14	0.0101917	1

## Sheet: molecular functions
Significantly enriched or depleted Molecular_Functions associated with transcripts expressed in cluster one
Go terms	Description	M	K	N	X	Depleted	Enriched
GO:0003735	structural constituent of ribosome	7186	447	433	130	1	1.07709e-58
GO:0003676	nucleic acid binding	7186	1388	433	155	1	3.19268e-21
GO:0003723	RNA binding	7186	271	433	43	1	2.68646e-10
GO:0008270	zinc ion binding	7186	645	433	76	1	4.16616e-09
GO:0004555	alpha,alpha-trehalase activity	7186	17	433	9	1	1.52092e-07
GO:0000166	nucleotide binding	7186	1250	433	62	0.999831	0.000421997
GO:0043169	cation binding	7186	1120	433	93	0.999929	0.000510576
GO:0008061	chitin binding	7186	9	433	4	0.99992	0.00128472
GO:0004568	chitinase activity	7186	5	433	3	0.999938	0.00198303
GO:0004066	asparagine synthase (glutamine-hydrolyzing) activity	7186	2	433	2	1	0.00362291
GO:0008234	cysteine-type peptidase activity	7186	52	433	5	0.997377	0.0165182
GO:0003746	translation elongation factor activity	7186	21	433	4	0.992936	0.0343629
GO:0008121	ubiquinol-cytochrome-c reductase activity	7186	21	433	4	0.992936	0.0343629
GO:0019904	protein domain specific binding	7186	6	433	2	0.996211	0.0462166
GO:0043565	sequence-specific DNA binding	7186	149	433	4	0.0281041	0.991701
GO:0003824	catalytic activity	7186	3030	433	99	0.0206074	0.994176
GO:0005488	binding	7186	4756	433	261	0.0132107	0.994742
GO:0005509	calcium ion binding	7186	177	433	4	0.015497	0.995109
GO:0042302	structural constituent of cuticle	7186	86	433	1	0.0304136	0.995381
GO:0004674	protein serine/threonine kinase activity	7186	156	433	4	0.0164523	0.995489
GO:0020037	heme binding	7186	89	433	1	0.0259359	0.996176
GO:0005198	structural molecule activity	7186	628	433	133	0.0209446	0.997027
GO:0003700	transcription factor activity	7186	195	433	3	0.0020379	0.999559
GO:0005524	ATP binding	7186	793	433	25	7.437e-05	0.999966
GO:0016491	oxidoreductase activity	7186	553	433	14	5.51124e-05	0.999991
GO:0004222	metalloendopeptidase activity	7186	60	433	0	0.0236414	1
GO:0004672	protein kinase activity	7186	270	433	4	0.00407267	1
GO:0004725	protein tyrosine phosphatase activity	7186	50	433	0	0.044229	1
GO:0005515	protein binding	7186	1648	433	43	2.59755e-12	1
GO:0008137	NADH dehydrogenase (ubiquinone) activity	7186	50	433	0	0.044229	1
GO:0016301	kinase activity	7186	365	433	5	0.0111356	1
GO:0016758	transferase activity, transferring hexosyl groups	7186	50	433	0	0.044229	1
GO:0016773	phosphotransferase activity, alcohol group as acceptor	7186	342	433	5	0.0134433	1
Significantly enriched or depleted Molecular_Functions associated with transcripts expressed in cluster two
Go terms	Description	M	K	N	X	Depleted	Enriched
GO:0003774	motor activity	7186	62	306	15	1	6.80771e-11
GO:0004129	cytochrome-c oxidase activity	7186	45	306	12	1	2.32873e-07
GO:0004869	cysteine-type endopeptidase inhibitor activity	7186	15	306	7	1	1.13679e-06
GO:0004332	fructose-bisphosphate aldolase activity	7186	10	306	5	0.999999	2.8632e-05
GO:0046933	hydrogen ion transporting ATP synthase activity, rotational mechanism	7186	24	306	7	0.999996	4.3866e-05
GO:0000104	succinate dehydrogenase activity	7186	6	306	4	0.999999	4.52003e-05
GO:0004197	cysteine-type endopeptidase activity	7186	35	306	8	0.999989	0.000100795
GO:0015078	hydrogen ion transmembrane transporter activity	7186	128	306	30	0.999986	0.000105086
GO:0004867	serine-type endopeptidase inhibitor activity	7186	38	306	8	0.999978	0.000157664
GO:0015662	ATPase activity, coupled to transmembrane movement of ions, phosphorylative mechanism	7186	25	306	7	0.999984	0.000179048
GO:0020037	heme binding	7186	89	306	12	0.999911	0.000357137
GO:0005509	calcium ion binding	7186	177	306	18	0.999824	0.000506467
GO:0004504	peptidylglycine monooxygenase activity	7186	5	306	3	0.999984	0.000717332
GO:0009055	electron carrier activity	7186	120	306	13	0.999458	0.00169552
GO:0003796	lysozyme activity	7186	2	306	2	1	0.00180762
GO:0005507	copper ion binding	7186	33	306	6	0.999611	0.00237459
GO:0004634	phosphopyruvate hydratase activity	7186	9	306	3	0.999657	0.00530356
GO:0016491	oxidoreductase activity	7186	553	306	61	0.997033	0.00664914
GO:0016209	antioxidant activity	7186	58	306	9	0.998144	0.00751696
GO:0046961	proton-transporting ATPase activity, rotational mechanism	7186	20	306	4	0.998761	0.00909477
GO:0003993	acid phosphatase activity	7186	11	306	3	0.999161	0.00977773
GO:0004619	phosphoglycerate mutase activity	7186	4	306	2	0.999704	0.0102435
GO:0004791	thioredoxin-disulfide reductase activity	7186	4	306	2	0.999704	0.0102435
GO:0005452	inorganic anion exchanger activity	7186	4	306	2	0.999704	0.0102435
GO:0004181	metallocarboxypeptidase activity	7186	12	306	3	0.998784	0.0126315
GO:0004222	metalloendopeptidase activity	7186	60	306	7	0.99634	0.0132068
GO:0004550	nucleoside diphosphate kinase activity	7186	6	306	2	0.998611	0.0241966
GO:0004611	phosphoenolpyruvate carboxykinase activity	7186	8	306	3	0.998611	0.0241966
GO:0016615	malate dehydrogenase activity	7186	9	306	3	0.998611	0.0241966
GO:0019825	oxygen binding	7186	16	306	3	0.996093	0.0283566
GO:0003723	RNA binding	7186	271	306	4	0.0165003	0.994736
GO:0003676	nucleic acid binding	7186	1388	306	18	0.000270952	0.999921
GO:0005524	ATP binding	7186	793	306	15	9.68025e-05	0.999963
GO:0003735	structural constituent of ribosome	7186	447	306	5	8.28239e-05	0.999981
GO:0003677	DNA binding	7186	604	306	7	1.10728e-05	0.999999
GO:0003924	GTPase activity	7186	73	306	0	0.0410465	1
GO:0004674	protein serine/threonine kinase activity	7186	156	306	0	0.00104425	1
GO:0004812	aminoacyl-tRNA ligase activity	7186	85	306	0	0.0242064	1
GO:0005515	protein binding	7186	1648	306	32	4.63801e-08	1
GO:0008168	methyltransferase activity	7186	93	306	0	0.0468329	1
GO:0016881	acid-amino acid ligase activity	7186	69	306	0	0.048937	1
Significantly enriched or depleted Molecular_Functions associated with transcripts expressed in cluster three
Go terms	Description	M	K	N	X	Depleted	Enriched
GO:0042302	structural constituent of cuticle	7186	86	319	45	1	7.45654e-39
GO:0005201	extracellular matrix structural constituent	7186	3	319	3	1	8.66955e-05
GO:0004616	phosphogluconate dehydrogenase (decarboxylating) activity	7186	5	319	3	0.999982	0.000810749
GO:0004618	phosphoglycerate kinase activity	7186	6	319	3	0.999947	0.00156823
GO:0005044	scavenger receptor activity	7186	2	319	2	1	0.00196473
GO:0005093	Rab GDP-dissociation inhibitor activity	7186	2	319	2	1	0.00196473
GO:0042289	MHC class II protein binding	7186	2	319	2	1	0.00196473
GO:0005198	structural molecule activity	7186	628	319	73	0.999294	0.00238908
GO:0030247	polysaccharide binding	7186	12	319	3	0.999913	0.00572081
GO:0050661	NADP or NADPH binding	7186	17	319	4	0.999335	0.00572899
GO:0009055	electron carrier activity	7186	120	319	12	0.997549	0.00678085
GO:0016209	antioxidant activity	7186	58	319	9	0.998566	0.00689772
GO:0008289	lipid binding	7186	60	319	6	0.997756	0.00992446
GO:0004185	serine-type carboxypeptidase activity	7186	4	319	2	0.999665	0.0111063
GO:0004364	glutathione transferase activity	7186	4	319	2	0.999665	0.0111063
GO:0004499	flavin-containing monooxygenase activity	7186	4	319	2	0.999665	0.0111063
GO:0008199	ferric iron binding	7186	4	319	2	0.999665	0.0111063
GO:0005337	nucleoside transmembrane transporter activity	7186	5	319	2	0.999189	0.01797
GO:0020037	heme binding	7186	89	319	8	0.983241	0.0432785
GO:0051082	unfolded protein binding	7186	89	319	8	0.983241	0.0432785
GO:0004084	branched-chain-amino-acid transaminase activity	7186	1	319	1	1	0.0443919
GO:0004126	cytidine deaminase activity	7186	1	319	1	1	0.0443919
GO:0004422	hypoxanthine phosphoribosyltransferase activity	7186	1	319	1	1	0.0443919
GO:0004850	uridine phosphorylase activity	7186	1	319	1	1	0.0443919
GO:0008745	N-acetylmuramoyl-L-alanine amidase activity	7186	1	319	1	1	0.0443919
GO:0008824	cyanate hydratase activity	7186	1	319	1	1	0.0443919
GO:0004129	cytochrome-c oxidase activity	7186	45	319	5	0.986206	0.0477994
GO:0003824	catalytic activity	7186	3030	319	104	0.0233197	0.993269
GO:0003677	DNA binding	7186	604	319	10	0.0137155	0.994222
GO:0000166	nucleotide binding	7186	1250	319	43	0.0071627	0.998221
GO:0003700	transcription factor activity	7186	195	319	2	0.00673058	0.998699
GO:0043565	sequence-specific DNA binding	7186	149	319	1	0.00865748	0.998928
GO:0004674	protein serine/threonine kinase activity	7186	156	319	2	0.00798518	0.999023
GO:0005515	protein binding	7186	1648	319	56	0.000386327	0.999782
GO:0008270	zinc ion binding	7186	645	319	13	0.000467472	0.999815
GO:0003723	RNA binding	7186	271	319	2	0.000846551	0.99987
GO:0003676	nucleic acid binding	7186	1388	319	14	3.57419e-08	1
GO:0004812	aminoacyl-tRNA ligase activity	7186	85	319	0	0.0205912	1
GO:0016881	acid-amino acid ligase activity	7186	69	319	0	0.0429219	1
GO:0050662	coenzyme binding	7186	113	319	4	0.0492503	1
Significantly enriched or depleted Molecular_Functions associated with transcripts expressed in cluster four
Go terms	Description	M	K	N	X	Depleted	Enriched
GO:0004383	guanylate cyclase activity	7186	5	217	3	0.999996	0.000259691
GO:0004602	glutathione peroxidase activity	7186	6	217	3	0.999988	0.00050781
GO:0003755	peptidyl-prolyl cis-trans isomerase activity	7186	23	217	5	0.999954	0.000517136
GO:0004799	thymidylate synthase activity	7186	2	217	2	1	0.000907819
GO:0016785	transferase activity, transferring selenium-containing groups	7186	2	217	2	1	0.000907819
GO:0030337	DNA polymerase processivity factor activity	7186	2	217	2	1	0.000907819
GO:0003924	GTPase activity	7186	73	217	8	0.99968	0.00150958
GO:0004459	L-lactate dehydrogenase activity	7186	3	217	2	0.999973	0.00266912
GO:0004177	aminopeptidase activity	7186	13	217	3	0.999533	0.0062078
GO:0004806	triglyceride lipase activity	7186	5	217	2	0.99974	0.00854686
GO:0004807	triose-phosphate isomerase activity	7186	5	217	2	0.99974	0.00854686
GO:0016538	cyclin-dependent protein kinase regulator activity	7186	5	217	2	0.99974	0.00854686
GO:0031625	ubiquitin protein ligase binding	7186	7	217	2	0.999131	0.0172454
GO:0003707	steroid hormone receptor activity	7186	35	217	4	0.996283	0.0203511
GO:0008235	metalloexopeptidase activity	7186	20	217	3	0.997322	0.0211885
GO:0004844	uracil DNA N-glycosylase activity	7186	1	217	1	1	0.0301976
GO:0005198	structural molecule activity	7186	628	217	23	0.980593	0.0442031
GO:0003677	DNA binding	7186	604	217	28	0.9744	0.0461971
GO:0046872	metal ion binding	7186	1095	217	24	0.0268552	1
GO:0051082	unfolded protein binding	7186	89	306	0	0.0202952	1
Significantly enriched or depleted Molecular_Functions associated with transcripts expressed in cluster five
Go terms	Description	M	K	N	X	Depleted	Enriched
GO:0005198	structural molecule activity	7186	628	298	33	1	3.39644e-19
GO:0004725	protein tyrosine phosphatase activity	7186	50	298	19	1	2.93788e-14
GO:0004672	protein kinase activity	7186	270	298	51	1	4.59632e-12
GO:0004674	protein serine/threonine kinase activity	7186	156	298	23	1	2.17271e-07
GO:0005524	ATP binding	7186	793	298	58	0.999996	8.67901e-06
GO:0004190	aspartic-type endopeptidase activity	7186	24	298	6	0.999963	0.000345573
GO:0004713	protein tyrosine kinase activity	7186	34	298	7	0.999824	0.00123595
GO:0016787	hydrolase activity	7186	1095	298	63	0.998743	0.00297378
GO:0004784	superoxide dismutase activity	7186	4	298	2	0.999726	0.0097288
GO:0003899	DNA-directed RNA polymerase activity	7186	48	298	6	0.996648	0.0136954
GO:0003887	DNA-directed DNA polymerase activity	7186	26	298	4	0.996196	0.0210698
GO:0016772	transferase activity, transferring phosphorus-containing groups	7186	540	298	71	0.995487	0.0239493
GO:0004555	alpha,alpha-trehalase activity	7186	17	298	3	0.995506	0.0311796
GO:0004523	ribonuclease H activity	7186	7	298	2	0.997818	0.0313487
GO:0008083	growth factor activity	7186	7	298	2	0.997818	0.0313487
GO:0008375	acetylglucosaminyltransferase activity	7186	7	298	2	0.997818	0.0313487
GO:0004747	ribokinase activity	7186	1	298	1	1	0.0414695
GO:0015077	monovalent inorganic cation transmembrane transporter activity	7186	129	298	4	1	0.0414695
GO:0005488	binding	7186	4756	298	182	0.0158831	0.994956
GO:0005525	GTP binding	7186	182	298	2	0.0168416	0.996311
GO:0003676	nucleic acid binding	7186	1388	298	32	0.0070376	0.996966
GO:0003700	transcription factor activity	7186	195	298	1	0.00223195	0.999769
GO:0003735	structural constituent of ribosome	7186	447	298	3	5.39e-06	0.999999
GO:0004812	aminoacyl-tRNA ligase activity	7186	85	298	0	0.0267358	1
GO:0042302	structural constituent of cuticle	7186	86	298	0	0.0256138	1
GO:0043565	sequence-specific DNA binding	7186	149	298	0	0.0016984	1
