# Supplementary material for: Transcription profiling reveals stage- and function-dependent expression patterns in the filarial nematode Brugia malayi
Source: BMC Genomics. 2012 May 14;13:184. doi: 10.1186/1471-2164-13-184 (PMC3414817; doi:10.1186/1471-2164-13-184)
Supplement: Additional file 12 — GO associations of transcripts differentially expressed in pairwise comparisons. [file 1471-2164-13-184-S12.xls]

## Sheet: biological processes
Enriched or depleted GO terms in 6WM upregulated transcripts vs 6WF in pair wise comparison of 6WF -6WM						P-value
GO terms	Description	M	K	N	X	depleted	enriched
GO:0005975	carbohydrate metabolic process	4711	242	328	16	0.00396418	1
GO:0005991	trehalose metabolic process	4711	18	328	4	0.993615	0.0323926
GO:0006122	mitochondrial electron transport, ubiquinol to cytochrome c	4711	11	328	3	0.994858	0.0362846
GO:0006123	mitochondrial electron transport, cytochrome c to oxygen	4711	10	328	6	0.999999	1.80037e-05
GO:0006334	nucleosome assembly	4711	51	328	12	0.99997	0.000141676
GO:0006355	regulation of transcription, DNA-dependent	4711	364	328	6	4.38106e-07	1
GO:0006379	mRNA cleavage	4711	2	328	2	1	0.00483379
GO:0006412	translation	4711	613	328	92	1	1.19322e-19
GO:0006418	tRNA aminoacylation for protein translation	4711	77	328	0	0.00368365	1
GO:0006457	protein folding	4711	137	328	3	0.0112859	0.997073
GO:0006468	protein amino acid phosphorylation	4711	266	328	45	1	9.56879e-09
GO:0006470	protein amino acid dephosphorylation	4711	60	328	17	1	3.45372e-07
GO:0006811	ion transport	4711	224	328	9	0.024701	1
GO:0006886	intracellular protein transport	4711	101	328	1	0.0269027	0.996036
GO:0007165	signal transduction	4711	382	328	14	0.0254752	0.994132
GO:0007218	neuropeptide signaling pathway	4711	11	328	5	0.999963	0.000516677
GO:0008152	metabolic process	4711	3520	328	280	0.0185753	0.993398
GO:0009060	aerobic respiration	4711	44	328	9	1	2.91787e-06
GO:0015074	DNA integration	4711	44	328	0	0.0411528	1
GO:0022904	respiratory electron transport chain	4711	67	328	17	0.998804	0.00620815
GO:0040007	growth	4711	5	328	2	0.996991	0.0419852
GO:0055085	transmembrane transport	4711	235	328	9	0.000272866	0.999963
GO:0055114	oxidation reduction	4711	390	328	30	0.0158852	0.992062
Enriched or depleted GO terms in 6WF upregulated transcripts vs. 6WM in pair wise comparison of 6WF-6WM
GO terms	Description
GO:0000290	deadenylation-dependent decapping of nuclear-transcribed mRNA	4711	3	248	2	0.999856	0.00799358
GO:0006007	glucose catabolic process	4711	58	248	13	0.999992	0.000554359
GO:0006096	glycolysis	4711	46	248	8	0.999468	0.00240422
GO:0006184	GTP catabolic process	4711	40	248	9	0.999972	0.000174277
GO:0006275	regulation of DNA replication	4711	4	248	2	0.999446	0.0154328
GO:0006412	translation	4711	613	248	9	0.000118964	0.999963
GO:0006418	tRNA aminoacylation for protein translation	4711	77	248	0	0.0150108	1
GO:0006457	protein folding	4711	137	248	22	0.999986	4.91801e-05
GO:0006511	ubiquitin-dependent protein catabolic process	4711	51	248	6	0.983628	0.0495991
GO:0006529	asparagine biosynthetic process	4711	2	248	2	1	0.00276067
GO:0006950	response to stress	4711	149	248	16	0.999987	0.000122009
GO:0007018	microtubule-based movement	4711	35	248	9	0.999992	5.6741e-05
GO:0009408	response to heat	4711	22	248	6	0.999911	0.000731863
GO:0042026	protein refolding	4711	3	248	2	0.999856	0.00799358
GO:0044275	cellular carbohydrate catabolic process	4711	61	248	13	0.999769	0.00430725
GO:0045039	protein import into mitochondrial inner membrane	4711	6	248	2	0.99744	0.0359698
GO:0045454	cell redox homeostasis	4711	77	248	11	0.999403	0.00208748
GO:0051258	protein polymerization	4711	30	248	10	1	1.1476e-06
Enriched or depleted GO terms in 6WF upregulated transcripts vs AF in pair wise comparison of 6WF and AF
GO terms	Description
GO:0006007	glucose catabolic process	4711	58	364	23	0.999965	0.0017258
GO:0006096	glycolysis	4711	46	364	18	1	2.41129e-09
GO:0006123	mitochondrial electron transport, cytochrome c to oxygen	4711	10	364	3	0.99494	0.0364754
GO:0006355	regulation of transcription, DNA-dependent	4711	364	364	9	1.77781e-05	0.999995
GO:0006412	translation	4711	613	364	13	3.71764e-06	0.999999
GO:0006414	translational elongation	4711	40	364	0	0.0395371	1
GO:0006418	tRNA aminoacylation for protein translation	4711	77	364	0	0.0019411	1
GO:0006468	protein amino acid phosphorylation	4711	266	364	30	0.987532	0.0211565
GO:0006470	protein amino acid dephosphorylation	4711	60	364	15	0.999993	3.3216e-05
GO:0006508	proteolysis	4711	267	364	30	0.99764	0.00476153
GO:0006629	lipid metabolic process	4711	124	364	6	0.993344	0.0247681
GO:0006801	superoxide metabolic process	4711	12	364	4	0.998654	0.0105352
GO:0006826	iron ion transport	4711	4	364	2	0.998274	0.0321724
GO:0006879	cellular iron ion homeostasis	4711	4	364	2	0.998274	0.0321724
GO:0006950	response to stress	4711	149	364	23	0.994543	0.0211458
GO:0006955	immune response	4711	18	364	10	1	1.67856e-07
GO:0006979	response to oxidative stress	4711	22	364	5	0.994746	0.0235558
GO:0007218	neuropeptide signaling pathway	4711	11	364	6	0.999996	6.75938e-05
GO:0007264	small GTPase mediated signal transduction	4711	134	364	4	0.023816	0.994587
GO:0009408	response to heat	4711	22	364	10	1	1.87026e-06
GO:0015074	DNA integration	4711	44	364	0	0.0285771	1
GO:0016192	vesicle-mediated transport	4711	80	364	2	0.00992976	1
GO:0019882	antigen processing and presentation	4711	9	364	7	1	4.88986e-07
GO:0022904	respiratory electron transport chain	4711	67	364	13	0.999606	0.0021989
GO:0044275	cellular carbohydrate catabolic process	4711	61	364	23	0.998983	0.0126607
GO:0045454	cell redox homeostasis	4711	77	364	11	0.985909	0.0330308
GO:0055114	oxidation reduction	4711	390	364	56	0.999869	0.000267662
Enriched or depleted GO terms in AF upregulated transcripts vs 6WF in pair wise comparison of 6WF and AF
GO terms	Description
GO:0005975	carbohydrate metabolic process	4711	242	319	8	0.0306927	0.995361
GO:0006032	chitin catabolic process	4711	5	319	3	0.999902	0.00277606
GO:0006122	mitochondrial electron transport, ubiquinol to cytochrome c	4711	11	319	3	0.99535	0.0337652
GO:0006182	cGMP biosynthetic process	4711	5	319	2	0.997224	0.0398667
GO:0006275	regulation of DNA replication	4711	4	319	2	0.998831	0.0250305
GO:0006334	nucleosome assembly	4711	51	319	15	1	7.09229e-07
GO:0006379	mRNA cleavage	4711	2	319	2	1	0.00457176
GO:0006412	translation	4711	613	319	139	1	4.30339e-45
GO:0006414	translational elongation	4711	40	319	7	0.985676	0.045112
GO:0006468	protein amino acid phosphorylation	4711	266	319	9	0.0110132	0.995288
GO:0006470	protein amino acid dephosphorylation	4711	60	319	0	0.0144876	1
GO:0006529	asparagine biosynthetic process	4711	2	319	2	1	0.00457176
GO:0006811	ion transport	4711	224	319	5	0.0274416	1
GO:0007165	signal transduction	4711	382	319	13	0.0431991	0.98912
GO:0015074	DNA integration	4711	44	319	0	0.04506	1
GO:0022904	respiratory electron transport chain	4711	67	319	3	0.03911	1
GO:0045454	cell redox homeostasis	4711	77	319	1	0.0289053	0.99568
GO:0055085	transmembrane transport	4711	235	319	8	0.025267	0.989937
GO:0055114	oxidation reduction	4711	390	319	9	2.71997e-05	0.999994
Enriched or depleted GO terms in L3 upregulated transcripts vs L4 in pair wise comparison of L3-L4
GO terms	Description
GO:0005991	trehalose metabolic process	4711	18	261	6	0.999972	0.000287994
GO:0006030	chitin metabolic process	4711	11	261	3	0.997033	0.039549
GO:0006094	gluconeogenesis	4711	8	261	3	0.99946	0.00764559
GO:0006096	glycolysis	4711	46	261	8	0.999228	0.00330724
GO:0006099	tricarboxylic acid cycle	4711	24	261	5	0.998424	0.0089512
GO:0006108	malate metabolic process	4711	9	261	3	0.99907	0.0110035
GO:0006122	mitochondrial electron transport, ubiquinol to cytochrome c	4711	11	261	3	0.997771	0.0199045
GO:0006123	mitochondrial electron transport, cytochrome c to oxygen	4711	10	261	6	1	4.75446e-06
GO:0006165	nucleoside diphosphate phosphorylation	4711	6	261	2	0.997033	0.039549
GO:0006183	GTP biosynthetic process	4711	6	261	2	0.997033	0.039549
GO:0006228	UTP biosynthetic process	4711	6	261	2	0.997033	0.039549
GO:0006241	CTP biosynthetic process	4711	6	261	2	0.997033	0.039549
GO:0006281	DNA repair	4711	76	261	0	0.0285096	1
GO:0006355	regulation of transcription, DNA-dependent	4711	364	261	11	0.0141618	0.993358
GO:0006412	translation	4711	613	261	16	0.00475482	0.997785
GO:0006457	protein folding	4711	137	261	3	0.0487116	0.98439
GO:0006468	protein amino acid phosphorylation	4711	266	261	8	0.0348836	0.983927
GO:0006508	proteolysis	4711	267	261	24	0.999493	0.00122422
GO:0006754	ATP biosynthetic process	4711	61	261	19	0.999939	0.000547329
GO:0006812	cation transport	4711	159	261	24	0.998875	0.0041686
GO:0006820	anion transport	4711	20	261	2	0.997033	0.039549
GO:0006886	intracellular protein transport	4711	101	261	1	0.0457552	0.992476
GO:0007165	signal transduction	4711	382	261	19	0.00314436	1
GO:0007218	neuropeptide signaling pathway	4711	11	261	8	1	1.14138e-08
GO:0009987	cellular process	4711	3748	261	194	0.979933	0.0428515
GO:0015986	ATP synthesis coupled proton transport	4711	41	261	13	1	1.50202e-07
GO:0022904	respiratory electron transport chain	4711	67	261	17	0.999228	0.00330724
GO:0045980	negative regulation of nucleotide metabolic process	4711	4	261	2	0.999355	0.0170318
Enriched or depleted GO terms in L4 upregulated transcripts Vs L3 in pair wise comparison of L3-L4
GO terms	Description
GO:0006098	pentose-phosphate shunt	4711	8	379	3	0.997777	0.0213117
GO:0006184	GTP catabolic process	4711	40	379	10	0.999784	0.000952057
GO:0006231	dTMP biosynthetic process	4711	3	379	2	0.999483	0.0183357
GO:0006275	regulation of DNA replication	4711	4	379	2	0.998056	0.0347276
GO:0006334	nucleosome assembly	4711	51	379	12	0.999864	0.000546637
GO:0006355	regulation of transcription, DNA-dependent	4711	364	379	13	0.000658946	0.999744
GO:0006412	translation	4711	613	379	105	1	4.6699e-21
GO:0006418	tRNA aminoacylation for protein translation	4711	77	379	1	0.00227295	1
GO:0006457	protein folding	4711	137	379	26	0.999952	0.000133637
GO:0006468	protein amino acid phosphorylation	4711	266	379	10	0.00308558	0.998762
GO:0006810	transport	4711	666	379	46	0.988208	0.0249947
GO:0006826	iron ion transport	4711	4	379	2	0.998056	0.0347276
GO:0006879	cellular iron ion homeostasis	4711	4	379	2	0.998056	0.0347276
GO:0006950	response to stress	4711	149	379	21	0.999728	0.00162831
GO:0006955	immune response	4711	18	379	8	0.999997	3.47515e-05
GO:0007018	microtubule-based movement	4711	35	379	12	0.999999	9.38791e-06
GO:0008152	metabolic process	4711	3520	379	284	0.0296377	0.98557
GO:0009108	coenzyme biosynthetic process	4711	38	379	1	0.0482619	1
GO:0009408	response to heat	4711	22	379	7	0.99981	0.00121544
GO:0015074	DNA integration	4711	44	379	0	0.0245265	1
GO:0019882	antigen processing and presentation	4711	9	379	7	1	6.4635e-07
GO:0040007	growth	4711	5	379	3	0.998056	0.0347276
GO:0042026	protein refolding	4711	3	379	2	0.999483	0.0183357
GO:0051258	protein polymerization	4711	30	379	14	1	5.34072e-09
GO:0055085	transmembrane transport	4711	235	379	10	0.0288514	0.987015
Enriched or depleted GO terms in L4 upregulated transcripts vs 6WM in pair wise comparison of L4-6WM
GO terms	Description
GO:0006007	glucose catabolic process	4711	58	315	20	0.99998	0.00112627
GO:0006096	glycolysis	4711	46	315	14	1	9.0831e-07
GO:0006098	pentose-phosphate shunt	4711	8	315	3	0.998893	0.0128816
GO:0006184	GTP catabolic process	4711	40	315	8	0.998975	0.00425943
GO:0006355	regulation of transcription, DNA-dependent	4711	364	315	10	0.0020304	0.999209
GO:0006396	RNA processing	4711	112	315	1	0.0249971	1
GO:0006412	translation	4711	613	315	22	0.0237963	0.986044
GO:0006418	tRNA aminoacylation for protein translation	4711	77	315	0	0.00463644	1
GO:0006457	protein folding	4711	137	315	27	0.999999	4.76782e-06
GO:0006468	protein amino acid phosphorylation	4711	266	315	3	9.19234e-06	0.999999
GO:0006470	protein amino acid dephosphorylation	4711	60	315	0	0.0153066	1
GO:0006754	ATP biosynthetic process	4711	61	315	9	0.993443	0.0188829
GO:0006826	iron ion transport	4711	4	315	2	0.998874	0.0244345
GO:0006879	cellular iron ion homeostasis	4711	4	315	2	0.998874	0.0244345
GO:0006950	response to stress	4711	149	315	18	0.999926	0.000538611
GO:0006955	immune response	4711	18	315	10	1	4.20292e-08
GO:0007018	microtubule-based movement	4711	35	315	9	0.999937	0.000356164
GO:0007218	neuropeptide signaling pathway	4711	11	315	7	1	1.46323e-06
GO:0009408	response to heat	4711	22	315	9	1	5.45688e-06
GO:0015074	DNA integration	4711	44	315	0	0.0469107	1
GO:0019882	antigen processing and presentation	4711	9	315	7	1	1.79574e-07
GO:0042026	protein refolding	4711	3	315	2	0.999704	0.0127804
GO:0044275	cellular carbohydrate catabolic process	4711	61	315	20	0.999416	0.00846612
GO:0045454	cell redox homeostasis	4711	77	315	14	0.999865	0.000476576
GO:0045980	negative regulation of nucleotide metabolic process	4711	4	315	2	0.998874	0.0244345
GO:0051258	protein polymerization	4711	30	315	10	0.999999	1.2723e-05
Enriched or depleted GO terms in 6WM upregulated transcripts Vs L4 in pair wise comparison of L4-6WM
GO terms	Description
GO:0005991	trehalose metabolic process	4711	18	322	5	0.999106	0.0059023
GO:0006030	chitin metabolic process	4711	11	322	4	0.999712	0.00541708
GO:0006122	mitochondrial electron transport, ubiquinol to cytochrome c	4711	11	322	3	0.99519	0.034594
GO:0006275	regulation of DNA replication	4711	4	322	2	0.998798	0.0254817
GO:0006334	nucleosome assembly	4711	51	322	11	0.999881	0.000512827
GO:0006351	transcription, DNA-dependent	4711	432	322	23	0.992186	0.023384
GO:0006355	regulation of transcription, DNA-dependent	4711	364	322	14	0.00495354	0.997738
GO:0006412	translation	4711	613	322	74	1	3.67367e-11
GO:0006418	tRNA aminoacylation for protein translation	4711	77	322	0	0.00409663	1
GO:0006457	protein folding	4711	137	322	4	0.0368563	0.98706
GO:0006468	protein amino acid phosphorylation	4711	266	322	50	1	1.22992e-11
GO:0006470	protein amino acid dephosphorylation	4711	60	322	20	1	9.39953e-10
GO:0006811	ion transport	4711	224	322	6	0.0264965	1
GO:0007165	signal transduction	4711	382	322	9	0.0282603	0.993378
GO:0008152	metabolic process	4711	3520	322	284	0.0302624	0.987687
GO:0015074	DNA integration	4711	44	322	0	0.0437189	1
GO:0017183	peptidyl-diphthamide biosynthetic process from peptidyl-histidine	4711	4	322	2	0.998798	0.0254817
GO:0022904	respiratory electron transport chain	4711	67	322	11	0.994327	0.0247025
GO:0045454	cell redox homeostasis	4711	77	322	1	0.0276468	0.995903
GO:0055085	transmembrane transport	4711	235	322	7	0.0172616	0.993415
Enriched or depleted GO terms in 6WM upregulated transcripts vs AM in pair wise comparison of 6WM-AM
GO terms	Description
GO:0006355	regulation of transcription, DNA-dependent	4711	364	98	1	0.0032591	0.999653
GO:0006412	translation	4711	613	98	2	0.00133184	0.999791
GO:0006467	protein thiol-disulfide exchange	4711	2	98	1	0.999572	0.0411763
GO:0006468	protein amino acid phosphorylation	4711	266	98	0	0.00316045	1
GO:0006508	proteolysis	4711	267	98	11	0.991197	0.0218298
GO:0006801	superoxide metabolic process	4711	12	98	2	0.998324	0.0246833
GO:0006812	cation transport	4711	159	98	11	0.996449	0.019526
GO:0006897	endocytosis	4711	2	98	1	0.999572	0.0411763
GO:0006955	immune response	4711	18	98	3	0.999569	0.00567763
GO:0009081	branched chain family amino acid metabolic process	4711	2	98	1	0.999572	0.0411763
GO:0009408	response to heat	4711	22	98	3	0.999034	0.0100902
GO:0009443	pyridoxal 5'-phosphate salvage	4711	2	98	1	0.999572	0.0411763
GO:0015986	ATP synthesis coupled proton transport	4711	41	98	4	0.998544	0.00989219
GO:0015991	ATP hydrolysis coupled proton transport	4711	27	98	3	0.99786	0.0177836
GO:0045454	cell redox homeostasis	4711	77	98	5	0.99499	0.0213507
GO:0055114	oxidation reduction	4711	390	98	17	0.993564	0.0154897
Enriched or depleted GO terms in AM upregulated transcripts Vs 6WM in pair wise comparison of 6WM-AM
GO terms	Description
GO:0005991	trehalose metabolic process	4711	18	157	3	0.997479	0.0205096
GO:0006014	D-ribose metabolic process	4711	1	157	1	1	0.0333263
GO:0006122	mitochondrial electron transport, ubiquinol to cytochrome c	4711	11	157	3	0.999674	0.00491979
GO:0006334	nucleosome assembly	4711	51	157	9	0.999995	3.69262e-05
GO:0006355	regulation of transcription, DNA-dependent	4711	364	157	3	0.00253323	0.999444
GO:0006412	translation	4711	613	157	30	0.989817	0.0177686
GO:0006468	protein amino acid phosphorylation	4711	266	157	35	1	5.97471e-13
GO:0006470	protein amino acid dephosphorylation	4711	60	157	10	0.999997	2.2758e-05
GO:0006950	response to stress	4711	149	157	8	0.997605	0.0147247
GO:0009408	response to heat	4711	22	157	4	0.999359	0.00543192
GO:0019079	viral genome replication	4711	1	157	1	1	0.0333263
GO:0055114	oxidation reduction	4711	390	157	7	0.00428003	0.999007
Enriched or depleted GO terms in Mf upregulated transcripts vs. L3 in pair wise comparison of Mf-L3
GO terms	Description
GO:0005991	trehalose metabolic process	4711	18	386	9	1	3.78969e-06
GO:0006032	chitin catabolic process	4711	5	386	3	0.999792	0.00481674
GO:0006334	nucleosome assembly	4711	51	386	15	0.999998	7.86947e-06
GO:0006351	transcription, DNA-dependent	4711	432	386	29	0.99152	0.022446
GO:0006355	regulation of transcription, DNA-dependent	4711	364	386	18	0.00174269	0.999239
GO:0006379	mRNA cleavage	4711	2	386	2	1	0.00669752
GO:0006412	translation	4711	613	386	151	1	3.59266e-49
GO:0006468	protein amino acid phosphorylation	4711	266	386	8	0.000333162	0.999896
GO:0006470	protein amino acid dephosphorylation	4711	60	386	0	0.00572385	1
GO:0006529	asparagine biosynthetic process	4711	2	386	2	1	0.00669752
GO:0006810	transport	4711	666	386	27	0.048394	0.982382
GO:0006811	ion transport	4711	224	386	10	0.0209453	1
GO:0008152	metabolic process	4711	3520	386	313	0.00420526	0.998724
GO:0009108	coenzyme biosynthetic process	4711	38	386	1	0.0455216	1
GO:0015074	DNA integration	4711	44	386	0	0.0228338	1
GO:0044271	cellular nitrogen compound biosynthetic process	4711	69	386	5	0.0496175	1
GO:0045454	cell redox homeostasis	4711	77	386	2	0.041979	0.989536
GO:0055085	transmembrane transport	4711	235	386	10	0.00165815	0.999589
GO:0055114	oxidation reduction	4711	390	386	23	0.00232079	0.998994
Enriched or depleted GO terms in L3 upregulated transcripts vs. Mf in pair wise comparison of Mf-L3
GO terms	Description
GO:0006007	glucose catabolic process	4711	58	409	24	0.99772	0.0157809
GO:0006094	gluconeogenesis	4711	8	409	3	0.997046	0.0261376
GO:0006096	glycolysis	4711	46	409	20	1	2.53889e-10
GO:0006108	malate metabolic process	4711	9	409	3	0.995045	0.0367289
GO:0006123	mitochondrial electron transport, cytochrome c to oxygen	4711	10	409	6	0.999997	6.41368e-05
GO:0006275	regulation of DNA replication	4711	4	409	2	0.997568	0.0400914
GO:0006351	transcription, DNA-dependent	4711	432	409	17	0.00865503	1
GO:0006355	regulation of transcription, DNA-dependent	4711	364	409	17	0.0085775	0.995574
GO:0006396	RNA processing	4711	112	409	2	0.0481646	0.992105
GO:0006412	translation	4711	613	409	14	3.46065e-08	1
GO:0006418	tRNA aminoacylation for protein translation	4711	77	409	0	0.000864914	1
GO:0006470	protein amino acid dephosphorylation	4711	60	409	11	0.995334	0.0128451
GO:0006508	proteolysis	4711	267	409	38	0.999235	0.00159334
GO:0006754	ATP biosynthetic process	4711	61	409	19	0.998992	0.00558123
GO:0006812	cation transport	4711	159	409	28	0.999932	0.000396938
GO:0007218	neuropeptide signaling pathway	4711	11	409	5	0.999869	0.00143079
GO:0007264	small GTPase mediated signal transduction	4711	134	409	5	0.0309516	0.99269
GO:0009060	aerobic respiration	4711	44	409	14	0.999998	1.8128e-05
GO:0009108	coenzyme biosynthetic process	4711	38	409	1	0.04114	1
GO:0009408	response to heat	4711	22	409	6	0.998096	0.0092592
GO:0015074	DNA integration	4711	44	409	0	0.0180375	1
GO:0015986	ATP synthesis coupled proton transport	4711	41	409	13	0.999996	2.42263e-05
GO:0016192	vesicle-mediated transport	4711	80	409	1	0.0354767	0.994534
GO:0022904	respiratory electron transport chain	4711	67	409	18	0.999071	0.0029924
GO:0043401	steroid hormone mediated signaling pathway	4711	35	409	0	0.04114	1
GO:0044275	cellular carbohydrate catabolic process	4711	61	409	24	0.993055	0.0353537
GO:0045454	cell redox homeostasis	4711	77	409	18	0.99998	7.18321e-05
GO:0045980	negative regulation of nucleotide metabolic process	4711	4	409	2	0.997568	0.0400914
Enriched or depleted GO terms in L4 upregulated transcripts vs. 6WF in pair wise comparison of L4-6WF
GO terms	Description
GO:0006096	glycolysis	4711	46	249	9	0.999893	0.000547982
GO:0006123	mitochondrial electron transport, cytochrome c to oxygen	4711	10	249	8	1	2.24215e-09
GO:0006165	nucleoside diphosphate phosphorylation	4711	6	249	2	0.99741	0.0362401
GO:0006183	GTP biosynthetic process	4711	6	249	2	0.99741	0.0362401
GO:0006228	UTP biosynthetic process	4711	6	249	2	0.99741	0.0362401
GO:0006241	CTP biosynthetic process	4711	6	249	2	0.99741	0.0362401
GO:0006281	DNA repair	4711	76	249	0	0.0337291	1
GO:0006334	nucleosome assembly	4711	51	249	8	0.9988	0.00478987
GO:0006355	regulation of transcription, DNA-dependent	4711	364	249	9	0.00512962	0.997945
GO:0006379	mRNA cleavage	4711	2	249	2	1	0.00278302
GO:0006468	protein amino acid phosphorylation	4711	266	249	7	0.0243737	0.98972
GO:0006470	protein amino acid dephosphorylation	4711	60	249	0	0.0376532	1
GO:0006518	peptide metabolic process	4711	18	249	4	0.997308	0.0224966
GO:0006754	ATP biosynthetic process	4711	61	249	13	0.999575	0.00319094
GO:0006801	superoxide metabolic process	4711	12	249	3	0.997308	0.0224966
GO:0006826	iron ion transport	4711	4	249	2	0.999439	0.0155532
GO:0006879	cellular iron ion homeostasis	4711	4	249	2	0.999439	0.0155532
GO:0006955	immune response	4711	18	249	8	1	1.50286e-06
GO:0007018	microtubule-based movement	4711	35	249	5	0.990865	0.0350962
GO:0007218	neuropeptide signaling pathway	4711	11	249	5	0.999992	0.000140827
GO:0009060	aerobic respiration	4711	44	249	6	0.999955	0.00042474
GO:0009408	response to heat	4711	22	249	4	0.99503	0.0262494
GO:0015986	ATP synthesis coupled proton transport	4711	41	249	8	0.99978	0.0011352
GO:0019882	antigen processing and presentation	4711	9	249	7	1	3.49058e-08
GO:0040007	growth	4711	5	249	3	0.999439	0.0155532
GO:0045454	cell redox homeostasis	4711	77	249	8	0.980714	0.0489943
GO:0051258	protein polymerization	4711	30	249	6	0.998766	0.00735774
Enriched or depleted GO terms in 6WF upregulated transcripts vs. L4 in pair wise comparison of L4-6WF
GO terms	Description
GO:0000290	deadenylation-dependent decapping of nuclear-transcribed mRNA	4711	3	168	2	0.999955	0.00370412
GO:0006030	chitin metabolic process	4711	11	168	5	1	2.21446e-05
GO:0006184	GTP catabolic process	4711	40	168	5	0.997365	0.0130165
GO:0006275	regulation of DNA replication	4711	4	168	2	0.999826	0.00723463
GO:0006334	nucleosome assembly	4711	51	168	6	0.998008	0.00895538
GO:0006413	translational initiation	4711	28	168	4	0.997258	0.0163684
GO:0006508	proteolysis	4711	267	168	21	0.998333	0.00432538
GO:0006529	asparagine biosynthetic process	4711	2	168	2	1	0.00126442
GO:0006950	response to stress	4711	149	168	17	0.999549	0.00321905
GO:0006979	response to oxidative stress	4711	22	168	4	0.999126	0.00690193
GO:0007186	G-protein coupled receptor protein signaling pathway	4711	82	168	0	0.0495877	1
GO:0009408	response to heat	4711	22	168	4	0.999126	0.00690193
Enriched or depleted GO terms in AM upregulated transcripts vs. AF in pair wise comparison of AM-AF
GO terms	Description
GO:0005991	trehalose metabolic process	4711	18	385	5	0.997723	0.0124682
GO:0006084	acetyl-CoA metabolic process	4711	28	385	3	0.997964	0.0357735
GO:0006096	glycolysis	4711	46	385	11	0.999775	0.000913973
GO:0006122	mitochondrial electron transport, ubiquinol to cytochrome c	4711	11	385	4	0.998915	0.00911813
GO:0006123	mitochondrial electron transport, cytochrome c to oxygen	4711	10	385	6	0.999998	4.53594e-05
GO:0006355	regulation of transcription, DNA-dependent	4711	364	385	7	3.2018e-07	1
GO:0006414	translational elongation	4711	40	385	0	0.0325461	1
GO:0006418	tRNA aminoacylation for protein translation	4711	77	385	0	0.00133251	1
GO:0006468	protein amino acid phosphorylation	4711	266	385	54	1	9.54824e-11
GO:0006470	protein amino acid dephosphorylation	4711	60	385	20	1	2.14437e-08
GO:0006754	ATP biosynthetic process	4711	61	385	14	0.9993	0.00413155
GO:0006826	iron ion transport	4711	4	385	2	0.997964	0.0357735
GO:0006879	cellular iron ion homeostasis	4711	4	385	2	0.997964	0.0357735
GO:0006955	immune response	4711	18	385	7	0.999961	0.000331842
GO:0006979	response to oxidative stress	4711	22	385	5	0.993085	0.0292581
GO:0007218	neuropeptide signaling pathway	4711	11	385	6	0.999994	9.29391e-05
GO:0009060	aerobic respiration	4711	44	385	10	0.999999	1.10428e-05
GO:0009108	coenzyme biosynthetic process	4711	38	385	0	0.0386536	1
GO:0009408	response to heat	4711	22	385	6	0.998666	0.00691546
GO:0015074	DNA integration	4711	44	385	0	0.0230685	1
GO:0015986	ATP synthesis coupled proton transport	4711	41	385	8	0.995083	0.0160857
GO:0016192	vesicle-mediated transport	4711	80	385	2	0.00752107	1
GO:0019882	antigen processing and presentation	4711	9	385	5	0.999981	0.000339665
GO:0022904	respiratory electron transport chain	4711	67	385	21	0.999907	0.000577636
GO:0040007	growth	4711	5	385	3	0.997964	0.0357735
GO:0050896	response to stimulus	4711	209	385	19	0.0459036	1
GO:0055085	transmembrane transport	4711	235	385	17	0.013896	0.994835
Enriched or depleted GO terms in AF upregulated transcripts vs. AM in pair wise comparison of AM-AF
GO terms	Description
GO:0000290	deadenylation-dependent decapping of nuclear-transcribed mRNA	4711	3	299	2	0.999747	0.0115403
GO:0006032	chitin catabolic process	4711	5	299	2	0.9977	0.0353258
GO:0006182	cGMP biosynthetic process	4711	5	299	3	0.999924	0.00229982
GO:0006184	GTP catabolic process	4711	40	299	8	0.999297	0.00308701
GO:0006275	regulation of DNA replication	4711	4	299	2	0.999035	0.0221154
GO:0006334	nucleosome assembly	4711	51	299	9	0.998868	0.00422434
GO:0006457	protein folding	4711	137	299	17	0.995591	0.0100991
GO:0006468	protein amino acid phosphorylation	4711	266	299	9	0.0213544	0.990272
GO:0006529	asparagine biosynthetic process	4711	2	299	2	1	0.00401563
GO:0007018	microtubule-based movement	4711	35	299	8	0.999759	0.00124672
GO:0034641	cellular nitrogen compound metabolic process	4711	201	299	9	0.0370178	1
GO:0045980	negative regulation of nucleotide metabolic process	4711	4	299	2	0.999035	0.0221154
GO:0051258	protein polymerization	4711	30	299	9	0.999949	0.000391572

## Sheet: cellular processes
Enriched or depleted GO terms in 6WM upregulated transcripts vs 6WF in pair wise comparison of 6WF and 6WM						P-value
GO terms	Description	M	K	N	X	depleted	enriched
GO:0000172	ribonuclease MRP complex	3215	2	245	2	1	0.00578534
GO:0000786	nucleosome	3215	48	245	12	0.999963	0.000171393
GO:0005634	nucleus	3215	444	245	17	0.000477402	0.999815
GO:0005737	cytoplasm	3215	982	245	109	0.00138892	0.999553
GO:0005840	ribosome	3215	449	245	89	1	6.43027e-12
GO:0015934	large ribosomal subunit	3215	32	245	14	1	2.11007e-08
GO:0015935	small ribosomal subunit	3215	40	245	9	0.999398	0.00251009
GO:0016021	integral to membrane	3215	491	245	29	0.0391568	0.975109
GO:0030677	ribonuclease P complex	3215	2	245	2	1	0.00578534
GO:0043234	protein complex	3215	439	245	30	0.0296063	0.986716
Enriched or depleted GO terms in 6WF upregulated transcripts vs. 6WM in pair wise comparison of 6WF-6WM
GO terms	Description
GO:0000015	phosphopyruvate hydratase complex	3215	9	170	4	0.999959	0.000771602
GO:0005581	collagen	3215	3	170	3	1	0.000145381
GO:0005615	extracellular space	3215	47	170	15	1	6.54895e-09
GO:0005634	nucleus	3215	444	170	16	0.0184614	0.991242
GO:0005840	ribosome	3215	449	170	8	0.000355584	0.999897
GO:0005874	microtubule	3215	23	170	9	1	1.12786e-06
GO:0016012	sarcoglycan complex	3215	4	170	3	0.999992	0.000558847
GO:0030141	secretory granule	3215	2	170	2	1	0.00278041
GO:0031461	cullin-RING ubiquitin ligase complex	3215	7	170	2	0.995657	0.0489735
GO:0033180	proton-transporting V-type ATPase, V1 domain	3215	7	170	2	0.995657	0.0489735
GO:0042719	mitochondrial intermembrane space protein transporter complex	3215	6	170	2	0.997419	0.0362218
GO:0043234	protein complex	3215	439	170	40	0.00544516	0.998494
GO:0043626	PCNA complex	3215	2	170	2	1	0.00278041
Enriched or depleted GO terms in 6WF upregulated transcripts vs AF in pair wise comparison of 6WF and AF
GO terms	Description
GO:0000015	phosphopyruvate hydratase complex	3215	9	251	6	0.999999	1.46909e-05
GO:0000276	mitochondrial proton-transporting ATP synthase complex, coupling factor F(o)	3215	14	251	4	0.996897	0.0194207
GO:0005578	proteinaceous extracellular matrix	3215	12	251	6	0.996662	0.0277389
GO:0005581	collagen	3215	3	251	3	1	0.000470626
GO:0005615	extracellular space	3215	47	251	24	1	2.90719e-15
GO:0005634	nucleus	3215	444	251	12	3.61082e-06	0.999999
GO:0005840	ribosome	3215	449	251	13	2.46119e-05	0.999992
GO:0005945	6-phosphofructokinase complex	3215	4	251	2	0.998227	0.0327806
GO:0016012	sarcoglycan complex	3215	4	251	2	0.998227	0.0327806
GO:0016459	myosin complex	3215	39	251	17	1	9.40374e-10
GO:0042612	MHC class I protein complex	3215	7	251	3	0.998948	0.0129939
GO:0042613	MHC class II protein complex	3215	4	251	3	0.999964	0.00177349
GO:0043231	intracellular membrane-bounded organelle	3215	663	251	24	0.0296179	1
GO:0043234	protein complex	3215	439	251	52	0.00328562	0.999266
GO:0044444	cytoplasmic part	3215	743	251	33	0.0022709	1
Enriched or depleted GO terms in AF upregulated transcripts vs 6WF in pair wise comparison of 6WF and AF
GO terms	Description
GO:0000172	ribonuclease MRP complex	3215	2	259	2	1	0.00646685
GO:0000786	nucleosome	3215	48	259	14	0.999997	1.35926e-05
GO:0005615	extracellular space	3215	47	259	0	0.018736	1
GO:0005622	intracellular	3215	2168	259	232	1.55045e-05	0.999994
GO:0005730	nucleolus	3215	8	259	3	0.997778	0.0213393
GO:0005737	cytoplasm	3215	982	259	149	0.000640827	0.999805
GO:0005840	ribosome	3215	449	259	129	1	1.28694e-34
GO:0015934	large ribosomal subunit	3215	32	259	14	1	4.33567e-08
GO:0015935	small ribosomal subunit	3215	40	259	12	0.999993	4.18701e-05
GO:0016020	membrane	3215	1149	259	32	1.0598e-07	1
GO:0016021	integral to membrane	3215	491	259	14	1.15058e-07	1
GO:0016459	myosin complex	3215	39	259	0	0.0370314	1
GO:0030529	ribonucleoprotein complex	3215	478	259	138	0.996197	0.0185025
GO:0030677	ribonuclease P complex	3215	2	259	2	1	0.00646685
GO:0043234	protein complex	3215	439	259	26	0.0288676	0.989258
GO:0043626	PCNA complex	3215	2	259	2	1	0.00646685
GO:0044424	intracellular part	3215	1673	259	214	0.0438957	1
Enriched or depleted GO terms in L3 upregulated transcripts vs L4 in pair wise comparison of L3-L4
GO terms	Description
GO:0000276	mitochondrial proton-transporting ATP synthase complex, coupling factor F(o)	3215	14	184	5	0.999934	0.000762256
GO:0005615	extracellular space	3215	47	184	8	0.998891	0.00452566
GO:0005622	intracellular	3215	2168	184	102	1.14304e-06	1
GO:0005634	nucleus	3215	444	184	16	0.0292625	0.984747
GO:0005743	mitochondrial inner membrane	3215	47	184	13	0.99975	0.00145837
GO:0005840	ribosome	3215	449	184	14	0.0117825	0.994471
GO:0016012	sarcoglycan complex	3215	4	184	2	0.999293	0.0181066
GO:0016020	membrane	3215	1149	184	95	0.997245	0.00501516
GO:0016459	myosin complex	3215	39	184	13	1	1.01563e-07
GO:0030141	secretory granule	3215	2	184	2	1	0.00325868
GO:0043234	protein complex	3215	439	184	45	0.00135576	0.999785
GO:0044444	cytoplasmic part	3215	743	184	37	0.0265154	1
GO:0045261	proton-transporting ATP synthase complex, catalytic core F(1)	3215	19	184	7	0.999996	5.02801e-05
GO:0045282	plasma membrane succinate dehydrogenase complex	3215	5	184	4	0.999999	4.96763e-05
Enriched or depleted GO terms in L4 upregulated transcripts Vs L3 in pair wise comparison of L3-L4
GO terms	Description
GO:0000786	nucleosome	3215	48	300	11	0.998883	0.00376084
GO:0005615	extracellular space	3215	47	300	11	0.999087	0.00315499
GO:0005634	nucleus	3215	444	300	17	4.25032e-05	0.999985
GO:0005737	cytoplasm	3215	982	300	125	0.00366349	0.998473
GO:0005840	ribosome	3215	449	300	99	1	1.1874e-14
GO:0005874	microtubule	3215	23	300	13	1	1.53693e-08
GO:0005956	protein kinase CK2 complex	3215	3	300	2	0.999195	0.0244325
GO:0015934	large ribosomal subunit	3215	32	300	9	0.99957	0.00192921
GO:0015935	small ribosomal subunit	3215	40	300	9	0.997122	0.0096574
GO:0016020	membrane	3215	1149	300	66	0.0117644	0.99304
GO:0016021	integral to membrane	3215	491	300	24	0.00024131	0.999888
GO:0016459	myosin complex	3215	39	300	0	0.0214021	1
GO:0030880	RNA polymerase complex	3215	4	300	2	0.997003	0.0458677
GO:0042612	MHC class I protein complex	3215	7	300	3	0.997928	0.0211843
GO:0042613	MHC class II protein complex	3215	4	300	3	0.999926	0.00299721
GO:0043234	protein complex	3215	439	300	44	0.00623983	0.997878
GO:0043626	PCNA complex	3215	2	300	2	1	0.00868092
Enriched or depleted GO terms in L4 upregulated transcripts vs 6WM in pair wise comparison of L4-6WM
GO terms	Description
GO:0000015	phosphopyruvate hydratase complex	3215	9	216	5	0.999994	0.000131883
GO:0000786	nucleosome	3215	48	216	7	0.986734	0.0390158
GO:0005578	proteinaceous extracellular matrix	3215	12	216	6	0.998091	0.0185627
GO:0005581	collagen	3215	3	216	3	1	0.000299343
GO:0005615	extracellular space	3215	47	216	7	0.988287	0.0352606
GO:0005622	intracellular	3215	2168	216	117	8.478e-05	0.999968
GO:0005634	nucleus	3215	444	216	14	0.00171906	0.9993
GO:0005874	microtubule	3215	23	216	9	0.999999	8.43716e-06
GO:0016459	myosin complex	3215	39	216	13	1	6.76404e-07
GO:0030141	secretory granule	3215	2	216	2	1	0.00449433
GO:0042612	MHC class I protein complex	3215	7	216	3	0.999409	0.00855187
GO:0042613	MHC class II protein complex	3215	4	216	3	0.99998	0.00113782
GO:0043234	protein complex	3215	439	216	48	0.000321439	0.999974
Enriched or depleted GO terms in 6WM upregulated transcripts Vs L4 in pair wise comparison of L4-6WM
GO terms	Description
GO:0000786	nucleosome	3215	48	220	11	0.99994	0.000283084
GO:0005615	extracellular space	3215	47	220	8	0.996151	0.013007
GO:0005840	ribosome	3215	449	220	68	1	1.95532e-07
GO:0015934	large ribosomal subunit	3215	32	220	9	0.999969	0.000195365
GO:0015935	small ribosomal subunit	3215	40	220	7	0.995189	0.0170689
GO:0016020	membrane	3215	1149	220	53	0.0182931	0.989722
GO:0016021	integral to membrane	3215	491	220	23	0.00953595	0.994824
GO:0031461	cullin-RING ubiquitin ligase complex	3215	7	220	3	0.999366	0.00900303
GO:0043234	protein complex	3215	439	220	24	0.00527454	0.998374
GO:0043626	PCNA complex	3215	2	220	2	1	0.00466273
Enriched or depleted GO terms in 6WM upregulated transcripts vs AM in pair wise comparison of 6WM-AM
GO terms	Description
GO:0005581	collagen	3215	3	71	3	1	1.03292e-05
GO:0005615	extracellular space	3215	47	71	4	0.9966	0.0190571
GO:0005622	intracellular	3215	2168	71	37	0.0274329	0.990083
GO:0005840	ribosome	3215	449	71	2	0.0072739	0.998629
GO:0005891	voltage-gated calcium channel complex	3215	2	71	1	0.999519	0.043687
GO:0016459	myosin complex	3215	39	71	6	0.999983	0.000171905
GO:0030141	secretory granule	3215	2	71	1	0.999519	0.043687
GO:0043234	protein complex	3215	439	71	17	0.0041894	1
GO:0045263	proton-transporting ATP synthase complex, coupling factor F(o)	3215	22	71	3	0.999466	0.0123556
Enriched or depleted GO terms in AM upregulated transcripts Vs 6WM in pair wise comparison of 6WM-AM
GO terms	Description
GO:0000786	nucleosome	3215	48	107	8	0.99998	0.000144331
GO:0005840	ribosome	3215	449	107	26	0.989068	0.0214712
GO:0016020	membrane	3215	1149	107	24	0.0234721	0.990338
GO:0016272	prefoldin complex	3215	10	107	3	0.999791	0.0036267
GO:0031461	cullin-RING ubiquitin ligase complex	3215	7	107	2	0.998862	0.0206585
GO:0043234	protein complex	3215	439	107	11	0.00227826	0.999769
Enriched or depleted GO terms in Mf upregulated transcripts vs. L3 in pair wise comparison of Mf-L3
GO terms	Description
GO:0000172	ribonuclease MRP complex	3215	2	353	2	1	0.0120252
GO:0000786	nucleosome	3215	48	353	14	0.99989	0.000418006
GO:0005622	intracellular	3215	2168	353	299	0.999284	0.00117131
GO:0005634	nucleus	3215	444	353	36	0.00223703	0.998816
GO:0005730	nucleolus	3215	8	353	3	0.993021	0.0482818
GO:0005737	cytoplasm	3215	982	353	166	0.00161421	0.999325
GO:0005840	ribosome	3215	449	353	137	1	5.19559e-26
GO:0015934	large ribosomal subunit	3215	32	353	15	1	2.9919e-07
GO:0015935	small ribosomal subunit	3215	40	353	12	0.999796	0.000815332
GO:0016020	membrane	3215	1149	353	56	3.44173e-07	1
GO:0016021	integral to membrane	3215	491	353	26	6.11249e-07	1
GO:0016459	myosin complex	3215	39	353	0	0.0104137	1
GO:0030677	ribonuclease P complex	3215	2	353	2	1	0.0120252
GO:0043234	protein complex	3215	439	353	32	0.0332299	0.985692
Enriched or depleted GO terms in L3 upregulated transcripts vs. Mf in pair wise comparison of Mf-L3
GO terms	Description
GO:0000015	phosphopyruvate hydratase complex	3215	9	286	6	0.999999	3.14314e-05
GO:0000276	mitochondrial proton-transporting ATP synthase complex, coupling factor F(o)	3215	14	286	5	0.999236	0.0054949
GO:0005576	extracellular region	3215	107	286	35	0.992901	0.0220187
GO:0005578	proteinaceous extracellular matrix	3215	12	286	6	0.99461	0.0390514
GO:0005581	collagen	3215	3	286	3	1	0.000697255
GO:0005615	extracellular space	3215	47	286	20	1	5.41787e-10
GO:0005622	intracellular	3215	2168	286	153	8.11873e-08	1
GO:0005634	nucleus	3215	444	286	22	0.00450422	0.997691
GO:0005737	cytoplasm	3215	982	286	64	0.0278385	0.985515
GO:0005743	mitochondrial inner membrane	3215	47	286	14	0.999615	0.00174379
GO:0005840	ribosome	3215	449	286	14	9.68155e-07	1
GO:0005945	6-phosphofructokinase complex	3215	4	286	2	0.997395	0.0419361
GO:0016012	sarcoglycan complex	3215	4	286	3	0.999939	0.00260472
GO:0016459	myosin complex	3215	39	286	17	1	7.25651e-09
GO:0043234	protein complex	3215	439	286	68	0.000425898	0.999964
GO:0043626	PCNA complex	3215	2	286	2	1	0.00788831
GO:0045261	proton-transporting ATP synthase complex, catalytic core F(1)	3215	19	286	6	0.999192	0.00470952
GO:0045282	plasma membrane succinate dehydrogenase complex	3215	5	286	4	0.999995	0.000285585
Enriched or depleted GO terms in L4 upregulated transcripts vs. 6WF in pair wise comparison of L4-6WF
GO terms	Description
GO:0000172	ribonuclease MRP complex	3215	2	207	2	1	0.00412677
GO:0000786	nucleosome	3215	48	207	8	0.997043	0.0103951
GO:0005615	extracellular space	3215	47	207	8	0.997459	0.00915531
GO:0005622	intracellular	3215	2168	207	122	0.0024239	0.998847
GO:0005634	nucleus	3215	444	207	15	0.00586911	0.99732
GO:0005737	cytoplasm	3215	982	207	48	0.00377492	0.998771
GO:0005740	mitochondrial envelope	3215	73	207	4	0.0305191	1
GO:0005874	microtubule	3215	23	207	5	0.997352	0.0136549
GO:0016020	membrane	3215	1149	207	81	0.97279	0.0419786
GO:0016459	myosin complex	3215	39	207	17	1	4.26561e-11
GO:0030677	ribonuclease P complex	3215	2	207	2	1	0.00412677
GO:0030880	RNA polymerase complex	3215	4	207	2	0.998997	0.0227044
GO:0031090	organelle membrane	3215	117	207	4	0.0427959	1
GO:0042612	MHC class I protein complex	3215	7	207	3	0.999499	0.00758829
GO:0042613	MHC class II protein complex	3215	4	207	3	0.999983	0.00100304
GO:0043234	protein complex	3215	439	207	47	0.000401517	0.999966
Enriched or depleted GO terms in 6WF upregulated transcripts vs. L4 in pair wise comparison of L4-6WF
GO terms	Description
GO:0000786	nucleosome	3215	48	112	6	0.998836	0.00581283
GO:0005576	extracellular region	3215	107	112	14	0.99772	0.0116628
GO:0005615	extracellular space	3215	47	112	9	0.999997	2.45729e-05
GO:0005874	microtubule	3215	23	112	3	0.992595	0.0438995
GO:0016012	sarcoglycan complex	3215	4	112	2	0.999839	0.00689348
GO:0016021	integral to membrane	3215	491	112	12	0.0139333	0.994298
GO:0031461	cullin-RING ubiquitin ligase complex	3215	7	112	2	0.998699	0.0225254
GO:0043234	protein complex	3215	439	112	24	0.00971261	0.998795
GO:0043626	PCNA complex	3215	2	112	2	1	0.00120313
Enriched or depleted GO terms in AM upregulated transcripts vs. AF in pair wise comparison of AM-AF
GO terms	Description
GO:0000276	mitochondrial proton-transporting ATP synthase complex, coupling factor F(o)	3215	14	286	4	0.994505	0.0299878
GO:0005615	extracellular space	3215	47	286	23	1	6.59963e-13
GO:0005622	intracellular	3215	2168	286	171	0.996833	0.00507579
GO:0005634	nucleus	3215	444	286	12	4.7806e-07	1
GO:0005737	cytoplasm	3215	982	286	64	0.0144853	0.993059
GO:0005856	cytoskeleton	3215	124	286	22	0.0311936	1
GO:0005945	6-phosphofructokinase complex	3215	4	286	2	0.997395	0.0419361
GO:0016272	prefoldin complex	3215	10	286	4	0.999068	0.00836093
GO:0016459	myosin complex	3215	39	286	17	1	7.25651e-09
GO:0043234	protein complex	3215	439	286	53	0.00359441	0.998934
Enriched or depleted GO terms in AF upregulated transcripts vs. AM in pair wise comparison of AM-AF
GO terms	Description
GO:0000015	phosphopyruvate hydratase complex	3215	9	208	3	0.998343	0.0167595
GO:0000786	nucleosome	3215	48	208	9	0.999231	0.00305551
GO:0005622	intracellular	3215	2168	208	158	2.73122e-05	0.999991
GO:0005634	nucleus	3215	444	208	44	0.985262	0.0239516
GO:0005730	nucleolus	3215	8	208	3	0.999031	0.0117253
GO:0005840	ribosome	3215	449	208	40	0.984952	0.0247103
GO:0005874	microtubule	3215	23	208	7	0.999944	0.000430978
GO:0016012	sarcoglycan complex	3215	4	208	3	0.999983	0.00101747
GO:0016020	membrane	3215	1149	208	59	0.0488514	0.970298
GO:0016021	integral to membrane	3215	491	208	23	0.0234	0.986468
GO:0030529	ribonucleoprotein complex	3215	478	208	47	0.997881	0.0114874
GO:0043234	protein complex	3215	439	208	43	0.00984928	0.996251
GO:0043626	PCNA complex	3215	2	208	2	1	0.00416684
GO:0045282	plasma membrane succinate dehydrogenase complex	3215	5	208	2	0.997578	0.0365767

## Sheet: molecular functions
Enriched or depleted GO terms in 6WM upregulated transcripts vs 6WF in pair wise comparison of 6WF and 6WM						P-value
GO terms	Description	M	K	N	X	depleted	enriched
GO:0003735	structural constituent of ribosome	7186	447	532	89	1	4.48988e-19
GO:0005198	structural molecule activity	7186	628	532	123	1	3.26025e-14
GO:0004725	protein tyrosine phosphatase activity	7186	50	532	16	1	3.00833e-07
GO:0004672	protein kinase activity	7186	270	532	45	0.999999	4.50722e-06
GO:0004190	aspartic-type endopeptidase activity	7186	24	532	7	0.999783	0.00133406
GO:0004129	cytochrome-c oxidase activity	7186	45	532	10	0.99967	0.00136049
GO:0004674	protein serine/threonine kinase activity	7186	156	532	21	0.997574	0.00525395
GO:0017056	structural constituent of nuclear pore	7186	2	532	2	1	0.00547132
GO:0009055	electron carrier activity	7186	120	532	17	0.997022	0.0069157
GO:0005507	copper ion binding	7186	33	532	7	0.997732	0.00921198
GO:0008121	ubiquinol-cytochrome-c reductase activity	7186	21	532	5	0.996678	0.0164398
GO:0008061	chitin binding	7186	9	532	3	0.997229	0.0241932
GO:0004185	serine-type carboxypeptidase activity	7186	4	532	2	0.998475	0.0296879
GO:0004784	superoxide dismutase activity	7186	4	532	2	0.998475	0.0296879
GO:0004555	alpha,alpha-trehalase activity	7186	17	532	4	0.993608	0.0325881
GO:0016772	transferase activity, transferring phosphorus-containing groups	7186	540	532	66	0.993608	0.0325881
GO:0003723	RNA binding	7186	271	532	26	0.971818	0.0459042
GO:0004504	peptidylglycine monooxygenase activity	7186	5	532	2	0.996396	0.0470774
GO:0016491	oxidoreductase activity	7186	553	532	37	0.0436525	0.979298
GO:0005525	GTP binding	7186	182	532	7	0.0350066	0.984571
GO:0016301	kinase activity	7186	365	532	50	0.0411429	0.993414
GO:0008168	methyltransferase activity	7186	93	532	3	0.0125432	0.998375
GO:0030528	transcription regulator activity	7186	299	532	6	0.00957669	0.99881
GO:0051082	unfolded protein binding	7186	89	532	1	0.00836224	0.998982
GO:0043565	sequence-specific DNA binding	7186	149	532	2	0.00155415	0.999748
GO:0005488	binding	7186	4756	532	293	0.0004663	0.999869
GO:0003700	transcription factor activity	7186	195	532	3	0.00020282	0.999964
GO:0005515	protein binding	7186	1648	532	77	1.69028e-05	0.99999
GO:0004812	aminoacyl-tRNA ligase activity	7186	85	532	0	0.0013907	1
GO:0008026	ATP-dependent helicase activity	7186	62	532	0	0.00831255	1
GO:0016616	oxidoreductase activity, acting on the CH-OH group of donors, NAD or NADP as acceptor	7186	46	532	0	0.0287325	1
GO:0016773	phosphotransferase activity, alcohol group as acceptor	7186	342	532	49	0.0113374	1
GO:0030170	pyridoxal phosphate binding	7186	43	532	0	0.0362434	1
GO:0031072	heat shock protein binding	7186	41	532	0	0.0423098	1
GO:0042302	structural constituent of cuticle	7186	86	532	0	0.00128651	1
GO:0050660	FAD binding	7186	40	532	0	0.045713	1
Enriched or depleted GO terms in 6WF upregulated transcripts vs. 6WM in pair wise comparison of 6WF-6WM
GO:0042302	structural constituent of cuticle	7186	86	384	43	1	1.65365e-32
GO:0005201	extracellular matrix structural constituent	7186	3	384	3	1	0.000151465
GO:0016209	antioxidant activity	7186	58	384	11	0.9999	0.000515081
GO:0004619	phosphoglycerate mutase activity	7186	4	384	3	0.999992	0.000581759
GO:0004634	phosphopyruvate hydratase activity	7186	9	384	4	0.999955	0.000816059
GO:0051082	unfolded protein binding	7186	89	384	12	0.999183	0.00258583
GO:0004618	phosphoglycerate kinase activity	7186	6	384	3	0.999889	0.00268285
GO:0004066	asparagine synthase (glutamine-hydrolyzing) activity	7186	2	384	2	1	0.0028485
GO:0004756	selenide, water dikinase activity	7186	2	384	2	1	0.0028485
GO:0005044	scavenger receptor activity	7186	2	384	2	1	0.0028485
GO:0005093	Rab GDP-dissociation inhibitor activity	7186	2	384	2	1	0.0028485
GO:0030337	DNA polymerase processivity factor activity	7186	2	384	2	1	0.0028485
GO:0005198	structural molecule activity	7186	628	384	66	0.998879	0.00342231
GO:0022857	transmembrane transporter activity	7186	367	384	27	0.999527	0.0069316
GO:0030247	polysaccharide binding	7186	12	384	4	0.999849	0.00824257
GO:0003924	GTPase activity	7186	73	384	9	0.994868	0.0151437
GO:0004499	flavin-containing monooxygenase activity	7186	4	384	2	0.999418	0.0159034
GO:0030145	manganese ion binding	7186	11	384	3	0.998038	0.0181184
GO:0008289	lipid binding	7186	60	384	6	0.99373	0.0229828
GO:0004616	phosphogluconate dehydrogenase (decarboxylating) activity	7186	5	384	2	0.998603	0.0255745
GO:0004707	MAP kinase activity	7186	5	384	2	0.998603	0.0255745
GO:0004807	triose-phosphate isomerase activity	7186	5	384	2	0.998603	0.0255745
GO:0005337	nucleoside transmembrane transporter activity	7186	5	384	2	0.998603	0.0255745
GO:0004177	aminopeptidase activity	7186	13	384	3	0.996097	0.0290124
GO:0003755	peptidyl-prolyl cis-trans isomerase activity	7186	23	384	4	0.993578	0.031714
GO:0008158	hedgehog receptor activity	7186	35	384	5	0.99028	0.0367556
GO:0019904	protein domain specific binding	7186	6	384	2	0.997317	0.0370203
GO:0003723	RNA binding	7186	271	384	8	0.0417136	0.980257
GO:0003676	nucleic acid binding	7186	1388	384	44	0.0322114	0.981472
GO:0005509	calcium ion binding	7186	177	384	4	0.0359082	0.987339
GO:0004674	protein serine/threonine kinase activity	7186	156	384	5	0.035379	0.989168
GO:0003677	DNA binding	7186	604	384	19	0.0140077	0.993591
GO:0000166	nucleotide binding	7186	1250	384	56	0.0166072	0.994707
GO:0003735	structural constituent of ribosome	7186	447	384	8	8.28275e-05	0.999976
GO:0005515	protein binding	7186	1648	384	62	7.20418e-06	0.999996
GO:0004812	aminoacyl-tRNA ligase activity	7186	85	384	1	0.0127413	1
GO:0016773	phosphotransferase activity, alcohol group as acceptor	7186	342	384	10	0.0209973	1
Enriched or depleted GO terms in 6WF upregulated transcripts vs AF in pair wise comparison of 6WF and AF
GO terms	Description
GO:0000166	nucleotide binding	7186	1250	678	87	0.000911979	0.999733
GO:0003677	DNA binding	7186	604	678	17	7.48402e-05	0.999972
GO:0003700	transcription factor activity	7186	195	678	3	5.32299e-06	0.999999
GO:0003707	steroid hormone receptor activity	7186	35	678	0	0.0308925	1
GO:0003723	RNA binding	7186	271	678	7	5.00594e-05	0.999987
GO:0003735	structural constituent of ribosome	7186	447	678	13	2.4998e-08	1
GO:0003774	motor activity	7186	62	678	17	1	8.13062e-08
GO:0003872	6-phosphofructokinase activity	7186	4	678	2	0.99689	0.0468839
GO:0003924	GTPase activity	7186	73	678	2	0.0262429	0.993968
GO:0004197	cysteine-type endopeptidase activity	7186	35	678	8	0.999447	0.00263472
GO:0004332	fructose-bisphosphate aldolase activity	7186	10	678	5	0.999896	0.00124045
GO:0004364	glutathione transferase activity	7186	4	678	2	0.99689	0.0468839
GO:0004459	L-lactate dehydrogenase activity	7186	3	678	3	1	0.000836536
GO:0004499	flavin-containing monooxygenase activity	7186	4	678	2	0.99689	0.0468839
GO:0004602	glutathione peroxidase activity	7186	6	678	4	0.999959	0.00100902
GO:0004618	phosphoglycerate kinase activity	7186	6	678	3	0.998991	0.0134519
GO:0004619	phosphoglycerate mutase activity	7186	4	678	3	0.999921	0.00311031
GO:0004634	phosphopyruvate hydratase activity	7186	9	678	6	0.999998	4.52114e-05
GO:0004725	protein tyrosine phosphatase activity	7186	50	678	14	0.999965	0.000145038
GO:0004756	selenide, water dikinase activity	7186	2	678	2	1	0.00889005
GO:0004784	superoxide dismutase activity	7186	4	678	2	0.99689	0.0468839
GO:0004791	thioredoxin-disulfide reductase activity	7186	4	678	2	0.99689	0.0468839
GO:0004812	aminoacyl-tRNA ligase activity	7186	85	678	0	0.000208432	1
GO:0004869	cysteine-type endopeptidase inhibitor activity	7186	15	678	4	0.990085	0.0461805
GO:0005044	scavenger receptor activity	7186	2	678	2	1	0.00889005
GO:0005093	Rab GDP-dissociation inhibitor activity	7186	2	678	2	1	0.00889005
GO:0005198	structural molecule activity	7186	628	678	101	1	1.45669e-14
GO:0005201	extracellular matrix structural constituent	7186	3	678	3	1	0.000836536
GO:0005452	inorganic anion exchanger activity	7186	4	678	2	0.99689	0.0468839
GO:0005509	calcium ion binding	7186	177	678	26	0.991937	0.0147301
GO:0005515	protein binding	7186	1648	678	105	1.18784e-06	0.999999
GO:0005525	GTP binding	7186	182	678	5	0.00033481	0.999917
GO:0008026	ATP-dependent helicase activity	7186	62	678	0	0.00464302	1
GO:0008199	ferric iron binding	7186	4	678	2	0.99689	0.0468839
GO:0008289	lipid binding	7186	60	678	9	0.999158	0.00339585
GO:0008415	acyltransferase activity	7186	54	678	1	0.0416484	1
GO:0016209	antioxidant activity	7186	58	678	16	0.995803	0.014247
GO:0016620	oxidoreductase activity, acting on the aldehyde or oxo group of donors, NAD or NADP as acceptor	7186	11	678	4	0.993277	0.0455844
GO:0016740	transferase activity	7186	881	678	69	0.00380215	1
GO:0016772	transferase activity, transferring phosphorus-containing groups	7186	540	678	54	0.993321	0.0227613
GO:0030528	transcription regulator activity	7186	299	678	8	0.0208739	0.995369
GO:0042289	MHC class II protein binding	7186	2	678	2	1	0.00889005
GO:0042302	structural constituent of cuticle	7186	86	678	49	1	1.17217e-28
GO:0043565	sequence-specific DNA binding	7186	149	678	1	1.42817e-05	0.999999
GO:0050661	NADP or NADPH binding	7186	17	678	5	0.99656	0.0174417
GO:0051287	NAD or NADH binding	7186	31	678	0	0.046008	1
Enriched or depleted GO terms in AF upregulated transcripts vs 6WF in pair wise comparison of 6WF and AF
GO terms	Description
GO:0000166	nucleotide binding	7186	1250	416	60	0.996891	0.00667579
GO:0003723	RNA binding	7186	271	416	39	1	7.95629e-09
GO:0003735	structural constituent of ribosome	7186	447	416	129	1	4.48208e-60
GO:0003746	translation elongation factor activity	7186	21	416	4	0.994033	0.0302274
GO:0003755	peptidyl-prolyl cis-trans isomerase activity	7186	23	416	4	0.991031	0.0408538
GO:0004066	asparagine synthase (glutamine-hydrolyzing) activity	7186	2	416	2	1	0.0033437
GO:0004185	serine-type carboxypeptidase activity	7186	4	416	2	0.999262	0.0185539
GO:0004383	guanylate cyclase activity	7186	5	416	2	0.998235	0.0297468
GO:0004568	chitinase activity	7186	5	416	3	0.999947	0.00176454
GO:0004806	triglyceride lipase activity	7186	5	416	2	0.998235	0.0297468
GO:0005515	protein binding	7186	1648	416	65	2.95569e-06	0.999999
GO:0005524	ATP binding	7186	793	416	29	0.00271907	0.998475
GO:0008061	chitin binding	7186	9	416	3	0.998895	0.0124492
GO:0008121	ubiquinol-cytochrome-c reductase activity	7186	21	416	5	0.999065	0.00596662
GO:0008270	zinc ion binding	7186	645	416	27	0.0367878	0.976303
GO:0009055	electron carrier activity	7186	120	416	2	0.0266722	0.993762
GO:0016301	kinase activity	7186	365	416	10	0.0133582	1
GO:0016491	oxidoreductase activity	7186	553	416	19	0.00027779	0.999949
GO:0016538	cyclin-dependent protein kinase regulator activity	7186	5	416	2	0.998235	0.0297468
GO:0016624	oxidoreductase activity, acting on the aldehyde or oxo group of donors, disulfide as acceptor	7186	10	416	3	0.998235	0.0297468
GO:0016773	phosphotransferase activity, alcohol group as acceptor	7186	342	416	10	0.0160041	1
GO:0017056	structural constituent of nuclear pore	7186	2	416	2	1	0.0033437
GO:0019901	protein kinase binding	7186	14	416	3	0.993038	0.0435107
GO:0019904	protein domain specific binding	7186	6	416	3	0.999849	0.00337778
GO:0030337	DNA polymerase processivity factor activity	7186	2	416	2	1	0.0033437
Enriched or depleted GO terms in L3 upregulated transcripts vs L4 in pair wise comparison of L3-L4
GO terms	Description
GO:0000104	succinate dehydrogenase activity	7186	6	354	4	0.999998	8.02823e-05
GO:0000166	nucleotide binding	7186	1250	354	37	0.00323204	0.999136
GO:0003676	nucleic acid binding	7186	1388	354	27	5.58045e-06	0.999999
GO:0003677	DNA binding	7186	604	354	12	0.000947846	0.999719
GO:0003735	structural constituent of ribosome	7186	447	354	14	0.0387072	0.978479
GO:0003774	motor activity	7186	62	354	14	1	1.28826e-06
GO:0004129	cytochrome-c oxidase activity	7186	45	354	10	0.999992	5.03541e-05
GO:0004177	aminopeptidase activity	7186	13	354	3	0.997096	0.0234477
GO:0004197	cysteine-type endopeptidase activity	7186	35	354	8	0.999969	0.000250191
GO:0004332	fructose-bisphosphate aldolase activity	7186	10	354	4	0.999942	0.000959533
GO:0004504	peptidylglycine monooxygenase activity	7186	5	354	3	0.999972	0.00110065
GO:0004550	nucleoside diphosphate kinase activity	7186	6	354	2	0.997879	0.0318146
GO:0004555	alpha,alpha-trehalase activity	7186	17	354	6	0.999992	0.000106712
GO:0004611	phosphoenolpyruvate carboxykinase activity	7186	8	354	3	0.997879	0.0318146
GO:0004747	ribokinase activity	7186	1	354	1	1	0.0492625
GO:0004784	superoxide dismutase activity	7186	4	354	2	0.999543	0.0135903
GO:0004791	thioredoxin-disulfide reductase activity	7186	4	354	2	0.999543	0.0135903
GO:0004867	serine-type endopeptidase inhibitor activity	7186	38	354	6	0.997772	0.00992879
GO:0004869	cysteine-type endopeptidase inhibitor activity	7186	15	354	7	1	3.03169e-06
GO:0005452	inorganic anion exchanger activity	7186	4	354	2	0.999543	0.0135903
GO:0005507	copper ion binding	7186	33	354	6	0.999068	0.00489708
GO:0005515	protein binding	7186	1648	354	44	2.39799e-06	0.999999
GO:0005524	ATP binding	7186	793	354	25	0.00670719	0.996201
GO:0008026	ATP-dependent helicase activity	7186	62	354	0	0.0430332	1
GO:0008061	chitin binding	7186	9	354	3	0.999401	0.00797325
GO:0008121	ubiquinol-cytochrome-c reductase activity	7186	21	354	6	0.999958	0.00039556
GO:0008234	cysteine-type peptidase activity	7186	52	354	12	0.998933	0.00826697
GO:0008235	metalloexopeptidase activity	7186	20	354	5	0.999654	0.00551513
GO:0008270	zinc ion binding	7186	645	354	16	0.000834826	0.999631
GO:0008375	acetylglucosaminyltransferase activity	7186	7	354	2	0.996423	0.0431098
GO:0009055	electron carrier activity	7186	120	354	12	0.994056	0.0147853
GO:0015078	hydrogen ion transmembrane transporter activity	7186	128	354	30	0.998396	0.00760745
GO:0015662	ATPase activity, coupled to transmembrane movement of ions, phosphorylative mechanism	7186	25	354	7	0.999958	0.00039556
GO:0016209	antioxidant activity	7186	58	354	7	0.999705	0.00236682
GO:0016491	oxidoreductase activity	7186	553	354	63	0.974857	0.0470425
GO:0016615	malate dehydrogenase activity	7186	9	354	3	0.997879	0.0318146
GO:0016769	transferase activity, transferring nitrogenous groups	7186	17	354	3	0.991733	0.0482296
GO:0020037	heme binding	7186	89	354	9	0.988253	0.0304609
GO:0031625	ubiquitin protein ligase binding	7186	7	354	2	0.996423	0.0431098
GO:0046933	hydrogen ion transporting ATP synthase activity, rotational mechanism	7186	24	354	8	0.999999	1.1764e-05
GO:0046961	proton-transporting ATPase activity, rotational mechanism	7186	20	354	5	0.999705	0.00236682
GO:0050662	coenzyme binding	7186	113	354	3	0.0457892	0.992425
Enriched or depleted GO terms in L4 upregulated transcripts Vs L3 in pair wise comparison of L3-L4
GO terms	Description
GO:0003700	transcription factor activity	7186	195	586	3	5.43534e-05	0.999991
GO:0003735	structural constituent of ribosome	7186	447	586	99	1	1.28801e-21
GO:0003755	peptidyl-prolyl cis-trans isomerase activity	7186	23	586	6	0.998218	0.00869631
GO:0003774	motor activity	7186	62	586	0	0.0277807	1
GO:0003779	actin binding	7186	45	586	0	0.021489	1
GO:0003924	GTPase activity	7186	73	586	13	0.997999	0.00556534
GO:0004185	serine-type carboxypeptidase activity	7186	4	586	2	0.997972	0.0356509
GO:0004364	glutathione transferase activity	7186	4	586	2	0.997972	0.0356509
GO:0004459	L-lactate dehydrogenase activity	7186	3	586	3	1	0.000539742
GO:0004499	flavin-containing monooxygenase activity	7186	4	586	2	0.997972	0.0356509
GO:0004602	glutathione peroxidase activity	7186	6	586	4	0.99998	0.000574785
GO:0004616	phosphogluconate dehydrogenase (decarboxylating) activity	7186	5	586	3	0.999795	0.0047616
GO:0004674	protein serine/threonine kinase activity	7186	156	586	4	0.0012081	0.999753
GO:0004799	thymidylate synthase activity	7186	2	586	2	1	0.00663956
GO:0004812	aminoacyl-tRNA ligase activity	7186	85	586	1	0.00106524	1
GO:0005093	Rab GDP-dissociation inhibitor activity	7186	2	586	2	1	0.00663956
GO:0005198	structural molecule activity	7186	628	586	157	1	5.11764e-07
GO:0005215	transporter activity	7186	452	586	29	0.997541	0.00732814
GO:0005515	protein binding	7186	1648	586	88	3.89619e-09	1
GO:0005524	ATP binding	7186	793	586	47	0.00733124	0.995207
GO:0005525	GTP binding	7186	182	586	22	0.97735	0.0393751
GO:0008083	growth factor activity	7186	7	586	3	0.998745	0.0147187
GO:0008199	ferric iron binding	7186	4	586	2	0.997972	0.0356509
GO:0016616	oxidoreductase activity, acting on the CH-OH group of donors, NAD or NADP as acceptor	7186	46	586	6	0.0391173	1
GO:0016740	transferase activity	7186	881	586	41	0.013643	0.998215
GO:0030337	DNA polymerase processivity factor activity	7186	2	586	2	1	0.00663956
GO:0042289	MHC class II protein binding	7186	2	586	2	1	0.00663956
GO:0042302	structural constituent of cuticle	7186	86	586	33	1	5.32326e-15
GO:0043565	sequence-specific DNA binding	7186	149	586	2	0.000287028	0.99996
GO:0050661	NADP or NADPH binding	7186	17	586	4	0.990401	0.0443202
GO:0051082	unfolded protein binding	7186	89	586	14	0.994837	0.0123755
Enriched or depleted GO terms in L4 upregulated transcripts vs 6WM in pair wise comparison of L4-6WM
GO terms	Description
GO:0003676	nucleic acid binding	7186	1388	496	37	2.7344e-06	0.999999
GO:0003677	DNA binding	7186	604	496	19	0.0114542	0.994254
GO:0003700	transcription factor activity	7186	195	496	3	0.000477465	0.999909
GO:0003723	RNA binding	7186	271	496	7	0.0011867	0.999616
GO:0003735	structural constituent of ribosome	7186	447	496	21	0.0309418	0.981336
GO:0003755	peptidyl-prolyl cis-trans isomerase activity	7186	23	496	6	0.999337	0.00384914
GO:0003774	motor activity	7186	62	496	13	1	2.74956e-06
GO:0003796	lysozyme activity	7186	2	496	2	1	0.00475524
GO:0003993	acid phosphatase activity	7186	11	496	3	0.994994	0.0355449
GO:0004129	cytochrome-c oxidase activity	7186	45	496	7	0.989145	0.0329995
GO:0004185	serine-type carboxypeptidase activity	7186	4	496	2	0.998759	0.0259829
GO:0004332	fructose-bisphosphate aldolase activity	7186	10	496	3	0.996632	0.0272161
GO:0004364	glutathione transferase activity	7186	4	496	2	0.998759	0.0259829
GO:0004499	flavin-containing monooxygenase activity	7186	4	496	2	0.998759	0.0259829
GO:0004504	peptidylglycine monooxygenase activity	7186	5	496	2	0.997058	0.0413432
GO:0004616	phosphogluconate dehydrogenase (decarboxylating) activity	7186	5	496	3	0.999894	0.00294248
GO:0004618	phosphoglycerate kinase activity	7186	6	496	3	0.999699	0.00558416
GO:0004619	phosphoglycerate mutase activity	7186	4	496	3	0.999978	0.00124063
GO:0004634	phosphopyruvate hydratase activity	7186	9	496	5	0.999993	0.000153287
GO:0004674	protein serine/threonine kinase activity	7186	156	496	1	1.81252e-05	1
GO:0004725	protein tyrosine phosphatase activity	7186	50	496	0	0.0276331	1
GO:0004756	selenide, water dikinase activity	7186	2	496	2	1	0.00475524
GO:0004806	triglyceride lipase activity	7186	5	496	2	0.997058	0.0413432
GO:0004812	aminoacyl-tRNA ligase activity	7186	85	496	0	0.00220637	1
GO:0005044	scavenger receptor activity	7186	2	496	2	1	0.00475524
GO:0005093	Rab GDP-dissociation inhibitor activity	7186	2	496	2	1	0.00475524
GO:0005198	structural molecule activity	7186	628	496	81	0.999846	0.000487884
GO:0005201	extracellular matrix structural constituent	7186	3	496	3	1	0.000326989
GO:0005337	nucleoside transmembrane transporter activity	7186	5	496	2	0.997058	0.0413432
GO:0005507	copper ion binding	7186	33	496	7	0.998551	0.00632834
GO:0005509	calcium ion binding	7186	177	496	20	0.98994	0.0194276
GO:0005515	protein binding	7186	1648	496	84	1.16836e-05	0.999993
GO:0005524	ATP binding	7186	793	496	40	0.0145999	0.990421
GO:0008026	ATP-dependent helicase activity	7186	62	496	0	0.0116329	1
GO:0008199	ferric iron binding	7186	4	496	2	0.998759	0.0259829
GO:0008270	zinc ion binding	7186	645	496	31	0.0139571	0.991308
GO:0008289	lipid binding	7186	60	496	8	0.99176	0.0263612
GO:0015662	ATPase activity, coupled to transmembrane movement of ions, phosphorylative mechanism	7186	25	496	7	0.999645	0.0023284
GO:0016209	antioxidant activity	7186	58	496	13	0.999964	0.00017861
GO:0016620	oxidoreductase activity, acting on the aldehyde or oxo group of donors, NAD or NADP as acceptor	7186	11	496	3	0.994994	0.0355449
GO:0016881	acid-amino acid ligase activity	7186	69	496	0	0.0179325	1
GO:0019904	protein domain specific binding	7186	6	496	3	0.999699	0.00558416
GO:0030145	manganese ion binding	7186	11	496	3	0.994994	0.0355449
GO:0042289	MHC class II protein binding	7186	2	496	2	1	0.00475524
GO:0042302	structural constituent of cuticle	7186	86	496	41	1	1.71807e-25
GO:0043565	sequence-specific DNA binding	7186	149	496	5	0.0111107	0.99711
GO:0050661	NADP or NADPH binding	7186	17	496	4	0.995263	0.0259526
GO:0051082	unfolded protein binding	7186	89	496	13	0.997097	0.0076604
Enriched or depleted GO terms in 6WM upregulated transcripts Vs L4 in pair wise comparison of L4-6WM
GO terms	Description
GO:0003700	transcription factor activity	7186	195	523	4	0.00104764	0.999748
GO:0003735	structural constituent of ribosome	7186	447	523	68	1	2.00896e-09
GO:0003774	motor activity	7186	62	523	0	0.0414542	1
GO:0003824	catalytic activity	7186	3030	523	220	0.0498435	0.979828
GO:0004190	aspartic-type endopeptidase activity	7186	24	523	7	0.999807	0.0012064
GO:0004555	alpha,alpha-trehalase activity	7186	17	523	5	0.999107	0.00594421
GO:0004602	glutathione peroxidase activity	7186	6	523	4	0.999989	0.000369708
GO:0004672	protein kinase activity	7186	270	523	50	1	4.11132e-08
GO:0004674	protein serine/threonine kinase activity	7186	156	523	22	0.998724	0.0029177
GO:0004725	protein tyrosine phosphatase activity	7186	50	523	19	1	6.2786e-10
GO:0004812	aminoacyl-tRNA ligase activity	7186	85	523	1	0.00247001	1
GO:0005198	structural molecule activity	7186	628	523	103	1	2.01141e-14
GO:0005488	binding	7186	4756	523	285	0.00464671	0.998226
GO:0005509	calcium ion binding	7186	177	523	3	0.000770266	0.999848
GO:0005515	protein binding	7186	1648	523	99	0.0405074	0.968712
GO:0005525	GTP binding	7186	182	523	5	0.00688227	0.997793
GO:0008026	ATP-dependent helicase activity	7186	62	523	0	0.00904268	1
GO:0008061	chitin binding	7186	9	523	4	0.999803	0.00260104
GO:0008168	methyltransferase activity	7186	93	523	4	0.00837882	1
GO:0008234	cysteine-type peptidase activity	7186	52	523	8	0.999107	0.00594421
GO:0008235	metalloexopeptidase activity	7186	20	523	3	0.998467	0.0162793
GO:0016301	kinase activity	7186	365	523	55	0.0442511	0.992807
GO:0016491	oxidoreductase activity	7186	553	523	27	0.0107043	0.995836
GO:0016616	oxidoreductase activity, acting on the CH-OH group of donors, NAD or NADP as acceptor	7186	46	523	1	0.0384194	1
GO:0016758	transferase activity, transferring hexosyl groups	7186	50	523	2	0.0384194	1
GO:0016772	transferase activity, transferring phosphorus-containing groups	7186	540	523	73	0.999107	0.00594421
GO:0016773	phosphotransferase activity, alcohol group as acceptor	7186	342	523	54	0.0122661	1
GO:0016785	transferase activity, transferring selenium-containing groups	7186	2	523	2	1	0.0052876
GO:0016787	hydrolase activity	7186	1095	523	92	0.99845	0.00395184
GO:0017056	structural constituent of nuclear pore	7186	2	523	2	1	0.0052876
GO:0030337	DNA polymerase processivity factor activity	7186	2	523	2	1	0.0052876
GO:0031072	heat shock protein binding	7186	41	523	0	0.0447282	1
GO:0031625	ubiquitin protein ligase binding	7186	7	523	3	0.999187	0.0107493
GO:0042302	structural constituent of cuticle	7186	86	523	1	0.0113346	0.998554
GO:0043565	sequence-specific DNA binding	7186	149	523	2	0.00181691	0.9997
GO:0050660	FAD binding	7186	40	523	0	0.0482603	1
GO:0051082	unfolded protein binding	7186	89	523	2	0.0377105	0.990713
Enriched or depleted GO terms in 6WM upregulated transcripts vs AM in pair wise comparison of 6WM-AM
GO terms	Description
GO:0003676	nucleic acid binding	7186	1388	214	13	0.00930762	0.99665
GO:0003677	DNA binding	7186	604	214	5	0.00804971	0.99764
GO:0003700	transcription factor activity	7186	195	214	1	0.0181405	0.997465
GO:0003723	RNA binding	7186	271	214	2	0.0110199	0.997726
GO:0003735	structural constituent of ribosome	7186	447	214	2	0.000106027	0.999986
GO:0003774	motor activity	7186	62	214	6	0.997696	0.00997282
GO:0004084	branched-chain-amino-acid transaminase activity	7186	1	214	1	1	0.0297801
GO:0004126	cytidine deaminase activity	7186	1	214	1	1	0.0297801
GO:0004129	cytochrome-c oxidase activity	7186	45	214	4	0.989632	0.0440256
GO:0004181	metallocarboxypeptidase activity	7186	12	214	2	0.995304	0.0478725
GO:0004674	protein serine/threonine kinase activity	7186	156	214	0	0.0084915	1
GO:0004756	selenide, water dikinase activity	7186	2	214	2	1	0.000882835
GO:0004807	triose-phosphate isomerase activity	7186	5	214	2	0.999751	0.00831869
GO:0004850	uridine phosphorylase activity	7186	1	214	1	1	0.0297801
GO:0004867	serine-type endopeptidase inhibitor activity	7186	38	214	4	0.994963	0.0255843
GO:0005201	extracellular matrix structural constituent	7186	3	214	3	1	2.60525e-05
GO:0005509	calcium ion binding	7186	177	214	13	0.999225	0.00232229
GO:0005515	protein binding	7186	1648	214	23	3.70415e-05	0.999985
GO:0008234	cysteine-type peptidase activity	7186	52	214	6	0.999897	0.00134122
GO:0042302	structural constituent of cuticle	7186	86	214	45	1	3.85125e-47
GO:0043565	sequence-specific DNA binding	7186	149	214	0	0.0105417	1
Enriched or depleted GO terms in AM upregulated transcripts Vs 6WM in pair wise comparison of 6WM-AM
GO terms	Description
GO:0003735	structural constituent of ribosome	7186	447	272	26	0.989679	0.0183229
GO:0003824	catalytic activity	7186	3030	272	105	0.023152	0.996628
GO:0003968	RNA-directed RNA polymerase activity	7186	7	272	2	0.998324	0.0264297
GO:0004190	aspartic-type endopeptidase activity	7186	24	272	6	0.99998	0.000210538
GO:0004555	alpha,alpha-trehalase activity	7186	17	272	3	0.996766	0.0246064
GO:0004672	protein kinase activity	7186	270	272	35	1	2.22494e-08
GO:0004674	protein serine/threonine kinase activity	7186	156	272	13	0.997727	0.006068
GO:0004713	protein tyrosine kinase activity	7186	34	272	6	0.99977	0.00153042
GO:0004725	protein tyrosine phosphatase activity	7186	50	272	10	0.999998	1.3747e-05
GO:0004747	ribokinase activity	7186	1	272	1	1	0.0378514
GO:0005198	structural molecule activity	7186	628	272	50	1	4.44744e-13
GO:0005509	calcium ion binding	7186	177	272	1	0.00807418	0.999009
GO:0005524	ATP binding	7186	793	272	46	0.998928	0.0018994
GO:0005525	GTP binding	7186	182	272	2	0.0285699	0.993207
GO:0008121	ubiquinol-cytochrome-c reductase activity	7186	21	272	3	0.992779	0.0430911
GO:0009055	electron carrier activity	7186	120	272	0	0.00937323	1
GO:0016491	oxidoreductase activity	7186	553	272	7	0.00417101	0.999533
GO:0030528	transcription regulator activity	7186	299	272	3	0.0398974	1
GO:0031625	ubiquitin protein ligase binding	7186	7	272	2	0.998324	0.0264297
Enriched or depleted GO terms in Mf upregulated transcripts vs. L3 in pair wise comparison of Mf-L3
GO terms	Description
GO:0000166	nucleotide binding	7186	1250	563	81	0.999907	0.000223464
GO:0003676	nucleic acid binding	7186	1388	563	187	1	4.64278e-20
GO:0003700	transcription factor activity	7186	195	563	4	0.000428736	0.999904
GO:0003723	RNA binding	7186	271	563	50	1	3.1848e-10
GO:0003735	structural constituent of ribosome	7186	447	563	137	1	8.45373e-50
GO:0003774	motor activity	7186	62	563	0	0.0321659	1
GO:0003779	actin binding	7186	45	563	0	0.0251438	1
GO:0003824	catalytic activity	7186	3030	563	158	0.0459152	0.978116
GO:0004066	asparagine synthase (glutamine-hydrolyzing) activity	7186	2	563	2	1	0.00612817
GO:0004185	serine-type carboxypeptidase activity	7186	4	563	2	0.998198	0.0330525
GO:0004222	metalloendopeptidase activity	7186	60	563	1	0.0450315	0.992673
GO:0004459	L-lactate dehydrogenase activity	7186	3	563	3	1	0.00047855
GO:0004553	hydrolase activity, hydrolyzing O-glycosyl compounds	7186	72	563	13	0.0411446	1
GO:0004555	alpha,alpha-trehalase activity	7186	17	563	9	1	1.43438e-06
GO:0004568	chitinase activity	7186	5	563	3	0.999825	0.00424329
GO:0004674	protein serine/threonine kinase activity	7186	156	563	3	0.002357	0.999485
GO:0004725	protein tyrosine phosphatase activity	7186	50	563	0	0.0166745	1
GO:0005488	binding	7186	4756	563	341	0.0305463	0.984543
GO:0005509	calcium ion binding	7186	177	563	6	0.0118498	0.995643
GO:0005515	protein binding	7186	1648	563	64	4.84989e-13	1
GO:0005524	ATP binding	7186	793	563	37	0.000127037	0.999933
GO:0008061	chitin binding	7186	9	563	4	0.99972	0.0034147
GO:0008168	methyltransferase activity	7186	93	563	3	0.0259322	0.996208
GO:0008234	cysteine-type peptidase activity	7186	52	563	6	0.991881	0.0390585
GO:0008270	zinc ion binding	7186	645	563	87	1	1.51219e-07
GO:0016301	kinase activity	7186	365	563	12	0.0259322	0.996208
GO:0016491	oxidoreductase activity	7186	553	563	28	0.00346842	0.99896
GO:0016614	oxidoreductase activity, acting on CH-OH group of donors	7186	50	563	3	0.0446624	1
GO:0016740	transferase activity	7186	881	563	35	0.0446624	1
GO:0016773	phosphotransferase activity, alcohol group as acceptor	7186	342	563	12	0.0319389	0.995146
GO:0017056	structural constituent of nuclear pore	7186	2	563	2	1	0.00612817
GO:0019904	protein domain specific binding	7186	6	563	3	0.999508	0.00799439
GO:0042302	structural constituent of cuticle	7186	86	563	2	0.0304485	0.992782
GO:0043169	cation binding	7186	1120	563	111	0.999559	0.00240909
GO:0043565	sequence-specific DNA binding	7186	149	563	4	0.00720176	0.997927
GO:0046872	metal ion binding	7186	1095	563	104	0.0103428	0.998702
GO:0050660	FAD binding	7186	40	563	0	0.0379035	1
Enriched or depleted GO terms in L3 upregulated transcripts vs. Mf in pair wise comparison of Mf-L3
GO:0000104	succinate dehydrogenase activity	7186	6	679	4	0.999959	0.00101476
GO:0000166	nucleotide binding	7186	1250	679	80	0.00248935	0.999054
GO:0000287	magnesium ion binding	7186	49	679	11	0.998403	0.00510044
GO:0003676	nucleic acid binding	7186	1388	679	46	1.13725e-10	1
GO:0003677	DNA binding	7186	604	679	26	0.000426125	0.999818
GO:0003700	transcription factor activity	7186	195	679	9	0.00865016	0.996373
GO:0003707	steroid hormone receptor activity	7186	35	679	0	0.0307263	1
GO:0003723	RNA binding	7186	271	679	9	0.000174639	0.999944
GO:0003735	structural constituent of ribosome	7186	447	679	14	8.32034e-08	1
GO:0003774	motor activity	7186	62	679	19	1	2.28834e-06
GO:0003796	lysozyme activity	7186	2	679	2	1	0.00891632
GO:0003872	6-phosphofructokinase activity	7186	4	679	2	0.996876	0.0470131
GO:0003899	DNA-directed RNA polymerase activity	7186	48	679	1	0.012512	1
GO:0004129	cytochrome-c oxidase activity	7186	45	679	14	0.999992	4.09799e-05
GO:0004197	cysteine-type endopeptidase activity	7186	35	679	10	0.999752	0.0010933
GO:0004332	fructose-bisphosphate aldolase activity	7186	10	679	5	0.999895	0.00124888
GO:0004364	glutathione transferase activity	7186	4	679	2	0.996876	0.0470131
GO:0004618	phosphoglycerate kinase activity	7186	6	679	3	0.998985	0.0135071
GO:0004619	phosphoglycerate mutase activity	7186	4	679	3	0.999921	0.00312376
GO:0004634	phosphopyruvate hydratase activity	7186	9	679	6	0.999998	4.55968e-05
GO:0004725	protein tyrosine phosphatase activity	7186	50	679	11	0.998075	0.00599602
GO:0004743	pyruvate kinase activity	7186	9	679	4	0.999323	0.0067587
GO:0004756	selenide, water dikinase activity	7186	2	679	2	1	0.00891632
GO:0004784	superoxide dismutase activity	7186	4	679	2	0.996876	0.0470131
GO:0004791	thioredoxin-disulfide reductase activity	7186	4	679	2	0.996876	0.0470131
GO:0004812	aminoacyl-tRNA ligase activity	7186	85	679	0	0.000205709	1
GO:0004867	serine-type endopeptidase inhibitor activity	7186	38	679	10	0.99945	0.00217085
GO:0004869	cysteine-type endopeptidase inhibitor activity	7186	15	679	8	0.999998	2.1501e-05
GO:0005044	scavenger receptor activity	7186	2	679	2	1	0.00891632
GO:0005093	Rab GDP-dissociation inhibitor activity	7186	2	679	2	1	0.00891632
GO:0005198	structural molecule activity	7186	628	679	93	1	1.9474e-07
GO:0005201	extracellular matrix structural constituent	7186	3	679	3	1	0.000840249
GO:0005452	inorganic anion exchanger activity	7186	4	679	2	0.996876	0.0470131
GO:0005509	calcium ion binding	7186	177	679	30	0.9995	0.00106643
GO:0005515	protein binding	7186	1648	679	99	8.0873e-09	1
GO:0005524	ATP binding	7186	793	679	56	0.00726862	0.995098
GO:0005525	GTP binding	7186	182	679	10	0.035867	0.98216
GO:0008026	ATP-dependent helicase activity	7186	62	679	0	0.0046045	1
GO:0008235	metalloexopeptidase activity	7186	20	679	5	0.995944	0.0327574
GO:0008270	zinc ion binding	7186	645	679	36	0.000125681	0.999934
GO:0009055	electron carrier activity	7186	120	679	26	0.999986	4.03723e-05
GO:0015078	hydrogen ion transmembrane transporter activity	7186	128	679	31	0.983816	0.0390199
GO:0015662	ATPase activity, coupled to transmembrane movement of ions, phosphorylative mechanism	7186	25	679	7	0.997676	0.0109597
GO:0016209	antioxidant activity	7186	58	679	18	0.999999	8.8301e-06
GO:0016491	oxidoreductase activity	7186	553	679	85	0.996724	0.00596057
GO:0016740	transferase activity	7186	881	679	64	0.0152784	1
GO:0016758	transferase activity, transferring hexosyl groups	7186	50	679	2	0.0278088	1
GO:0016881	acid-amino acid ligase activity	7186	69	679	1	0.0259841	0.996231
GO:0020037	heme binding	7186	89	679	19	0.999817	0.000524941
GO:0030247	polysaccharide binding	7186	12	679	4	0.99916	0.0250685
GO:0030337	DNA polymerase processivity factor activity	7186	2	679	2	1	0.00891632
GO:0030955	potassium ion binding	7186	9	679	4	0.999323	0.0067587
GO:0042302	structural constituent of cuticle	7186	86	679	50	1	9.01791e-30
GO:0046933	hydrogen ion transporting ATP synthase activity, rotational mechanism	7186	24	679	7	0.998863	0.00538513
GO:0050662	coenzyme binding	7186	113	679	6	0.0363832	0.994376
Enriched or depleted GO terms in L4 upregulated transcripts vs. 6WF in pair wise comparison of L4-6WF
GO:0003676	nucleic acid binding	7186	1388	417	50	0.0341702	0.979705
GO:0003700	transcription factor activity	7186	195	417	3	0.00291507	0.999345
GO:0003774	motor activity	7186	62	417	17	1	4.62657e-11
GO:0003796	lysozyme activity	7186	2	417	2	1	0.00335982
GO:0003993	acid phosphatase activity	7186	11	417	3	0.99734	0.0225725
GO:0004129	cytochrome-c oxidase activity	7186	45	417	14	1	1.25716e-07
GO:0004185	serine-type carboxypeptidase activity	7186	4	417	2	0.999257	0.0186398
GO:0004332	fructose-bisphosphate aldolase activity	7186	10	417	6	1	6.33958e-06
GO:0004504	peptidylglycine monooxygenase activity	7186	5	417	3	0.999947	0.00177694
GO:0004550	nucleoside diphosphate kinase activity	7186	6	417	2	0.996599	0.0431219
GO:0004674	protein serine/threonine kinase activity	7186	156	417	4	0.0212185	0.993975
GO:0004725	protein tyrosine phosphatase activity	7186	50	417	0	0.0498061	1
GO:0004867	serine-type endopeptidase inhibitor activity	7186	38	417	6	0.994452	0.0209334
GO:0005198	structural molecule activity	7186	628	417	61	0.996858	0.00849921
GO:0005337	nucleoside transmembrane transporter activity	7186	5	417	2	0.998223	0.0298816
GO:0005507	copper ion binding	7186	33	417	12	1	9.37477e-07
GO:0005509	calcium ion binding	7186	177	417	25	0.99999	2.8124e-05
GO:0005515	protein binding	7186	1648	417	60	9.99013e-06	0.999995
GO:0005524	ATP binding	7186	793	417	34	0.0282816	0.98131
GO:0008026	ATP-dependent helicase activity	7186	62	417	0	0.0241674	1
GO:0008083	growth factor activity	7186	7	417	3	0.99966	0.00569698
GO:0008168	methyltransferase activity	7186	93	417	1	0.0241674	1
GO:0008199	ferric iron binding	7186	4	417	2	0.999257	0.0186398
GO:0008289	lipid binding	7186	60	417	8	0.988094	0.0352794
GO:0009055	electron carrier activity	7186	120	417	14	0.996175	0.00937084
GO:0015078	hydrogen ion transmembrane transporter activity	7186	128	417	27	0.997588	0.0107104
GO:0015662	ATPase activity, coupled to transmembrane movement of ions, phosphorylative mechanism	7186	25	417	6	0.999053	0.00602754
GO:0016740	transferase activity	7186	881	417	23	0.0468956	1
GO:0016773	phosphotransferase activity, alcohol group as acceptor	7186	342	417	8	0.0168267	1
GO:0020037	heme binding	7186	89	417	11	0.994953	0.0134419
GO:0042289	MHC class II protein binding	7186	2	417	2	1	0.00335982
GO:0042302	structural constituent of cuticle	7186	86	417	17	0.999998	6.7319e-06
GO:0043565	sequence-specific DNA binding	7186	149	417	4	0.0352533	0.989226
GO:0046933	hydrogen ion transporting ATP synthase activity, rotational mechanism	7186	24	417	4	0.989091	0.0472123
Enriched or depleted GO terms in 6WF upregulated transcripts vs. L4 in pair wise comparison of L4-6WF
GO:0000166	nucleotide binding	7186	1250	255	37	0.0121912	0.997448
GO:0003743	translation initiation factor activity	7186	28	255	4	0.997279	0.0162146
GO:0004066	asparagine synthase (glutamine-hydrolyzing) activity	7186	2	255	2	1	0.00125447
GO:0004177	aminopeptidase activity	7186	13	255	3	0.99914	0.00969811
GO:0004499	flavin-containing monooxygenase activity	7186	4	255	2	0.999828	0.00717803
GO:0004602	glutathione peroxidase activity	7186	6	255	4	1	2.19676e-05
GO:0004807	triose-phosphate isomerase activity	7186	5	255	2	0.999581	0.0116841
GO:0005509	calcium ion binding	7186	177	255	0	0.00153963	1
GO:0008061	chitin binding	7186	9	255	5	1	6.06766e-06
GO:0008158	hedgehog receptor activity	7186	35	255	5	0.998715	0.00734514
GO:0008234	cysteine-type peptidase activity	7186	52	255	6	0.997773	0.00975816
GO:0008235	metalloexopeptidase activity	7186	20	255	3	0.995211	0.0322141
GO:0008375	acetylglucosaminyltransferase activity	7186	7	255	2	0.99861	0.0234096
GO:0016491	oxidoreductase activity	7186	553	255	18	0.0224039	0.991781
GO:0022857	transmembrane transporter activity	7186	367	255	9	0.997834	0.0304907
GO:0030337	DNA polymerase processivity factor activity	7186	2	255	2	1	0.00125447
GO:0031625	ubiquitin protein ligase binding	7186	7	255	2	0.99861	0.0234096
GO:0043169	cation binding	7186	1120	255	34	0.998396	0.0108831
GO:0046872	metal ion binding	7186	1095	255	30	0.0352379	1
Enriched or depleted GO terms in AM upregulated transcripts vs. AF in pair wise comparison of AM-AF
GO:0005198	structural molecule activity	7186	628	702	86	1	3.53886e-15
GO:0004725	protein tyrosine phosphatase activity	7186	50	702	19	1	8.2977e-08
GO:0003774	motor activity	7186	62	702	17	1	1.35699e-07
GO:0004672	protein kinase activity	7186	270	702	54	0.999999	2.13458e-06
GO:0042302	structural constituent of cuticle	7186	86	702	19	0.999825	0.000505591
GO:0004459	L-lactate dehydrogenase activity	7186	3	702	3	1	0.000928694
GO:0004129	cytochrome-c oxidase activity	7186	45	702	12	0.99975	0.00095372
GO:0009055	electron carrier activity	7186	120	702	23	0.999522	0.00115135
GO:0004602	glutathione peroxidase activity	7186	6	702	4	0.999952	0.00115334
GO:0004190	aspartic-type endopeptidase activity	7186	24	702	8	0.999739	0.00141528
GO:0020037	heme binding	7186	89	702	17	0.997936	0.00504078
GO:0008270	zinc ion binding	7186	645	702	81	0.993701	0.00901687
GO:0005044	scavenger receptor activity	7186	2	702	2	1	0.00953106
GO:0042289	MHC class II protein binding	7186	2	702	2	1	0.00953106
GO:0004869	cysteine-type endopeptidase inhibitor activity	7186	15	702	5	0.998034	0.0114614
GO:0004332	fructose-bisphosphate aldolase activity	7186	10	702	4	0.998545	0.0117292
GO:0004555	alpha,alpha-trehalase activity	7186	17	702	5	0.995899	0.0200481
GO:0015078	hydrogen ion transmembrane transporter activity	7186	128	702	27	0.99354	0.0204244
GO:0008083	growth factor activity	7186	7	702	3	0.997517	0.0240633
GO:0003676	nucleic acid binding	7186	1388	702	107	0.983098	0.0242103
GO:0004674	protein serine/threonine kinase activity	7186	156	702	24	0.985917	0.0257744
GO:0030247	polysaccharide binding	7186	12	702	5	0.999071	0.0267358
GO:0015662	ATPase activity, coupled to transmembrane movement of ions, phosphorylative mechanism	7186	25	702	6	0.991754	0.0299459
GO:0004197	cysteine-type endopeptidase activity	7186	35	702	6	0.987169	0.0423925
GO:0004743	pyruvate kinase activity	7186	9	702	3	0.992381	0.0498161
GO:0008061	chitin binding	7186	9	702	3	0.992381	0.0498161
GO:0030955	potassium ion binding	7186	9	702	3	0.992381	0.0498161
GO:0046872	metal ion binding	7186	1095	702	137	0.0414754	0.982513
GO:0008168	methyltransferase activity	7186	93	702	2	0.043192	0.989225
GO:0004871	signal transducer activity	7186	168	702	7	0.0441043	0.992926
GO:0003735	structural constituent of ribosome	7186	447	702	29	0.00748993	0.995566
GO:0003824	catalytic activity	7186	3030	702	304	0.0120926	0.99557
GO:0003677	DNA binding	7186	604	702	25	0.007017	0.996138
GO:0005525	GTP binding	7186	182	702	8	0.00547244	0.997895
GO:0005515	protein binding	7186	1648	702	121	0.00017885	0.999882
GO:0043565	sequence-specific DNA binding	7186	149	702	2	7.18618e-05	0.999991
GO:0003700	transcription factor activity	7186	195	702	3	2.85999e-06	1
GO:0003707	steroid hormone receptor activity	7186	35	702	0	0.027136	1
GO:0003964	RNA-directed DNA polymerase activity	7186	30	702	0	0.0454799	1
GO:0004812	aminoacyl-tRNA ligase activity	7186	85	702	0	0.000151946	1
GO:0008026	ATP-dependent helicase activity	7186	62	702	0	0.00380015	1
GO:0016740	transferase activity	7186	881	702	102	0.0410183	1
GO:0030528	transcription regulator activity	7186	299	702	5	0.0013474	1
GO:0051287	NAD or NADH binding	7186	31	702	0	0.0410183	1
Enriched or depleted GO terms in AF upregulated transcripts vs. AM in pair wise comparison of AM-AF
GO:0003755	peptidyl-prolyl cis-trans isomerase activity	7186	23	409	7	0.999976	0.000203153
GO:0004383	guanylate cyclase activity	7186	5	409	3	0.999951	0.0016793
GO:0003924	GTPase activity	7186	73	409	11	0.999238	0.00258114
GO:0003735	structural constituent of ribosome	7186	447	409	40	0.998548	0.00261102
GO:0019904	protein domain specific binding	7186	6	409	3	0.999858	0.00321703
GO:0004066	asparagine synthase (glutamine-hydrolyzing) activity	7186	2	409	2	1	0.00323199
GO:0030337	DNA polymerase processivity factor activity	7186	2	409	2	1	0.00323199
GO:0004634	phosphopyruvate hydratase activity	7186	9	409	3	0.998964	0.0118832
GO:0008234	cysteine-type peptidase activity	7186	52	409	7	0.997961	0.0136132
GO:0005525	GTP binding	7186	182	409	18	0.992599	0.0152288
GO:0004499	flavin-containing monooxygenase activity	7186	4	409	2	0.999299	0.0179581
GO:0003723	RNA binding	7186	271	409	24	0.988851	0.0201022
GO:0008235	metalloexopeptidase activity	7186	20	409	4	0.995566	0.0242242
GO:0004568	chitinase activity	7186	5	409	2	0.998321	0.0288107
GO:0004806	triglyceride lipase activity	7186	5	409	2	0.998321	0.0288107
GO:0004807	triose-phosphate isomerase activity	7186	5	409	2	0.998321	0.0288107
GO:0016538	cyclin-dependent protein kinase regulator activity	7186	5	409	2	0.998321	0.0288107
GO:0016624	oxidoreductase activity, acting on the aldehyde or oxo group of donors, disulfide as acceptor	7186	10	409	3	0.998321	0.0288107
GO:0004177	aminopeptidase activity	7186	13	409	3	0.9951	0.0341561
GO:0000104	succinate dehydrogenase activity	7186	6	409	2	0.996783	0.0416075
GO:0004497	monooxygenase activity	7186	42	409	8	0.996783	0.0416075
GO:0003707	steroid hormone receptor activity	7186	35	409	5	0.986972	0.0462579
GO:0005215	transporter activity	7186	452	409	28	0.982226	0.04884
GO:0004672	protein kinase activity	7186	270	409	9	0.0355764	0.994424
GO:0005515	protein binding	7186	1648	409	73	0.000128511	0.999927
GO:0016773	phosphotransferase activity, alcohol group as acceptor	7186	342	409	11	0.0292768	1
GO:0050662	coenzyme binding	7186	113	409	4	0.0292768	1
