# Supplementary material for: Transcription profiling reveals stage- and function-dependent expression patterns in the filarial nematode Brugia malayi
Source: BMC Genomics. 2012 May 14;13:184. doi: 10.1186/1471-2164-13-184 (PMC3414817; doi:10.1186/1471-2164-13-184)
Supplement: Additional file 13 — Expressed transcripts with encoded proteins identified by previous proteomic studies. [file 1471-2164-13-184-S13.xls]

## Sheet: additional file 12
GeneID	Pub_Locus		Cluster	AF	Mf	AM	6WM	6WF	L4	L3
15560.m00010	Bm1_57650	DE	4	1	1	1	1	1	1	1
15559.m00008	Bm1_57645	not DE		1	0	0	0	0	0	0
15558.m00007	Bm1_57640	not DE		1	0	0	0	0	0	0
15557.m00014	Bm1_57635	not DE		1	0	0	0	0	0	0
15555.m00017	Bm1_57620	not DE		1	0	0	0	0	0	0
15554.m00028	Bm1_57610	not DE		1	0	0	0	0	0	0
15554.m00026	Bm1_57600	DE	5	1	1	1	1	1	1	1
15550.m00011	Bm1_57575	DE	1	1	1	0	0	0	0	0
15549.m00018	Bm1_57570	not DE		1	0	0	0	0	0	0
15539.m00008	Bm1_57505	not DE		1	0	0	0	0	0	0
15536.m00014	Bm1_57490	not DE		1	1	1	0	0	0	1
15536.m00013	Bm1_57485	not DE		1	0	0	0	0	0	0
15534.m00010	Bm1_51200	not DE		1	0	0	0	0	0	0
15533.m00023	Bm1_57465	DE	1	1	1	1	1	1	1	1
15533.m00022	Bm1_57460	DE	1	1	0	0	0	0	0	0
15532.m00009	Bm1_57455	not DE		1	0	0	0	0	0	0
15531.m00020	Bm1_57440	not DE		0	1	1	1	0	0	0
15525.m00008	Bm1_57410	DE	2	0	0	0	0	0	0	1
15524.m00008	Bm1_57405	DE	1	1	1	0	0	0	0	0
15517.m00008	Bm1_02255	DE	1	1	1	1	0	1	1	0
15516.m00008	#N/A	not DE		1	0	0	0	0	0	0
15515.m00011	Bm1_57340	DE	5	1	0	1	0	0	0	0
15511.m00014	Bm1_57320	not DE		1	1	1	1	1	0	1
15509.m00028	Bm1_57295	not DE		1	1	1	1	1	1	1
15509.m00027	Bm1_57290	not DE		1	1	0	0	0	0	0
15509.m00026	Bm1_49455	not DE		1	1	1	1	1	1	0
15507.m00007	Bm1_57275	not DE		0	1	1	1	1	1	1
15504.m00036	Bm1_57250	DE	5	0	0	1	0	0	0	0
15503.m00022	#N/A	DE	5	1	1	1	1	1	1	1
15502.m00015	Bm1_57225	DE	1	0	1	0	0	0	0	0
15502.m00014	Bm1_57220	not DE		1	1	1	0	1	0	1
15500.m00009	Bm1_57210	not DE		0	0	0	0	0	0	1
15499.m00010	Bm1_57205	not DE		1	0	0	0	0	0	0
15496.m00008	Bm1_57185	not DE		1	1	1	0	1	0	0
15494.m00011	Bm1_57175	not DE		1	1	0	0	0	0	0
15492.m00007	Bm1_57165	not DE		1	0	0	0	0	0	0
15491.m00008	Bm1_57160	not DE		1	0	1	0	0	0	0
15489.m00008	Bm1_57155	not DE		1	0	1	0	0	0	0
15484.m00016	Bm1_57135	DE	3	1	1	1	1	1	1	1
15482.m00007	Bm1_57115	DE	4	1	0	1	0	1	0	0
15479.m00019	Bm1_57090	not DE		1	1	0	0	0	0	0
15478.m00014	Bm1_57080	not DE		1	1	1	1	1	1	1
15476.m00017	Bm1_57060	not DE		1	0	0	0	0	0	0
15474.m00017	Bm1_57045	not DE		1	1	0	0	0	0	0
15471.m00008	Bm1_57030	not DE		1	0	1	1	0	0	0
15470.m00007	Bm1_57025	not DE		1	0	0	0	0	0	0
15463.m00018	Bm1_56985	DE	3	1	0	1	1	1	1	1
15450.m00008	Bm1_56860	DE	1	1	0	0	0	0	0	0
15448.m00009	Bm1_35845	not DE		1	0	0	0	0	0	0
15447.m00012	Bm1_09600	not DE		0	0	1	0	0	0	0
15443.m00045	Bm1_56820	not DE		1	0	0	0	0	0	0
15443.m00043	Bm1_56810	not DE		1	1	1	1	1	1	1
15443.m00042	Bm1_56805	DE	4	1	1	1	0	1	0	0
15443.m00041	Bm1_56800	not DE		1	0	0	0	0	0	0
15443.m00040	Bm1_56795	not DE		1	0	0	0	0	0	0
15441.m00018	Bm1_56775	not DE		1	1	1	1	1	1	1
15436.m00017	Bm1_56740	not DE		1	1	1	1	1	1	1
15434.m00032	Bm1_56735	not DE		1	1	1	1	1	1	1
15434.m00031	Bm1_56730	not DE		1	1	1	1	1	1	1
15433.m00009	Bm1_56715	not DE		1	1	0	0	0	0	0
15432.m00014	Bm1_56710	not DE		1	1	0	0	0	0	0
15432.m00013	Bm1_56705	not DE		1	1	1	1	1	0	1
15431.m00030	Bm1_56695	not DE		1	1	1	0	0	0	0
15431.m00029	Bm1_56690	DE	1	1	1	1	0	0	0	0
15430.m00016	Bm1_56685	DE	5	0	0	1	0	0	0	0
15430.m00015	Bm1_56680	DE	3	0	1	0	0	0	1	0
15425.m00019	Bm1_56645	not DE		1	1	1	1	1	1	1
15425.m00018	Bm1_56640	not DE		1	0	0	0	0	0	0
15423.m00011	Bm1_56630	not DE		1	0	1	0	0	0	0
15419.m00008	Bm1_50790	DE	5	1	0	1	0	0	0	0
15413.m00008	Bm1_11450	DE	1	1	1	1	0	1	1	0
15409.m00016	Bm1_56550	not DE		0	0	1	1	0	0	0
15404.m00033	Bm1_56525	not DE		1	0	0	0	0	0	0
15404.m00030	Bm1_56510	not DE		0	0	1	0	0	0	0
15398.m00011	Bm1_56480	not DE		1	0	0	0	0	0	0
15395.m00011	Bm1_56455	not DE		0	1	0	0	0	0	0
15393.m00009	Bm1_56445	not DE		1	0	0	0	0	0	0
15386.m00008	Bm1_56410	not DE		1	1	1	1	1	1	1
15382.m00011	Bm1_56380	DE	2	1	1	1	1	1	1	1
15378.m00019	Bm1_56355	not DE		1	1	1	0	1	0	0
15377.m00007	Bm1_56350	DE	4	1	0	1	0	0	0	0
15368.m00020	Bm1_56285	DE	4	1	1	1	0	1	0	0
15368.m00019	Bm1_56280	not DE		1	1	1	0	1	0	0
15366.m00007	Bm1_56270	DE	3	1	1	1	1	1	1	1
15365.m00008	Bm1_56265	not DE		1	0	1	0	0	0	0
15363.m00024	Bm1_56260	DE	4	1	0	0	0	0	0	0
15362.m00008	Bm1_56245	DE	1	1	1	1	1	1	0	0
15361.m00009	Bm1_56235	not DE		1	0	0	0	0	0	0
15360.m00009	Bm1_56230	not DE		1	0	0	0	0	0	0
15355.m00016	Bm1_56205	not DE		1	1	1	0	0	0	0
15353.m00015	Bm1_56195	DE	5	1	1	1	1	1	1	1
15348.m00005	Bm1_56175	not DE		1	0	0	0	0	0	0
15347.m00020	Bm1_56170	not DE		1	0	0	0	0	0	0
15345.m00018	Bm1_56150	not DE		1	1	1	1	1	0	0
15344.m00010	Bm1_56145	DE	1	1	1	1	1	1	1	1
15342.m00046	Bm1_56120	not DE		1	0	0	0	0	0	0
15342.m00044	Bm1_56110	not DE		1	0	0	0	0	0	0
15342.m00043	Bm1_56105	not DE		1	1	0	0	0	0	0
15336.m00007	Bm1_56075	not DE		1	0	0	0	0	0	0
15330.m00020	Bm1_56040	DE	4	1	0	0	0	0	0	0
15329.m00017	Bm1_56025	not DE		1	1	1	1	1	1	0
15325.m00026	Bm1_56000	not DE		1	1	1	0	0	0	0
15322.m00022	Bm1_55970	not DE		1	1	1	0	1	0	0
15322.m00021	Bm1_55965	DE	1	1	1	1	1	1	1	1
15317.m00026	Bm1_55915	not DE		1	1	1	0	1	1	0
15315.m00009	Bm1_55900	DE	5	0	0	1	0	0	0	0
15313.m00008	Bm1_55890	not DE		1	0	0	0	0	0	0
15312.m00008	Bm1_55885	not DE		1	0	0	0	0	0	0
15310.m00024	Bm1_55870	not DE		1	0	0	0	1	0	0
15310.m00023	Bm1_55865	not DE		1	1	0	0	1	0	0
15309.m00031	Bm1_55860	DE	4	1	0	1	1	1	0	0
15309.m00029	Bm1_55850	not DE		1	1	1	1	1	1	1
15309.m00028	Bm1_55845	not DE		1	0	1	0	0	0	1
15307.m00015	Bm1_55830	not DE		1	0	0	0	0	0	0
15306.m00008	Bm1_55825	not DE		1	1	0	0	0	0	1
15305.m00011	Bm1_55815	not DE		1	1	1	0	1	0	0
15304.m00117	Bm1_55785	not DE		1	1	1	0	1	1	0
15304.m00113	Bm1_55765	DE	5	1	1	1	1	1	1	1
15304.m00111	Bm1_55755	DE	5	0	1	1	1	0	0	0
15302.m00009	Bm1_55735	not DE		1	1	1	1	1	1	1
15299.m00008	Bm1_55725	not DE		1	0	0	0	0	0	0
15296.m00009	Bm1_55700	DE	1	1	1	1	1	1	0	1
15295.m00028	Bm1_55690	not DE		1	1	1	1	1	0	1
15295.m00027	Bm1_55685	not DE		1	1	0	0	0	0	0
15295.m00026	Bm1_55680	DE	1	1	1	0	0	0	0	0
15293.m00017	Bm1_55675	not DE		1	0	0	0	0	0	0
15293.m00016	Bm1_55670	not DE		1	1	1	0	0	0	0
15288.m00008	Bm1_55650	not DE		1	0	0	0	0	0	0
15287.m00009	Bm1_55645	DE	2	1	1	1	1	1	1	1
15285.m00017	Bm1_55635	not DE		1	1	0	0	0	0	0
15276.m00013	Bm1_55560	not DE		1	1	1	1	1	1	1
15273.m00028	Bm1_55535	DE	3	1	1	1	1	1	1	1
15272.m00009	Bm1_55530	not DE		0	1	0	0	0	0	1
15266.m00011	Bm1_55495	not DE		0	0	0	0	0	0	1
15263.m00043	Bm1_55460	not DE		1	0	0	0	0	0	0
15261.m00024	Bm1_55445	DE	2	0	1	0	0	1	0	1
15261.m00023	Bm1_55440	DE	2	1	1	1	0	1	1	1
15261.m00022	Bm1_55435	not DE		1	1	1	0	1	0	0
15260.m00044	Bm1_55425	not DE		1	1	1	0	1	0	1
15260.m00043	Bm1_55420	not DE		1	1	1	1	1	1	1
15260.m00040	Bm1_55405	not DE		1	0	0	0	0	0	0
15259.m00007	Bm1_20715	DE	5	1	0	1	1	1	0	0
15258.m00018	Bm1_55390	DE	1	1	1	0	0	0	0	0
15254.m00015	Bm1_55365	not DE		1	0	0	0	0	0	0
15254.m00014	Bm1_55360	not DE		1	1	0	0	0	0	0
15253.m00027	Bm1_55355	not DE		1	0	0	0	0	0	0
15253.m00026	Bm1_55350	not DE		1	0	0	0	0	0	0
15253.m00025	Bm1_55345	DE	2	1	0	0	0	0	0	1
15252.m00008	Bm1_55340	not DE		1	1	1	1	1	1	1
15245.m00021	Bm1_55300	not DE		1	1	1	0	0	0	0
15242.m00013	Bm1_55275	not DE		1	1	1	1	1	1	1
15241.m00008	Bm1_55270	DE	4	1	0	0	0	1	0	0
15240.m00006	Bm1_53970	not DE		0	0	1	0	0	0	0
15239.m00026	Bm1_55255	DE	5	0	0	1	0	0	0	0
15238.m00008	Bm1_55235	DE	4	1	0	0	0	1	0	0
15236.m00008	Bm1_55210	not DE		1	0	0	0	0	0	0
15235.m00007	Bm1_55205	not DE		1	0	0	0	0	0	0
15233.m00030	Bm1_55200	DE	4	1	1	1	1	1	1	1
15233.m00029	Bm1_55195	not DE		1	0	0	0	0	0	0
15233.m00028	Bm1_55190	not DE		1	1	1	1	1	1	1
15231.m00008	Bm1_55175	not DE		1	1	1	1	1	0	1
15229.m00015	Bm1_55160	not DE		0	0	0	0	0	0	1
15227.m00009	Bm1_55150	not DE		1	1	0	0	0	0	0
15225.m00008	Bm1_55135	not DE		1	0	0	0	0	0	0
15223.m00024	Bm1_55125	not DE		1	0	1	0	1	0	0
15223.m00023	Bm1_55120	not DE		1	0	0	0	0	0	0
15222.m00010	Bm1_55110	not DE		1	1	0	0	0	0	0
15221.m00025	Bm1_55090	not DE		1	1	0	0	1	0	1
15220.m00015	Bm1_55080	DE	5	1	0	1	1	1	0	0
15219.m00013	Bm1_55075	DE	1	0	1	0	0	0	0	0
15217.m00023	Bm1_55065	not DE		1	1	0	0	0	0	0
15217.m00022	#N/A	not DE		1	1	1	0	0	0	1
15217.m00021	Bm1_55055	not DE		1	0	0	0	1	0	0
15215.m00047	Bm1_55040	not DE		1	0	1	0	0	0	1
15215.m00046	#N/A	not DE		1	1	1	0	0	0	0
15215.m00044	Bm1_55025	not DE		1	1	1	1	1	1	1
15215.m00043	Bm1_55020	not DE		1	1	0	0	0	0	0
15214.m00027	Bm1_55015	not DE		1	1	1	1	1	1	0
15214.m00026	Bm1_55010	not DE		1	0	1	0	0	0	0
15214.m00025	Bm1_44510	not DE		1	0	0	0	0	0	0
15213.m00007	Bm1_09610	DE	3	1	1	1	1	1	1	1
15212.m00009	Bm1_54995	not DE		0	1	0	0	0	0	0
15210.m00026	Bm1_54975	DE	1	1	1	1	0	0	0	0
15209.m00008	Bm1_54965	not DE		1	0	0	0	0	0	0
15206.m00014	Bm1_54945	not DE		1	0	0	0	0	0	0
15204.m00021	Bm1_48330	DE	4	1	1	1	1	1	1	1
15204.m00020	Bm1_54925	not DE		1	0	0	0	0	0	0
15204.m00019	Bm1_54920	not DE		1	0	0	0	0	0	0
15203.m00018	Bm1_54910	not DE		1	1	0	0	0	0	0
15201.m00016	Bm1_54900	not DE		1	1	1	1	1	0	0
15201.m00015	Bm1_54895	not DE		1	0	0	0	0	0	0
15200.m00009	Bm1_54890	not DE		1	1	0	0	0	0	0
15198.m00008	Bm1_54880	not DE		1	0	0	0	0	0	1
15196.m00040	Bm1_54865	not DE		1	0	0	0	0	0	0
15196.m00036	Bm1_54850	not DE		1	1	1	0	1	0	1
15196.m00035	Bm1_54845	not DE		1	1	1	0	0	0	0
15190.m00018	Bm1_54805	not DE		1	1	0	0	0	0	0
15189.m00010	Bm1_54800	DE	5	0	0	1	1	0	0	0
15188.m00016	Bm1_54790	not DE		1	0	0	0	0	0	0
15187.m00012	Bm1_54785	not DE		1	1	1	1	1	0	1
15186.m00008	Bm1_54775	DE	5	0	0	1	0	0	0	0
15185.m00014	Bm1_54770	not DE		1	1	1	0	1	1	0
15183.m00026	Bm1_54755	not DE		1	0	0	0	0	0	0
15183.m00025	Bm1_54750	DE	5	0	0	1	1	0	0	0
15182.m00052	Bm1_54730	not DE		1	1	0	0	0	0	0
15181.m00020	Bm1_54700	DE	3	1	1	1	1	1	1	1
15181.m00019	Bm1_54695	not DE		1	1	1	0	1	0	0
15180.m00016	Bm1_54685	not DE		1	1	1	1	1	0	0
15178.m00024	Bm1_54670	not DE		1	0	0	0	0	0	0
15175.m00033	Bm1_54645	not DE		1	1	1	0	1	0	0
15170.m00042	Bm1_54620	not DE		1	0	0	0	0	0	0
15168.m00058	Bm1_54595	not DE		1	1	1	1	1	1	1
15165.m00049	Bm1_54570	not DE		1	0	0	0	0	0	0
15163.m00126	Bm1_54555	not DE		1	1	0	0	0	0	0
15162.m00038	Bm1_54535	not DE		1	0	0	0	0	0	0
15162.m00037	Bm1_54530	not DE		1	0	0	0	0	0	0
15161.m00148	Bm1_54505	not DE		1	1	0	0	0	0	0
15161.m00147	Bm1_54500	not DE		1	0	0	0	0	0	0
15161.m00146	Bm1_54495	not DE		1	1	0	0	0	0	1
15161.m00140	Bm1_54465	not DE		1	0	0	0	0	0	0
15161.m00138	Bm1_54460	not DE		1	0	0	0	0	0	0
15158.m00054	Bm1_54415	not DE		1	0	0	0	0	0	0
15150.m00065	Bm1_54370	DE	1	1	1	0	0	0	0	0
15150.m00064	Bm1_54365	DE	5	1	1	1	1	1	0	0
15150.m00062	Bm1_54355	not DE		1	1	0	0	0	0	0
15148.m00017	Bm1_29545	DE	1	1	1	1	1	1	1	0
15146.m00096	Bm1_54320	not DE		1	1	0	0	0	0	0
15146.m00095	Bm1_54315	DE	5	0	0	1	0	0	0	0
15142.m00020	Bm1_54290	not DE		1	1	1	1	1	1	0
15137.m00047	Bm1_54255	not DE		1	1	1	1	1	0	1
15135.m00169	Bm1_54230	not DE		1	1	1	0	1	1	0
15135.m00168	Bm1_54225	not DE		1	0	0	0	0	0	1
15135.m00167	Bm1_54220	not DE		1	0	0	0	0	0	0
15134.m00046	Bm1_54200	not DE		0	0	1	0	0	0	0
15133.m00193	Bm1_54180	not DE		1	1	1	0	0	0	0
15133.m00192	Bm1_54175	not DE		0	1	0	0	0	0	0
15133.m00190	Bm1_54165	not DE		1	0	0	0	0	0	0
15133.m00189	Bm1_54160	DE	2	1	0	0	0	1	0	1
15133.m00186	Bm1_54145	not DE		1	1	1	1	1	0	1
15132.m00030	Bm1_54135	not DE		1	1	0	0	0	0	0
15131.m00096	Bm1_54125	not DE		1	0	0	0	0	0	0
15131.m00095	Bm1_54120	not DE		1	0	0	0	0	0	1
15131.m00094	Bm1_54115	not DE		1	1	1	1	1	0	0
15131.m00092	Bm1_54105	not DE		1	0	0	0	0	0	0
15123.m00021	Bm1_54075	not DE		1	0	0	0	0	0	0
15119.m00057	Bm1_54040	DE	5	0	0	1	0	0	0	0
15119.m00056	Bm1_54035	not DE		1	1	1	0	1	1	0
15114.m00092	Bm1_54000	not DE		1	0	0	0	0	0	0
15104.m00056	Bm1_53920	DE	5	0	0	1	1	0	0	0
15099.m00107	Bm1_53890	DE	2	1	1	1	0	0	1	1
15099.m00104	Bm1_08415	DE	1	1	1	0	0	0	0	0
15099.m00102	Bm1_01400	DE	3	1	0	1	0	1	1	0
15089.m00031	Bm1_53805	DE	5	0	0	1	0	0	0	0
15088.m00016	Bm1_53800	not DE		1	0	0	0	0	0	0
15084.m00043	Bm1_53785	not DE		1	0	0	0	0	0	0
15083.m00074	Bm1_53775	not DE		1	1	0	0	0	0	0
15081.m00162	Bm1_53760	DE	2	1	1	1	1	1	1	1
15081.m00161	Bm1_53755	not DE		1	1	0	0	0	0	0
15081.m00160	Bm1_53750	not DE		1	0	0	0	0	0	0
15080.m00105	Bm1_47665	not DE		1	1	0	0	0	0	0
15078.m00012	Bm1_53690	DE	4	1	0	0	0	1	0	0
15077.m00106	Bm1_53680	DE	5	0	0	1	1	0	0	0
15076.m00124	Bm1_53670	not DE		1	0	0	0	0	0	0
15076.m00120	Bm1_53650	not DE		1	0	0	0	1	0	0
15076.m00116	Bm1_53630	not DE		1	0	0	0	0	0	0
15068.m00081	Bm1_53590	not DE		0	0	1	0	0	0	0
15065.m00028	Bm1_53565	not DE		1	0	0	0	0	0	0
15064.m00016	Bm1_53550	not DE		1	0	0	0	0	0	0
15061.m00038	Bm1_53530	DE	2	1	1	1	1	1	1	1
15060.m00011	Bm1_53520	not DE		1	0	0	0	0	0	0
15059.m00091	Bm1_53510	DE	3	1	0	1	1	1	0	1
15059.m00090	Bm1_53505	not DE		1	0	0	0	0	0	0
15053.m00051	Bm1_53480	not DE		1	1	0	0	1	0	0
15041.m00013	Bm1_02125	DE	4	1	0	1	0	1	0	0
15040.m00014	Bm1_02635	not DE		1	0	1	0	0	0	0
15038.m00031	Bm1_53405	not DE		1	1	0	0	0	0	0
15036.m00013	Bm1_53385	not DE		1	1	1	1	1	1	1
15032.m00056	Bm1_53355	not DE		1	1	1	0	0	0	1
15028.m00008	Bm1_53345	not DE		1	1	1	1	1	1	1
15018.m00015	Bm1_53295	DE	5	0	0	1	1	0	0	0
15013.m00155	Bm1_53275	DE	2	1	1	1	1	1	1	1
15010.m00011	Bm1_53240	DE	4	1	0	0	0	0	0	0
15003.m00151	Bm1_53175	not DE		1	0	0	0	0	0	0
15003.m00148	Bm1_53165	DE	1	1	1	0	0	0	0	0
15003.m00143	Bm1_53140	not DE		1	0	1	0	0	0	0
15002.m00035	Bm1_53115	not DE		1	0	0	0	0	0	0
14992.m11406	Bm1_53075	DE	1	1	1	0	0	0	0	0
14992.m11404	Bm1_53065	not DE		1	0	0	0	0	0	0
14992.m11403	Bm1_53060	not DE		1	1	0	0	1	0	0
14992.m11400	#N/A	DE	1	1	1	1	1	1	1	1
14992.m11399	Bm1_53040	not DE		1	1	0	0	0	0	0
14992.m11398	Bm1_53035	not DE		1	0	0	0	0	0	0
14992.m11394	Bm1_53015	not DE		1	0	0	0	1	0	1
14992.m11390	Bm1_52995	DE	1	1	1	1	0	1	1	0
14992.m11389	Bm1_52990	not DE		1	1	0	0	0	0	0
14992.m11388	#N/A	DE	5	0	0	1	1	0	0	0
14992.m11385	Bm1_52970	not DE		1	1	1	0	1	0	1
14992.m11378	Bm1_52945	DE	3	1	0	0	0	1	1	0
14992.m11373	Bm1_52925	not DE		1	1	0	0	0	0	0
14992.m11372	Bm1_52920	DE	4	1	1	1	1	1	1	1
14992.m11371	Bm1_52915	not DE		1	0	0	0	0	0	0
14992.m11368	Bm1_52900	DE	5	1	0	1	1	1	1	1
14992.m11367	Bm1_52895	not DE		1	1	0	0	0	0	1
14992.m11360	Bm1_52875	not DE		1	1	1	0	1	1	1
14992.m11359	Bm1_52870	DE	1	1	0	0	0	0	0	0
14992.m11358	Bm1_52865	not DE		1	1	1	0	0	0	0
14992.m11356	Bm1_52855	not DE		1	0	1	0	0	0	1
14992.m11349	Bm1_52825	not DE		1	1	0	0	0	0	0
14992.m11347	Bm1_52815	not DE		1	0	0	0	0	0	0
14992.m11343	Bm1_52795	not DE		1	1	1	1	0	1	0
14992.m11337	Bm1_52770	not DE		1	0	0	0	0	0	0
14992.m11334	Bm1_52755	DE	1	1	1	1	0	0	0	1
14992.m11333	Bm1_52750	not DE		1	1	1	1	1	1	1
14992.m11332	#N/A	DE	1	1	0	0	0	0	0	0
14992.m11329	Bm1_52730	not DE		1	0	0	0	0	0	0
14992.m11328	Bm1_52725	not DE		1	0	1	0	1	1	0
14992.m11327	Bm1_52720	not DE		1	1	1	0	1	0	1
14992.m11325	Bm1_52710	not DE		1	0	0	0	1	0	0
14992.m11324	Bm1_52705	not DE		1	1	1	1	1	1	1
14992.m11317	Bm1_52670	not DE		1	1	1	0	1	1	1
14992.m11312	Bm1_52645	not DE		1	1	1	0	0	0	0
14992.m11311	Bm1_52640	DE	1	1	1	0	0	0	0	0
14992.m11310	Bm1_52635	DE	2	1	1	0	0	0	0	1
14992.m11309	Bm1_52630	DE	2	0	1	0	0	0	0	1
14992.m11308	Bm1_52625	not DE		1	1	0	0	0	0	0
14992.m11300	Bm1_52585	not DE		1	0	0	0	0	0	0
14992.m11299	Bm1_52580	DE	5	0	0	1	0	0	0	0
14992.m11298	Bm1_52575	DE	5	0	0	1	1	0	0	0
14992.m11293	Bm1_52550	not DE		1	1	1	0	1	0	1
14992.m11292	Bm1_52545	not DE		1	1	1	1	1	1	1
14992.m11291	Bm1_52540	not DE		1	0	1	0	0	0	0
14992.m11288	Bm1_52520	not DE		1	1	1	1	1	1	1
14992.m11287	Bm1_52515	not DE		1	1	1	1	1	1	1
14992.m11286	Bm1_52510	not DE		1	0	0	0	0	0	0
14992.m11285	Bm1_52505	not DE		1	0	0	0	0	0	0
14992.m11281	Bm1_52485	DE	5	0	0	1	0	0	0	0
14992.m11275	Bm1_52450	not DE		1	1	1	0	1	0	1
14992.m11274	Bm1_52445	not DE		1	0	0	0	0	0	0
14992.m11273	Bm1_52440	not DE		1	1	1	1	1	1	1
14992.m11272	Bm1_52435	not DE		1	1	1	1	1	1	1
14992.m11263	Bm1_52390	not DE		1	0	0	0	0	0	0
14992.m11251	Bm1_52335	not DE		1	0	0	0	0	0	0
14992.m11246	Bm1_52315	DE	5	0	0	1	1	0	0	0
14992.m11245	Bm1_52310	DE	5	0	0	1	0	0	0	0
14992.m11243	Bm1_52295	DE	4	1	1	1	1	1	1	1
14992.m11238	Bm1_52270	not DE		1	0	0	0	0	0	0
14992.m11237	Bm1_52260	not DE		1	1	0	0	0	0	0
14992.m11226	Bm1_52205	not DE		1	1	0	0	0	0	0
14992.m11223	Bm1_52195	not DE		1	1	0	0	0	0	0
14992.m11222	Bm1_52190	DE	5	0	0	1	0	0	0	0
14992.m11221	Bm1_52185	DE	5	1	0	1	1	0	0	0
14992.m11219	Bm1_52175	not DE		1	1	1	1	1	1	1
14992.m11215	Bm1_52155	DE	5	0	0	1	0	0	0	0
14992.m11205	Bm1_52110	not DE		1	1	1	1	1	1	1
14992.m11201	Bm1_52090	not DE		1	0	0	0	0	0	0
14992.m11197	Bm1_52070	not DE		0	0	0	0	0	0	1
14992.m11195	Bm1_52065	not DE		1	1	1	1	1	1	1
14992.m11190	Bm1_52040	DE	2	0	0	0	0	0	0	1
14992.m11187	Bm1_52025	DE	5	1	0	1	1	0	0	0
14992.m11183	Bm1_52005	not DE		1	0	0	0	0	0	0
14992.m11178	Bm1_51980	DE	4	1	1	1	1	1	0	1
14992.m11170	Bm1_51940	not DE		1	1	1	0	0	0	0
14992.m11165	Bm1_51915	DE	3	1	0	0	0	0	1	0
14992.m11163	Bm1_51905	not DE		1	0	0	0	0	0	0
14992.m11161	Bm1_51895	not DE		1	0	1	0	0	0	0
14992.m11160	Bm1_51890	not DE		1	1	1	0	0	0	0
14992.m11157	Bm1_51875	not DE		1	1	1	0	1	0	0
14992.m11156	Bm1_51870	not DE		1	1	0	0	0	0	0
14992.m11155	Bm1_51865	DE	4	1	1	1	1	1	1	1
14992.m11153	Bm1_51855	not DE		1	0	0	0	0	0	0
14992.m11151	Bm1_51845	not DE		1	1	0	0	1	0	0
14992.m11149	Bm1_51835	DE	2	1	1	0	0	0	0	0
14992.m11147	Bm1_51825	DE	4	1	0	1	1	0	0	0
14992.m11146	Bm1_51820	DE	5	1	0	1	1	0	0	0
14992.m11144	Bm1_51810	not DE		1	1	0	0	0	0	0
14992.m11140	Bm1_51790	not DE		1	1	1	0	1	1	1
14992.m11135	#N/A	not DE		1	1	1	0	0	0	0
14992.m11127	Bm1_51725	not DE		1	1	1	1	1	1	1
14992.m11124	Bm1_51715	not DE		1	1	0	0	1	0	1
14992.m11120	Bm1_51695	not DE		1	0	1	0	0	0	0
14992.m11114	Bm1_51665	DE	5	1	0	1	0	0	0	0
14992.m11113	Bm1_51660	DE	1	1	1	1	1	1	0	0
14992.m11111	Bm1_51650	DE	3	0	0	1	0	0	1	0
14992.m11110	Bm1_51645	DE	1	1	1	0	0	0	0	0
14992.m11109	Bm1_51640	not DE		1	1	0	0	0	0	0
14992.m11107	Bm1_51625	DE	3	1	1	1	1	1	1	1
14992.m11105	Bm1_51615	not DE		1	0	0	0	0	0	0
14992.m11096	Bm1_51575	DE	5	0	0	1	0	0	0	0
14992.m11094	Bm1_51565	not DE		1	0	0	0	0	0	0
14992.m11092	Bm1_51555	not DE		1	1	1	1	1	1	1
14992.m11091	Bm1_51550	DE	2	1	1	0	0	0	0	1
14992.m11090	Bm1_51545	not DE		1	1	1	1	1	0	1
14992.m11087	Bm1_51530	DE	2	1	1	1	1	1	1	1
14992.m11086	Bm1_51525	not DE		1	1	1	1	1	1	1
14992.m11084	Bm1_51515	not DE		1	0	0	0	0	0	0
14992.m11081	Bm1_51505	DE	2	1	1	1	1	1	1	1
14992.m11075	Bm1_51480	DE	3	1	0	0	0	0	0	0
14992.m11074	Bm1_51475	not DE		1	1	1	0	0	0	0
14992.m11073	Bm1_51470	not DE		1	1	1	0	1	0	1
14992.m11071	Bm1_51460	DE	3	1	0	0	0	0	1	0
14992.m11063	Bm1_51430	not DE		1	0	0	0	0	0	0
14992.m11058	Bm1_51415	not DE		1	1	0	0	0	0	1
14992.m11055	Bm1_51400	not DE		1	1	0	0	0	1	1
14992.m11050	Bm1_51375	not DE		1	1	0	0	1	0	0
14992.m11048	Bm1_51370	not DE		1	1	0	0	0	0	0
14992.m11047	Bm1_51365	not DE		1	0	1	0	0	0	0
14992.m11046	Bm1_51360	DE	1	1	1	0	0	0	0	0
14992.m11045	#N/A	DE	4	1	0	0	0	1	0	0
14992.m11044	Bm1_51350	DE	1	1	1	1	0	1	1	1
14992.m11043	Bm1_51345	not DE		1	1	1	1	1	1	1
14992.m11042	#N/A	not DE		0	1	0	0	0	0	0
14992.m11039	Bm1_51325	DE	1	1	0	0	0	0	0	0
14992.m11032	Bm1_51295	not DE		1	0	1	1	1	1	1
14992.m11031	#N/A	DE	3	1	1	1	1	1	1	1
14992.m11030	Bm1_51285	not DE		1	0	0	0	0	0	0
14992.m11028	Bm1_51275	DE	2	1	1	0	0	0	0	1
14992.m11026	Bm1_51265	not DE		1	0	0	0	0	0	0
14992.m11022	Bm1_51245	DE	1	1	1	0	0	0	0	0
14992.m11021	Bm1_51240	DE	5	0	0	1	1	0	0	0
14992.m11018	Bm1_51225	not DE		1	1	1	1	1	1	1
14992.m11016	Bm1_51215	not DE		0	0	1	0	0	0	0
14992.m11015	Bm1_51210	not DE		1	0	1	0	0	0	0
14992.m11012	Bm1_51195	not DE		1	1	0	0	1	0	0
14992.m11010	Bm1_51185	not DE		1	0	0	0	0	0	0
14992.m11009	Bm1_51180	DE	5	0	0	1	1	0	0	0
14992.m11008	Bm1_51175	DE	5	0	0	1	1	0	0	0
14992.m11005	Bm1_51160	not DE		1	1	1	1	1	1	1
14992.m11004	Bm1_51155	not DE		1	1	1	0	1	1	1
14992.m11003	Bm1_51150	not DE		1	0	0	0	0	0	0
14992.m10997	Bm1_51120	not DE		1	1	1	1	1	1	1
14992.m10992	Bm1_51095	not DE		1	0	1	0	0	0	0
14992.m10991	Bm1_51090	not DE		1	0	0	0	0	0	0
14992.m10987	Bm1_51070	DE	5	0	0	1	1	0	0	0
14992.m10986	Bm1_51065	not DE		1	1	1	1	1	0	1
14992.m10984	Bm1_51055	not DE		1	0	0	0	1	0	0
14992.m10983	Bm1_51050	DE	2	1	1	1	1	1	1	1
14992.m10982	Bm1_51040	DE	5	0	0	1	0	0	0	0
14992.m10978	Bm1_51020	not DE		0	1	0	0	0	0	0
14992.m10977	Bm1_51015	not DE		1	0	0	0	0	0	0
14992.m10976	Bm1_51010	not DE		1	1	0	0	0	0	0
14992.m10972	Bm1_50990	DE	3	1	1	0	0	0	1	1
14992.m10971	Bm1_50985	DE	5	0	0	1	1	0	0	0
14992.m10965	Bm1_50955	not DE		1	0	0	0	0	0	0
14992.m10964	Bm1_50950	not DE		1	0	1	0	0	0	0
14992.m10962	Bm1_50940	not DE		1	1	1	1	1	1	1
14992.m10960	Bm1_50930	not DE		1	1	1	0	1	1	1
14992.m10958	Bm1_50925	not DE		0	1	0	0	0	0	0
14992.m10954	Bm1_50900	not DE		0	0	0	0	0	0	1
14992.m10952	Bm1_50885	DE	5	1	1	1	0	0	0	0
14992.m10945	Bm1_50850	DE	3	1	0	0	0	1	0	0
14992.m10944	Bm1_50845	not DE		1	1	1	0	1	0	0
14992.m10940	Bm1_50825	not DE		1	0	1	0	0	0	1
14992.m10939	Bm1_50820	not DE		1	1	1	0	1	1	0
14992.m10937	Bm1_50810	DE	2	0	0	0	0	0	0	1
14992.m10929	Bm1_50775	not DE		0	1	0	0	0	0	0
14992.m10927	Bm1_50765	DE	5	0	0	1	1	0	0	0
14992.m10921	Bm1_50735	not DE		1	0	0	0	0	0	0
14992.m10920	Bm1_50730	not DE		1	1	1	0	1	0	0
14992.m10918	Bm1_50720	not DE		1	1	1	0	1	1	0
14992.m10917	Bm1_50715	DE	2	1	1	0	0	0	0	1
14992.m10916	Bm1_50710	not DE		1	1	1	1	1	0	0
14992.m10913	Bm1_50695	not DE		1	1	1	1	1	1	1
14992.m10909	Bm1_50675	DE	4	1	0	0	0	0	0	0
14992.m10908	Bm1_50670	DE	1	0	1	1	0	0	0	0
14992.m10906	Bm1_50660	not DE		1	0	1	1	1	0	0
14992.m10904	Bm1_50650	not DE		1	0	0	0	0	0	0
14992.m10903	Bm1_50645	not DE		1	1	1	0	1	1	1
14992.m10902	Bm1_50640	DE	1	1	1	1	0	1	1	0
14992.m10901	Bm1_50635	not DE		1	1	0	0	0	0	0
14992.m10898	Bm1_50625	not DE		1	0	0	0	0	0	0
14992.m10893	Bm1_50605	not DE		1	0	0	0	0	0	0
14992.m10889	Bm1_41965	not DE		1	0	0	0	0	0	0
14992.m10883	Bm1_50555	DE	4	1	0	1	1	1	0	0
14992.m10882	Bm1_50550	not DE		1	1	0	0	1	0	0
14992.m10881	Bm1_50545	not DE		1	1	1	0	0	0	0
14992.m10879	Bm1_50535	DE	2	1	1	1	1	1	1	1
14992.m10877	Bm1_50525	not DE		1	0	0	0	0	0	0
14992.m10874	Bm1_50510	not DE		0	1	0	0	0	0	0
14992.m10873	Bm1_50505	DE	5	0	0	1	0	0	0	0
14992.m10872	Bm1_50500	not DE		0	0	1	0	0	0	0
14992.m10870	Bm1_50490	not DE		1	0	1	0	0	0	0
14992.m10862	Bm1_50445	DE	5	0	0	1	0	0	0	0
14992.m10859	Bm1_50430	DE	2	0	0	0	0	0	0	1
14992.m10858	Bm1_50425	DE	5	0	0	1	0	0	0	0
14992.m10857	Bm1_50420	DE	5	0	0	1	1	0	0	0
14992.m10856	Bm1_50415	DE	1	1	1	1	1	0	0	0
14992.m10855	Bm1_50410	not DE		1	1	0	0	0	0	0
14992.m10853	Bm1_50400	DE	1	1	1	0	0	0	0	0
14992.m10851	Bm1_50390	not DE		1	1	1	0	1	0	0
14992.m10845	Bm1_50370	not DE		1	0	0	0	0	0	0
14992.m10844	Bm1_50365	not DE		1	1	0	0	0	0	0
14992.m10841	Bm1_50350	not DE		1	1	1	0	1	0	0
14992.m10838	Bm1_50335	not DE		1	1	0	0	0	0	0
14992.m10835	Bm1_50320	not DE		0	1	0	0	0	0	0
14992.m10833	Bm1_50310	not DE		1	1	0	0	0	0	1
14992.m10831	Bm1_50300	not DE		1	0	0	0	0	0	0
14992.m10829	Bm1_50290	DE	2	1	1	1	1	1	1	1
14992.m10822	Bm1_50250	not DE		0	0	1	0	0	0	0
14990.m08160	Bm1_50155	not DE		0	0	1	0	1	1	1
14990.m08159	Bm1_50150	not DE		1	1	0	0	0	0	0
14990.m08157	Bm1_50140	DE	5	1	0	1	0	0	0	0
14990.m08153	Bm1_50120	not DE		1	1	1	0	0	0	1
14990.m08152	Bm1_50115	DE	4	1	1	1	1	1	1	1
14990.m08149	Bm1_50100	not DE		1	1	0	0	0	0	0
14990.m08148	Bm1_50095	not DE		1	0	0	0	0	0	0
14990.m08145	Bm1_50085	DE	5	1	1	1	0	0	0	0
14990.m08140	Bm1_50060	DE	1	1	0	0	0	0	0	0
14990.m08139	Bm1_50055	DE	1	1	0	0	0	0	0	0
14990.m08121	Bm1_49975	DE	2	1	1	1	0	0	1	0
14990.m08120	Bm1_49970	not DE		1	0	0	0	0	0	0
14990.m08119	#N/A	not DE		1	1	1	1	1	1	1
14990.m08118	Bm1_49960	DE	5	1	1	1	1	1	0	0
14990.m08114	Bm1_49940	DE	5	1	1	1	1	1	1	1
14990.m08113	Bm1_49935	not DE		1	1	0	0	0	0	0
14990.m08108	Bm1_49860	not DE		1	1	1	0	1	0	0
14990.m08105	Bm1_49895	not DE		1	1	1	1	1	1	0
14990.m08104	Bm1_49890	not DE		1	0	0	0	0	0	0
14990.m08102	Bm1_49880	not DE		1	0	0	0	0	0	0
14990.m08097	Bm1_49855	not DE		1	0	1	0	0	0	0
14990.m08094	Bm1_49840	DE	3	1	1	1	1	1	1	1
14990.m08092	Bm1_49830	DE	5	1	1	1	1	1	1	1
14990.m08082	Bm1_49780	not DE		1	0	0	0	0	0	0
14990.m08080	Bm1_49770	not DE		1	1	1	0	1	0	1
14990.m08078	Bm1_49760	not DE		1	1	0	0	0	0	0
14990.m08075	Bm1_49745	not DE		1	1	0	0	0	0	0
14990.m08073	Bm1_49730	not DE		1	1	1	0	0	0	0
14990.m08071	Bm1_49720	not DE		1	1	1	0	1	1	1
14990.m08063	Bm1_49680	not DE		1	0	0	0	0	0	0
14990.m08062	Bm1_49675	not DE		1	0	0	0	0	0	0
14990.m08061	Bm1_49670	not DE		1	1	1	0	0	0	0
14990.m08060	Bm1_49665	not DE		1	0	0	0	0	0	0
14990.m08058	Bm1_49655	not DE		1	1	0	0	0	0	0
14990.m08057	Bm1_49650	not DE		1	0	0	0	0	0	0
14990.m08055	Bm1_49640	DE	4	1	1	1	0	1	0	0
14990.m08053	Bm1_49630	DE	4	1	1	1	1	1	1	1
14990.m08050	Bm1_49615	not DE		1	1	1	0	0	0	0
14990.m08049	Bm1_49610	not DE		1	1	0	0	0	0	0
14990.m08047	Bm1_49600	not DE		1	1	0	0	0	0	0
14990.m08043	Bm1_49580	not DE		1	1	1	0	1	0	1
14990.m08042	Bm1_49575	not DE		1	1	1	0	1	0	1
14990.m08041	Bm1_49570	DE	1	1	1	0	0	0	0	0
14990.m08038	Bm1_49560	DE	1	1	1	1	0	0	0	0
14990.m08032	Bm1_49530	not DE		1	0	0	0	0	0	0
14990.m08031	Bm1_49525	DE	5	1	1	1	0	0	0	1
14990.m08029	Bm1_49515	DE	3	0	1	0	0	0	0	0
14990.m08025	Bm1_49495	not DE		1	1	0	0	0	0	0
14990.m08023	Bm1_49485	not DE		1	0	0	0	0	0	0
14990.m08019	Bm1_49465	not DE		1	1	1	0	1	0	1
14990.m08018	Bm1_49460	not DE		1	1	1	1	1	1	1
14990.m08015	Bm1_49445	DE	1	1	1	1	0	1	1	0
14990.m08014	Bm1_49440	not DE		1	1	1	0	0	0	0
14990.m08007	Bm1_48130	not DE		1	1	1	1	1	0	1
14990.m08004	Bm1_49390	not DE		1	1	1	1	1	1	1
14990.m08000	Bm1_49370	not DE		1	0	0	0	0	0	0
14990.m07996	Bm1_49350	DE	5	1	1	1	1	1	1	1
14990.m07995	Bm1_49345	DE	1	1	1	1	1	1	1	1
14990.m07992	Bm1_49330	not DE		1	0	0	0	0	0	0
14990.m07990	Bm1_49320	not DE		1	0	0	0	0	0	0
14990.m07989	Bm1_49315	not DE		1	1	0	0	0	0	0
14990.m07988	Bm1_49310	not DE		1	0	0	0	0	0	0
14990.m07975	Bm1_49245	not DE		1	0	0	0	0	0	0
14990.m07973	Bm1_49235	not DE		1	1	0	0	0	0	0
14990.m07972	Bm1_49230	not DE		1	1	1	0	0	0	0
14990.m07971	Bm1_49225	not DE		1	1	1	1	0	1	1
14990.m07970	Bm1_49220	not DE		1	1	1	1	1	0	0
14990.m07967	Bm1_49205	DE	1	1	1	1	0	0	0	0
14990.m07966	Bm1_49200	not DE		0	1	0	0	0	0	0
14990.m07964	Bm1_49190	not DE		1	0	0	0	0	0	0
14990.m07963	Bm1_49185	DE	1	1	1	1	0	0	0	1
14990.m07954	Bm1_49140	DE	5	0	0	1	0	0	0	0
14990.m07951	Bm1_49125	not DE		1	1	1	0	1	1	1
14990.m07948	#N/A	not DE		1	0	0	0	0	0	0
14990.m07945	Bm1_49100	not DE		1	0	0	0	0	0	1
14990.m07944	Bm1_49095	not DE		1	1	1	1	1	1	1
14990.m07940	Bm1_49080	DE	3	1	0	1	1	1	1	1
14990.m07935	Bm1_49055	not DE		1	0	0	0	0	0	0
14990.m07932	Bm1_49040	not DE		1	0	0	0	0	0	0
14990.m07928	Bm1_49020	DE	4	1	1	1	1	1	1	1
14990.m07927	Bm1_49015	not DE		1	1	1	0	1	1	1
14990.m07926	Bm1_49010	DE	4	1	1	1	0	0	1	1
14990.m07925	Bm1_49005	not DE		1	1	1	0	0	0	1
14990.m07919	Bm1_48975	DE	3	1	1	1	1	1	1	1
14990.m07918	Bm1_48970	not DE		1	1	1	1	1	1	1
14990.m07917	Bm1_48965	not DE		1	0	0	0	0	0	0
14990.m07915	Bm1_48955	not DE		1	1	0	0	1	1	1
14990.m07913	Bm1_48945	not DE		1	1	1	0	0	0	0
14990.m07912	Bm1_48940	not DE		1	1	0	0	0	0	1
14990.m07907	Bm1_48915	not DE		1	0	0	0	0	0	0
14990.m07901	Bm1_48885	not DE		1	0	0	0	0	0	0
14990.m07900	Bm1_48880	DE	4	1	0	1	0	1	0	0
14990.m07899	Bm1_48875	DE	4	1	0	0	0	1	0	0
14990.m07898	Bm1_48870	DE	4	1	0	0	0	1	0	0
14990.m07897	Bm1_48865	DE	1	1	1	1	1	1	1	0
14990.m07886	Bm1_48815	not DE		0	0	1	0	0	0	0
14990.m07881	Bm1_48790	DE	1	1	1	0	0	0	0	0
14990.m07878	Bm1_48775	not DE		1	1	0	0	0	0	0
14990.m07872	Bm1_48745	DE	5	0	0	1	0	0	0	0
14990.m07866	Bm1_48715	not DE		1	0	1	0	1	0	0
14990.m07865	Bm1_48710	not DE		1	1	0	0	0	0	0
14990.m07864	Bm1_48705	not DE		1	0	0	0	0	0	0
14990.m07862	Bm1_48695	DE	1	1	1	0	0	0	0	0
14990.m07860	Bm1_48685	not DE		1	0	0	0	0	0	0
14990.m07857	Bm1_48670	not DE		1	1	1	0	1	0	1
14990.m07851	Bm1_48640	not DE		1	1	1	1	1	0	1
14990.m07849	Bm1_48630	not DE		1	1	0	0	1	1	0
14990.m07848	Bm1_48625	DE	2	1	0	0	0	1	1	1
14990.m07847	Bm1_48620	DE	1	1	1	1	1	1	1	1
14990.m07846	Bm1_48615	not DE		1	1	1	0	1	0	1
14990.m07843	Bm1_48600	not DE		1	0	0	0	0	0	0
14990.m07842	Bm1_48595	not DE		1	1	1	0	1	0	0
14990.m07840	Bm1_48585	not DE		1	1	1	1	1	1	1
14990.m07838	Bm1_48575	not DE		1	0	0	0	0	0	0
14990.m07837	Bm1_48570	not DE		1	0	0	0	0	0	0
14990.m07835	Bm1_48560	not DE		1	1	1	0	0	0	0
14990.m07831	Bm1_48540	DE	1	1	0	0	0	0	0	0
14990.m07825	Bm1_48510	not DE		1	1	1	1	1	1	0
14990.m07820	Bm1_48485	not DE		1	0	0	0	0	0	0
14990.m07816	Bm1_48465	not DE		1	0	0	0	0	0	0
14990.m07815	Bm1_48460	not DE		1	0	1	0	0	0	0
14990.m07814	Bm1_48455	not DE		1	1	1	1	1	1	1
14990.m07811	Bm1_48440	not DE		1	0	0	0	0	0	0
14990.m07807	Bm1_48420	not DE		1	1	1	0	1	0	1
14990.m07804	Bm1_48405	not DE		1	1	0	0	0	0	1
14990.m07802	Bm1_48395	not DE		1	1	0	0	0	0	1
14990.m07787	Bm1_48320	not DE		1	1	1	0	1	1	1
14990.m07786	Bm1_48315	not DE		1	1	1	0	1	0	1
14990.m07783	Bm1_48300	not DE		1	1	1	0	1	0	0
14990.m07771	Bm1_48240	not DE		1	0	0	0	0	0	0
14990.m07770	Bm1_48235	DE	1	1	1	0	0	0	0	0
14990.m07764	Bm1_48215	not DE		1	0	0	0	1	0	1
14990.m07757	Bm1_48185	not DE		1	0	0	0	0	0	0
14990.m07753	Bm1_48165	not DE		1	1	1	1	1	1	1
14990.m07748	Bm1_48140	not DE		1	0	0	0	0	0	0
14990.m07740	Bm1_48100	DE	2	1	1	0	0	0	0	1
14990.m07735	Bm1_48075	not DE		1	0	0	0	0	0	0
14990.m07734	Bm1_48070	not DE		1	0	1	0	1	1	0
14990.m07733	Bm1_48065	not DE		1	0	1	1	1	1	1
14990.m07728	Bm1_48040	DE	5	0	0	1	0	0	0	0
14990.m07727	Bm1_48035	DE	5	0	0	1	0	0	0	0
14990.m07713	Bm1_47965	not DE		1	1	0	0	0	0	0
14990.m07705	Bm1_47925	not DE		1	0	0	0	1	0	0
14990.m07702	Bm1_47910	not DE		1	1	1	0	1	1	1
14990.m07701	Bm1_47905	DE	5	1	0	1	0	0	0	0
14990.m07697	Bm1_47885	not DE		1	1	0	0	0	0	0
14990.m07695	Bm1_47875	not DE		0	1	0	0	0	0	0
14990.m07694	Bm1_47870	DE	1	1	1	0	0	0	0	0
14990.m07693	#N/A	DE	1	1	1	0	0	0	0	0
14990.m07692	Bm1_47860	DE	3	1	0	1	1	1	1	1
14990.m07688	Bm1_47845	not DE		0	1	0	0	0	0	0
14990.m07686	Bm1_47835	not DE		1	0	1	0	0	0	0
14990.m07685	Bm1_47830	DE	5	1	0	1	1	0	0	0
14990.m07684	Bm1_47825	not DE		1	1	1	1	1	1	1
14990.m07683	Bm1_47820	DE	2	1	0	0	0	0	0	0
14990.m07673	Bm1_47770	not DE		0	1	0	0	0	0	0
14990.m07672	Bm1_47765	not DE		1	1	0	0	0	0	0
14990.m07662	Bm1_47715	not DE		1	0	0	0	0	0	0
14990.m07660	Bm1_47705	not DE		1	0	0	0	0	0	0
14990.m07658	Bm1_47695	not DE		1	0	0	0	0	0	0
14990.m07654	Bm1_47675	not DE		1	1	0	0	0	0	0
14990.m07653	Bm1_47670	not DE		1	0	0	0	0	0	0
14990.m07652	Bm1_47665	not DE		1	1	0	0	0	0	0
14990.m07646	Bm1_47635	not DE		1	0	1	0	0	0	1
14990.m07644	Bm1_47625	not DE		1	1	0	0	0	0	0
14990.m07643	Bm1_47620	not DE		1	0	0	0	0	0	0
14990.m07642	Bm1_47615	not DE		1	0	0	0	0	0	0
14990.m07636	Bm1_47585	not DE		1	0	0	0	0	0	0
14990.m07635	Bm1_47580	not DE		1	1	1	1	1	0	1
14990.m07634	Bm1_47575	not DE		1	1	0	0	0	0	0
14990.m07631	Bm1_47560	not DE		1	1	1	0	1	1	0
14990.m07626	Bm1_47535	DE	5	0	0	1	0	0	0	0
14982.m02274	Bm1_47480	not DE		1	0	0	0	0	0	0
14982.m02268	Bm1_47455	not DE		1	0	0	0	0	0	0
14982.m02262	Bm1_22980	DE	1	1	1	1	1	1	1	1
14982.m02257	Bm1_47400	DE	5	0	0	1	0	0	0	0
14982.m02256	Bm1_47395	not DE		0	0	1	1	0	0	0
14982.m02244	Bm1_47350	DE	5	1	1	1	1	1	1	1
14982.m02242	#N/A	DE	5	1	1	1	1	1	1	1
14982.m02238	Bm1_47325	not DE		1	0	0	0	0	0	0
14982.m02237	Bm1_47320	DE	2	1	1	1	1	1	1	1
14982.m02229	Bm1_47280	not DE		1	1	0	0	0	0	0
14982.m02228	Bm1_47275	not DE		1	1	1	1	1	0	1
14982.m02220	Bm1_47235	not DE		1	0	0	0	0	0	0
14982.m02218	Bm1_47225	DE	2	1	1	1	1	1	1	1
14982.m02217	Bm1_47220	not DE		1	0	1	0	0	0	0
14982.m02215	Bm1_47210	DE	5	0	0	1	1	0	0	0
14982.m02214	Bm1_47205	DE	4	1	0	1	0	0	0	0
14982.m02212	Bm1_47195	not DE		1	0	0	0	0	0	0
14982.m02211	Bm1_47190	not DE		1	0	0	0	0	0	0
14981.m02470	Bm1_47155	not DE		1	1	0	0	0	0	1
14981.m02468	Bm1_47145	not DE		1	0	1	1	1	1	1
14981.m02466	Bm1_47135	not DE		0	1	0	0	0	0	0
14981.m02465	Bm1_47130	not DE		1	1	0	0	0	0	0
14981.m02463	Bm1_47120	DE	4	1	0	0	0	0	0	0
14981.m02462	Bm1_47115	not DE		1	0	0	0	0	0	0
14981.m02461	Bm1_47110	not DE		1	0	0	0	0	0	0
14981.m02458	#N/A	not DE		1	1	1	1	1	1	0
14981.m02457	Bm1_47090	DE	4	1	1	0	0	0	1	0
14981.m02456	Bm1_47085	not DE		1	1	1	1	1	1	1
14981.m02455	Bm1_47080	not DE		1	1	0	0	0	0	0
14981.m02453	Bm1_47070	DE	2	1	0	0	0	0	0	0
14981.m02451	Bm1_47060	not DE		1	0	0	0	0	0	0
14981.m02446	Bm1_47035	DE	5	0	0	1	1	0	0	0
14981.m02445	Bm1_47030	not DE		1	0	0	0	0	0	0
14981.m02443	Bm1_47020	DE	1	1	1	1	1	1	1	1
14981.m02440	#N/A	not DE		1	0	0	0	1	1	0
14981.m02432	Bm1_46975	not DE		1	1	1	1	1	0	0
14981.m02430	Bm1_46965	not DE		1	1	1	0	0	0	0
14981.m02428	Bm1_46955	not DE		1	0	0	0	0	0	0
14981.m02426	Bm1_46945	not DE		1	0	0	0	0	0	0
14981.m02425	Bm1_46940	not DE		1	0	1	0	1	0	0
14981.m02424	Bm1_46935	not DE		1	1	1	1	1	1	1
14981.m02423	Bm1_46930	not DE		1	0	1	0	0	0	0
14981.m02421	Bm1_46920	not DE		1	0	0	0	0	0	0
14981.m02415	Bm1_46890	DE	2	1	0	0	0	0	1	1
14981.m02412	Bm1_46875	DE	1	1	1	1	1	1	1	1
14981.m02408	Bm1_46855	not DE		0	0	0	0	0	0	1
14981.m02406	Bm1_46835	not DE		1	0	0	0	0	0	0
14981.m02399	Bm1_46800	not DE		1	0	0	0	0	0	0
14981.m02398	Bm1_46795	not DE		1	0	0	0	0	0	0
14981.m02397	Bm1_46790	not DE		1	0	0	0	0	0	0
14981.m02394	Bm1_46775	not DE		1	0	0	0	0	0	0
14981.m02393	Bm1_46770	DE	4	1	1	1	1	1	1	1
14981.m02387	Bm1_46740	not DE		1	0	1	1	1	1	1
14981.m02386	Bm1_46735	DE	2	1	0	0	0	1	1	1
14981.m02384	Bm1_46725	not DE		1	0	0	0	0	0	0
14981.m02383	Bm1_46720	DE	5	1	0	1	0	0	0	0
14981.m02382	Bm1_46715	not DE		1	1	1	0	1	0	0
14981.m02380	Bm1_46700	DE	3	1	1	1	1	1	1	1
14981.m02379	Bm1_46700	DE	3	1	1	1	1	1	1	1
14981.m02371	Bm1_46660	DE	4	1	1	0	0	1	0	0
14981.m02367	Bm1_46640	DE	5	1	1	1	1	1	0	1
14981.m02366	Bm1_46635	not DE		1	0	0	0	0	0	0
14980.m02844	Bm1_46600	not DE		1	0	0	0	0	0	0
14980.m02842	Bm1_46590	not DE		1	1	1	1	1	1	1
14980.m02840	Bm1_46580	DE	1	1	1	1	1	1	1	1
14980.m02836	Bm1_46560	DE	4	1	1	1	1	1	1	1
14980.m02833	Bm1_46545	not DE		1	0	0	0	0	0	0
14980.m02832	Bm1_46540	DE	3	1	1	1	1	1	1	1
14980.m02824	Bm1_46495	not DE		1	0	0	0	0	0	0
14980.m02820	Bm1_46475	not DE		1	1	0	0	1	0	0
14980.m02819	Bm1_46470	not DE		1	1	0	0	0	0	0
14980.m02817	Bm1_46460	DE	5	1	0	1	0	0	0	0
14980.m02816	Bm1_46455	DE	5	1	1	1	0	0	0	0
14980.m02814	Bm1_46445	not DE		1	0	0	0	0	0	0
14980.m02813	Bm1_46440	DE	2	1	1	1	0	1	1	1
14980.m02806	Bm1_46405	DE	1	0	1	0	0	0	0	0
14980.m02805	Bm1_46400	DE	2	1	1	1	0	0	0	1
14980.m02804	Bm1_46395	not DE		1	0	0	0	0	0	0
14980.m02803	Bm1_46390	not DE		1	0	0	0	0	0	0
14980.m02799	Bm1_46370	not DE		1	0	0	0	0	0	0
14980.m02798	Bm1_46365	DE	5	1	1	1	0	1	0	0
14980.m02797	Bm1_46360	DE	3	1	1	1	0	1	0	0
14980.m02796	Bm1_46355	not DE		1	0	0	0	0	0	0
14980.m02794	Bm1_46345	DE	5	0	0	1	0	0	0	0
14980.m02791	Bm1_46330	not DE		1	1	0	0	0	0	0
14980.m02788	Bm1_46315	DE	4	1	1	1	1	1	0	0
14980.m02786	Bm1_46305	not DE		1	1	1	1	0	0	1
14980.m02779	Bm1_46280	not DE		1	0	0	0	0	0	0
14980.m02778	Bm1_46275	DE	1	1	1	1	1	1	1	1
14980.m02774	Bm1_46260	DE	1	1	1	1	0	0	0	0
14980.m02770	Bm1_46240	not DE		1	0	0	0	0	0	0
14980.m02769	Bm1_46235	DE	5	0	0	1	1	0	0	0
14980.m02766	Bm1_46220	DE	2	1	1	1	1	1	1	1
14980.m02764	Bm1_46210	not DE		1	0	0	0	0	0	0
14980.m02761	Bm1_46195	not DE		1	1	0	0	0	0	0
14980.m02760	Bm1_46190	not DE		1	1	0	0	0	0	0
14980.m02758	Bm1_46180	DE	2	1	1	1	1	1	1	1
14980.m02754	Bm1_46165	not DE		1	1	1	1	1	1	1
14980.m02753	Bm1_46160	not DE		1	1	1	1	1	1	1
14980.m02751	Bm1_46150	not DE		1	1	0	0	0	0	1
14980.m02750	Bm1_46145	DE	2	1	1	1	1	1	1	1
14980.m02749	Bm1_46140	DE	2	1	0	1	0	0	0	1
14980.m02745	Bm1_46125	not DE		1	1	1	1	1	1	1
14980.m02742	Bm1_46110	not DE		1	1	1	1	1	1	1
14980.m02739	Bm1_46095	DE	1	1	1	1	0	1	1	1
14980.m02730	Bm1_46050	not DE		1	0	0	0	0	0	0
14980.m02727	Bm1_46035	not DE		1	1	1	1	1	1	0
14980.m02724	Bm1_46020	not DE		1	1	1	1	1	0	1
14980.m02722	Bm1_46010	DE	4	1	0	1	0	1	0	0
14980.m02718	Bm1_45990	DE	3	1	0	1	0	1	1	1
14980.m02717	Bm1_45985	not DE		0	0	1	0	0	0	1
14980.m02713	Bm1_45965	not DE		1	0	0	0	0	0	0
14980.m02712	Bm1_45960	DE	2	1	1	1	1	1	1	1
14980.m02711	Bm1_45955	not DE		1	0	0	0	0	0	0
14980.m02708	Bm1_45945	not DE		1	0	0	0	0	0	0
14980.m02707	Bm1_45940	not DE		1	1	1	0	1	0	0
14980.m02706	Bm1_45935	DE	5	0	0	1	1	0	0	0
14980.m02705	Bm1_45930	not DE		1	0	0	0	0	0	0
14980.m02703	Bm1_45910	DE	1	1	1	1	1	1	1	1
14980.m02699	Bm1_45890	not DE		1	0	0	0	0	0	0
14980.m02697	Bm1_45880	not DE		1	1	0	0	0	0	0
14980.m02696	Bm1_45875	DE	5	1	0	1	1	0	1	0
14980.m02695	Bm1_45870	not DE		1	1	1	1	1	1	1
14980.m02693	Bm1_45860	not DE		1	1	1	0	0	0	0
14980.m02692	Bm1_45855	not DE		1	0	0	0	0	0	0
14980.m02688	Bm1_45835	DE	5	0	0	1	0	0	0	0
14980.m02687	Bm1_45830	not DE		1	1	0	0	0	0	0
14980.m02683	Bm1_45810	DE	4	1	1	1	1	1	1	1
14980.m02681	Bm1_45800	not DE		1	1	0	0	1	0	0
14980.m02679	Bm1_45790	DE	5	0	0	1	0	0	0	0
14980.m02677	Bm1_45785	DE	1	1	1	1	0	1	1	1
14980.m02675	Bm1_45775	not DE		1	1	1	0	0	0	1
14980.m02674	Bm1_45770	not DE		1	1	1	1	1	0	0
14980.m02673	Bm1_45765	not DE		1	1	1	1	1	1	1
14980.m02672	Bm1_45760	not DE		1	1	0	0	0	0	0
14980.m02671	#N/A	not DE		1	1	1	1	1	1	1
14980.m02669	Bm1_45745	not DE		1	0	0	0	0	0	0
14980.m02668	Bm1_45740	DE	2	0	0	1	1	0	1	1
14980.m02667	Bm1_45735	not DE		1	1	1	0	1	0	0
14979.m04661	Bm1_45700	not DE		1	0	0	0	0	0	0
14979.m04659	Bm1_45690	not DE		1	1	1	0	1	1	1
14979.m04657	Bm1_45680	not DE		1	0	0	0	0	0	0
14979.m04655	Bm1_45670	not DE		1	1	0	0	0	0	0
14979.m04654	Bm1_45665	not DE		1	1	1	0	1	0	0
14979.m04651	Bm1_45660	not DE		1	0	0	0	0	0	0
14979.m04643	Bm1_45620	DE	4	1	0	1	1	1	0	0
14979.m04642	Bm1_45615	not DE		1	0	0	0	0	0	0
14979.m04637	Bm1_45590	DE	5	0	0	1	1	0	0	0
14979.m04636	Bm1_45585	DE	2	1	1	1	1	1	1	1
14979.m04635	Bm1_45580	not DE		1	0	0	0	0	0	0
14979.m04633	Bm1_45570	not DE		1	1	0	0	0	0	0
14979.m04630	Bm1_45555	DE	5	1	1	1	1	0	0	0
14979.m04628	Bm1_45545	not DE		1	1	1	0	0	0	0
14979.m04627	Bm1_45540	not DE		1	1	0	0	0	0	0
14979.m04625	Bm1_45530	not DE		1	0	0	0	0	0	0
14979.m04624	Bm1_45525	not DE		1	0	0	0	0	0	0
14979.m04620	Bm1_45505	DE	4	1	1	1	1	1	0	1
14979.m04619	Bm1_45500	not DE		1	1	0	0	0	0	0
14979.m04617	Bm1_45495	not DE		1	0	0	0	0	0	0
14979.m04611	Bm1_45470	not DE		1	1	0	0	0	0	0
14979.m04604	Bm1_45445	DE	1	1	1	1	1	1	1	1
14979.m04601	Bm1_45435	DE	5	1	0	1	1	1	0	0
14979.m04591	Bm1_45395	not DE		1	1	1	1	1	1	1
14979.m04590	Bm1_45390	not DE		1	0	1	0	1	0	0
14979.m04589	Bm1_45385	not DE		1	0	1	0	1	1	1
14979.m04585	Bm1_45365	DE	4	1	0	1	0	0	0	0
14979.m04583	Bm1_45360	not DE		1	0	0	0	0	0	0
14979.m04580	Bm1_45350	DE	4	1	1	1	1	1	0	0
14979.m04579	Bm1_45345	DE	4	1	1	1	1	1	1	1
14979.m04577	Bm1_45335	not DE		1	0	0	0	0	0	0
14979.m04576	Bm1_45330	not DE		1	0	0	0	0	0	0
14979.m04575	Bm1_45325	DE	4	1	1	1	1	1	1	1
14979.m04574	Bm1_45320	DE	2	0	0	0	0	0	0	1
14979.m04570	Bm1_45305	not DE		1	1	0	0	0	0	0
14979.m04569	Bm1_45300	not DE		1	1	1	0	1	1	0
14979.m04563	Bm1_45270	not DE		1	0	0	0	0	0	0
14979.m04559	Bm1_45250	not DE		1	1	1	1	1	1	1
14979.m04556	Bm1_45235	not DE		1	0	0	0	0	0	0
14979.m04553	Bm1_45220	not DE		1	1	1	1	1	1	1
14979.m04551	Bm1_45210	not DE		1	0	0	0	0	0	0
14979.m04550	Bm1_45205	not DE		1	0	0	0	0	0	0
14979.m04546	Bm1_45185	DE	1	1	1	1	1	1	1	1
14979.m04544	Bm1_45175	not DE		1	0	0	0	0	0	0
14979.m04539	Bm1_45150	not DE		1	0	0	0	0	0	0
14979.m04530	Bm1_45105	not DE		1	1	1	0	0	0	0
14979.m04525	Bm1_45080	DE	1	1	1	1	0	0	0	1
14979.m04523	Bm1_45070	not DE		1	1	0	0	0	0	0
14979.m04522	Bm1_45065	not DE		1	1	1	1	1	1	1
14979.m04521	Bm1_45060	not DE		1	0	0	0	0	0	0
14979.m04519	Bm1_45050	not DE		1	0	0	0	0	0	0
14979.m04518	Bm1_45045	DE	3	0	0	0	1	0	1	1
14979.m04517	Bm1_45040	DE	2	1	1	1	1	1	1	1
14979.m04512	Bm1_45010	not DE		1	1	1	0	0	0	0
14979.m04510	Bm1_45000	not DE		0	0	0	0	0	0	1
14979.m04508	Bm1_44995	DE	4	1	0	0	0	0	0	0
14979.m04506	Bm1_44985	not DE		1	0	1	1	1	0	1
14979.m04499	Bm1_44950	not DE		1	0	0	0	0	0	0
14979.m04498	Bm1_44945	DE	1	1	1	1	1	1	1	1
14979.m04495	Bm1_44930	DE	1	1	1	1	1	1	1	1
14979.m04494	Bm1_44925	not DE		1	0	0	0	0	0	0
14979.m04493	Bm1_44920	not DE		1	0	0	0	0	0	0
14979.m04491	Bm1_44910	not DE		1	1	0	0	0	0	0
14979.m04489	Bm1_44900	not DE		1	0	0	0	0	0	0
14979.m04488	Bm1_44895	not DE		1	0	0	0	0	0	0
14979.m04486	Bm1_44890	not DE		1	0	0	0	1	0	0
14979.m04481	Bm1_44860	DE	2	1	1	1	1	1	1	1
14979.m04480	Bm1_44855	DE	2	1	0	0	0	0	0	1
14979.m04472	Bm1_44815	DE	1	1	1	0	0	0	0	0
14979.m04471	Bm1_44810	not DE		1	1	1	0	0	1	1
14979.m04470	Bm1_44805	not DE		1	1	1	1	1	1	1
14979.m04468	Bm1_44795	DE	5	0	0	1	1	0	0	0
14979.m04467	Bm1_44785	DE	5	1	0	1	1	1	0	1
14979.m04466	Bm1_44780	not DE		0	0	1	0	0	0	0
14979.m04465	Bm1_44775	not DE		1	0	1	0	0	0	0
14979.m04463	Bm1_44765	DE	4	1	0	0	0	0	0	0
14979.m04458	Bm1_44745	not DE		1	1	0	0	0	0	0
14979.m04456	Bm1_44735	not DE		1	1	1	1	1	1	1
14979.m04455	Bm1_44730	not DE		1	1	1	0	1	0	0
14979.m04453	Bm1_44720	not DE		1	1	1	0	1	0	0
14979.m04452	Bm1_44715	not DE		1	0	0	0	0	0	0
14979.m04451	Bm1_44710	not DE		1	0	0	0	0	0	0
14979.m04449	Bm1_44700	DE	2	1	0	0	0	0	0	1
14979.m04447	Bm1_44690	DE	1	1	1	0	0	0	0	0
14979.m04444	Bm1_44675	not DE		1	1	1	0	0	0	1
14979.m04440	#N/A	not DE		1	1	0	0	0	0	0
14979.m04439	Bm1_44655	DE	1	1	1	1	0	0	0	1
14979.m04438	Bm1_44650	not DE		1	0	0	0	0	0	0
14979.m04437	Bm1_44645	not DE		1	0	0	0	0	0	0
14979.m04435	Bm1_44640	DE	2	0	1	0	0	0	0	1
14979.m04433	Bm1_44635	not DE		1	1	1	0	1	0	0
14979.m04431	Bm1_44625	DE	5	1	1	1	1	1	0	0
14979.m04430	Bm1_44620	not DE		1	1	1	0	0	0	0
14979.m04427	Bm1_44605	not DE		1	1	0	0	1	0	0
14979.m04426	Bm1_44600	not DE		1	0	0	0	0	0	0
14979.m04425	Bm1_44595	not DE		1	0	0	0	0	0	0
14979.m04423	Bm1_44585	DE	5	0	0	1	1	0	0	0
14979.m04421	Bm1_44575	not DE		1	1	0	0	0	0	0
14979.m04420	Bm1_44570	not DE		0	0	1	0	0	0	0
14979.m04417	Bm1_44555	not DE		1	0	0	0	0	0	0
14979.m04413	Bm1_44535	not DE		1	0	0	0	0	0	0
14979.m04412	Bm1_44525	not DE		1	0	0	0	0	0	0
14979.m04411	Bm1_44520	not DE		1	0	0	0	0	0	0
14979.m04409	Bm1_44510	not DE		1	0	0	0	0	0	0
14979.m04403	Bm1_44480	not DE		1	1	1	1	1	1	1
14979.m04401	Bm1_44470	not DE		1	1	0	0	0	0	0
14979.m04398	Bm1_44460	not DE		1	1	1	1	1	1	1
14979.m04397	Bm1_44455	not DE		1	1	1	0	0	0	0
14979.m04396	Bm1_44450	not DE		1	1	1	0	1	0	0
14979.m04395	Bm1_44445	not DE		1	0	0	0	0	0	0
14979.m04394	Bm1_44440	not DE		1	1	1	0	1	0	1
14979.m04393	Bm1_44435	not DE		1	0	0	0	0	0	0
14979.m04392	Bm1_44430	not DE		1	1	1	0	1	0	1
14979.m04390	Bm1_44420	DE	1	1	1	0	0	1	0	0
14979.m04387	Bm1_44405	not DE		1	1	1	0	1	0	1
14979.m04385	Bm1_44400	not DE		0	0	1	0	0	0	0
14979.m04381	Bm1_44375	not DE		1	1	0	0	1	1	1
14977.m05114	Bm1_44320	not DE		1	0	0	0	0	0	0
14977.m05113	Bm1_44315	not DE		1	1	1	0	1	0	0
14977.m05112	Bm1_44310	not DE		0	0	1	0	0	0	0
14977.m05111	Bm1_44305	DE	5	0	0	1	0	0	0	0
14977.m05109	Bm1_44295	not DE		1	1	0	0	0	0	0
14977.m05100	Bm1_44255	not DE		1	0	0	0	0	0	0
14977.m05098	Bm1_44245	DE	1	1	1	1	1	1	1	1
14977.m05097	Bm1_44240	not DE		1	1	0	0	0	0	1
14977.m05096	Bm1_44235	DE	1	1	1	0	0	0	0	0
14977.m05095	Bm1_44230	not DE		1	1	1	0	1	0	1
14977.m05089	Bm1_44200	DE	5	0	0	1	0	0	0	0
14977.m05086	Bm1_44185	DE	5	0	0	1	0	0	0	0
14977.m05078	Bm1_44145	not DE		1	1	1	0	1	1	1
14977.m05075	Bm1_44130	not DE		1	1	0	0	0	0	0
14977.m05073	Bm1_44120	DE	2	1	1	1	0	1	0	1
14977.m05071	Bm1_44110	DE	5	1	0	1	1	0	0	1
14977.m05070	Bm1_44105	not DE		1	1	0	0	0	0	0
14977.m05069	Bm1_44100	DE	5	0	0	1	0	0	0	0
14977.m05066	Bm1_44085	DE	5	1	0	1	0	0	0	0
14977.m05065	Bm1_44080	DE	5	0	0	1	0	0	0	0
14977.m05061	Bm1_44060	DE	5	0	0	1	0	0	0	0
14977.m05056	Bm1_44035	not DE		1	0	0	0	0	0	0
14977.m05049	Bm1_44000	not DE		1	1	1	1	1	1	1
14977.m05047	Bm1_43990	not DE		1	0	0	0	1	0	0
14977.m05045	Bm1_43980	not DE		1	1	1	1	1	1	1
14977.m05042	Bm1_43965	not DE		1	0	0	0	0	0	0
14977.m05040	Bm1_43955	not DE		1	0	1	1	1	0	0
14977.m05038	Bm1_43945	not DE		1	1	0	0	0	0	0
14977.m05036	Bm1_43940	not DE		1	0	0	0	0	0	0
14977.m05032	Bm1_43925	DE	1	1	1	0	0	0	0	0
14977.m05030	Bm1_43915	not DE		1	1	0	0	0	0	0
14977.m05029	Bm1_43910	not DE		1	1	1	0	1	1	1
14977.m05023	Bm1_43880	DE	5	0	0	1	0	0	0	0
14977.m05022	Bm1_43875	not DE		1	1	0	0	0	0	0
14977.m05021	Bm1_43870	not DE		1	1	1	0	1	0	1
14977.m05018	Bm1_43855	not DE		1	1	0	0	0	0	0
14977.m05017	Bm1_43850	DE	5	1	0	1	0	0	0	0
14977.m05016	Bm1_43845	not DE		1	0	0	0	0	0	0
14977.m05015	Bm1_43840	not DE		1	0	0	0	0	0	0
14977.m05012	Bm1_43825	not DE		1	1	0	0	0	0	1
14977.m05008	Bm1_43805	DE	1	0	1	0	0	0	0	0
14977.m05003	Bm1_43780	not DE		1	0	0	0	0	0	0
14977.m05000	Bm1_43760	DE	5	0	0	1	1	0	0	0
14977.m04996	Bm1_43740	DE	2	0	0	0	0	0	0	1
14977.m04994	Bm1_43730	DE	4	1	1	1	1	1	1	0
14977.m04992	Bm1_43720	not DE		1	1	0	0	0	0	0
14977.m04988	Bm1_43700	DE	1	1	1	0	0	0	0	0
14977.m04986	Bm1_43690	not DE		1	1	1	0	0	0	1
14977.m04984	Bm1_43680	not DE		1	1	1	1	1	1	1
14977.m04982	Bm1_43670	not DE		1	0	0	0	1	0	0
14977.m04979	Bm1_43655	not DE		1	0	0	0	0	0	0
14977.m04975	Bm1_43635	DE	3	0	0	0	0	1	0	0
14977.m04974	Bm1_43630	not DE		1	0	0	0	0	0	0
14977.m04972	Bm1_43620	not DE		1	1	0	0	1	0	0
14977.m04969	Bm1_43610	DE	1	1	1	0	0	0	0	0
14977.m04968	Bm1_43605	not DE		1	1	0	0	0	0	0
14977.m04967	Bm1_43600	not DE		1	1	1	1	1	1	1
14977.m04966	Bm1_43595	not DE		1	1	1	1	1	1	1
14977.m04965	Bm1_43590	DE	1	1	1	0	0	0	0	0
14977.m04963	Bm1_43580	DE	5	1	1	1	1	1	1	1
14977.m04961	Bm1_43570	not DE		1	0	0	0	0	0	0
14977.m04959	Bm1_43560	DE	4	1	1	1	1	1	1	1
14977.m04951	Bm1_43525	not DE		1	1	1	0	1	0	1
14977.m04949	Bm1_43515	DE	5	1	1	1	1	1	1	1
14977.m04948	Bm1_43510	not DE		1	1	1	1	1	1	1
14977.m04941	Bm1_43475	not DE		1	0	0	0	0	0	0
14977.m04938	Bm1_43465	not DE		1	0	0	0	0	0	0
14977.m04937	Bm1_43460	DE	5	1	1	1	1	1	1	1
14977.m04935	Bm1_43450	not DE		1	1	1	0	0	0	0
14977.m04933	Bm1_43440	not DE		1	1	0	0	0	0	0
14977.m04930	Bm1_43425	DE	2	0	0	0	0	0	0	1
14977.m04928	Bm1_43415	not DE		1	1	1	1	1	0	1
14977.m04927	Bm1_43410	DE	3	0	0	0	0	1	0	0
14977.m04918	Bm1_43370	DE	5	0	0	1	0	0	0	0
14977.m04917	Bm1_43365	DE	5	1	0	1	1	1	0	0
14977.m04915	Bm1_43355	DE	5	0	0	1	1	0	0	0
14977.m04912	Bm1_43340	DE	2	1	1	0	0	0	0	0
14977.m04907	Bm1_43315	not DE		1	1	1	0	1	1	1
14977.m04906	Bm1_43310	not DE		1	1	0	0	0	0	1
14977.m04904	Bm1_43300	not DE		1	0	0	0	0	0	0
14977.m04903	Bm1_43295	not DE		1	1	1	0	0	0	1
14977.m04898	Bm1_43265	DE	3	1	1	1	1	1	1	1
14977.m04896	Bm1_43255	not DE		1	1	0	0	0	0	0
14977.m04894	Bm1_43250	not DE		1	1	0	0	0	0	0
14977.m04893	Bm1_43245	not DE		1	1	0	0	0	0	0
14977.m04890	Bm1_43230	DE	2	1	0	0	0	0	0	0
14977.m04884	Bm1_43200	not DE		1	0	0	0	0	0	0
14977.m04879	Bm1_43180	not DE		1	1	0	0	0	0	0
14977.m04878	Bm1_43175	DE	5	0	0	1	1	0	0	0
14977.m04877	Bm1_43170	DE	5	0	0	1	0	0	0	0
14977.m04876	Bm1_43165	not DE		1	1	0	0	0	0	1
14977.m04873	Bm1_43150	DE	4	1	0	0	0	0	0	0
14977.m04872	Bm1_43145	not DE		1	0	0	0	0	0	0
14977.m04870	Bm1_43135	not DE		1	0	0	0	0	0	0
14977.m04868	Bm1_43130	DE	3	1	1	1	1	1	1	1
14977.m04862	Bm1_43100	not DE		1	1	0	0	1	0	0
14977.m04861	Bm1_43095	not DE		1	1	0	0	1	1	0
14977.m04857	Bm1_43075	not DE		1	0	0	0	0	0	0
14976.m00016	Bm1_43060	not DE		1	0	0	0	0	0	0
14975.m04552	Bm1_43055	not DE		1	0	0	0	0	0	0
14975.m04544	Bm1_43015	not DE		1	0	0	0	0	0	0
14975.m04542	Bm1_43005	not DE		1	0	0	0	0	0	0
14975.m04540	Bm1_42995	not DE		1	1	1	1	1	1	1
14975.m04536	Bm1_42975	DE	5	0	0	1	0	0	0	0
14975.m04534	Bm1_42965	not DE		1	0	0	0	0	0	0
14975.m04531	Bm1_42950	DE	1	1	1	0	0	0	0	0
14975.m04530	Bm1_42945	not DE		1	0	0	0	0	0	0
14975.m04525	Bm1_42920	not DE		1	0	0	0	0	0	0
14975.m04523	Bm1_42910	not DE		1	0	1	0	0	0	0
14975.m04522	Bm1_42905	not DE		1	1	1	1	1	1	1
14975.m04519	Bm1_42890	not DE		1	0	0	0	0	0	0
14975.m04518	Bm1_42885	DE	5	1	1	1	1	1	1	1
14975.m04510	Bm1_42845	DE	5	1	1	1	0	0	0	0
14975.m04508	Bm1_42835	not DE		1	1	1	0	0	0	0
14975.m04507	Bm1_42830	not DE		1	0	0	0	0	0	0
14975.m04506	Bm1_42825	DE	1	1	1	1	0	0	0	0
14975.m04505	Bm1_42820	not DE		1	1	0	0	0	0	0
14975.m04500	Bm1_42795	not DE		1	0	0	0	0	0	0
14975.m04498	Bm1_42785	not DE		1	1	0	0	0	0	0
14975.m04497	Bm1_42780	not DE		1	1	0	0	0	0	0
14975.m04496	Bm1_42775	not DE		1	1	1	0	0	0	0
14975.m04495	Bm1_42770	not DE		1	1	1	0	0	0	0
14975.m04490	Bm1_42740	not DE		1	1	0	0	0	0	1
14975.m04489	Bm1_42735	not DE		1	0	0	0	0	0	0
14975.m04484	Bm1_42710	not DE		1	0	0	0	1	0	0
14975.m04483	Bm1_42705	not DE		1	0	0	0	0	0	0
14975.m04480	Bm1_42690	DE	2	1	1	1	1	1	1	1
14975.m04479	Bm1_42685	DE	1	1	1	1	1	1	1	1
14975.m04476	Bm1_42670	not DE		1	1	1	1	1	1	0
14975.m04473	Bm1_42655	not DE		1	0	0	0	0	0	0
14975.m04472	Bm1_42650	not DE		1	1	1	0	1	0	0
14975.m04470	Bm1_42640	DE	5	0	0	1	1	0	0	0
14975.m04466	Bm1_42620	not DE		1	1	1	1	1	1	1
14975.m04465	Bm1_42615	DE	1	1	1	0	0	0	0	0
14975.m04464	Bm1_42610	not DE		1	0	0	0	0	0	0
14975.m04462	Bm1_42600	not DE		1	1	1	1	1	0	0
14975.m04456	Bm1_42570	not DE		1	1	0	0	0	0	0
14975.m04454	#N/A	not DE		1	1	1	1	1	1	1
14975.m04453	Bm1_42555	not DE		1	1	1	1	1	1	1
14975.m04450	Bm1_42540	DE	4	1	1	1	1	1	1	1
14975.m04449	Bm1_42535	not DE		1	0	0	0	0	0	0
14975.m04448	Bm1_42530	not DE		1	1	0	0	0	0	0
14975.m04446	Bm1_42520	not DE		1	1	0	0	0	0	0
14975.m04441	Bm1_42495	not DE		1	0	0	0	0	0	0
14975.m04439	Bm1_42485	not DE		0	0	0	0	0	0	1
14975.m04429	Bm1_42455	DE	4	1	0	0	0	0	0	0
14975.m04424	Bm1_42435	not DE		1	0	0	0	0	0	0
14975.m04423	Bm1_42430	not DE		1	0	0	0	0	0	1
14975.m04422	Bm1_42425	not DE		1	1	0	0	1	0	0
14975.m04421	Bm1_42420	not DE		0	1	1	0	0	0	0
14975.m04420	Bm1_42415	DE	5	0	0	1	1	0	0	0
14975.m04419	Bm1_42410	DE	3	0	0	0	0	1	1	0
14975.m04415	Bm1_42390	not DE		1	0	0	0	0	0	1
14975.m04413	Bm1_42380	DE	4	1	0	0	0	1	0	0
14975.m04411	Bm1_42370	not DE		1	0	0	0	0	0	0
14975.m04408	Bm1_42355	not DE		1	1	0	0	0	0	0
14975.m04404	#N/A	not DE		1	1	0	0	0	0	0
14975.m04401	Bm1_42320	not DE		1	1	1	0	0	0	0
14975.m04399	Bm1_42310	not DE		1	1	1	1	1	1	1
14975.m04398	Bm1_42305	DE	5	0	0	1	1	0	0	0
14975.m04394	Bm1_42285	not DE		1	0	0	0	0	0	0
14975.m04393	Bm1_42280	not DE		1	1	0	0	0	0	1
14975.m04390	Bm1_42265	DE	5	0	0	1	1	0	0	0
14975.m04384	Bm1_42235	not DE		0	0	1	0	0	0	1
14975.m04383	Bm1_42230	not DE		1	1	1	0	0	0	0
14975.m04380	Bm1_42215	not DE		1	1	0	0	0	0	0
14975.m04376	Bm1_42200	not DE		1	0	0	0	0	0	0
14975.m04374	Bm1_42190	DE	3	1	0	0	0	1	1	0
14975.m04368	Bm1_42160	DE	4	1	0	0	0	0	0	0
14975.m04365	Bm1_42145	not DE		1	0	1	0	1	0	0
14975.m04364	Bm1_42140	not DE		1	1	0	0	0	1	0
14975.m04355	Bm1_42095	not DE		0	0	0	0	1	0	0
14975.m04350	Bm1_42090	DE	5	0	0	1	0	0	0	1
14975.m04349	Bm1_42085	not DE		1	0	0	0	1	0	0
14975.m04344	Bm1_42060	not DE		1	1	1	1	1	1	1
14975.m04343	Bm1_42055	not DE		1	1	1	1	1	1	0
14975.m04334	Bm1_42020	not DE		0	0	1	0	0	0	0
14975.m04331	Bm1_42005	DE	5	0	0	1	0	0	0	0
14975.m04330	Bm1_42000	not DE		1	1	0	0	0	0	0
14975.m04329	Bm1_41995	not DE		1	1	1	1	1	1	1
14975.m04325	Bm1_41975	DE	5	0	0	1	0	0	0	0
14975.m04322	Bm1_41960	DE	4	1	1	1	1	1	1	1
14974.m00852	Bm1_41935	not DE		1	1	1	1	1	1	1
14974.m00851	Bm1_41930	not DE		1	1	1	0	1	0	1
14974.m00850	Bm1_23825	not DE		1	0	0	0	0	0	0
14974.m00849	Bm1_41920	DE	1	1	1	1	1	1	1	1
14974.m00843	Bm1_41890	DE	4	1	0	0	0	0	0	0
14974.m00841	Bm1_41880	DE	1	1	1	0	0	0	0	0
14974.m00840	Bm1_41875	not DE		0	0	1	0	0	0	0
14974.m00833	Bm1_41840	not DE		1	1	0	0	0	0	0
14974.m00831	Bm1_41830	not DE		1	1	1	0	1	1	0
14974.m00828	Bm1_41815	not DE		1	0	1	0	0	0	0
14974.m00823	Bm1_41790	not DE		1	1	0	0	0	0	0
14974.m00822	Bm1_41785	not DE		0	0	0	0	0	0	1
14974.m00821	Bm1_41780	not DE		1	0	0	0	0	0	0
14974.m00820	Bm1_41775	not DE		1	1	0	0	0	0	0
14974.m00819	Bm1_41770	not DE		1	0	0	0	0	0	0
14974.m00818	Bm1_41765	DE	1	1	1	1	0	0	0	0
14974.m00816	Bm1_41755	not DE		1	1	0	0	1	0	1
14974.m00810	Bm1_41725	DE	4	1	0	0	0	1	0	0
14974.m00807	Bm1_41710	DE	4	1	1	1	1	1	1	1
14974.m00795	Bm1_41650	not DE		1	1	1	1	1	1	0
14973.m02724	Bm1_41635	not DE		1	1	0	0	0	0	0
14973.m02720	Bm1_41615	not DE		1	1	0	0	0	0	0
14973.m02712	Bm1_41580	not DE		1	0	0	0	0	0	0
14973.m02710	Bm1_41570	not DE		1	1	0	0	0	0	0
14973.m02707	Bm1_41555	not DE		1	1	1	1	1	1	1
14973.m02705	Bm1_41550	not DE		1	1	0	0	0	0	0
14973.m02700	Bm1_41535	not DE		1	0	0	0	0	0	0
14973.m02695	Bm1_41510	not DE		1	0	0	0	0	0	0
14973.m02693	Bm1_41500	not DE		1	0	0	0	0	0	0
14973.m02691	Bm1_41490	not DE		1	0	1	0	0	0	0
14973.m02690	Bm1_41485	not DE		1	0	0	0	0	0	0
14973.m02686	Bm1_41465	not DE		1	0	0	0	0	0	0
14973.m02683	Bm1_41450	not DE		1	1	1	1	1	1	0
14973.m02682	Bm1_41445	not DE		1	1	1	1	1	0	1
14973.m02681	Bm1_41440	not DE		1	1	1	0	0	0	0
14973.m02677	Bm1_41425	DE	3	1	1	1	1	1	1	1
14973.m02669	Bm1_41385	not DE		1	1	1	1	1	0	1
14973.m02664	Bm1_41360	not DE		1	0	0	0	0	0	0
14973.m02658	Bm1_41330	DE	3	1	1	1	1	1	1	1
14973.m02657	Bm1_41325	not DE		1	1	0	0	0	0	0
14973.m02654	Bm1_41310	not DE		1	1	1	0	1	1	1
14973.m02653	Bm1_41300	not DE		1	1	1	1	1	0	1
14973.m02649	Bm1_41280	not DE		1	0	0	0	0	0	0
14973.m02647	Bm1_41270	not DE		1	0	0	0	0	0	0
14973.m02646	Bm1_41265	DE	1	1	1	1	1	1	1	0
14973.m02645	Bm1_41260	DE	4	1	0	1	0	1	0	0
14973.m02644	Bm1_41255	not DE		1	0	0	0	0	0	0
14973.m02636	Bm1_41215	not DE		1	0	0	0	0	0	0
14973.m02631	Bm1_41190	not DE		1	1	0	0	1	0	1
14973.m02630	Bm1_41185	DE	4	1	1	1	1	1	0	1
14973.m02627	Bm1_41175	not DE		1	1	1	1	1	0	1
14973.m02621	Bm1_41125	not DE		0	1	0	0	1	0	1
14973.m02619	Bm1_41120	DE	4	1	0	0	0	1	0	0
14973.m02618	Bm1_41115	DE	4	1	0	0	0	1	0	0
14973.m02616	Bm1_41100	not DE		0	0	1	1	1	0	0
14973.m02615	Bm1_41090	DE	5	0	0	1	1	0	0	0
14973.m02605	Bm1_41035	not DE		1	0	1	0	1	0	1
14973.m02603	Bm1_41025	not DE		1	0	0	0	0	0	0
14973.m02602	Bm1_41020	not DE		1	0	1	1	0	0	0
14973.m02600	Bm1_41010	not DE		1	1	1	0	0	0	0
14973.m02598	Bm1_40995	not DE		1	1	1	1	1	0	1
14973.m02597	Bm1_40990	not DE		1	1	0	0	0	0	0
14973.m02593	Bm1_40970	DE	4	1	1	1	0	1	1	0
14972.m07893	Bm1_40880	not DE		1	0	0	0	0	0	0
14972.m07892	Bm1_40875	DE	2	1	0	0	0	0	0	0
14972.m07891	Bm1_40870	not DE		1	1	0	0	0	0	0
14972.m07890	Bm1_40865	not DE		1	1	0	0	0	0	0
14972.m07888	Bm1_40855	not DE		1	1	0	0	0	0	0
14972.m07886	Bm1_40845	not DE		1	1	1	1	1	0	1
14972.m07885	Bm1_40840	not DE		1	1	1	1	1	1	1
14972.m07884	Bm1_40835	not DE		1	1	1	0	1	1	1
14972.m07882	Bm1_40825	not DE		1	0	1	0	0	1	1
14972.m07880	Bm1_40815	not DE		1	1	0	0	0	0	1
14972.m07879	Bm1_40810	not DE		1	0	0	0	0	0	0
14972.m07878	Bm1_40805	not DE		0	1	1	0	1	0	1
14972.m07877	Bm1_40800	DE	3	1	0	1	0	0	1	0
14972.m07873	Bm1_40780	not DE		1	0	0	0	0	0	1
14972.m07872	Bm1_40775	DE	4	1	1	1	1	1	1	1
14972.m07871	Bm1_40770	not DE		1	1	0	0	0	0	0
14972.m07868	Bm1_40755	not DE		1	0	1	0	0	0	0
14972.m07867	Bm1_40750	DE	5	0	0	1	0	0	0	0
14972.m07865	Bm1_40740	not DE		1	0	0	0	0	0	0
14972.m07863	Bm1_40730	not DE		1	0	1	0	1	1	1
14972.m07861	Bm1_40720	DE	5	1	0	1	1	1	0	0
14972.m07845	Bm1_40650	not DE		1	1	0	0	0	0	0
14972.m07844	Bm1_40645	not DE		0	1	0	0	0	0	0
14972.m07843	Bm1_40640	not DE		1	1	1	0	1	1	1
14972.m07842	Bm1_40635	DE	1	1	1	1	0	0	0	1
14972.m07837	Bm1_40615	DE	5	1	1	1	1	1	1	1
14972.m07835	Bm1_40605	not DE		1	1	0	0	0	0	0
14972.m07829	Bm1_40580	DE	3	1	0	1	1	1	1	0
14972.m07819	Bm1_40540	DE	1	1	1	0	0	0	0	0
14972.m07817	Bm1_40530	DE	4	1	0	0	0	0	0	0
14972.m07815	Bm1_40520	DE	4	1	0	0	0	1	0	0
14972.m07810	Bm1_40500	not DE		1	0	0	0	0	0	0
14972.m07807	Bm1_40485	not DE		1	0	0	0	0	0	0
14972.m07806	Bm1_40480	DE	1	1	1	0	0	0	0	0
14972.m07802	Bm1_40460	DE	1	0	1	0	0	0	0	0
14972.m07801	Bm1_40455	not DE		1	1	0	0	0	0	0
14972.m07799	Bm1_40445	not DE		1	1	0	0	0	0	0
14972.m07798	Bm1_40440	DE	4	1	0	0	0	1	0	0
14972.m07789	Bm1_40395	not DE		1	0	0	0	0	0	0
14972.m07787	Bm1_40385	not DE		1	0	0	0	1	0	0
14972.m07786	Bm1_40380	DE	1	1	1	0	0	1	0	1
14972.m07777	Bm1_40350	DE	1	1	1	0	0	0	0	0
14972.m07769	Bm1_40310	not DE		1	1	1	1	0	0	1
14972.m07768	Bm1_40305	DE	1	1	1	0	0	0	0	0
14972.m07766	Bm1_40295	not DE		1	1	0	0	0	0	0
14972.m07765	Bm1_40290	not DE		1	0	0	0	0	0	0
14972.m07760	Bm1_40270	not DE		1	0	0	0	0	1	0
14972.m07759	Bm1_40265	not DE		1	1	0	0	0	0	0
14972.m07754	Bm1_40240	not DE		0	1	0	0	0	0	0
14972.m07752	Bm1_40230	not DE		1	1	1	1	1	1	1
14972.m07751	Bm1_40225	not DE		1	1	0	0	0	0	0
14972.m07749	Bm1_40215	not DE		1	1	1	0	1	0	1
14972.m07748	Bm1_40210	not DE		1	0	0	0	0	0	0
14972.m07746	Bm1_40200	DE	1	1	0	0	0	0	0	0
14972.m07742	Bm1_40180	DE	2	1	1	1	1	1	1	1
14972.m07735	Bm1_40145	DE	4	1	0	0	0	0	0	0
14972.m07734	Bm1_40140	not DE		1	0	0	0	0	0	0
14972.m07733	Bm1_40135	DE	4	1	0	0	0	0	0	0
14972.m07732	Bm1_40130	not DE		1	1	0	0	0	0	0
14972.m07724	Bm1_40095	not DE		1	0	0	0	0	0	0
14972.m07723	Bm1_40090	not DE		1	1	1	0	0	0	0
14972.m07716	Bm1_40055	not DE		0	0	1	0	0	0	0
14972.m07714	Bm1_40045	not DE		1	1	1	1	1	1	1
14972.m07699	Bm1_39970	not DE		1	1	1	1	1	1	1
14972.m07697	Bm1_39960	not DE		1	0	0	0	0	0	0
14972.m07694	Bm1_39945	not DE		1	1	1	0	1	1	1
14972.m07691	Bm1_39930	not DE		1	1	0	0	0	0	0
14972.m07690	Bm1_39925	not DE		1	1	0	0	0	0	0
14972.m07689	Bm1_39920	not DE		1	1	1	0	1	1	1
14972.m07686	Bm1_39905	DE	2	1	1	0	0	0	0	1
14972.m07667	Bm1_39810	not DE		1	1	0	0	1	0	0
14972.m07666	Bm1_39805	not DE		1	0	0	0	0	0	0
14972.m07663	Bm1_39790	not DE		1	0	0	0	0	0	0
14972.m07659	Bm1_39770	not DE		0	0	0	0	0	0	1
14972.m07655	Bm1_39755	not DE		1	1	1	1	1	1	1
14972.m07654	Bm1_39750	not DE		1	1	1	1	1	1	1
14972.m07653	Bm1_39745	not DE		1	1	0	0	0	0	0
14972.m07651	Bm1_39735	not DE		1	1	1	0	1	0	0
14972.m07643	Bm1_39700	not DE		1	1	1	1	1	1	1
14972.m07642	Bm1_39695	not DE		1	0	0	0	0	0	0
14972.m07640	Bm1_11535	DE	1	1	1	1	1	1	1	1
14972.m07639	Bm1_39680	DE	1	1	1	1	1	1	1	1
14972.m07638	Bm1_39675	not DE		1	1	0	0	0	0	0
14972.m07637	Bm1_39670	not DE		1	0	0	0	0	0	0
14972.m07634	Bm1_39650	not DE		1	1	1	0	0	0	1
14972.m07632	Bm1_39640	not DE		1	0	0	0	0	0	0
14972.m07627	Bm1_39615	not DE		1	1	1	1	1	1	1
14972.m07623	Bm1_39595	not DE		1	0	0	0	0	0	0
14972.m07620	Bm1_39580	not DE		1	0	0	0	0	0	0
14972.m07619	Bm1_39575	not DE		1	1	0	0	0	0	0
14972.m07614	Bm1_39550	not DE		1	1	0	0	0	0	0
14972.m07613	Bm1_39545	not DE		1	1	1	0	1	1	0
14972.m07611	Bm1_39535	not DE		1	1	1	0	1	1	1
14972.m07609	Bm1_39525	not DE		1	0	0	0	1	0	0
14972.m07600	Bm1_39490	not DE		1	1	1	0	1	0	1
14972.m07596	Bm1_39470	not DE		1	1	0	0	0	0	0
14972.m07595	Bm1_39465	not DE		1	1	1	0	1	0	0
14972.m07594	Bm1_39460	DE	2	1	0	1	0	1	1	1
14972.m07592	Bm1_39450	DE	2	1	0	1	0	0	1	1
14972.m07590	Bm1_39440	not DE		1	1	0	0	1	0	1
14972.m07589	Bm1_39435	DE	1	1	1	0	0	1	0	1
14972.m07588	Bm1_39430	not DE		1	0	0	0	0	0	0
14972.m07577	Bm1_39375	not DE		1	0	0	0	0	0	0
14972.m07575	Bm1_39365	not DE		1	1	0	0	0	0	0
14972.m07573	Bm1_39355	not DE		1	1	1	1	1	1	1
14972.m07571	Bm1_39345	not DE		1	1	1	1	1	1	1
14972.m07569	Bm1_39335	not DE		1	1	0	0	0	0	1
14972.m07567	Bm1_39325	not DE		1	0	0	0	0	0	0
14972.m07565	Bm1_39315	DE	1	1	1	1	1	1	1	1
14972.m07564	Bm1_39310	not DE		1	1	1	1	1	0	1
14972.m07563	Bm1_39305	DE	1	1	1	1	0	1	1	0
14972.m07561	Bm1_39295	not DE		1	0	0	0	0	0	0
14972.m07558	Bm1_39280	DE	2	1	1	1	1	1	1	1
14972.m07555	Bm1_39265	DE	1	1	1	1	0	1	1	1
14972.m07554	Bm1_39260	DE	3	1	1	0	0	1	1	0
14972.m07551	#N/A	not DE		1	0	0	0	0	0	0
14972.m07550	Bm1_39240	not DE		1	1	1	0	0	0	0
14972.m07549	Bm1_39235	not DE		1	1	1	1	1	1	1
14972.m07546	Bm1_39220	not DE		1	0	0	0	0	0	0
14972.m07545	Bm1_39215	not DE		1	1	1	1	1	1	1
14972.m07544	Bm1_39210	not DE		1	1	0	0	0	0	0
14972.m07543	Bm1_39205	DE	5	1	0	1	0	0	0	0
14972.m07541	Bm1_39195	DE	2	1	0	1	1	1	1	1
14972.m07538	Bm1_39180	not DE		1	1	1	1	1	1	1
14972.m07535	Bm1_39170	not DE		1	1	0	0	0	0	0
14972.m07530	Bm1_39145	DE	3	1	0	1	0	1	1	1
14972.m07526	Bm1_39125	not DE		0	0	0	0	0	0	1
14972.m07521	Bm1_39100	not DE		1	0	0	0	0	0	0
14972.m07517	Bm1_39075	DE	1	1	0	0	0	0	0	0
14972.m07514	Bm1_39060	not DE		1	1	1	0	1	0	1
14972.m07513	Bm1_39055	DE	1	1	1	1	0	1	0	1
14972.m07507	Bm1_39030	not DE		1	0	0	0	0	0	0
14972.m07502	Bm1_39005	not DE		1	1	1	1	1	1	1
14972.m07494	Bm1_38960	DE	1	1	0	0	0	0	0	0
14972.m07493	Bm1_38955	not DE		1	0	0	0	0	0	0
14972.m07491	Bm1_38945	not DE		1	1	0	0	0	0	0
14972.m07490	Bm1_38940	not DE		1	1	1	0	1	0	0
14972.m07487	Bm1_38925	DE	1	1	1	1	0	1	1	1
14972.m07484	Bm1_38910	not DE		1	1	1	0	0	0	0
14972.m07482	Bm1_38900	not DE		0	1	0	0	0	0	0
14972.m07478	Bm1_38880	not DE		1	1	1	1	1	1	1
14972.m07468	Bm1_38840	DE	1	1	1	1	0	1	1	1
14972.m07465	Bm1_38825	DE	1	1	1	1	1	1	1	1
14972.m07463	Bm1_38815	not DE		1	0	0	0	0	0	0
14972.m07461	Bm1_38805	DE	5	0	0	1	0	0	0	0
14972.m07457	Bm1_38785	not DE		1	1	0	0	0	0	0
14972.m07455	Bm1_38775	not DE		1	0	0	0	0	0	0
14972.m07450	Bm1_38760	not DE		1	1	0	0	0	0	0
14972.m07447	Bm1_38745	DE	1	1	1	0	0	0	0	0
14972.m07446	Bm1_38735	not DE		1	0	0	0	0	0	0
14972.m07445	Bm1_38730	not DE		1	1	0	0	0	0	0
14972.m07439	Bm1_38700	DE	1	1	1	0	0	0	0	0
14972.m07438	Bm1_38695	not DE		1	1	0	0	0	0	0
14972.m07436	Bm1_38685	DE	4	1	1	1	0	1	1	0
14972.m07434	Bm1_38675	DE	1	1	1	0	0	0	0	0
14972.m07430	Bm1_38655	DE	1	1	1	0	0	0	0	0
14972.m07427	Bm1_38640	DE	4	1	0	0	0	0	0	0
14972.m07426	Bm1_38635	not DE		1	1	1	1	1	1	1
14972.m07421	Bm1_38610	not DE		0	1	0	0	0	0	0
14972.m07416	Bm1_38585	not DE		1	0	1	0	1	1	0
14972.m07414	Bm1_38575	DE	1	1	1	1	0	1	0	0
14972.m07402	Bm1_38515	not DE		1	0	0	0	0	0	0
14972.m07396	Bm1_38490	not DE		1	0	1	0	0	0	0
14972.m07394	Bm1_38480	not DE		0	0	0	0	0	0	1
14972.m07390	Bm1_38460	DE	5	0	0	1	0	0	0	0
14972.m07388	Bm1_38450	DE	4	1	0	0	0	0	0	0
14972.m07386	Bm1_38440	not DE		1	1	1	1	1	0	0
14972.m07385	Bm1_38435	not DE		1	1	1	1	1	1	1
14972.m07384	Bm1_38430	not DE		1	1	1	0	1	0	0
14972.m07383	Bm1_38425	DE	1	1	1	0	0	0	0	0
14972.m07380	Bm1_38410	not DE		1	1	1	1	1	1	0
14972.m07379	Bm1_38405	not DE		1	0	0	0	0	0	0
14972.m07376	Bm1_38390	not DE		1	1	1	0	1	0	0
14972.m07375	Bm1_38385	not DE		1	1	1	1	1	1	1
14972.m07373	Bm1_38375	DE	4	1	1	1	1	1	0	0
14972.m07372	Bm1_38365	not DE		1	1	0	0	0	0	0
14972.m07369	Bm1_38350	not DE		1	0	0	0	0	0	0
14972.m07364	Bm1_38330	not DE		1	1	0	0	0	0	0
14972.m07363	Bm1_38325	not DE		1	1	1	1	1	1	1
14972.m07361	Bm1_38315	DE	1	1	1	1	1	1	1	1
14972.m07359	Bm1_38305	not DE		0	0	0	0	0	0	1
14972.m07357	Bm1_38295	not DE		1	1	0	0	0	0	0
14972.m07356	Bm1_38290	not DE		1	1	0	0	1	1	0
14972.m07353	Bm1_38275	not DE		1	0	1	1	1	1	1
14972.m07351	Bm1_38265	DE	4	1	1	1	1	1	1	1
14972.m07350	Bm1_38260	DE	4	1	1	0	0	1	0	1
14972.m07345	Bm1_38240	not DE		1	0	0	0	0	0	0
14972.m07341	Bm1_38220	not DE		1	0	0	0	0	0	0
14972.m07339	Bm1_38210	not DE		1	1	1	0	1	0	0
14972.m07335	Bm1_38190	DE	5	0	0	1	0	0	0	0
14972.m07327	Bm1_38150	DE	3	1	1	1	1	1	1	1
14972.m07326	Bm1_38145	not DE		1	1	1	1	1	1	0
14972.m07325	Bm1_38140	not DE		1	1	1	1	1	1	1
14972.m07324	Bm1_38135	not DE		1	1	0	0	0	0	0
14972.m07322	Bm1_38125	not DE		1	0	0	0	0	0	0
14972.m07321	Bm1_38120	not DE		1	0	1	0	0	0	0
14972.m07320	Bm1_38115	not DE		1	0	0	0	0	0	0
14972.m07319	Bm1_38110	not DE		1	1	1	0	0	0	0
14972.m07316	Bm1_38095	not DE		1	1	0	0	0	0	0
14972.m07315	Bm1_38090	not DE		1	1	1	0	0	0	0
14972.m07314	Bm1_38085	not DE		1	0	0	0	0	0	0
14972.m07309	Bm1_38060	DE	1	1	1	1	0	0	0	0
14972.m07306	Bm1_38045	not DE		1	0	0	0	0	0	0
14972.m07304	Bm1_38035	not DE		1	1	0	0	0	0	0
14972.m07302	Bm1_38025	not DE		1	0	1	0	0	0	0
14972.m07300	Bm1_38015	not DE		1	1	0	0	0	0	0
14972.m07295	Bm1_37995	DE	4	1	0	0	0	1	0	0
14972.m07292	Bm1_37980	not DE		1	1	0	0	0	0	0
14972.m07287	#N/A	not DE		1	1	1	0	1	0	0
14972.m07286	Bm1_37955	not DE		1	1	1	1	1	0	1
14972.m07285	Bm1_37950	not DE		1	1	0	0	0	0	0
14972.m07281	Bm1_37930	not DE		1	1	0	0	1	0	0
14972.m07280	Bm1_37925	DE	4	1	1	1	1	1	1	1
14972.m07278	Bm1_37915	not DE		1	1	0	0	0	0	0
14972.m07277	Bm1_37910	not DE		0	1	1	0	0	0	0
14972.m07275	Bm1_37900	not DE		1	1	0	0	0	0	0
14972.m07264	Bm1_37845	not DE		1	1	1	1	1	1	1
14972.m07254	Bm1_37710	not DE		1	1	1	1	1	1	1
14972.m07250	Bm1_37780	not DE		1	1	1	1	1	1	1
14972.m07247	Bm1_37760	not DE		1	0	1	0	0	0	0
14972.m07244	Bm1_37745	not DE		1	1	0	0	0	0	0
14972.m07243	Bm1_37740	not DE		1	1	1	0	1	1	0
14972.m07242	Bm1_37735	not DE		1	0	0	0	0	0	0
14972.m07240	Bm1_37725	not DE		1	0	0	0	0	0	0
14972.m07237	Bm1_37710	not DE		1	1	1	1	1	1	1
14972.m07234	Bm1_37690	not DE		1	1	1	0	1	1	0
14972.m07233	#N/A	DE	3	1	0	1	1	1	1	1
14972.m07232	Bm1_37680	DE	3	1	0	1	1	1	1	1
14972.m07228	Bm1_37660	not DE		1	1	0	0	0	0	0
14972.m07223	Bm1_37635	not DE		1	0	0	0	0	0	0
14972.m07219	Bm1_37615	DE	2	1	1	1	1	1	1	1
14972.m07212	Bm1_37580	not DE		1	1	1	0	1	0	0
14972.m07208	Bm1_37565	not DE		1	1	0	0	0	0	0
14972.m07201	Bm1_37535	DE	5	0	0	1	0	0	0	0
14972.m07195	Bm1_37505	DE	1	1	1	1	0	0	1	1
14972.m07194	Bm1_37500	not DE		1	0	1	1	0	0	1
14972.m07187	Bm1_37465	not DE		1	0	0	0	0	0	1
14972.m07185	Bm1_37455	not DE		1	1	1	0	1	0	1
14972.m07184	Bm1_37450	not DE		1	1	1	0	0	0	0
14972.m07177	Bm1_37415	not DE		1	0	0	0	0	0	0
14972.m07168	Bm1_37370	not DE		1	0	0	0	0	0	0
14972.m07160	Bm1_37330	not DE		1	0	1	0	0	0	0
14972.m07159	Bm1_37325	not DE		1	1	0	0	0	0	1
14972.m07158	Bm1_37320	not DE		0	1	0	0	0	0	0
14972.m07157	Bm1_37315	not DE		1	1	0	0	0	0	0
14972.m07156	Bm1_37310	DE	4	1	1	1	1	1	1	1
14972.m07155	Bm1_37305	DE	2	1	1	1	1	1	1	1
14972.m07154	Bm1_37300	not DE		1	0	0	0	0	0	0
14972.m07151	Bm1_37285	DE	1	1	1	1	1	1	1	0
14972.m07147	Bm1_37270	DE	3	1	0	1	0	1	1	1
14972.m07146	Bm1_37265	DE	1	1	1	1	1	1	1	1
14972.m07144	Bm1_37255	not DE		1	0	1	0	0	1	0
14972.m07140	Bm1_37235	DE	4	1	0	0	0	1	0	0
14972.m07134	Bm1_37205	not DE		1	1	0	0	0	0	0
14972.m07133	Bm1_37200	not DE		1	1	1	0	0	0	0
14972.m07128	Bm1_37175	DE	5	1	1	1	1	1	1	0
14972.m07127	Bm1_37170	not DE		1	1	0	0	0	0	0
14972.m07126	Bm1_37165	not DE		1	0	0	0	0	0	0
14972.m07125	Bm1_37160	not DE		1	1	0	0	0	0	0
14972.m07123	Bm1_37150	DE	3	0	0	0	0	1	1	0
14972.m07122	Bm1_37145	not DE		1	1	1	0	1	1	1
14972.m07111	Bm1_37090	not DE		1	0	0	0	1	0	0
14972.m07110	Bm1_37085	not DE		0	0	1	0	0	0	0
14972.m07107	Bm1_37070	DE	3	0	1	0	0	0	0	0
14972.m07106	Bm1_37065	not DE		1	1	1	0	1	0	0
14972.m07104	Bm1_37055	not DE		1	0	0	0	0	0	0
14972.m07102	Bm1_37045	not DE		1	0	0	0	0	0	0
14972.m07101	Bm1_37040	not DE		1	1	1	0	1	1	1
14972.m07082	Bm1_36960	DE	2	1	1	1	1	1	1	1
14972.m07067	Bm1_36880	not DE		0	0	0	0	0	1	0
14972.m07064	Bm1_36865	DE	2	0	0	0	0	0	0	1
14972.m07063	Bm1_36860	not DE		1	0	0	0	0	0	0
14972.m07062	Bm1_36855	not DE		1	1	1	1	1	1	1
14972.m07061	Bm1_36850	not DE		1	1	1	1	1	1	1
14972.m07059	Bm1_36840	not DE		1	1	0	0	0	0	0
14972.m07052	Bm1_36805	not DE		1	1	1	1	1	0	1
14972.m07047	Bm1_36780	not DE		1	1	0	0	0	0	0
14972.m07044	Bm1_36765	not DE		1	0	0	0	0	0	0
14972.m07043	Bm1_36760	DE	5	0	0	1	0	0	0	0
14972.m07041	Bm1_36750	DE	1	0	1	0	0	0	0	0
14972.m07040	Bm1_36745	not DE		1	1	0	0	1	0	0
14972.m07035	Bm1_36720	not DE		1	1	1	0	1	0	0
14972.m07031	Bm1_36700	not DE		1	1	0	0	0	0	0
14972.m07028	Bm1_36685	not DE		1	1	0	0	0	0	0
14972.m07027	Bm1_36680	not DE		0	0	0	0	0	1	0
14972.m07021	Bm1_36655	not DE		1	1	1	1	1	1	1
14972.m07020	Bm1_36650	not DE		1	0	0	0	0	0	0
14972.m07018	Bm1_36640	not DE		1	1	1	1	1	1	1
14972.m07015	Bm1_36630	DE	2	1	0	0	0	1	1	1
14972.m07014	Bm1_36625	DE	3	0	0	0	0	1	0	1
14972.m07012	#N/A	not DE		1	1	1	0	1	0	1
14972.m07011	Bm1_36610	not DE		1	1	1	1	1	1	1
14972.m07010	Bm1_36605	not DE		1	1	1	0	1	1	1
14972.m07007	Bm1_36590	DE	2	1	0	1	1	1	1	1
14972.m07005	Bm1_36580	not DE		1	1	1	0	0	0	0
14972.m07004	Bm1_36575	not DE		1	1	1	0	1	0	0
14972.m06992	Bm1_36515	not DE		1	1	1	1	1	1	1
14972.m06991	Bm1_36510	DE	5	0	0	1	0	0	0	0
14972.m06988	Bm1_36495	not DE		1	1	1	0	1	1	0
14972.m06987	#N/A	not DE		1	1	1	0	0	0	0
14972.m06982	Bm1_36465	not DE		1	1	1	1	1	1	1
14972.m06974	Bm1_36425	DE	1	1	1	0	0	0	0	0
14972.m06971	Bm1_36410	not DE		1	1	1	1	1	1	1
14972.m06966	Bm1_36385	not DE		1	0	0	0	0	0	0
14972.m06964	Bm1_36375	not DE		1	0	0	0	0	0	0
14972.m06963	Bm1_36370	DE	5	0	0	1	0	0	0	0
14972.m06957	Bm1_36340	not DE		1	0	0	0	0	0	0
14972.m06956	Bm1_36335	DE	1	1	1	1	1	1	1	1
14972.m06948	#N/A	DE	1	1	1	1	1	1	0	0
14972.m06947	Bm1_36290	not DE		1	1	0	0	0	0	0
14972.m06944	Bm1_36275	DE	4	1	0	0	0	1	0	0
14971.m02896	Bm1_36270	DE	3	1	1	1	1	1	1	1
14971.m02895	Bm1_36265	not DE		1	1	1	1	0	1	1
14971.m02894	Bm1_36260	DE	4	1	1	1	1	1	1	1
14971.m02893	Bm1_36255	not DE		0	0	0	0	0	0	1
14971.m02891	Bm1_36245	not DE		1	1	1	0	0	0	0
14971.m02887	Bm1_36225	not DE		1	0	0	0	0	0	0
14971.m02886	Bm1_36220	not DE		1	0	0	0	0	0	0
14971.m02885	Bm1_36215	DE	1	1	1	1	0	0	0	0
14971.m02882	Bm1_36200	not DE		1	1	1	1	1	1	1
14971.m02877	Bm1_36175	not DE		1	0	1	0	0	0	0
14971.m02874	Bm1_36165	not DE		0	1	0	0	0	0	0
14971.m02868	Bm1_36140	not DE		1	1	1	1	1	1	1
14971.m02867	Bm1_36135	not DE		1	1	1	1	1	1	1
14971.m02866	Bm1_36130	not DE		1	0	0	0	0	0	0
14971.m02864	Bm1_36120	not DE		1	1	0	0	0	0	0
14971.m02862	Bm1_36110	not DE		1	0	0	0	0	0	0
14971.m02861	Bm1_36105	not DE		1	1	0	0	1	0	0
14971.m02856	#N/A	DE	1	1	1	1	0	1	0	1
14971.m02855	Bm1_36075	DE	5	1	1	1	1	1	1	1
14971.m02853	Bm1_36065	not DE		1	1	0	0	0	0	0
14971.m02851	Bm1_36055	DE	5	0	0	1	1	0	0	0
14971.m02850	Bm1_36050	DE	5	0	0	1	1	0	0	0
14971.m02844	Bm1_36020	not DE		1	0	0	0	0	0	0
14971.m02842	Bm1_36010	not DE		1	0	0	0	0	0	0
14971.m02841	Bm1_36005	not DE		1	1	0	0	0	0	0
14971.m02840	Bm1_36000	not DE		1	0	0	0	0	0	0
14971.m02836	Bm1_35980	not DE		1	1	1	0	1	1	1
14971.m02834	Bm1_35970	not DE		1	1	1	0	1	0	1
14971.m02832	Bm1_35960	not DE		1	1	1	1	1	1	1
14971.m02831	Bm1_35955	not DE		1	1	1	0	1	0	0
14971.m02830	Bm1_35950	not DE		1	0	0	0	0	0	0
14971.m02829	Bm1_35945	not DE		1	1	0	0	0	0	0
14971.m02828	Bm1_35940	DE	4	1	1	1	1	1	1	1
14971.m02826	Bm1_35930	not DE		1	1	1	1	1	0	1
14971.m02825	Bm1_35925	DE	1	1	1	1	1	1	1	0
14971.m02824	Bm1_35920	not DE		1	1	0	0	0	0	0
14971.m02819	Bm1_35895	DE	5	0	0	1	1	0	0	0
14971.m02814	Bm1_35870	DE	2	1	1	1	1	1	1	1
14971.m02813	Bm1_35865	not DE		1	1	1	1	1	0	1
14971.m02812	Bm1_35860	not DE		1	1	1	0	1	1	1
14971.m02810	Bm1_35850	DE	5	0	0	1	0	0	0	0
14971.m02803	Bm1_35815	not DE		1	0	1	0	0	0	0
14971.m02797	Bm1_35785	not DE		1	0	0	0	0	0	0
14971.m02796	Bm1_35780	not DE		1	1	0	0	0	0	0
14971.m02795	Bm1_35775	not DE		1	1	1	1	1	1	1
14971.m02792	Bm1_35760	not DE		1	1	0	0	0	0	0
14971.m02786	Bm1_35740	not DE		1	1	0	0	0	0	0
14971.m02785	Bm1_35735	not DE		1	1	1	0	0	0	0
14971.m02784	Bm1_35730	DE	4	1	0	0	0	0	0	0
14971.m02781	Bm1_35715	not DE		1	1	0	0	0	0	0
14971.m02778	Bm1_35700	not DE		1	0	1	0	1	0	0
14970.m00018	Bm1_02440	not DE		1	0	0	0	0	0	0
14968.m01525	Bm1_35690	not DE		1	0	0	0	0	0	0
14968.m01524	Bm1_35685	not DE		1	0	0	0	0	0	0
14968.m01522	Bm1_35665	DE	5	0	0	1	1	0	0	0
14968.m01521	Bm1_35660	not DE		1	1	1	1	1	1	1
14968.m01520	Bm1_35655	not DE		1	1	1	1	1	0	1
14968.m01516	Bm1_35635	not DE		1	1	0	0	0	0	0
14968.m01512	Bm1_35615	not DE		1	0	0	0	0	0	0
14968.m01507	Bm1_35590	not DE		1	0	0	0	0	0	0
14968.m01501	Bm1_35560	not DE		1	0	0	0	0	0	0
14968.m01498	Bm1_35545	DE	4	1	0	0	0	0	0	0
14968.m01493	Bm1_35520	not DE		1	0	0	0	0	0	0
14968.m01488	Bm1_35495	not DE		1	0	0	0	0	0	0
14968.m01486	Bm1_35485	not DE		1	0	0	0	0	0	0
14968.m01483	Bm1_35470	DE	5	1	1	1	0	0	0	0
14968.m01482	Bm1_35465	DE	5	0	0	1	0	0	0	0
14968.m01478	Bm1_35440	DE	5	0	0	1	1	0	0	0
14968.m01476	Bm1_35430	DE	5	0	0	1	1	0	0	0
14968.m01475	Bm1_35425	not DE		1	1	1	1	1	0	1
14968.m01474	Bm1_35420	not DE		1	1	0	0	0	0	0
14968.m01472	Bm1_35410	not DE		1	1	1	0	0	0	0
14968.m01468	Bm1_35390	not DE		1	0	1	0	0	0	0
14968.m01464	Bm1_35360	not DE		1	1	1	1	1	0	1
14968.m01463	Bm1_35355	DE	3	0	1	0	0	1	1	0
14968.m01459	Bm1_35335	DE	5	1	1	1	1	1	1	0
14968.m01457	Bm1_35325	not DE		1	0	0	0	0	0	0
14968.m01454	Bm1_35310	not DE		1	1	1	0	0	0	0
14968.m01448	Bm1_35280	DE	4	1	1	1	1	1	1	1
14967.m01576	#N/A	not DE		1	1	1	1	1	1	1
14967.m01575	Bm1_35240	not DE		1	1	1	0	1	0	0
14967.m01572	Bm1_35225	not DE		1	0	0	0	0	0	0
14967.m01571	Bm1_35220	DE	4	1	0	1	0	1	0	1
14967.m01570	Bm1_35215	not DE		1	0	0	0	0	0	0
14967.m01567	Bm1_35205	not DE		1	1	1	1	1	1	1
14967.m01563	Bm1_35190	not DE		0	0	0	0	0	0	1
14967.m01557	Bm1_35160	not DE		1	0	0	0	0	0	0
14967.m01554	Bm1_35145	DE	4	1	0	1	0	0	0	0
14967.m01548	Bm1_35115	not DE		1	1	0	0	0	0	0
14967.m01544	Bm1_35095	not DE		1	0	0	0	0	0	0
14967.m01542	Bm1_35085	not DE		1	0	1	1	0	0	0
14967.m01541	Bm1_35080	DE	4	1	1	1	1	1	0	0
14967.m01531	Bm1_35035	not DE		1	0	0	0	0	0	0
14967.m01528	Bm1_35020	not DE		0	1	1	0	0	0	1
14967.m01526	Bm1_35015	not DE		1	1	0	0	0	0	0
14967.m01524	Bm1_35005	not DE		1	1	0	0	0	0	0
14965.m00434	Bm1_34940	DE	5	1	0	1	0	0	0	0
14965.m00432	Bm1_21705	not DE		1	1	1	1	1	1	1
14965.m00429	Bm1_34915	DE	2	1	1	1	1	1	1	1
14965.m00428	#N/A	not DE		1	0	0	0	0	0	0
14965.m00420	Bm1_34870	not DE		1	1	1	0	1	0	0
14965.m00411	Bm1_34820	not DE		1	0	1	0	0	0	0
14965.m00410	Bm1_34815	not DE		0	0	1	0	0	0	1
14965.m00405	Bm1_34790	DE	4	1	0	0	0	1	0	0
14964.m00008	Bm1_34785	DE	5	1	0	1	1	0	0	0
14963.m01823	Bm1_34760	not DE		1	0	0	0	0	0	0
14963.m01822	Bm1_34755	not DE		1	0	0	0	0	0	0
14963.m01820	Bm1_34745	not DE		1	0	0	0	0	0	0
14963.m01818	Bm1_34735	not DE		1	0	0	0	0	0	0
14963.m01817	Bm1_34730	not DE		1	0	0	0	0	0	0
14963.m01815	Bm1_34720	not DE		1	0	0	0	0	0	0
14963.m01808	Bm1_34690	not DE		0	0	0	0	1	0	1
14963.m01807	Bm1_34685	not DE		1	1	1	1	1	1	1
14963.m01805	Bm1_34675	DE	3	1	1	0	0	1	1	1
14963.m01804	Bm1_34670	DE	5	0	0	1	0	0	0	0
14963.m01803	Bm1_34665	DE	4	1	0	0	0	0	0	0
14963.m01802	Bm1_34660	not DE		1	1	1	1	1	1	1
14963.m01799	Bm1_34645	not DE		1	0	0	0	0	0	0
14963.m01798	Bm1_34640	not DE		1	0	0	0	0	0	0
14963.m01790	Bm1_34600	not DE		1	0	0	0	0	0	0
14963.m01789	Bm1_34595	DE	5	0	0	1	0	0	0	0
14963.m01773	Bm1_34500	not DE		1	1	1	1	1	1	1
14963.m01772	Bm1_34495	not DE		1	1	1	1	1	1	1
14962.m00674	Bm1_34445	not DE		1	1	1	1	1	1	1
14962.m00671	Bm1_34430	not DE		1	0	0	0	0	0	0
14962.m00670	Bm1_34425	not DE		1	1	1	1	1	1	0
14962.m00667	Bm1_34415	not DE		1	1	1	1	1	1	1
14961.m05371	Bm1_34380	DE	3	1	1	1	1	1	1	1
14961.m05370	Bm1_34375	DE	5	0	0	1	0	0	0	0
14961.m05367	Bm1_34360	DE	1	1	1	0	0	0	0	0
14961.m05366	Bm1_34355	not DE		1	0	0	0	0	0	0
14961.m05365	Bm1_34350	not DE		1	1	1	0	1	0	1
14961.m05354	Bm1_34295	not DE		0	0	0	0	0	0	1
14961.m05351	Bm1_34280	not DE		1	0	0	0	0	1	0
14961.m05348	Bm1_34265	DE	5	0	0	1	0	0	0	0
14961.m05346	Bm1_34255	DE	5	0	0	1	1	0	0	0
14961.m05340	Bm1_34225	not DE		1	0	0	0	1	0	0
14961.m05335	Bm1_34200	not DE		1	0	0	0	0	0	1
14961.m05334	Bm1_34195	not DE		1	1	1	0	1	0	1
14961.m05333	Bm1_34190	not DE		1	1	0	0	0	0	0
14961.m05328	Bm1_34160	DE	3	1	0	1	0	1	1	1
14961.m05327	Bm1_34155	DE	3	1	0	0	0	1	1	0
14961.m05325	Bm1_34145	not DE		1	1	0	0	1	0	0
14961.m05324	Bm1_34140	not DE		1	0	0	0	0	0	0
14961.m05323	Bm1_34130	not DE		0	0	0	1	0	0	0
14961.m05319	Bm1_34110	not DE		1	1	1	0	0	0	1
14961.m05312	Bm1_34075	not DE		1	1	0	0	0	0	0
14961.m05311	Bm1_34070	not DE		1	0	0	0	0	0	0
14961.m05305	Bm1_34040	not DE		1	0	0	0	0	0	0
14961.m05304	Bm1_34035	not DE		0	0	1	1	0	0	0
14961.m05303	Bm1_34030	not DE		1	1	0	0	0	0	0
14961.m05298	Bm1_34005	not DE		1	0	0	0	0	0	0
14961.m05294	Bm1_33985	DE	1	1	1	0	0	0	0	0
14961.m05291	Bm1_33970	DE	5	0	0	1	1	0	0	0
14961.m05289	Bm1_33960	DE	1	1	1	1	1	1	0	1
14961.m05287	Bm1_33950	not DE		1	0	0	0	0	0	0
14961.m05286	Bm1_33945	not DE		1	0	0	0	0	0	0
14961.m05284	Bm1_33935	not DE		1	1	1	1	1	1	1
14961.m05282	Bm1_33925	not DE		1	1	1	1	1	1	1
14961.m05281	Bm1_33920	not DE		1	1	1	1	1	1	1
14961.m05279	Bm1_33910	not DE		1	0	0	0	1	0	1
14961.m05278	Bm1_33905	not DE		1	0	0	0	0	0	0
14961.m05277	Bm1_33900	not DE		1	0	0	0	0	0	0
14961.m05274	Bm1_33885	not DE		1	1	1	1	1	1	1
14961.m05268	Bm1_33860	not DE		1	1	0	0	0	0	1
14961.m05267	Bm1_33855	not DE		1	1	1	1	1	0	0
14961.m05265	Bm1_33845	DE	2	0	0	0	0	1	1	1
14961.m05262	Bm1_33830	DE	2	0	1	0	0	0	0	1
14961.m05261	Bm1_33825	not DE		1	0	0	0	0	0	0
14961.m05260	Bm1_33820	not DE		1	1	0	0	1	0	0
14961.m05258	Bm1_33810	not DE		1	0	0	0	0	0	0
14961.m05256	#N/A	not DE		1	1	0	0	0	0	0
14961.m05255	Bm1_33795	not DE		0	0	1	1	0	0	0
14961.m05253	Bm1_33785	DE	1	1	1	0	0	0	0	0
14961.m05249	Bm1_33765	not DE		1	1	0	0	0	0	0
14961.m05244	Bm1_33740	DE	5	0	0	1	0	0	0	0
14961.m05243	Bm1_33735	DE	3	1	0	1	0	1	0	0
14961.m05242	Bm1_33730	DE	5	0	0	1	0	0	0	0
14961.m05237	Bm1_33705	not DE		1	0	0	0	0	0	0
14961.m05231	Bm1_33675	not DE		1	0	0	0	0	0	0
14961.m05227	Bm1_33655	not DE		1	0	0	0	0	0	0
14961.m05223	Bm1_33635	not DE		1	1	1	0	0	0	0
14961.m05211	Bm1_33585	DE	2	1	1	1	0	0	1	1
14961.m05207	Bm1_33565	DE	2	1	0	0	0	0	0	1
14961.m05206	Bm1_33560	not DE		1	1	1	0	0	0	0
14961.m05204	Bm1_08305	DE	5	0	0	1	0	0	0	0
14961.m05203	Bm1_33545	not DE		0	0	0	0	0	0	1
14961.m05201	Bm1_33535	not DE		1	0	0	0	0	0	0
14961.m05196	Bm1_33510	not DE		1	1	0	0	0	0	0
14961.m05195	Bm1_33505	DE	2	1	1	1	1	1	1	1
14961.m05192	Bm1_33490	not DE		1	0	0	0	0	0	0
14961.m05189	Bm1_33475	DE	5	1	0	1	0	1	0	0
14961.m05182	Bm1_33445	not DE		1	0	0	0	0	0	0
14961.m05180	Bm1_33435	not DE		1	1	1	0	1	1	0
14961.m05178	Bm1_33425	DE	4	1	0	0	0	1	0	0
14961.m05176	Bm1_33415	not DE		1	1	1	1	1	1	1
14961.m05175	Bm1_33410	not DE		1	1	0	0	0	0	0
14961.m05174	Bm1_33405	not DE		1	0	0	0	0	0	0
14961.m05171	Bm1_33390	not DE		1	0	0	0	0	0	0
14961.m05170	Bm1_33385	not DE		1	0	0	0	0	0	0
14961.m05163	Bm1_33350	not DE		1	0	0	0	0	0	0
14961.m05162	Bm1_33345	DE	1	1	0	0	0	0	0	0
14961.m05161	#N/A	not DE		1	0	0	0	0	0	0
14961.m05159	Bm1_33330	not DE		1	0	0	0	1	0	0
14961.m05154	Bm1_33305	not DE		1	1	1	0	0	0	0
14961.m05152	Bm1_33295	not DE		1	1	1	0	0	0	1
14961.m05151	Bm1_33290	DE	1	1	1	1	1	1	1	1
14961.m05150	Bm1_33285	not DE		1	1	0	0	0	0	0
14961.m05149	Bm1_33280	DE	1	1	1	1	0	0	0	1
14961.m05148	Bm1_33275	DE	2	1	1	1	1	1	1	1
14961.m05144	Bm1_33260	not DE		1	1	0	0	0	0	0
14961.m05142	Bm1_33250	DE	4	1	1	1	1	1	0	0
14961.m05141	Bm1_33245	not DE		1	0	0	0	0	0	0
14961.m05134	Bm1_33210	DE	5	1	1	1	1	1	1	0
14961.m05133	Bm1_33205	not DE		0	1	0	0	0	0	0
14961.m05132	Bm1_33200	not DE		1	1	1	1	1	1	1
14961.m05125	Bm1_33165	DE	3	1	1	1	0	1	0	0
14961.m05123	Bm1_33155	not DE		1	1	1	1	1	1	1
14961.m05122	Bm1_33150	DE	3	1	0	1	1	1	1	1
14961.m05112	Bm1_33105	not DE		1	1	1	1	1	1	1
14961.m05107	Bm1_33080	not DE		1	1	0	0	0	0	1
14961.m05103	Bm1_33060	DE	2	0	0	0	0	0	0	1
14961.m05100	Bm1_33045	not DE		1	1	0	0	1	1	0
14961.m05099	Bm1_33040	not DE		1	0	0	0	0	0	0
14961.m05098	Bm1_33035	not DE		1	0	0	0	0	0	0
14961.m05096	Bm1_33025	DE	1	1	1	1	0	1	0	1
14961.m05095	Bm1_33020	DE	4	1	1	1	1	1	1	1
14961.m05094	Bm1_33015	not DE		1	1	1	1	1	1	1
14961.m05093	Bm1_33010	not DE		1	1	0	0	0	0	0
14961.m05092	Bm1_33005	not DE		1	1	0	0	0	0	0
14961.m05091	Bm1_33000	not DE		1	0	0	0	0	0	0
14961.m05085	Bm1_32970	not DE		0	0	1	0	0	0	0
14961.m05084	Bm1_32965	not DE		1	0	0	0	0	0	0
14961.m05083	Bm1_32960	not DE		1	0	0	0	0	0	0
14961.m05082	Bm1_32955	not DE		1	1	1	0	0	0	0
14961.m05081	Bm1_32950	not DE		1	1	1	1	1	1	1
14961.m05080	Bm1_32945	not DE		1	0	0	0	0	0	0
14961.m05079	Bm1_32940	DE	5	0	0	1	0	0	0	0
14961.m05077	Bm1_32930	not DE		1	1	0	0	0	0	0
14961.m05074	Bm1_32915	DE	1	1	1	1	1	1	1	1
14961.m05070	Bm1_32895	DE	3	1	1	1	1	1	1	1
14961.m05066	Bm1_32875	not DE		1	0	0	0	0	0	1
14961.m05064	Bm1_32865	DE	1	1	1	1	1	1	1	1
14961.m05063	Bm1_32860	DE	1	1	1	1	0	1	0	1
14961.m05050	Bm1_32795	not DE		1	1	1	0	1	1	1
14961.m05046	Bm1_32775	not DE		1	1	1	0	1	0	0
14961.m05043	Bm1_32760	not DE		1	0	0	0	0	0	0
14961.m05040	Bm1_32745	not DE		1	0	0	0	0	0	0
14961.m05039	Bm1_32740	DE	1	1	1	1	1	1	1	1
14961.m05035	Bm1_32720	not DE		1	0	0	0	0	0	0
14961.m05033	Bm1_32710	not DE		1	0	0	0	0	0	0
14961.m05031	Bm1_32700	not DE		1	1	1	0	0	0	0
14961.m05029	Bm1_32690	DE	3	1	1	1	0	1	1	0
14961.m05027	Bm1_32680	DE	5	0	0	1	0	0	0	0
14961.m05025	Bm1_32670	DE	1	1	1	1	1	1	1	1
14961.m05023	Bm1_32660	DE	5	1	1	1	1	1	1	0
14961.m05020	Bm1_32645	not DE		1	1	0	0	0	0	1
14961.m05019	Bm1_32640	not DE		1	1	1	0	0	1	1
14961.m05018	Bm1_32635	not DE		1	1	1	1	1	1	1
14961.m05012	Bm1_27290	not DE		1	1	1	1	1	1	1
14961.m05010	Bm1_32595	not DE		1	0	0	0	0	0	0
14961.m05009	Bm1_32590	not DE		1	1	1	1	1	1	1
14961.m05008	Bm1_32585	not DE		1	1	1	0	1	0	0
14961.m05007	Bm1_32580	DE	5	1	0	1	1	1	0	0
14961.m05003	Bm1_32560	not DE		1	1	0	0	1	0	0
14961.m05002	Bm1_32555	DE	1	1	1	1	0	1	0	0
14961.m04997	Bm1_32530	not DE		1	1	1	1	1	1	1
14961.m04993	#N/A	not DE		1	1	1	1	1	1	1
14961.m04987	Bm1_32480	not DE		0	1	0	0	0	0	0
14961.m04984	Bm1_32465	not DE		1	0	0	0	0	0	0
14961.m04982	Bm1_32455	not DE		1	1	1	1	1	1	1
14961.m04977	Bm1_32430	not DE		1	0	0	0	0	0	0
14961.m04975	Bm1_32420	not DE		1	1	1	0	1	1	0
14961.m04973	Bm1_32410	not DE		1	1	1	1	1	1	0
14961.m04970	Bm1_32395	not DE		1	1	0	0	0	0	0
14961.m04969	Bm1_32390	not DE		1	0	0	0	0	0	0
14961.m04968	Bm1_32385	DE	3	1	0	0	0	1	1	1
14961.m04967	Bm1_32380	not DE		1	0	0	0	0	0	0
14961.m04961	Bm1_32350	not DE		0	1	0	0	1	1	1
14961.m04960	Bm1_32345	DE	2	0	0	1	0	0	0	1
14961.m04958	Bm1_32335	DE	3	0	0	0	0	1	0	0
14961.m04955	Bm1_32315	DE	4	1	0	0	0	1	0	0
14961.m04944	Bm1_32260	not DE		1	1	1	1	1	0	1
14961.m04942	Bm1_32250	not DE		1	0	0	0	0	0	0
14961.m04934	Bm1_32210	not DE		1	0	0	0	0	0	0
14961.m04933	Bm1_32205	not DE		1	1	1	0	0	0	0
14961.m04931	Bm1_32195	not DE		1	1	1	1	1	0	0
14961.m04921	Bm1_32145	not DE		1	0	0	0	0	0	0
14961.m04919	Bm1_32135	not DE		1	1	0	0	0	0	0
14961.m04918	Bm1_32130	DE	2	1	1	1	1	1	0	1
14961.m04916	Bm1_32120	not DE		1	0	0	0	0	0	0
14961.m04913	Bm1_32105	not DE		1	0	0	0	0	0	0
14961.m04912	Bm1_32100	DE	2	1	1	1	1	1	1	1
14961.m04909	Bm1_32085	DE	1	1	1	1	1	1	1	0
14961.m04907	Bm1_32075	not DE		1	1	0	0	1	1	0
14961.m04906	Bm1_32070	DE	5	0	0	1	0	0	0	0
14959.m00556	Bm1_32000	not DE		1	0	0	0	0	0	0
14959.m00549	Bm1_31965	DE	5	0	0	1	0	0	0	0
14959.m00546	Bm1_31950	not DE		1	1	1	0	1	0	1
14959.m00545	Bm1_31945	not DE		1	0	0	0	0	0	0
14959.m00543	Bm1_31935	not DE		1	1	0	0	0	0	1
14959.m00540	Bm1_31920	not DE		1	1	0	0	0	0	0
14959.m00538	Bm1_31910	not DE		1	1	1	1	1	1	1
14958.m00352	Bm1_31880	not DE		1	0	0	0	0	0	0
14958.m00346	Bm1_31850	not DE		1	1	0	0	0	0	0
14958.m00344	Bm1_31840	not DE		1	0	0	0	0	0	0
14958.m00342	Bm1_31820	not DE		1	0	0	0	0	0	0
14958.m00339	Bm1_31815	DE	4	1	0	0	0	0	0	0
14956.m00536	Bm1_31775	not DE		1	1	1	1	1	1	1
14956.m00535	Bm1_31770	DE	1	1	1	1	1	1	1	0
14956.m00534	Bm1_31765	not DE		1	1	0	0	0	0	0
14956.m00533	Bm1_31760	not DE		1	0	0	0	0	0	0
14956.m00526	Bm1_31725	not DE		1	1	0	0	1	0	0
14956.m00525	Bm1_31720	DE	4	1	0	0	0	0	0	0
14956.m00524	Bm1_31715	not DE		1	1	1	1	1	1	1
14956.m00516	Bm1_31675	not DE		1	0	1	0	1	0	0
14956.m00515	Bm1_31670	not DE		1	1	1	1	1	1	1
14956.m00514	Bm1_31665	DE	2	1	1	1	0	1	1	1
14956.m00512	Bm1_31655	not DE		1	1	0	0	0	0	0
14956.m00510	Bm1_31645	DE	1	1	1	0	0	0	0	0
14956.m00509	Bm1_31640	not DE		1	0	0	0	0	0	0
14956.m00507	Bm1_31630	not DE		1	0	0	0	0	0	0
14956.m00506	Bm1_31625	not DE		1	1	1	0	0	0	0
14956.m00502	Bm1_31605	DE	4	1	0	0	0	1	0	0
14956.m00501	Bm1_31600	DE	4	1	1	1	1	1	1	1
14956.m00500	Bm1_31595	not DE		1	0	0	0	0	0	0
14956.m00499	Bm1_31590	not DE		1	0	0	0	0	0	0
14956.m00494	Bm1_31565	not DE		1	1	0	0	0	0	0
14956.m00490	Bm1_31545	not DE		1	1	1	1	1	1	1
14956.m00487	Bm1_31530	not DE		1	1	1	0	1	0	0
14956.m00486	Bm1_31525	DE	4	1	1	0	0	1	0	0
14956.m00485	Bm1_31520	not DE		0	0	1	0	0	0	0
14956.m00482	Bm1_31505	not DE		1	0	0	0	0	0	0
14956.m00481	Bm1_31500	DE	2	1	1	1	0	1	1	1
14955.m00259	Bm1_31495	not DE		1	0	0	0	0	0	1
14955.m00252	Bm1_04660	DE	4	1	0	0	0	0	0	0
14955.m00247	Bm1_31435	not DE		1	1	1	0	0	0	0
14955.m00243	Bm1_07480	not DE		1	0	0	0	0	0	0
14955.m00242	Bm1_31420	DE	1	1	1	0	0	0	0	0
14954.m01740	Bm1_31365	DE	2	1	1	0	0	0	1	1
14954.m01737	Bm1_31350	not DE		0	0	0	0	0	0	1
14954.m01736	Bm1_31345	DE	1	1	1	1	1	1	1	0
14954.m01729	Bm1_31310	not DE		1	1	0	0	0	0	0
14954.m01728	Bm1_31305	not DE		1	0	0	0	0	0	0
14954.m01727	Bm1_31300	not DE		1	1	0	0	0	0	0
14954.m01725	Bm1_31290	not DE		1	0	0	0	0	0	0
14954.m01719	Bm1_31260	DE	1	1	1	1	0	0	0	1
14954.m01718	Bm1_31255	DE	1	1	1	1	1	1	1	1
14954.m01715	Bm1_31240	not DE		1	1	1	1	1	1	1
14954.m01714	Bm1_31235	not DE		1	0	0	0	0	0	0
14954.m01713	Bm1_31230	not DE		1	0	0	0	0	0	0
14954.m01710	Bm1_31215	not DE		1	1	0	0	1	0	0
14954.m01709	Bm1_31210	not DE		1	1	1	1	1	0	1
14954.m01705	Bm1_31190	not DE		1	0	0	0	0	0	0
14954.m01701	Bm1_31170	not DE		1	1	0	0	1	0	0
14954.m01700	Bm1_31165	not DE		1	1	0	0	0	0	0
14954.m01698	Bm1_31155	not DE		1	0	0	0	0	0	0
14954.m01693	Bm1_31130	not DE		1	0	0	0	0	0	0
14954.m01682	Bm1_31075	not DE		1	1	1	0	1	0	1
14954.m01681	Bm1_31070	not DE		1	1	1	0	1	1	1
14954.m01679	Bm1_31060	not DE		1	0	0	0	0	0	0
14954.m01671	Bm1_31020	not DE		1	0	0	0	0	0	0
14954.m01668	Bm1_31005	not DE		0	1	0	0	0	1	1
14954.m01665	Bm1_30990	not DE		1	1	1	1	1	1	1
14954.m01661	Bm1_30970	not DE		1	1	0	0	0	0	1
14954.m01660	#N/A	not DE		1	1	0	0	0	0	0
14954.m01656	Bm1_30945	not DE		1	0	0	0	0	0	0
14954.m01653	Bm1_30930	DE	3	1	0	0	0	0	0	0
14954.m01635	Bm1_30855	not DE		1	0	0	0	0	0	0
14954.m01633	Bm1_30845	not DE		1	1	0	0	0	0	0
14954.m01632	Bm1_30840	not DE		1	1	0	0	0	0	0
14954.m01630	Bm1_30830	not DE		1	1	0	0	0	0	0
14954.m01627	Bm1_30815	not DE		1	0	0	0	0	0	1
14954.m01624	Bm1_30800	DE	1	1	1	0	0	0	0	0
14954.m01623	Bm1_30795	DE	1	1	1	1	1	1	1	1
14954.m01622	Bm1_30790	not DE		1	1	0	0	0	0	0
14954.m01621	Bm1_30785	not DE		1	0	0	0	0	0	0
14954.m01614	Bm1_30750	not DE		1	0	0	0	0	0	0
14954.m01611	Bm1_30735	DE	2	1	1	0	0	0	0	1
14954.m01610	Bm1_30730	not DE		1	0	0	0	0	0	0
14954.m01607	Bm1_30715	DE	5	0	0	1	0	0	0	0
14954.m01606	Bm1_30710	not DE		1	1	0	0	0	0	0
14954.m01605	Bm1_30705	not DE		1	1	1	0	0	0	0
14954.m01598	Bm1_30670	not DE		1	1	1	0	1	1	1
14954.m01595	Bm1_30655	not DE		1	1	0	0	0	0	0
14954.m01594	Bm1_30650	DE	1	1	1	1	0	0	0	0
14954.m01593	Bm1_30645	not DE		1	0	1	1	1	1	1
14954.m01589	Bm1_30625	not DE		1	1	1	1	1	1	1
14954.m01585	Bm1_30605	not DE		1	0	0	0	0	0	0
14954.m01584	Bm1_30600	not DE		1	0	0	0	0	0	0
14954.m01573	Bm1_30545	not DE		1	0	0	0	0	0	0
14954.m01572	Bm1_30540	not DE		1	0	0	0	0	0	1
14954.m01568	Bm1_30520	DE	3	1	1	1	1	1	1	0
14953.m00216	Bm1_30500	not DE		1	1	1	1	1	1	1
14953.m00215	Bm1_30495	DE	4	1	1	1	0	0	0	0
14952.m01394	Bm1_30465	not DE		1	0	0	0	0	0	0
14952.m01393	Bm1_30460	not DE		1	0	0	0	0	0	0
14952.m01388	Bm1_30435	not DE		1	0	0	0	0	0	1
14952.m01387	Bm1_30430	not DE		1	1	0	0	0	0	0
14952.m01385	Bm1_30420	not DE		1	1	0	0	0	0	0
14952.m01378	Bm1_30400	not DE		1	0	0	0	0	0	0
14952.m01377	Bm1_30395	not DE		1	1	1	1	1	1	1
14952.m01370	Bm1_30360	not DE		1	1	1	1	1	1	1
14952.m01366	Bm1_30340	not DE		1	0	0	0	0	0	0
14952.m01365	Bm1_30335	not DE		1	0	0	0	0	0	0
14952.m01364	Bm1_30330	not DE		1	0	0	0	0	0	0
14952.m01363	#N/A	DE	2	1	1	0	0	1	0	1
14952.m01361	Bm1_30315	not DE		1	0	0	0	0	0	0
14952.m01360	Bm1_30310	not DE		1	1	1	0	1	0	0
14951.m00201	Bm1_30300	not DE		0	0	0	0	1	0	1
14950.m01870	Bm1_30270	not DE		1	0	0	0	0	0	0
14950.m01869	Bm1_30265	DE	1	1	0	0	0	0	0	0
14950.m01867	Bm1_30255	not DE		1	1	1	1	0	0	0
14950.m01865	Bm1_30245	not DE		1	0	0	0	0	0	0
14950.m01857	Bm1_30205	not DE		1	1	1	0	1	0	0
14950.m01854	Bm1_30190	DE	4	1	1	0	0	0	0	0
14950.m01852	Bm1_30180	not DE		1	0	0	0	0	0	0
14950.m01851	Bm1_30175	not DE		1	0	0	0	0	0	0
14950.m01844	Bm1_30140	not DE		1	0	0	0	0	0	0
14950.m01843	Bm1_30135	not DE		1	0	0	0	0	0	0
14950.m01841	Bm1_30125	not DE		1	0	0	0	0	0	0
14950.m01836	Bm1_30100	not DE		1	1	0	0	0	0	0
14950.m01835	Bm1_30095	not DE		1	1	1	1	1	1	1
14950.m01834	Bm1_30090	DE	2	1	1	1	1	1	1	1
14950.m01833	Bm1_30085	not DE		1	0	0	0	0	0	0
14950.m01830	Bm1_30070	not DE		1	0	0	0	0	0	0
14950.m01827	Bm1_30055	not DE		1	0	0	0	0	0	0
14950.m01826	Bm1_30050	not DE		1	1	1	0	0	0	0
14950.m01819	Bm1_30015	not DE		1	0	0	0	0	0	0
14950.m01815	Bm1_29995	not DE		1	1	1	1	1	1	1
14950.m01814	Bm1_29990	not DE		0	0	1	0	0	0	0
14950.m01811	Bm1_29975	not DE		1	1	1	0	0	0	0
14950.m01810	Bm1_29970	not DE		1	1	1	1	1	1	1
14950.m01808	Bm1_29960	not DE		1	0	0	0	0	0	0
14950.m01804	Bm1_29940	not DE		1	0	0	0	0	0	0
14950.m01803	Bm1_29935	not DE		1	1	0	0	0	0	1
14950.m01801	Bm1_29925	not DE		1	1	1	0	1	1	1
14950.m01791	Bm1_29875	DE	4	1	1	1	0	1	1	1
14950.m01783	Bm1_29835	not DE		1	0	0	0	0	0	0
14949.m00219	Bm1_29830	not DE		0	0	1	0	0	0	0
14948.m00291	Bm1_29780	not DE		1	1	1	1	1	0	1
14948.m00288	Bm1_21750	DE	4	1	0	0	1	1	0	0
14948.m00285	Bm1_04050	DE	4	1	0	1	1	1	1	1
14947.m01146	Bm1_29720	not DE		1	0	0	0	1	0	0
14947.m01145	Bm1_29715	not DE		1	0	0	0	0	0	0
14947.m01143	Bm1_29705	not DE		1	0	0	0	0	0	0
14947.m01142	Bm1_29700	not DE		1	0	0	0	0	0	0
14947.m01136	Bm1_29670	not DE		1	1	1	1	1	1	1
14947.m01135	#N/A	not DE		1	1	1	1	1	1	1
14947.m01130	Bm1_29645	DE	5	0	0	1	0	0	0	0
14947.m01129	Bm1_29640	DE	5	1	0	1	1	0	0	0
14947.m01128	Bm1_29635	DE	5	0	0	1	0	0	0	0
14946.m00544	Bm1_29605	not DE		1	0	0	0	0	0	1
14946.m00541	Bm1_29590	not DE		1	0	1	0	0	0	0
14946.m00540	Bm1_29585	not DE		1	0	0	0	0	0	0
14946.m00528	Bm1_07095	DE	1	1	1	1	0	0	0	0
14946.m00527	Bm1_00295	DE	1	1	1	1	1	1	0	1
14945.m00264	Bm1_29500	not DE		1	0	1	0	0	0	1
14945.m00261	Bm1_29485	not DE		1	1	0	0	0	0	0
14945.m00259	Bm1_29475	DE	5	1	0	1	0	0	0	0
14945.m00258	Bm1_29470	not DE		1	0	0	0	0	0	0
14944.m00552	Bm1_29430	DE	2	1	1	1	1	1	1	1
14944.m00551	Bm1_29425	not DE		1	0	0	0	0	0	0
14944.m00547	Bm1_29405	DE	5	0	0	1	1	0	0	0
14944.m00545	Bm1_29395	not DE		1	1	1	0	1	0	1
14944.m00544	Bm1_29390	DE	4	1	0	0	0	0	0	0
14944.m00541	Bm1_29370	DE	4	1	0	0	0	0	0	0
14944.m00540	Bm1_29365	DE	4	1	0	0	0	0	0	0
14944.m00539	Bm1_29360	DE	4	1	0	0	0	0	0	0
14944.m00534	Bm1_29335	not DE		1	0	0	0	0	0	0
14943.m00196	Bm1_29310	DE	4	1	1	1	1	1	1	1
14943.m00193	Bm1_29295	not DE		1	1	0	0	0	0	0
14942.m00205	Bm1_29290	not DE		1	0	0	0	0	0	0
14942.m00203	Bm1_29280	not DE		1	0	0	0	0	0	0
14942.m00202	Bm1_29275	DE	4	1	0	0	0	0	0	0
14942.m00200	Bm1_29265	not DE		1	1	1	1	1	1	1
14941.m00163	Bm1_29230	not DE		1	0	0	0	0	0	1
14941.m00160	Bm1_29215	not DE		1	1	1	1	1	1	1
14941.m00157	Bm1_29200	not DE		1	0	0	0	0	0	0
14940.m00179	Bm1_01315	not DE		1	1	0	0	0	0	0
14940.m00177	Bm1_09090	DE	1	1	1	0	0	1	0	0
14940.m00174	Bm1_29140	DE	5	1	0	1	1	0	0	0
14940.m00173	Bm1_29135	not DE		1	1	1	0	1	0	1
14940.m00171	Bm1_29125	not DE		1	1	1	1	1	0	0
14939.m00173	Bm1_29115	DE	4	1	1	1	0	0	0	0
14939.m00172	Bm1_29110	DE	5	1	1	1	1	1	1	1
14939.m00169	Bm1_29095	not DE		1	1	0	0	0	0	0
14938.m00341	Bm1_29060	DE	4	1	1	1	1	1	0	0
14938.m00338	Bm1_29045	not DE		1	0	0	0	0	0	0
14938.m00331	Bm1_20095	DE	4	1	0	0	0	0	0	0
14937.m00494	Bm1_28975	DE	1	1	1	1	1	1	1	1
14937.m00493	Bm1_28970	not DE		1	0	1	0	0	0	0
14937.m00491	Bm1_28960	not DE		1	0	0	0	0	0	0
14937.m00487	Bm1_28935	not DE		1	0	0	0	0	0	0
14937.m00485	Bm1_28920	DE	4	1	1	1	1	1	0	0
14936.m00267	Bm1_28890	not DE		1	1	0	0	0	0	0
14936.m00266	Bm1_28885	not DE		1	1	0	0	0	0	0
14936.m00265	Bm1_28880	not DE		1	1	1	1	1	1	1
14936.m00264	Bm1_28875	not DE		1	1	1	1	1	0	1
14936.m00262	Bm1_28855	DE	1	1	1	1	0	0	0	0
14936.m00258	Bm1_28835	DE	1	1	1	0	0	0	0	0
14935.m00278	Bm1_28830	DE	1	1	1	0	0	0	0	0
14935.m00275	Bm1_28815	not DE		1	1	1	0	0	0	1
14935.m00274	Bm1_28810	not DE		1	1	1	0	0	0	0
14935.m00273	Bm1_28805	not DE		1	1	1	1	1	1	1
14934.m00279	Bm1_28800	not DE		1	0	0	0	0	0	0
14934.m00276	Bm1_28785	not DE		1	1	1	1	1	1	1
14934.m00272	Bm1_28765	not DE		1	1	1	0	1	0	0
14934.m00271	Bm1_28760	not DE		1	1	1	0	1	0	0
14933.m00226	Bm1_28745	not DE		1	1	1	1	1	1	1
14933.m00225	Bm1_28740	not DE		1	1	1	0	0	0	0
14933.m00222	Bm1_28720	not DE		1	1	1	0	1	0	0
14932.m00524	Bm1_28670	not DE		1	1	1	1	1	1	1
14932.m00523	Bm1_28665	DE	1	1	1	1	0	1	0	0
14932.m00519	Bm1_28645	not DE		1	1	0	0	0	0	0
14932.m00517	Bm1_06970	not DE		1	0	0	0	0	0	0
14932.m00516	Bm1_28630	DE	5	0	0	1	1	0	0	0
[truncated: 1,676 more rows]
